# Supplementary material for: Mechanisms of resistance to VHL loss-induced genetic and pharmacological vulnerabilities
Source: EMBO Mol Med. 2025 Dec 19;18(2):599–619. doi: 10.1038/s44321-025-00361-w (PMC12905196; doi:10.1038/s44321-025-00361-w)
Supplement: Supplementary file 2 — Dataset EV1 [file 44321_2025_361_MOESM2_ESM.xlsx]

## Sheet: Dataset EV1
Dataset EV1. RNA-seq analysis by DESeq2 comparing WT8 cells with and without dox.
gene	baseMean	log2FoldChange	lfcSE	stat	pvalue	padj
A1BG	17.5735	1.02254	0.416917	2.45262	0.0141821	0.0310458
A1BG-AS1	11.7051	0.156325	0.447209	0.349556	0.726672	0.813734
A1CF	0.386299	0.740746	2.6209	0.282631	0.77746	NA
A2M	0	NA	NA	NA	NA	NA
A2M-AS1	2.2292	1.21278	1.23568	0.981467	0.326362	0.450445
A2ML1	2.63018	1.86469	1.16696	1.59791	0.110064	0.185836
A2MP1	0	NA	NA	NA	NA	NA
A3GALT2	1.31371	0.813618	1.02551	0.79338	0.427556	0.553618
A4GALT	22.447	0.939782	0.291525	3.22367	0.00126557	0.00357043
A4GNT	3.7962	1.1394	0.680794	1.67364	0.0942012	0.162977
AA06	0	NA	NA	NA	NA	NA
AAAS	375.651	0.556957	0.120872	4.60783	4.07e-06	1.95e-05
AACS	179.617	0.359404	0.117951	3.04706	0.00231091	0.0061392
AACSP1	2.16776	0.400203	0.927986	0.43126	0.666279	0.76588
AADAC	0	NA	NA	NA	NA	NA
AADACL2	0	NA	NA	NA	NA	NA
AADACL2-AS1	0.11252	0.971108	5.1891	0.187144	0.851548	NA
AADACL3	0	NA	NA	NA	NA	NA
AADACL4	0	NA	NA	NA	NA	NA
AADACP1	0	NA	NA	NA	NA	NA
AADAT	155.138	-0.229811	0.124287	-1.84904	0.0644524	0.117875
AAED1	188.507	-0.247336	0.101794	-2.42977	0.0151083	0.032754
AAGAB	445.058	-0.314683	0.091001	-3.45802	0.000544164	0.00166717
AAK1	1218.53	0.455428	0.0784102	5.80828	6.31e-09	5.77e-08
AAMDC	28.5652	-0.149164	0.25009	-0.59644	0.550881	0.670315
AAMP	211.12	0.286473	0.110865	2.58399	0.00976656	0.0223756
AANAT	1.36564	-0.0973216	1.48883	-0.0653679	0.947881	0.969708
AAR2	460.024	0.553553	0.094373	5.86559	4.48e-09	4.29e-08
AARD	8.64131	-0.299988	0.468908	-0.63976	0.522329	0.644324
AARS	456.034	0.0868879	0.0766329	1.13382	0.25687	0.371778
AARS2	114.282	0.362533	0.14681	2.46941	0.0135338	0.0297456
AARSD1	28.5187	0.0651196	1.22768	0.0530428	0.957698	0.975215
AASDH	62.2533	-0.700244	0.199883	-3.50326	0.000459593	0.0014368
AASDHPPT	709.276	-0.553595	0.122934	-4.50317	6.69e-06	3.07e-05
AASS	30.0694	-0.3586	0.253539	-1.41438	0.157251	0.250702
AATBC	0.08471	0	5.20164	0	1	NA
AATF	363.057	-0.374385	0.0904432	-4.13945	3.48e-05	0.000137
AATK	0.816244	2.26565	1.51092	1.49952	0.133739	NA
AATK-AS1	0	NA	NA	NA	NA	NA
ABALON	50.1502	0.0490958	0.261073	0.188054	0.850834	0.905164
ABAT	44.2297	-0.111593	0.190264	-0.586519	0.557527	0.675893
ABCA1	2239.41	-0.386056	0.101354	-3.80899	0.000139535	0.00048671
ABCA10	4.18919	-0.929765	0.723164	-1.28569	0.198551	0.30243
ABCA11P	95.2941	-0.250659	0.131375	-1.90797	0.0563957	0.104765
ABCA12	60.6237	0.0604688	0.262605	0.230266	0.817885	0.882597
ABCA13	5.39854	-0.0848506	0.444798	-0.190762	0.848712	0.903669
ABCA17P	30.5266	0.0750814	0.276603	0.271441	0.786052	0.859045
ABCA2	169.133	0.860688	0.190632	4.51493	6.33e-06	2.92e-05
ABCA3	125.12	0.708937	0.198981	3.56284	0.000366859	0.00117581
ABCA4	3.26898	-0.742035	0.589503	-1.25875	0.208122	0.314291
ABCA5	16.7681	-0.0100416	0.394628	-0.0254456	0.9797	0.989135
ABCA6	0.137631	0	5.20164	0	1	NA
ABCA7	60.7102	0.815882	0.233912	3.48798	0.000486682	0.00151168
ABCA8	0.0792697	0	5.20164	0	1	NA
ABCA9	17.679	0.449849	0.38764	1.16048	0.245852	0.359321
ABCA9-AS1	0	NA	NA	NA	NA	NA
ABCB1	134.47	-0.077567	0.131024	-0.592004	0.553848	0.673075
ABCB10	267.842	-0.170333	0.093409	-1.82352	0.0682251	0.123753
ABCB11	0.0494419	-1.34733	5.20164	-0.259021	0.795619	NA
ABCB4	2.35334	-1.1848	0.795606	-1.48919	0.136438	0.222387
ABCB5	4.91691	0.895198	0.69756	1.28333	0.199377	0.303349
ABCB6	135.767	0.090371	0.130164	0.694284	0.487504	0.611628
ABCB7	259.864	-0.624806	0.101353	-6.16468	7.06e-10	8.15e-09
ABCB8	123.485	0.960173	0.167663	5.72679	1.02e-08	8.88e-08
ABCB9	38.0245	0.762482	0.250906	3.03891	0.00237436	0.00630062
ABCC1	596.317	0.322438	0.0880203	3.66323	0.000249059	0.000826198
ABCC10	62.8052	0.627548	0.213016	2.94601	0.00321898	0.00826112
ABCC11	0.732056	-3.15296	1.59589	-1.97568	0.0481915	NA
ABCC12	0.1556	1.56091	5.16288	0.302332	0.762399	NA
ABCC13	0.592024	2.43564	1.77033	1.37581	0.16888	NA
ABCC2	14.9171	1.01465	0.349939	2.8995	0.00373754	0.00944992
ABCC3	295.308	0.856839	0.127656	6.71208	1.92e-11	3.5e-10
ABCC4	388.111	-0.259472	0.0828503	-3.13182	0.00173726	0.00474993
ABCC5	506.027	-0.115498	0.0751828	-1.53623	0.124481	0.206115
ABCC5-AS1	0.969795	-0.1183	1.36285	-0.0868034	0.930828	NA
ABCC6	26.6417	0.300423	0.272658	1.10183	0.270535	0.387586
ABCC6P1	25.1992	-0.312783	0.267033	-1.17132	0.241469	0.35405
ABCC6P2	11.461	-0.815914	0.497754	-1.63919	0.101173	0.173062
ABCC8	0.0738975	0.0953408	5.20164	0.018329	0.985376	NA
ABCC9	262.607	-0.387387	0.120269	-3.221	0.00127744	0.00360081
ABCD1	56.6285	0.943857	0.268038	3.52136	0.000429345	0.00135255
ABCD2	0.308872	-1.24313	4.18264	-0.297211	0.766306	NA
ABCD3	512.718	-0.0829622	0.0759346	-1.09255	0.274592	0.392028
ABCD4	49.276	0.276679	0.213861	1.29374	0.195757	0.29884
ABCE1	3303.03	-0.535217	0.0936803	-5.71322	1.11e-08	9.52e-08
ABCF1	852.355	0.090595	0.0733881	1.23446	0.21703	0.325139
ABCF2	879.821	0.297381	0.0536267	5.54538	2.93e-08	2.27e-07
ABCF3	171.249	-0.194164	0.115038	-1.68782	0.0914451	0.158994
ABCG1	0.14102	-1.34733	5.20164	-0.259021	0.795619	NA
ABCG2	17.2389	-0.585649	0.340328	-1.72084	0.0852806	0.149945
ABCG4	0.0494419	-1.34733	5.20164	-0.259021	0.795619	NA
ABCG5	0.309734	-0.57862	2.63307	-0.219751	0.826065	NA
ABCG8	0.0399172	0	5.20164	0	1	NA
ABHD1	2.45292	1.55038	1.1701	1.32499	0.185173	0.285854
ABHD10	318.364	-0.13985	0.0812715	-1.72077	0.0852917	0.149949
ABHD11	135.632	0.58672	0.126066	4.65408	3.25e-06	1.6e-05
ABHD11-AS1	0.720643	-0.653034	1.64941	-0.39592	0.692164	NA
ABHD12	715.427	0.343731	0.0746029	4.60748	4.08e-06	1.96e-05
ABHD12B	9.29501	-0.797717	0.464465	-1.7175	0.0858881	0.150806
ABHD13	98.1338	-0.448557	0.14328	-3.13063	0.0017443	0.0047676
ABHD14A	70.0448	0.467413	0.166119	2.81373	0.00489709	0.0121182
ABHD14A-ACY1	6.61685	3.47829	5.01999	0.692888	0.48838	0.612633
ABHD14B	306.044	0.238407	0.111743	2.13352	0.0328819	0.0655877
ABHD15	61.8713	-0.0766277	0.19018	-0.402921	0.687006	0.782106
ABHD16A	142.849	0.520357	0.142897	3.64147	0.000271083	0.000892575
ABHD16B	10.1245	0.68042	0.436233	1.55976	0.118816	0.198176
ABHD17A	108.984	0.855503	0.194105	4.40741	1.05e-05	4.61e-05
ABHD17B	71.7962	-0.578167	0.195777	-2.95319	0.00314505	0.00809928
ABHD17C	99.1914	-0.139374	0.129003	-1.0804	0.279966	0.398279
ABHD2	1119.78	0.23461	0.0523415	4.4823	7.38e-06	3.35e-05
ABHD3	281.469	-0.0484077	0.104287	-0.464178	0.64252	0.746826
ABHD4	445.002	0.606152	0.109445	5.53842	3.05e-08	2.35e-07
ABHD5	298.28	-0.253172	0.11292	-2.24205	0.024958	0.05137
ABHD6	39.0866	-0.49365	0.210908	-2.34059	0.019253	0.0407744
ABHD8	58.6265	0.76409	0.214188	3.56739	0.00036056	0.00115721
ABI1	598.998	0.247856	0.0633878	3.91015	9.22e-05	0.000332796
ABI2	725.108	-0.0410147	0.074921	-0.54744	0.584077	0.699646
ABI3	3.48066	-0.310722	0.604405	-0.514096	0.607185	0.718517
ABI3BP	55.8181	-0.312353	0.162562	-1.92144	0.0546758	0.101905
ABL1	692.281	0.524641	0.084817	6.18556	6.19e-10	7.22e-09
ABL2	1015.14	0.141635	0.0802549	1.76481	0.0775954	0.138197
ABLIM1	786.031	-0.00430387	0.0584465	-0.0736378	0.941299	0.965685
ABLIM2	0.158859	-0.13108	4.81491	-0.0272238	0.978281	NA
ABLIM3	488.621	0.335113	0.0831552	4.02997	5.58e-05	0.000209751
ABO	0.799048	-0.626004	1.77691	-0.352299	0.724614	NA
ABR	616.884	0.519055	0.0993034	5.22696	1.72e-07	1.11e-06
ABRA	0.0748418	0	5.20164	0	1	NA
ABRACL	1260.81	-0.311771	0.0884381	-3.5253	0.000423009	0.00133464
ABT1	236.412	0.209173	0.100127	2.08907	0.0367017	0.0721103
ABTB1	24.2884	0.905487	0.316093	2.86463	0.00417503	0.0104673
ABTB2	93.2923	0.544044	0.145906	3.72873	0.000192443	0.000652652
ACAA1	53.3381	0.127568	0.196947	0.647727	0.517161	0.63973
ACAA2	823.794	-0.463324	0.0808261	-5.73235	9.9e-09	8.63e-08
ACACA	551.374	0.258403	0.0680839	3.79536	0.000147428	0.000510871
ACACB	77.7024	0.398014	0.156968	2.53564	0.0112242	0.0252655
ACAD10	74.5497	0.387796	0.174414	2.22342	0.0261873	0.0535559
ACAD11	194.617	-0.169764	0.147245	-1.15293	0.248937	0.362698
ACAD8	60.6261	0.081611	0.169164	0.482437	0.629495	0.736298
ACAD9	295.643	0.410455	0.100113	4.09992	4.13e-05	0.000159837
ACADL	0.0645437	-0.625997	5.20164	-0.120346	0.904209	NA
ACADM	296.742	-0.807586	0.115497	-6.99228	2.7e-12	6.36e-11
ACADS	21.9385	0.700422	0.313588	2.23358	0.025511	0.0523766
ACADSB	159.619	0.0606918	0.104071	0.583178	0.559773	0.677817
ACADVL	481.288	0.45588	0.107679	4.23367	2.3e-05	9.41e-05
ACAN	0.0456907	0.588728	5.1957	0.113311	0.909784	NA
ACAP1	9.32816	0.471752	0.502711	0.938417	0.34803	0.474037
ACAP2	692.195	-0.356117	0.111587	-3.19139	0.00141588	0.00395433
ACAP3	81.9452	0.513643	0.155358	3.30619	0.000945746	0.00273884
ACAT1	193.103	-0.501622	0.111859	-4.4844	7.31e-06	3.32e-05
ACAT2	426.267	-0.410483	0.0623316	-6.58547	4.53e-11	7.29e-10
ACBD3	565.84	-0.456136	0.0968226	-4.71105	2.46e-06	1.23e-05
ACBD4	18.7801	0.81554	0.387376	2.10529	0.0352661	0.0696905
ACBD5	224.319	-0.373766	0.123175	-3.03443	0.00240992	0.00638466
ACBD6	272.839	-0.670839	0.095988	-6.98878	2.77e-12	6.51e-11
ACBD7	153.298	-0.347561	0.12231	-2.84163	0.00448831	0.0111809
ACCS	14.9117	0.664563	0.343536	1.93448	0.0530544	0.0993119
ACCSL	0	NA	NA	NA	NA	NA
ACD	536.456	0.835058	0.154241	5.41399	6.16e-08	4.41e-07
ACE	1.77024	1.07235	1.01683	1.0546	0.291606	0.411943
ACE2	7.34189	-0.141568	0.396368	-0.357162	0.720971	0.809727
ACER1	0.133771	0	5.20164	0	1	NA
ACER2	21.5502	-0.166766	0.322067	-0.5178	0.604597	0.716819
ACER3	411.73	-0.323371	0.09652	-3.3503	0.000807248	0.0023768
ACHE	11.3535	0.797567	0.392211	2.03352	0.0420005	0.0810733
ACIN1	1331.71	0.209033	0.0488374	4.28018	1.87e-05	7.77e-05
ACKR1	0	NA	NA	NA	NA	NA
ACKR2	2.16047	0.589235	1.16587	0.505404	0.613275	0.72378
ACKR3	0.0895963	0	5.20164	0	1	NA
ACKR4	2.40559	0.607843	1.10023	0.552469	0.580627	0.696787
ACLY	2667.66	0.234783	0.0434445	5.4042	6.51e-08	4.63e-07
ACMSD	5.30882	-0.383596	0.574572	-0.66762	0.504376	0.627873
ACO1	838.215	0.0796329	0.0584553	1.36229	0.173108	0.270743
ACO2	620.932	0.584348	0.101884	5.73542	9.73e-09	8.48e-08
ACOT1	4.71836	-0.242806	0.837351	-0.289969	0.77184	0.84832
ACOT11	31.3925	0.303425	0.264257	1.14822	0.250879	0.364975
ACOT12	0.0451173	0	5.20164	0	1	NA
ACOT13	397.702	-0.606448	0.0875739	-6.92499	4.36e-12	9.73e-11
ACOT2	118.407	0.161154	0.13882	1.16088	0.24569	0.359148
ACOT4	0.17125	0.247372	4.69319	0.0527086	0.957964	NA
ACOT6	9.47725	-0.14307	0.428708	-0.333724	0.738588	0.82247
ACOT7	784.684	0.647104	0.115417	5.60668	2.06e-08	1.66e-07
ACOT8	283.778	0.576978	0.107571	5.36372	8.15e-08	5.65e-07
ACOT9	694.558	-0.385651	0.0640334	-6.02265	1.72e-09	1.8e-08
ACOX1	491.634	0.083061	0.0711693	1.16709	0.243174	0.356073
ACOX2	3.32558	-0.226157	0.885604	-0.255371	0.798437	0.867606
ACOX3	134.989	0.331657	0.109867	3.01872	0.00253849	0.00668315
ACOXL	0	NA	NA	NA	NA	NA
ACP1	1486.04	-0.283372	0.0526011	-5.38719	7.16e-08	5.03e-07
ACP2	243.947	0.529466	0.107489	4.92576	8.4e-07	4.66e-06
ACP5	395.271	0.486179	0.129013	3.76846	0.000164259	0.000565491
ACP6	72.1075	0.16785	0.143676	1.16825	0.242704	0.355512
ACPP	0.880912	1.00208	1.32289	0.75749	0.448756	NA
ACPT	0.0726547	0.0953408	5.20164	0.018329	0.985376	NA
ACR	1.51428	1.54094	1.35568	1.13666	0.255682	0.370287
ACRBP	1.90774	0.821879	1.15216	0.713338	0.475637	0.600507
ACRC	20.1525	-0.596228	0.30859	-1.9321	0.0533469	0.0997684
ACRV1	4.17643	-0.167976	0.730315	-0.230005	0.818088	0.882679
ACSBG1	0.663022	1.04681	2.03486	0.514438	0.606946	NA
ACSBG2	1.03924	1.64634	1.37134	1.20054	0.229932	NA
ACSF2	81.4446	0.152103	0.174776	0.870276	0.38415	0.510476
ACSF3	76.8599	0.61243	0.176004	3.47964	0.000502096	0.00155248
ACSL1	40.9289	0.107221	0.230165	0.465846	0.641326	0.745923
ACSL3	448.119	-0.270959	0.0899845	-3.01117	0.00260244	0.00683614
ACSL4	1154.85	-0.42922	0.090537	-4.74083	2.13e-06	1.08e-05
ACSL5	192.862	-0.0105272	0.0868906	-0.121154	0.903569	0.941112
ACSL6	1.37389	0.270272	1.22213	0.221149	0.824976	0.887795
ACSM1	0.314158	-2.5454	3.31835	-0.767069	0.44304	NA
ACSM2A	0.24736	-1.34734	3.67508	-0.366616	0.713906	NA
ACSM2B	0	NA	NA	NA	NA	NA
ACSM3	45.9492	-0.484832	0.174349	-2.78081	0.00542229	0.0132756
ACSM4	0.158215	0	5.20164	0	1	NA
ACSM5	6.19951	0.328802	0.39959	0.822849	0.410594	0.53687
ACSM6	0.82375	-0.755566	1.63305	-0.462671	0.6436	NA
ACSS1	26.854	0.398063	0.232313	1.71348	0.086625	0.151918
ACSS2	124.26	0.325468	0.1305	2.494	0.0126313	0.0279947
ACSS3	19.7205	-0.737954	0.33647	-2.19322	0.0282914	0.0573029
ACTA1	26.3753	0.404118	0.353307	1.14382	0.2527	0.366876
ACTA2	18.94	0.495971	0.347729	1.42631	0.153778	0.246075
ACTA2-AS1	0.0996186	0	5.20164	0	1	NA
ACTB	275703	0.450184	0.0554639	8.1167	4.79e-16	3.79e-14
ACTBL2	68.4585	0.000634468	0.141653	0.00447902	0.996426	0.999328
ACTC1	26.5088	0.607614	0.236113	2.5734	0.0100705	0.0229747
ACTG1	76126.5	0.705564	0.0886784	7.95643	1.77e-15	1.15e-13
ACTG1P17	4.91444	-0.16698	0.616209	-0.270979	0.786407	0.859319
ACTG1P20	36.9476	0.196947	0.224059	0.878998	0.379403	0.505767
ACTG1P4	11.7154	0.49508	0.437637	1.13126	0.257947	0.37304
ACTG2	50.1767	0.712289	0.243975	2.91951	0.00350579	0.00891346
ACTL10	2.86504	-1.00837	0.885112	-1.13926	0.254596	0.368975
ACTL6A	1021.72	-0.695134	0.0974028	-7.13669	9.56e-13	2.61e-11
ACTL6B	0	NA	NA	NA	NA	NA
ACTL7A	0	NA	NA	NA	NA	NA
ACTL7B	0	NA	NA	NA	NA	NA
ACTL8	14.0091	-0.100837	0.360268	-0.279895	0.779558	0.854283
ACTL9	0	NA	NA	NA	NA	NA
ACTN1	5992.49	0.602605	0.0813469	7.40784	1.28e-13	4.37e-12
ACTN1-AS1	0.0929916	-2.02052	5.19487	-0.388945	0.697317	NA
ACTN2	53.3846	-0.252129	0.22383	-1.12643	0.259983	0.375289
ACTN3	0	NA	NA	NA	NA	NA
ACTN4	4474.21	0.628039	0.100364	6.2576	3.91e-10	4.81e-09
ACTR10	374.432	-0.357298	0.105433	-3.38887	0.00070181	0.00209152
ACTR1A	1915.47	0.35522	0.0624019	5.69246	1.25e-08	1.06e-07
ACTR1B	187.058	0.344002	0.110853	3.10321	0.00191433	0.00518223
ACTR2	4639.31	-0.638449	0.079281	-8.05299	8.08e-16	5.81e-14
ACTR3	2915.59	-0.56513	0.0915644	-6.17194	6.75e-10	7.82e-09
ACTR3B	64.277	-0.0226088	0.190639	-0.118595	0.905596	0.942399
ACTR3BP2	0	NA	NA	NA	NA	NA
ACTR3BP5	0.0890985	1.09326	5.18515	0.210844	0.833009	NA
ACTR3C	202.506	-0.200572	0.0920655	-2.17857	0.0293633	0.0592324
ACTR5	88.0806	0.168136	0.150567	1.11669	0.264126	0.380403
ACTR6	53.5835	-0.624459	0.210471	-2.96696	0.00300764	0.00776614
ACTR8	222.464	-0.114892	0.10054	-1.14275	0.253144	0.36739
ACTRT1	0	NA	NA	NA	NA	NA
ACTRT2	0	NA	NA	NA	NA	NA
ACTRT3	11.0243	-0.841513	0.397327	-2.11793	0.0341807	0.0678893
ACVR1	265.039	0.229562	0.0846038	2.71337	0.00666024	0.0159189
ACVR1B	284.025	-0.0672843	0.0836583	-0.804275	0.421238	0.5476
ACVR1C	1.82119	-0.793823	1.02594	-0.773749	0.439079	0.564625
ACVR2A	51.4302	0.0448813	0.187887	0.238874	0.811203	0.877466
ACVR2B	49.7808	-0.0137977	0.205521	-0.0671355	0.946474	0.968929
ACVR2B-AS1	8.40874	-0.387524	0.488115	-0.793921	0.427242	0.553345
ACVRL1	2.7656	0.405487	0.888109	0.456573	0.647978	0.751375
ACY1	196.618	0.579992	0.117166	4.95017	7.41e-07	4.17e-06
ACY3	0.0407893	0	5.20164	0	1	NA
ACYP1	20.615	-0.588722	0.298374	-1.9731	0.0484841	0.0918263
ACYP2	73.9082	0.0977051	0.160792	0.607647	0.543421	0.663256
ADA	429.56	0.0444848	0.0652808	0.681437	0.495595	0.61922
ADAD1	0	NA	NA	NA	NA	NA
ADAD2	0	NA	NA	NA	NA	NA
ADAL	106.806	-0.41041	0.159256	-2.57705	0.00996462	0.0227717
ADAM10	1047.45	-0.220767	0.088845	-2.48485	0.0129605	0.0286084
ADAM11	3.69139	0.348585	0.913531	0.381579	0.702773	0.795064
ADAM12	390.875	0.00664015	0.0941336	0.0705397	0.943764	0.967055
ADAM15	482.732	0.918431	0.153388	5.98764	2.13e-09	2.18e-08
ADAM17	363.178	-0.149858	0.0803563	-1.86492	0.0621919	0.114149
ADAM18	0.799344	0.12723	1.65095	0.0770648	0.938572	NA
ADAM19	125.671	0.380708	0.118714	3.20695	0.00134151	0.00376654
ADAM1A	38.0394	0.0714518	0.272796	0.261924	0.79338	0.864346
ADAM2	0	NA	NA	NA	NA	NA
ADAM20	0.215824	-1.34734	4.44445	-0.303151	0.761775	NA
ADAM20P1	0.755143	1.3943	1.71626	0.812411	0.416556	NA
ADAM21	3.13252	-1.41041	1.10874	-1.27209	0.203342	0.308209
ADAM21P1	0.594037	-0.795011	2.16076	-0.367931	0.712925	NA
ADAM22	54.7755	-0.349817	0.212574	-1.64563	0.0998402	0.171132
ADAM23	0.896986	0.126059	1.39011	0.0906825	0.927745	NA
ADAM28	0.675709	-0.436045	1.59614	-0.273187	0.78471	NA
ADAM29	0.0399172	0	5.20164	0	1	NA
ADAM30	0	NA	NA	NA	NA	NA
ADAM32	2.12138	-0.273663	1.04055	-0.262997	0.792553	0.863904
ADAM33	0.172426	1.43905	3.88262	0.370638	0.710907	NA
ADAM3A	0	NA	NA	NA	NA	NA
ADAM5	0	NA	NA	NA	NA	NA
ADAM6	0	NA	NA	NA	NA	NA
ADAM7	0.789123	0	2.07422	0	1	NA
ADAM8	11.3024	0.79512	0.456165	1.74305	0.0813246	0.143869
ADAM9	144.356	-0.486094	0.138235	-3.51643	0.000437392	0.00137685
ADAMDEC1	0	NA	NA	NA	NA	NA
ADAMTS1	530.311	-0.287781	0.0731918	-3.93187	8.43e-05	0.000305572
ADAMTS10	3.65614	1.63756	1.24845	1.31167	0.189632	0.291225
ADAMTS12	114.963	0.228424	0.125171	1.82489	0.0680176	0.123485
ADAMTS13	3.56899	-0.345793	0.784417	-0.440828	0.659338	0.760514
ADAMTS14	0.140044	0	5.20164	0	1	NA
ADAMTS15	18.1641	0.681906	0.296081	2.30311	0.0212728	0.0445568
ADAMTS16	13.8549	0.0899034	0.279687	0.321443	0.747875	0.829824
ADAMTS17	10.558	0.773439	0.444387	1.74046	0.0817779	0.1445
ADAMTS18	2.21729	-0.777737	0.811765	-0.958081	0.338022	0.463018
ADAMTS19	0.258727	0	5.05965	0	1	NA
ADAMTS19-AS1	0.0869461	0	5.20164	0	1	NA
ADAMTS2	0.393643	0.414289	2.18387	0.189704	0.849541	NA
ADAMTS20	0	NA	NA	NA	NA	NA
ADAMTS3	339.851	0.0608331	0.0846677	0.718492	0.472454	0.597225
ADAMTS4	3.46447	-0.857652	0.818462	-1.04788	0.294693	0.415622
ADAMTS5	44.049	0.00859711	0.180389	0.0476587	0.961988	0.97758
ADAMTS6	105.13	-0.383735	0.146924	-2.61178	0.00900719	0.0208508
ADAMTS7	10.8713	0.837988	0.424918	1.97212	0.0485963	0.0920069
ADAMTS7P1	0.45205	2.7516	1.94634	1.41373	0.157442	NA
ADAMTS8	0.128628	0.0953408	5.20164	0.018329	0.985376	NA
ADAMTS9	429.019	0.223964	0.0845446	2.64907	0.00807144	0.0189195
ADAMTS9-AS1	0.41409	0.0953419	2.06465	0.0461783	0.963168	NA
ADAMTS9-AS2	25.3838	0.422348	0.284949	1.48219	0.138291	0.224937
ADAMTSL1	0.165389	1.14548	4.71948	0.242714	0.808227	NA
ADAMTSL2	2.76983	0.167707	0.83834	0.200047	0.841444	0.898849
ADAMTSL3	60.5613	0.111761	0.207738	0.53799	0.590584	0.705431
ADAMTSL4	11.4482	0.935688	0.393727	2.37649	0.0174783	0.0373001
ADAMTSL4-AS1	1.49532	-0.126761	1.00874	-0.125663	0.899999	0.939187
ADAMTSL5	130.377	0.61646	0.154593	3.98763	6.67e-05	0.000247182
ADAP1	6.22584	0.743153	0.480843	1.54552	0.12222	0.20309
ADAP2	67.1731	0.483712	0.148482	3.25773	0.00112309	0.00319484
ADAR	3178.01	0.394988	0.0418899	9.4292	4.13e-21	1.5e-18
ADARB1	31.9368	-0.22188	0.241565	-0.91851	0.358352	0.484881
ADARB2	0.280762	0.750089	3.01212	0.249023	0.803343	NA
ADARB2-AS1	0	NA	NA	NA	NA	NA
ADAT1	254.88	-0.0434978	0.0770005	-0.564903	0.57214	0.689478
ADAT2	386.22	-0.106864	0.0906959	-1.17826	0.238692	0.350795
ADAT3	16.0745	1.25761	0.373766	3.36469	0.000766294	0.00226558
ADCK1	61.3075	0.435326	0.196623	2.21402	0.0268277	0.0546623
ADCK2	46.1556	0.528455	0.214407	2.46472	0.0137119	0.0300887
ADCK3	163.048	0.278195	0.129961	2.1406	0.0323061	0.0645571
ADCK4	34.4418	0.256188	0.284286	0.901163	0.367502	0.493838
ADCK5	11.3471	0.788215	0.433782	1.81707	0.0692059	0.125269
ADCY1	6.45058	0.664199	0.567828	1.16972	0.242115	0.354839
ADCY10	0.874652	2.12986	1.68829	1.26155	0.207111	NA
ADCY10P1	6.35755	-0.876942	0.566256	-1.54867	0.121462	0.202033
ADCY2	0.296181	-1.34735	3.00591	-0.448233	0.653985	NA
ADCY3	364.755	0.618611	0.0948949	6.51891	7.08e-11	1.09e-09
ADCY4	0.0315524	0	5.20164	0	1	NA
ADCY5	1.65569	2.82287	1.31735	2.14284	0.0321261	0.0642522
ADCY6	142.349	0.550339	0.177792	3.0954	0.00196546	0.00530224
ADCY7	275.572	0.240888	0.100798	2.38981	0.0168569	0.0361291
ADCY8	33.7235	-0.626005	1.44992	-0.431752	0.665922	0.765684
ADCY9	105.579	0.467391	0.13072	3.57551	0.000349547	0.00112583
ADCYAP1	0	NA	NA	NA	NA	NA
ADCYAP1R1	0.523531	-1.32468	1.88374	-0.703218	0.48192	NA
ADD1	1940.38	0.396122	0.062759	6.31181	2.76e-10	3.54e-09
ADD2	6.08734	0.223583	0.895578	0.249652	0.802856	0.87117
ADD3	1177.28	-0.628748	0.108314	-5.80487	6.44e-09	5.87e-08
ADD3-AS1	1.12482	-0.643041	1.28521	-0.500339	0.616836	0.726206
ADGB	0.0399172	0	5.20164	0	1	NA
ADGRA1	0	NA	NA	NA	NA	NA
ADGRA1-AS1	0	NA	NA	NA	NA	NA
ADGRA2	19.6002	0.659054	0.24129	2.73138	0.00630704	0.0151654
ADGRA3	577.195	0.149658	0.064072	2.33579	0.0195023	0.0412384
ADGRB1	1.45976	-1.32599	1.55079	-0.855047	0.392525	0.518956
ADGRB2	36.5745	0.979313	0.205368	4.76858	1.86e-06	9.54e-06
ADGRB3	28.3176	0.0356781	0.247845	0.143953	0.885537	0.929417
ADGRD1	0.071691	0.0953408	5.20164	0.018329	0.985376	NA
ADGRE1	0.0380145	0	5.20164	0	1	NA
ADGRE2	26.4341	-0.242822	0.305672	-0.794387	0.42697	0.553077
ADGRE3	0.0407893	0	5.20164	0	1	NA
ADGRE4P	1.54647	-2.57078	1.4629	-1.75732	0.0788641	0.140106
ADGRE5	463.997	0.554596	0.101175	5.48156	4.22e-08	3.13e-07
ADGRF1	2.74511	0.583629	0.799143	0.730318	0.465196	0.590463
ADGRF2	3.85017	2.40832	1.11261	2.16456	0.0304212	0.0611557
ADGRF3	3.76401	-0.0722187	0.650229	-0.111067	0.911564	0.946364
ADGRF4	3.1119	-0.0563679	0.813336	-0.0693046	0.944747	0.96783
ADGRF5	0.0321736	0	5.20164	0	1	NA
ADGRG1	1941.82	0.98608	0.116723	8.44805	2.96e-17	3.52e-15
ADGRG2	17.4957	-0.229655	0.277295	-0.828197	0.407559	0.534137
ADGRG3	0.415702	0.0337403	2.03179	0.0166062	0.986751	NA
ADGRG4	0.988232	0.226542	1.25626	0.180331	0.856893	NA
ADGRG5	1.21126	-0.0460336	1.4602	-0.0315255	0.97485	0.985595
ADGRG6	2165.99	-0.225029	0.0731977	-3.07426	0.00211025	0.00565284
ADGRG7	0.0399172	0	5.20164	0	1	NA
ADGRL1	168.477	0.880025	0.139825	6.29377	3.1e-10	3.93e-09
ADGRL2	29.1046	-0.256573	0.244464	-1.04953	0.293933	0.414729
ADGRL3	1.75451	-2.6572	1.41617	-1.87633	0.0606099	0.11162
ADGRL3-AS1	0	NA	NA	NA	NA	NA
ADGRL4	0.0315524	0	5.20164	0	1	NA
ADGRV1	1.26097	-1.32781	1.66718	-0.796441	0.425776	0.552185
ADH1A	0	NA	NA	NA	NA	NA
ADH1B	0.0447929	0	5.20164	0	1	NA
ADH1C	0.162975	0	5.20164	0	1	NA
ADH4	0.494201	-1.88955	2.26996	-0.832416	0.405174	NA
ADH5	812.164	-0.445925	0.0926677	-4.81209	1.49e-06	7.85e-06
ADH6	3.03848	-0.64131	0.664142	-0.965621	0.334234	0.459144
ADH7	0	NA	NA	NA	NA	NA
ADHFE1	7.91785	-0.277556	0.486164	-0.57091	0.568061	0.685772
ADI1	596.225	-0.159174	0.0625899	-2.54313	0.0109865	0.0248055
ADIG	0	NA	NA	NA	NA	NA
ADIPOQ	3.03514	1.99502	0.980341	2.03503	0.041848	0.0808265
ADIPOQ-AS1	1.17246	-0.753097	1.38228	-0.544824	0.585875	0.701236
ADIPOR1	1974.99	0.106767	0.0466633	2.28803	0.0221355	0.0461986
ADIPOR2	770.945	-0.0619404	0.0667724	-0.927634	0.353597	0.480271
ADIRF	1.24877	0.160516	1.29435	0.124013	0.901305	0.939889
ADK	473.979	-0.71214	0.10426	-6.8304	8.47e-12	1.71e-10
ADM	125.353	-0.259614	0.146948	-1.76671	0.0772761	0.137703
ADM2	2.42924	0.894572	1.14033	0.784482	0.432757	0.558632
ADM5	8.91269	1.32011	0.491499	2.68588	0.0072339	0.0171625
ADNP	2235.37	-0.0044952	0.0346864	-0.129595	0.896886	0.937333
ADNP-AS1	22.0416	0.729519	0.26223	2.78198	0.00540284	0.0132329
ADNP2	454.21	-0.0814705	0.0664834	-1.22543	0.220415	0.329486
ADO	586.715	-0.442446	0.102126	-4.33234	1.48e-05	6.28e-05
ADORA1	45.4607	0.335628	0.222606	1.50772	0.131626	0.215895
ADORA2A	2.37688	2.5925	1.3659	1.89802	0.0576929	0.106825
ADORA2A-AS1	7.71372	1.08915	0.551874	1.97355	0.0484325	0.0917709
ADORA2B	75.8566	0.00766001	0.202559	0.0378161	0.969834	0.982358
ADORA3	1.20295	0.352434	1.39341	0.252929	0.800323	0.869253
ADPGK	672.894	0.161164	0.0598284	2.69377	0.00706493	0.0168005
ADPGK-AS1	4.1154	-0.237243	0.770173	-0.308039	0.758053	0.837998
ADPRH	64.3293	-0.231876	0.177341	-1.30752	0.191037	0.293136
ADPRHL1	4.30607	0.375314	0.59582	0.629913	0.528752	0.650094
ADPRHL2	81.3756	0.391615	0.181313	2.15989	0.0307811	0.0618034
ADPRM	96.6509	-0.717088	0.156564	-4.58015	4.65e-06	2.2e-05
ADRA1A	1.32727	-0.187512	1.44591	-0.129684	0.896817	0.937333
ADRA1B	10.7005	0.939971	0.487853	1.92675	0.0540105	0.100802
ADRA1D	0.102766	-0.625997	5.20164	-0.120346	0.904209	NA
ADRA2A	1.12739	0.0531044	1.02432	0.0518434	0.958653	0.975372
ADRA2B	0.24133	1.05055	4.39386	0.239094	0.811033	NA
ADRA2C	1.09012	-0.281436	1.42992	-0.196819	0.843969	NA
ADRB1	18.9435	0.261725	0.325991	0.802859	0.422056	0.548489
ADRB2	494.855	0.822098	0.104788	7.84531	4.32e-15	2.42e-13
ADRB3	0.0399172	0	5.20164	0	1	NA
ADRBK1	162.072	0.765628	0.144071	5.31425	1.07e-07	7.2e-07
ADRBK2	68.1607	0.0261275	0.178272	0.14656	0.883479	0.928684
ADRM1	1388.14	0.80972	0.127546	6.34847	2.17e-10	2.88e-09
ADSL	1161.51	-0.301416	0.0487381	-6.18439	6.23e-10	7.26e-09
ADSS	567.778	-0.776098	0.0986899	-7.864	3.72e-15	2.18e-13
ADSSL1	10.0494	-0.356574	0.430013	-0.829215	0.406983	0.533467
ADTRP	79.9536	-0.0866593	0.129208	-0.670695	0.502415	0.626071
AEBP1	2.55695	0.617378	0.691724	0.892522	0.372113	0.498316
AEBP2	213.482	-0.956269	0.14907	-6.41492	1.41e-10	1.99e-09
AEN	144.751	0.281395	0.123449	2.27945	0.0226404	0.0471084
AES	1008.37	0.207198	0.100986	2.05174	0.0401948	0.078075
AFAP1	270.9	0.236291	0.0801926	2.94654	0.00321354	0.00825102
AFAP1-AS1	9.99028	0.458934	0.42452	1.08107	0.279667	0.39802
AFAP1L1	122.68	0.0740461	0.135299	0.547278	0.584187	0.699709
AFAP1L2	481.594	0.13106	0.0606192	2.16202	0.0306163	0.0615027
AFF1	2191.17	0.407288	0.0610592	6.67037	2.55e-11	4.49e-10
AFF2	0.291077	0.0953418	2.65622	0.0358938	0.971367	NA
AFF3	236.6	0.130102	0.0897154	1.45016	0.147014	0.236976
AFF4	1845.18	-0.105524	0.0735669	-1.43439	0.15146	0.24303
AFG3L1P	1073.44	-0.253087	0.0653592	-3.87225	0.000107837	0.000385412
AFG3L2	213.207	-0.305604	0.0919638	-3.32309	0.000890272	0.00259617
AFM	0	NA	NA	NA	NA	NA
AFMID	214.758	0.0153626	0.106825	0.143812	0.885649	0.929475
AFP	12.5438	0.0623686	0.552249	0.112936	0.910081	0.945313
AFTPH	198.039	-0.208026	0.0909304	-2.28775	0.0221521	0.0462215
AGA	134.758	-0.54023	0.124739	-4.33088	1.49e-05	6.32e-05
AGAP1	492.759	0.260085	0.0655096	3.97018	7.18e-05	0.000264044
AGAP1-IT1	1.62275	0.557423	1.13669	0.49039	0.623858	0.73174
AGAP11	8.73693	0.283386	0.56354	0.502869	0.615057	0.72531
AGAP2	0.623823	-0.15873	1.76053	-0.0901604	0.92816	NA
AGAP2-AS1	50.4014	0.445215	0.263137	1.69195	0.090655	0.157908
AGAP3	301.872	0.562354	0.127715	4.40319	1.07e-05	4.69e-05
AGAP4	184.081	0.447603	0.150266	2.97873	0.00289448	0.00750782
AGAP5	55.8074	0.432395	0.255329	1.69348	0.0903641	0.157448
AGAP6	144.176	0.339336	0.167681	2.0237	0.0430013	0.082752
AGAP7P	3.46196	0.349167	3.72586	0.0937146	0.925336	0.954788
AGAP9	144.774	0.384394	0.157844	2.43528	0.0148804	0.0323587
AGBL1	0	NA	NA	NA	NA	NA
AGBL1-AS1	0	NA	NA	NA	NA	NA
AGBL2	10.2615	-0.193694	0.38994	-0.496727	0.619381	0.728208
AGBL3	12.4697	-0.482646	0.405515	-1.1902	0.233966	0.345122
AGBL4	0.0341524	0	5.20164	0	1	NA
AGBL4-IT1	0	NA	NA	NA	NA	NA
AGBL5	652.305	0.372704	0.067429	5.52736	3.25e-08	2.49e-07
AGBL5-AS1	0	NA	NA	NA	NA	NA
AGER	10.7199	0.700671	0.41878	1.67312	0.0943031	0.163115
AGFG1	2220.93	-0.123164	0.0543438	-2.26639	0.0234275	0.0485489
AGFG2	36.1514	0.607233	0.225638	2.69118	0.00712003	0.0169217
AGGF1	252.179	-0.459083	0.109837	-4.17968	2.92e-05	0.000116753
AGK	654.615	0.113567	0.0657899	1.7262	0.0843112	0.148576
AGL	334.74	-0.308783	0.105541	-2.92572	0.0034366	0.00875653
AGMAT	232.185	-0.0100667	0.0803089	-0.12535	0.900247	0.939298
AGMO	2.81804	-0.526711	0.676993	-0.778016	0.43656	0.56208
AGO1	352.681	0.306713	0.0777261	3.94608	7.94e-05	0.000289628
AGO2	267.709	0.448898	0.0900418	4.98544	6.18e-07	3.53e-06
AGO3	129.025	0.0596987	0.119701	0.498733	0.617968	0.727152
AGO4	80.5674	-0.161505	0.162246	-0.995436	0.319524	0.442526
AGPAT1	1115.21	0.501358	0.117575	4.26416	2.01e-05	8.29e-05
AGPAT2	97.5193	0.353114	0.180539	1.95589	0.0504778	0.0951516
AGPAT3	270.569	0.524468	0.120374	4.35699	1.32e-05	5.68e-05
AGPAT4	302.947	0.195455	0.0822736	2.37567	0.0175169	0.0373679
AGPAT4-IT1	17.5672	0.201401	0.354397	0.56829	0.569838	0.687411
AGPAT5	341.695	-0.402607	0.0926063	-4.34751	1.38e-05	5.9e-05
AGPS	861.802	-0.38289	0.0880247	-4.3498	1.36e-05	5.85e-05
AGR2	0.253323	1.09325	5.18515	0.210843	0.833009	NA
AGR3	0	NA	NA	NA	NA	NA
AGRN	1640.16	0.802973	0.132138	6.0768	1.23e-09	1.33e-08
AGRP	0.119291	-1.92513	5.19796	-0.370363	0.711112	NA
AGT	44.7946	0.630896	0.202882	3.10967	0.00187298	0.00508118
AGTPBP1	452.173	-0.429212	0.100911	-4.25338	2.11e-05	8.68e-05
AGTR1	0	NA	NA	NA	NA	NA
AGTR2	0	NA	NA	NA	NA	NA
AGTRAP	298.933	0.948661	0.177905	5.3324	9.69e-08	6.6e-07
AGXT	0.199239	-1.34733	5.20164	-0.259021	0.795619	NA
AGXT2	0.888562	0.452795	1.49604	0.302663	0.762147	NA
AHCTF1	2031.71	-0.367908	0.104023	-3.53681	0.000404996	0.00128523
AHCTF1P1	5.13489	-0.254857	1.75372	-0.145324	0.884455	0.929095
AHCY	1209.88	0.571336	0.0915335	6.24183	4.32e-10	5.26e-09
AHCYL1	1643.83	-0.0711412	0.0549627	-1.29435	0.195543	0.298541
AHCYL2	161.154	-0.248842	0.117001	-2.12683	0.0334343	0.0665681
AHDC1	265.801	0.796911	0.128683	6.19285	5.91e-10	6.92e-09
AHI1	217.652	-0.635315	0.116671	-5.44536	5.17e-08	3.75e-07
AHNAK	6020.33	0.503132	0.136777	3.67849	0.000234617	0.000782406
AHNAK2	473.522	0.517136	0.116975	4.42091	9.83e-06	4.34e-05
AHR	1077.58	-0.267189	0.0987133	-2.70672	0.00679509	0.0162152
AHRR	35.3319	0.464228	0.265336	1.74959	0.0801898	0.142092
AHSA1	462.553	-0.231578	0.0802494	-2.88573	0.00390511	0.00983869
AHSA2	150.174	-0.438423	0.137261	-3.19409	0.00140272	0.00392092
AHSG	0.0739084	0	5.20164	0	1	NA
AHSP	0	NA	NA	NA	NA	NA
AICDA	5.13316	-0.0313647	0.635597	-0.0493469	0.960643	0.97679
AIDA	2473.33	-0.761342	0.102565	-7.42303	1.14e-13	3.98e-12
AIF1	0.0729629	0	5.20164	0	1	NA
AIF1L	943.99	0.176727	0.0481699	3.66883	0.000243661	0.000809064
AIFM1	325.293	-0.196201	0.0888483	-2.20827	0.0272256	0.0553974
AIFM2	91.9478	-0.0385158	0.158167	-0.243514	0.807608	0.874846
AIFM3	4.28214	0.272437	0.651363	0.418258	0.675759	0.773299
AIG1	925.625	-0.296068	0.0637634	-4.64323	3.43e-06	1.68e-05
AIM1	229.559	-0.0508595	0.111343	-0.45678	0.647829	0.751309
AIM1L	7.34869	0.119655	0.572265	0.209091	0.834377	0.893863
AIM2	0	NA	NA	NA	NA	NA
AIMP1	376.357	-0.745603	0.131774	-5.6582	1.53e-08	1.27e-07
AIMP2	1433.66	0.147985	0.0566185	2.61372	0.00895614	0.02075
AIP	242.648	0.519152	0.131562	3.94606	7.94e-05	0.000289628
AIPL1	3.20825	0.819778	0.735985	1.11385	0.265343	0.381783
AIRE	0.132037	0.0953408	5.20164	0.018329	0.985376	NA
AIRN	0	NA	NA	NA	NA	NA
AJAP1	0.0357971	0.0953408	5.20164	0.018329	0.985376	NA
AJUBA	389.478	-0.122025	0.0723224	-1.68723	0.0915592	0.159108
AK1	259.451	0.297261	0.102124	2.91079	0.00360518	0.00913217
AK2	3278.86	-0.086606	0.0446024	-1.94173	0.0521692	0.0978673
AK3	136.19	-0.543421	0.124689	-4.3582	1.31e-05	5.65e-05
AK4	5696.98	-0.185374	0.0519599	-3.56764	0.000360212	0.00115632
AK5	216.659	0.324463	0.0949252	3.41809	0.000630613	0.00189972
AK6	173.784	-1.17004	0.173787	-6.7326	1.67e-11	3.09e-10
AK7	2.49287	-0.0548234	1.02841	-0.0533089	0.957486	0.975215
AK8	17.8137	0.354162	0.370367	0.956247	0.338948	0.46391
AK9	69.8257	-0.557365	0.162466	-3.43066	0.000602114	0.00182325
AKAP1	342.764	0.221701	0.0890438	2.4898	0.0127815	0.0282779
AKAP10	466.613	-0.162205	0.0820883	-1.97598	0.0481571	0.0913547
AKAP11	546.443	-0.208936	0.102995	-2.0286	0.0424993	0.0818819
AKAP12	801.923	-0.0787424	0.0636987	-1.23617	0.216396	0.324425
AKAP13	273.81	0.338166	0.122609	2.75807	0.0058143	0.0141277
AKAP14	0.0408941	0.0953408	5.20164	0.018329	0.985376	NA
AKAP17A	111.421	0.275937	0.134527	2.05116	0.0402511	0.0781752
AKAP2	1278.36	0.166534	0.0496485	3.35426	0.000795761	0.00234677
AKAP3	6.3528	0.164697	0.630361	0.261274	0.793881	0.864604
AKAP4	0.0447929	0	5.20164	0	1	NA
AKAP5	32.3248	-0.508502	0.289022	-1.75939	0.0785111	0.139554
AKAP6	13.719	-0.143097	0.335242	-0.426847	0.669491	0.768548
AKAP7	35.4045	-0.897108	0.236111	-3.79952	0.000144979	0.000503128
AKAP8	275.206	-0.0171903	0.0886086	-0.194003	0.846174	0.902079
AKAP8L	296.562	-0.287583	0.0824417	-3.48832	0.000486071	0.00151064
AKAP9	219.225	-0.606648	0.168123	-3.60836	0.000308142	0.00100431
AKIP1	163.257	-0.0882759	0.108614	-0.812749	0.416362	0.542508
AKIRIN1	426.277	-0.45696	0.0944501	-4.83811	1.31e-06	7e-06
AKIRIN2	970.792	-0.0704379	0.0465138	-1.51434	0.129939	0.213642
AKNA	218.434	0.816295	0.107131	7.61961	2.54e-14	1.09e-12
AKNAD1	0.503773	-1.00788	2.51046	-0.401471	0.688073	NA
AKR1A1	412.435	0.325895	0.0878455	3.70986	0.000207373	0.000698516
AKR1B1	8088.65	0.183325	0.0335822	5.45899	4.79e-08	3.5e-07
AKR1B10	10.0197	0.250502	0.395418	0.633514	0.526398	0.64827
AKR1B15	1.34855	1.40502	1.22589	1.14612	0.251744	0.365909
AKR1C1	1.7513	0.834659	1.58854	0.525426	0.599287	0.712349
AKR1C2	0.222133	1.68819	4.35536	0.387613	0.698303	NA
AKR1C3	52.0027	-0.514927	0.221381	-2.32597	0.0200199	0.0422348
AKR1C4	0	NA	NA	NA	NA	NA
AKR1C6P	0.0832066	0	5.20164	0	1	NA
AKR1C8P	0.162475	1.05589	5.1867	0.203577	0.838684	NA
AKR1D1	4.00526	0.510169	0.856871	0.595386	0.551586	0.670973
AKR1E2	0	NA	NA	NA	NA	NA
AKR7A2	343.352	0.644765	0.097643	6.60329	4.02e-11	6.62e-10
AKR7A2P1	4.72038	0.932869	0.620706	1.50292	0.13286	0.217529
AKR7A3	5.3958	0.349523	0.614492	0.5688	0.569492	0.687146
AKR7L	5.18702	0.951761	0.647602	1.46967	0.141651	0.229492
AKT1	519.303	0.432905	0.102223	4.23489	2.29e-05	9.36e-05
AKT1S1	663.653	0.840988	0.142469	5.90297	3.57e-09	3.5e-08
AKT2	503.478	0.730392	0.10973	6.65625	2.81e-11	4.87e-10
AKT3	1042.31	-0.377205	0.0697767	-5.40588	6.45e-08	4.59e-07
AKTIP	199.38	-0.424067	0.123563	-3.43198	0.000599182	0.00181571
ALAD	71.7025	-0.238907	0.150755	-1.58474	0.113025	0.190181
ALAS1	622.157	0.39143	0.0813946	4.80904	1.52e-06	7.95e-06
ALAS2	0.233647	-2.02282	3.62461	-0.55808	0.57679	NA
ALB	0.410961	0.0953418	2.59655	0.0367186	0.970709	NA
ALCAM	3765.29	-0.474232	0.0705326	-6.72358	1.77e-11	3.26e-10
ALDH16A1	37.858	0.995126	0.248874	3.99851	6.37e-05	0.000236849
ALDH18A1	1562.43	0.0216122	0.0473699	0.456244	0.648214	0.751501
ALDH1A1	0.0798343	0	5.20164	0	1	NA
ALDH1A2	0.0494419	-1.34733	5.20164	-0.259021	0.795619	NA
ALDH1A3	321.071	-0.301826	0.0969791	-3.11228	0.00185647	0.00504308
ALDH1B1	365.319	0.294037	0.0716242	4.10527	4.04e-05	0.000156737
ALDH1L1	0	NA	NA	NA	NA	NA
ALDH1L1-AS1	0	NA	NA	NA	NA	NA
ALDH1L1-AS2	0	NA	NA	NA	NA	NA
ALDH1L2	179.396	-0.29007	0.11037	-2.62817	0.00858452	0.0199994
ALDH2	1.18847	0.566998	1.39966	0.405097	0.685406	0.78113
ALDH3A1	0	NA	NA	NA	NA	NA
ALDH3A2	272.649	-0.409226	0.107317	-3.81325	0.000137151	0.000479721
ALDH3B1	180.285	0.413832	0.13875	2.98257	0.0028584	0.00742811
ALDH3B2	0.0826116	0	5.20164	0	1	NA
ALDH4A1	65.0559	0.748806	0.160607	4.66235	3.13e-06	1.54e-05
ALDH5A1	88.6618	0.010678	0.147203	0.0725393	0.942173	0.966219
ALDH6A1	252.06	-0.125062	0.0782552	-1.59813	0.110014	0.185801
ALDH7A1	219.514	-0.285265	0.101941	-2.79832	0.0051369	0.0126638
ALDH8A1	1.05248	-1.73785	1.48326	-1.17165	0.241339	NA
ALDH9A1	569.572	-0.505932	0.0943163	-5.3642	8.13e-08	5.64e-07
ALDOA	20523.7	0.867592	0.13369	6.48959	8.61e-11	1.29e-09
ALDOB	0	NA	NA	NA	NA	NA
ALDOC	5.1522	0.472875	0.609881	0.775357	0.438129	0.563702
ALG1	184.814	0.504754	0.113058	4.46458	8.02e-06	3.62e-05
ALG10	152.187	-0.191962	0.109936	-1.74613	0.0807884	0.143044
ALG10B	179.629	-0.327094	0.125891	-2.59823	0.00937062	0.0215943
ALG11	40.9229	-0.567538	0.209635	-2.70726	0.00678409	0.0161937
ALG12	139.454	0.745853	0.13952	5.34584	9e-08	6.16e-07
ALG13	707.9	0.0249146	0.0570504	0.436712	0.66232	0.763061
ALG14	223.647	-0.46852	0.103285	-4.53616	5.73e-06	2.66e-05
ALG1L	0.627567	0.03855	2.02055	0.019079	0.984778	NA
ALG1L2	0.635156	1.22291	1.74051	0.702614	0.482296	NA
ALG1L9P	6.17116	-0.537326	0.59389	-0.904757	0.365594	0.492365
ALG2	575.727	-0.17933	0.0700957	-2.55835	0.0105169	0.0238702
ALG3	1892.98	0.912913	0.137819	6.62401	3.5e-11	5.91e-10
ALG5	76.4507	-0.680773	0.175157	-3.88664	0.000101641	0.000364379
ALG6	521.25	-0.878718	0.12508	-7.02524	2.14e-12	5.17e-11
ALG8	778.587	-0.531809	0.0873077	-6.09121	1.12e-09	1.23e-08
ALG9	338.884	-0.194396	0.0856448	-2.2698	0.02322	0.0481555
ALK	0.0826116	0	5.20164	0	1	NA
ALKBH1	208.109	-0.174785	0.104095	-1.67909	0.0931348	0.161418
ALKBH2	148.766	-0.048343	0.128969	-0.374842	0.707778	0.799182
ALKBH3	254.226	-0.390242	0.102354	-3.81268	0.000137467	0.000480697
ALKBH3-AS1	2.85432	-0.171786	0.810334	-0.211995	0.832111	0.892251
ALKBH4	18.9244	1.05276	0.308014	3.41789	0.000631096	0.00190068
ALKBH5	664.684	0.689716	0.118589	5.81603	6.03e-09	5.53e-08
ALKBH6	114.862	0.736519	0.203432	3.62046	0.000294075	0.000961714
ALKBH7	58.6535	1.02851	0.186701	5.50885	3.61e-08	2.73e-07
ALKBH8	86.0541	-0.491445	0.160959	-3.05324	0.00226386	0.0060269
ALLC	0	NA	NA	NA	NA	NA
ALMS1	723.51	0.0472505	0.107745	0.438539	0.660996	0.761947
ALMS1-IT1	4.86839	-1.29479	0.663296	-1.95205	0.0509325	0.0958875
ALMS1P	0.112142	0.0953408	5.20164	0.018329	0.985376	NA
ALOX12	6.86975	1.20216	0.611696	1.96529	0.0493807	0.0933242
ALOX12-AS1	6.57863	-1.13481	0.526084	-2.15709	0.0309985	0.0621943
ALOX12B	5.26104	0.823268	0.917703	0.897096	0.369668	0.495854
ALOX12P2	0.131493	0.0953408	5.20164	0.018329	0.985376	NA
ALOX15	0.609694	1.07703	1.78936	0.601907	0.547236	NA
ALOX15B	0	NA	NA	NA	NA	NA
ALOX15P1	0.109093	0.00970894	5.19384	0.00186932	0.998509	NA
ALOX5	4.25559	0.585323	1.00943	0.579856	0.562012	0.680022
ALOX5AP	88.5602	-0.381502	0.115919	-3.2911	0.000997955	0.00287631
ALOXE3	46.4615	0.335982	0.250685	1.34026	0.180162	0.279615
ALPI	0	NA	NA	NA	NA	NA
ALPK1	59.666	-0.340321	0.203475	-1.67254	0.0944183	0.163284
ALPK2	2005.4	0.109048	0.0400694	2.72147	0.00649917	0.0155657
ALPK3	0.29447	0.0953418	2.66591	0.0357633	0.971471	NA
ALPL	2.71038	0.796566	0.786791	1.01243	0.311335	0.43361
ALPP	5.36018	1.01547	0.627815	1.61748	0.105776	0.179695
ALPPL2	0.256826	-0.626001	3.57443	-0.175133	0.860975	NA
ALS2	322.792	-0.145384	0.0943248	-1.54131	0.123242	0.204435
ALS2CL	17.3831	0.538379	0.303388	1.77456	0.0759713	0.135702
ALS2CR11	0.239884	-0.625999	4.36746	-0.143333	0.886027	NA
ALS2CR12	1.93449	-0.108693	1.12352	-0.0967436	0.92293	0.953635
ALX1	93.2356	-0.619056	0.147634	-4.19319	2.75e-05	0.000110629
ALX3	0.559811	-0.647322	1.8734	-0.345533	0.729694	NA
ALX4	0	NA	NA	NA	NA	NA
ALYREF	540.672	-0.0708864	0.0975613	-0.726583	0.467481	0.59263
AMACR	108.326	-0.39346	0.139986	-2.81072	0.00494308	0.0122246
AMBN	0.114949	-1.92514	5.19796	-0.370363	0.711112	NA
AMBP	3.86217	-0.503555	0.64659	-0.778786	0.436106	0.561628
AMBRA1	139.473	0.478462	0.135173	3.53961	0.000400715	0.00127337
AMD1	1545.31	-0.76813	0.127726	-6.01389	1.81e-09	1.89e-08
AMDHD1	6.06179	0.69824	0.911037	0.766423	0.443424	0.569219
AMDHD2	32.202	0.491684	0.250741	1.96093	0.0498875	0.094147
AMELX	0.0902347	0	5.20164	0	1	NA
AMELY	0	NA	NA	NA	NA	NA
AMER1	153.592	0.56581	0.111816	5.06018	4.19e-07	2.48e-06
AMER2	0.946233	2.39691	1.51857	1.5784	0.114474	NA
AMER3	0.9192	2.57214	1.59641	1.6112	0.107136	NA
AMFR	337.9	0.369343	0.0910867	4.05485	5.02e-05	0.000190066
AMH	51.1933	1.19722	0.272376	4.39549	1.11e-05	4.84e-05
AMHR2	0.264949	0.0953416	3.09615	0.0307936	0.975434	NA
AMICA1	0	NA	NA	NA	NA	NA
AMIGO1	1.08034	1.60666	1.44217	1.11406	0.265255	NA
AMIGO2	6660.51	-0.587032	0.0708764	-8.28247	1.21e-16	1.14e-14
AMIGO3	25.1978	0.946926	0.29404	3.2204	0.00128012	0.00360713
AMMECR1	1168.85	0.0769536	0.0498138	1.54483	0.122388	0.203306
AMMECR1L	381.182	0.177922	0.0789329	2.25409	0.0241906	0.0499724
AMN	2.84912	0.530659	0.911365	0.582268	0.560386	0.678405
AMN1	57.6856	-0.849638	0.215589	-3.94101	8.11e-05	0.000295211
AMOT	85.6822	0.232583	0.152028	1.52987	0.126049	0.20829
AMOTL1	197.816	0.26375	0.109505	2.40856	0.0160158	0.0345296
AMOTL2	1411.19	0.331919	0.0633556	5.23899	1.61e-07	1.05e-06
AMPD1	0.0958425	-0.625997	5.20164	-0.120346	0.904209	NA
AMPD2	887.918	0.527152	0.097325	5.4164	6.08e-08	4.35e-07
AMPD3	242.078	0.184009	0.108282	1.69935	0.089253	0.155794
AMPH	0.203027	-2.43728	4.45515	-0.54707	0.58433	NA
AMT	1.69638	0.341758	1.21374	0.281575	0.778269	0.853384
AMTN	0	NA	NA	NA	NA	NA
AMY1A	0	NA	NA	NA	NA	NA
AMY1B	0.0357971	0.0953408	5.20164	0.018329	0.985376	NA
AMY1C	0	NA	NA	NA	NA	NA
AMY2A	0	NA	NA	NA	NA	NA
AMY2B	11.2466	-0.327733	0.517533	-0.633259	0.526564	0.648329
AMZ1	38.628	0.571613	0.207633	2.753	0.00590517	0.0143251
AMZ2	780.474	-0.369055	0.0683726	-5.3977	6.75e-08	4.78e-07
AMZ2P1	25.1612	-0.754017	0.298953	-2.5222	0.0116625	0.0261516
ANAPC1	1138.63	0.20376	0.0491727	4.14377	3.42e-05	0.000134735
ANAPC10	177.514	-0.969024	0.164034	-5.90746	3.47e-09	3.42e-08
ANAPC11	261.783	0.254627	0.131517	1.93608	0.0528582	0.0990196
ANAPC13	890.692	-0.776441	0.116099	-6.68777	2.27e-11	4.04e-10
ANAPC15	191.633	0.201598	0.102492	1.96695	0.0491885	0.0930207
ANAPC16	556.145	-0.491727	0.0814443	-6.03759	1.56e-09	1.66e-08
ANAPC1P1	1.33381	-0.788175	1.82289	-0.432377	0.665468	0.765538
ANAPC2	102.585	0.696533	0.160435	4.34152	1.42e-05	6.05e-05
ANAPC4	145.687	-0.742334	0.195569	-3.79576	0.00014719	0.000510155
ANAPC5	858.658	0.0932328	0.0605518	1.53972	0.123629	0.204993
ANAPC7	898.671	-0.258017	0.0582991	-4.42574	9.61e-06	4.25e-05
ANG	19.5978	0.0574883	0.384279	0.1496	0.88108	0.927232
ANGEL1	176.284	0.501608	0.111334	4.50542	6.62e-06	3.04e-05
ANGEL2	373.099	-0.210539	0.0889106	-2.36799	0.0178852	0.0380941
ANGPT1	0	NA	NA	NA	NA	NA
ANGPT2	5.1589	3.10721	0.952249	3.26303	0.00110229	0.00314298
ANGPT4	0.524189	-0.7314	1.81741	-0.40244	0.68736	NA
ANGPTL1	0.960413	-0.806662	1.09558	-0.736285	0.461557	NA
ANGPTL2	143.974	0.339808	0.129021	2.63374	0.00844498	0.0197078
ANGPTL3	0.0853386	0.0953408	5.20164	0.018329	0.985376	NA
ANGPTL4	39.3367	0.313228	0.257865	1.2147	0.224482	0.334468
ANGPTL5	0.0451173	0	5.20164	0	1	NA
ANGPTL6	3.20154	0.951364	0.955857	0.9953	0.319591	0.442526
ANGPTL7	0.404987	-0.759367	2.33508	-0.3252	0.74503	NA
ANHX	0	NA	NA	NA	NA	NA
ANK1	0	NA	NA	NA	NA	NA
ANK2	125.734	-0.10876	0.147587	-0.736923	0.461169	0.586656
ANK3	52.3668	-0.437582	0.156503	-2.79599	0.00517409	0.0127363
ANKAR	40.9326	-0.703903	0.23762	-2.9623	0.00305349	0.0078808
ANKDD1A	19.7838	-0.0379348	0.309048	-0.122747	0.902307	0.940485
ANKDD1B	2.21254	0.761465	0.867928	0.877336	0.380304	0.506557
ANKEF1	244.647	-0.134789	0.0926207	-1.45528	0.145592	0.234971
ANKFN1	0.166573	0	5.20164	0	1	NA
ANKFY1	799.153	0.533591	0.0614566	8.68242	3.87e-18	5.77e-16
ANKH	205.806	0.242837	0.0996704	2.4364	0.0148344	0.0322957
ANKHD1	798.379	-0.392549	0.138858	-2.82699	0.00469876	0.0116679
ANKHD1-EIF4EBP3	498.122	0.718425	0.183458	3.91603	9e-05	0.000325282
ANKIB1	656.713	-0.269199	0.0802108	-3.35615	0.000790366	0.00233254
ANKK1	0.181512	-1.34734	4.60903	-0.292326	0.770037	NA
ANKLE1	85.1011	0.26282	0.155779	1.68713	0.0915781	0.159124
ANKLE2	1391.71	0.128479	0.0483421	2.6577	0.00786755	0.018503
ANKMY1	46.4988	0.416168	0.208367	1.99729	0.0457941	0.0874477
ANKMY2	387.964	-0.403341	0.085364	-4.72496	2.3e-06	1.16e-05
ANKRA2	32.2912	-0.908278	0.24042	-3.77788	0.000158167	0.000545778
ANKRD1	1101.79	-0.0562106	0.0680086	-0.826523	0.408507	0.5351
ANKRD10	121.015	0.106885	0.119432	0.894947	0.370815	0.496959
ANKRD11	797.061	0.39484	0.0676068	5.84024	5.21e-09	4.88e-08
ANKRD12	255.813	-0.595916	0.126358	-4.71608	2.4e-06	1.21e-05
ANKRD13A	920.117	-0.230924	0.0526184	-4.38866	1.14e-05	4.98e-05
ANKRD13B	130.657	0.896708	0.174798	5.12995	2.9e-07	1.78e-06
ANKRD13C	309.911	-0.209603	0.095834	-2.18715	0.0287319	0.0580732
ANKRD13D	124.62	0.550587	0.158127	3.48193	0.000497817	0.0015416
ANKRD16	38.7358	0.791999	0.268594	2.94868	0.00319133	0.00820557
ANKRD17	1353.34	0.0354611	0.0599121	0.591885	0.553928	0.673122
ANKRD18A	33.7033	-0.814966	0.244206	-3.3372	0.000846267	0.00248321
ANKRD18B	28.3113	-0.771302	0.249404	-3.09258	0.00198425	0.00534678
ANKRD18DP	2.43774	-1.77296	0.980309	-1.80857	0.0705177	0.127278
ANKRD19P	9.56187	-0.7915	0.404164	-1.95836	0.0501876	0.0946589
ANKRD2	1.79853	-0.31182	0.77739	-0.401112	0.688338	0.78311
ANKRD20A1	0.0357971	0.0953408	5.20164	0.018329	0.985376	NA
ANKRD20A11P	0.642623	1.98046	1.62463	1.21902	0.222835	NA
ANKRD20A12P	2.53059	-0.0556065	0.92202	-0.0603095	0.951909	0.97216
ANKRD20A19P	1.69737	0.441798	1.21955	0.362264	0.717155	0.806768
ANKRD20A2	0.0357971	0.0953408	5.20164	0.018329	0.985376	NA
ANKRD20A3	9.9902	-0.583353	0.472246	-1.23527	0.216729	0.324717
ANKRD20A4	1.29479	-0.629714	2.08693	-0.301741	0.762849	0.841315
ANKRD20A5P	7.36764	-0.820799	0.452398	-1.81433	0.0696271	0.125925
ANKRD20A8P	3.19537	0.697578	1.03535	0.673762	0.500463	0.62416
ANKRD20A9P	222.738	0.0563018	0.113303	0.496913	0.61925	0.728196
ANKRD22	0.391542	0.122395	2.26527	0.0540309	0.956911	NA
ANKRD23	5.35449	1.07078	0.588711	1.81885	0.0689341	0.124906
ANKRD24	6.51102	0.131142	0.451996	0.290139	0.77171	0.848234
ANKRD26	69.9621	-0.974512	0.199053	-4.89574	9.79e-07	5.36e-06
ANKRD26P1	0.462034	-0.444576	2.2583	-0.196863	0.843935	NA
ANKRD26P3	0	NA	NA	NA	NA	NA
ANKRD27	413.802	0.106087	0.0772165	1.37389	0.169475	0.266256
ANKRD28	426.736	-0.172176	0.077422	-2.22386	0.0261579	0.0535171
ANKRD29	14.4815	-0.229713	0.391501	-0.586748	0.557373	0.675806
ANKRD30A	0	NA	NA	NA	NA	NA
ANKRD30B	0.350438	-2.76768	2.49297	-1.11019	0.266915	NA
ANKRD30BL	0.0358939	0	5.20164	0	1	NA
ANKRD30BP2	0.643766	0.851564	1.71416	0.496782	0.619343	NA
ANKRD30BP3	0	NA	NA	NA	NA	NA
ANKRD31	5.85208	-0.169726	0.572641	-0.296392	0.766931	0.844549
ANKRD33	0	NA	NA	NA	NA	NA
ANKRD33B	427.575	0.348786	0.0646552	5.39455	6.87e-08	4.85e-07
ANKRD34A	7.59947	-0.357761	0.476658	-0.750561	0.452917	0.578821
ANKRD34B	46.628	-0.0608126	0.149949	-0.405556	0.685069	0.780962
ANKRD34C	0	NA	NA	NA	NA	NA
ANKRD34C-AS1	0	NA	NA	NA	NA	NA
ANKRD35	0.126522	0	5.20164	0	1	NA
ANKRD36	53.94	-0.485237	0.185788	-2.61178	0.00900726	0.0208508
ANKRD36B	64.0538	-0.288826	0.16745	-1.72485	0.0845548	0.148925
ANKRD36BP1	648.463	-0.474353	0.144734	-3.27741	0.00104765	0.00300634
ANKRD36BP2	0.102382	-0.625997	5.20164	-0.120346	0.904209	NA
ANKRD36C	13.2986	-0.763532	0.431647	-1.76888	0.076914	0.137192
ANKRD37	21.1619	0.178712	0.33815	0.528498	0.597154	0.710534
ANKRD39	99.9242	0.968693	0.149348	6.48613	8.81e-11	1.32e-09
ANKRD40	819.332	-0.00956003	0.0716489	-0.133429	0.893854	0.93525
ANKRD42	98.2736	-0.295386	0.129775	-2.27614	0.0228379	0.047477
ANKRD44	76.9292	-0.352723	0.159623	-2.20972	0.0271244	0.0552119
ANKRD44-IT1	0.765312	-3.01806	1.79366	-1.68262	0.092448	NA
ANKRD45	1.82021	1.00556	1.18351	0.84964	0.395525	0.522123
ANKRD46	59.0078	-0.318024	0.170013	-1.87059	0.0614015	0.112887
ANKRD49	58.112	-0.599574	0.180394	-3.32369	0.000888348	0.00259231
ANKRD50	218.02	-0.516869	0.133631	-3.86789	0.000109783	0.000392019
ANKRD52	1489.44	0.877982	0.0916706	9.57758	9.94e-22	4.52e-19
ANKRD53	2.7294	0.462898	0.995881	0.464813	0.642065	0.746463
ANKRD54	57.7232	0.846145	0.214861	3.93811	8.21e-05	0.000298375
ANKRD55	1.06068	1.3745	1.43728	0.956314	0.338914	NA
ANKRD6	106.482	0.202365	0.148638	1.36146	0.173369	0.271048
ANKRD60	0.96376	-1.71217	1.5729	-1.08855	0.276354	NA
ANKRD61	11.2374	0.356871	0.370456	0.963328	0.335383	0.460269
ANKRD62	2.52058	-0.383136	0.822368	-0.465893	0.641292	0.745923
ANKRD62P1-PARP4P3	0.511061	-1.34735	2.14686	-0.62759	0.530272	NA
ANKRD63	0	NA	NA	NA	NA	NA
ANKRD65	4.02051	0.020578	0.568876	0.036173	0.971144	0.983138
ANKRD66	0	NA	NA	NA	NA	NA
ANKRD7	14.2221	-1.10926	0.423598	-2.61865	0.00882778	0.0204874
ANKRD9	19.6177	0.643619	0.297522	2.16326	0.0305209	0.0613336
ANKS1A	247.527	0.445657	0.0933788	4.77257	1.82e-06	9.37e-06
ANKS1B	19.9652	-0.0277383	0.334813	-0.0828472	0.933973	0.961177
ANKS3	35.3649	0.409402	0.243304	1.68268	0.0924378	0.160447
ANKS4B	6.86104	1.78505	0.673691	2.64965	0.00805744	0.0188948
ANKS6	254.431	0.520207	0.096715	5.37876	7.5e-08	5.25e-07
ANKUB1	0.0357971	0.0953408	5.20164	0.018329	0.985376	NA
ANKZF1	264.138	0.189739	0.0945183	2.00743	0.0447034	0.0856161
ANLN	4327.54	-0.475306	0.0702672	-6.76426	1.34e-11	2.56e-10
ANO1	0	NA	NA	NA	NA	NA
ANO1-AS2	0	NA	NA	NA	NA	NA
ANO10	263.326	0.0976353	0.0853967	1.14331	0.252908	0.367113
ANO2	13.3583	0.321291	0.310632	1.03432	0.300989	0.4226
ANO3	0	NA	NA	NA	NA	NA
ANO4	0.184961	1.09328	5.18515	0.210848	0.833006	NA
ANO5	18.9058	-0.446166	0.335783	-1.32873	0.183936	0.284449
ANO6	1714.26	-0.070931	0.0502092	-1.41271	0.157741	0.251313
ANO7	98.653	0.701456	0.187486	3.74137	0.000183019	0.000623656
ANO8	64.4802	0.344006	0.230507	1.49239	0.135598	0.221215
ANO9	118.876	0.85605	0.172316	4.96791	6.77e-07	3.83e-06
ANOS1	8.60955	-0.208182	0.361571	-0.575771	0.56477	0.682604
ANP32A	801.87	-0.595906	0.0724505	-8.22501	1.95e-16	1.75e-14
ANP32A-IT1	6.56316	0.920127	0.561929	1.63744	0.101538	0.173541
ANP32AP1	0.527839	2.0635	2.5297	0.815707	0.414668	NA
ANP32B	6833.6	-0.699326	0.0759664	-9.20573	3.39e-20	9.76e-18
ANP32C	0.294276	-1.92856	4.20206	-0.458956	0.646266	NA
ANP32D	0	NA	NA	NA	NA	NA
ANP32E	729.307	-0.914271	0.13624	-6.71072	1.94e-11	3.52e-10
ANPEP	1.43781	-0.592538	1.39103	-0.425971	0.670129	0.768689
ANTXR1	800.412	-0.275559	0.0615956	-4.47368	7.69e-06	3.48e-05
ANTXR2	68.2371	-0.637059	0.195907	-3.25184	0.0011466	0.00325664
ANTXRL	0	NA	NA	NA	NA	NA
ANTXRLP1	0.416548	1.17874	2.52067	0.46763	0.640049	NA
ANXA1	1030.52	-0.562017	0.0924472	-6.07933	1.21e-09	1.31e-08
ANXA10	0.50058	-1.21939	1.95309	-0.624339	0.532405	NA
ANXA11	1389.81	0.551044	0.0866457	6.35974	2.02e-10	2.71e-09
ANXA13	2.58832	-0.727077	0.889741	-0.817178	0.413827	0.540174
ANXA2	15509.1	-0.148749	0.0375935	-3.95678	7.6e-05	0.000278216
ANXA2P1	1.63216	-1.09921	0.980538	-1.12102	0.262278	0.378225
ANXA2P2	8.86655	0.725268	0.539841	1.34349	0.179115	0.278385
ANXA2P3	18.254	-0.289714	0.30258	-0.957479	0.338325	0.463329
ANXA2R	3.24432	-0.329353	0.886804	-0.371393	0.710345	0.801254
ANXA3	690.114	-0.69462	0.110447	-6.28919	3.19e-10	4.03e-09
ANXA4	704.458	-0.260152	0.0645258	-4.03176	5.54e-05	0.000208258
ANXA5	5551.85	-0.332117	0.0556543	-5.9675	2.41e-09	2.44e-08
ANXA6	456.195	0.181425	0.0686603	2.64235	0.00823323	0.0192685
ANXA7	1428.71	-0.281882	0.0666101	-4.23182	2.32e-05	9.48e-05
ANXA8	6.59481	-0.0324964	0.740448	-0.0438875	0.964994	0.979331
ANXA8L1	8.61182	-0.0908772	0.797494	-0.113953	0.909275	0.944784
ANXA9	6.89969	-0.138318	0.606083	-0.228216	0.819478	0.883443
AOAH	36.635	-0.741752	0.192157	-3.86014	0.000113321	0.000403339
AOAH-IT1	0	NA	NA	NA	NA	NA
AOC1	0.0432894	0	5.20164	0	1	NA
AOC2	6.35055	0.359216	0.627415	0.572533	0.566961	0.684797
AOC3	0.878706	-1.31672	1.82166	-0.722814	0.469794	NA
AOC4P	1.19573	0.41118	1.21946	0.337181	0.73598	0.820905
AOX1	10.3815	-0.348273	0.404526	-0.860941	0.38927	0.515443
AOX2P	0.42597	1.0802	2.01607	0.535795	0.5921	NA
AP1AR	117.053	-1.1605	0.200725	-5.78155	7.4e-09	6.64e-08
AP1B1	749.283	0.700809	0.0904229	7.75034	9.16e-15	4.62e-13
AP1B1P1	0.119997	0	5.20164	0	1	NA
AP1G1	1907.08	-0.00693995	0.0558189	-0.12433	0.901054	0.939747
AP1G2	824.242	0.514435	0.0908609	5.66178	1.5e-08	1.25e-07
AP1M1	874.954	0.302672	0.0873696	3.46427	0.000531678	0.00163288
AP1M2	204.049	0.25875	0.115206	2.24597	0.0247059	0.0509201
AP1S1	363.351	-0.00124289	0.0818041	-0.0151935	0.987878	0.994795
AP1S2	281.627	-0.506392	0.0946473	-5.3503	8.78e-08	6.04e-07
AP1S3	129.3	-0.366064	0.157225	-2.32828	0.019897	0.0420026
AP2A1	444.863	0.841688	0.138417	6.08081	1.2e-09	1.3e-08
AP2A2	452.557	0.513142	0.0936418	5.47984	4.26e-08	3.15e-07
AP2B1	5065.74	0.0579012	0.033661	1.72013	0.0854091	0.150123
AP2M1	4847.14	0.277935	0.0620216	4.48126	7.42e-06	3.37e-05
AP2S1	2718.36	0.0691897	0.0501459	1.37977	0.167657	0.264083
AP3B1	374.155	-0.231822	0.0960582	-2.41334	0.0158069	0.0341151
AP3B2	42.9785	0.404854	0.27826	1.45495	0.145684	0.235073
AP3D1	1440.22	0.530276	0.0786221	6.74462	1.53e-11	2.89e-10
AP3M1	1868.34	-0.258425	0.0781446	-3.307	0.000942992	0.00273231
AP3M2	213.111	0.116903	0.0987088	1.18432	0.236286	0.347996
AP3S1	1094.6	-0.614326	0.0894742	-6.86595	6.6e-12	1.38e-10
AP3S2	632.731	0.2856	0.0676399	4.22236	2.42e-05	9.84e-05
AP4B1	170.805	0.0436318	0.111188	0.392415	0.694752	0.788382
AP4B1-AS1	22.7265	-0.0398874	0.273142	-0.146032	0.883896	0.928944
AP4E1	104.908	-0.258806	0.162102	-1.59657	0.110362	0.186274
AP4M1	88.8831	-0.139236	0.135487	-1.02768	0.304103	0.425707
AP4S1	52.946	-0.0770886	0.204695	-0.376602	0.70647	0.798034
AP5B1	162.393	0.188894	0.106618	1.77168	0.0764478	0.136434
AP5M1	384.863	-0.609444	0.127717	-4.77184	1.83e-06	9.4e-06
AP5S1	142.208	0.509806	0.138143	3.69042	0.000223883	0.000750374
AP5Z1	159.425	0.984595	0.16896	5.82737	5.63e-09	5.2e-08
APAF1	213.477	-0.217727	0.103429	-2.10509	0.0352837	0.069717
APBA1	16.2412	0.137131	0.301124	0.455398	0.648823	0.75193
APBA2	195.74	0.354608	0.115351	3.07416	0.00211098	0.00565387
APBA3	61.1377	0.812668	0.219215	3.70717	0.000209589	0.000705397
APBB1	2.3647	1.83842	1.1571	1.58882	0.112102	0.18886
APBB1IP	1020.35	0.0201878	0.0533591	0.378339	0.705179	0.79684
APBB2	542.689	-0.14812	0.0620953	-2.38537	0.0170618	0.036535
APBB3	78.5061	0.286286	0.182975	1.56462	0.117671	0.196686
APC	500.363	-0.0690489	0.0795483	-0.868013	0.385387	0.511665
APC2	32.9974	1.02146	0.24264	4.20975	2.56e-05	0.000103413
APCDD1	0	NA	NA	NA	NA	NA
APCDD1L	0	NA	NA	NA	NA	NA
APCDD1L-AS1	0.0512933	-1.34733	5.20164	-0.259021	0.795619	NA
APCS	0	NA	NA	NA	NA	NA
APEH	193.333	0.71758	0.137025	5.23686	1.63e-07	1.06e-06
APELA	0.391026	-1.97938	2.55644	-0.77427	0.438771	NA
APEX1	1287.74	0.223058	0.0559922	3.98373	6.78e-05	0.000250862
APEX2	609.53	0.730745	0.121486	6.01507	1.8e-09	1.88e-08
APH1A	1148.15	0.41472	0.0908578	4.56449	5.01e-06	2.36e-05
APH1B	0.385949	-2.08194	2.60482	-0.799264	0.424137	NA
API5	927.171	-0.186028	0.0722786	-2.57376	0.01006	0.0229603
APIP	146.042	-0.754392	0.140269	-5.37818	7.52e-08	5.26e-07
APITD1	142.863	-0.459454	0.132487	-3.46793	0.00052449	0.00161368
APITD1-CORT	23.5308	0.768721	0.419676	1.8317	0.066996	0.121896
APLF	66.5658	-0.919728	0.181352	-5.0715	3.95e-07	2.35e-06
APLN	7.42249	0.957141	1.02809	0.930994	0.351857	0.478303
APLNR	0	NA	NA	NA	NA	NA
APLP1	49.0335	-0.061066	0.198101	-0.308257	0.757887	0.837984
APLP2	3391.31	-0.056081	0.037936	-1.47831	0.139326	0.226261
APMAP	1023.22	-0.0575091	0.0512725	-1.12164	0.262017	0.377959
APOA1	0.443712	0.821019	2.06241	0.398088	0.690566	NA
APOA1-AS	0.368528	-1.30378	2.96355	-0.439939	0.659981	NA
APOA1BP	841.872	0.518965	0.0970041	5.34993	8.8e-08	6.05e-07
APOA2	1.37731	1.05737	1.6713	0.632665	0.526952	0.64866
APOA4	0	NA	NA	NA	NA	NA
APOA5	0	NA	NA	NA	NA	NA
APOB	0	NA	NA	NA	NA	NA
APOBEC1	0	NA	NA	NA	NA	NA
APOBEC2	0.552243	-1.37125	1.7252	-0.794838	0.426708	NA
APOBEC3A	6.24333	-0.744751	0.733941	-1.01473	0.310235	0.432179
APOBEC3A_B	0	NA	NA	NA	NA	NA
APOBEC3B	417.877	0.0393448	0.0632059	0.622485	0.533623	0.654415
APOBEC3B-AS1	35.0614	0.655083	0.464332	1.41081	0.158301	0.251862
APOBEC3C	134.786	0.54494	0.151376	3.59991	0.00031833	0.00103463
APOBEC3D	6.53954	0.227071	0.695226	0.326614	0.74396	0.826655
APOBEC3F	84.2385	-0.00899494	0.130398	-0.0689808	0.945005	0.968034
APOBEC3G	20.9678	-0.638268	1.03711	-0.615431	0.53827	0.658734
APOBEC3H	0.0738975	0.0953408	5.20164	0.018329	0.985376	NA
APOBEC4	0.0799204	-1.34733	5.20164	-0.259021	0.795619	NA
APOBR	0.435681	-0.626004	1.95709	-0.319865	0.749071	NA
APOC1	93.2355	0.269983	0.162403	1.66243	0.0964271	0.166333
APOC1P1	3.04618	-0.189524	0.910496	-0.208154	0.835109	0.894465
APOC2	0.20376	0	4.51227	0	1	NA
APOC3	0	NA	NA	NA	NA	NA
APOC4	0.274699	0.0190656	2.65356	0.00718491	0.994267	NA
APOC4-APOC2	0.0408941	0.0953408	5.20164	0.018329	0.985376	NA
APOD	0	NA	NA	NA	NA	NA
APOE	82.8715	1.0247	0.234245	4.37448	1.22e-05	5.28e-05
APOF	1.78118	-0.172928	0.948872	-0.182245	0.85539	0.90836
APOH	0.655386	-0.224785	1.33626	-0.168219	0.866411	NA
APOL1	64.4543	0.0512772	0.16819	0.304878	0.760459	0.839752
APOL2	136.089	0.442544	0.119653	3.69858	0.000216811	0.000728062
APOL3	15.5483	-0.365493	0.31906	-1.14553	0.251989	0.366168
APOL4	23.2326	-0.322891	0.317722	-1.01627	0.3095	0.431407
APOL5	0	NA	NA	NA	NA	NA
APOL6	254.196	-0.115667	0.0927037	-1.2477	0.21214	0.319242
APOLD1	60.0149	-0.265031	0.164692	-1.60925	0.107561	0.182296
APOM	19.5916	0.592432	0.352917	1.67867	0.0932155	0.161524
APOO	414.438	-0.166681	0.0704486	-2.36599	0.0179817	0.0382748
APOOL	564.107	-0.230584	0.0782828	-2.94553	0.00322405	0.00827153
APOOP5	0.0341524	0	5.20164	0	1	NA
APOPT1	162.14	-0.511699	0.144336	-3.5452	0.000392311	0.00124982
APP	4118.63	0.0730342	0.0413685	1.76545	0.0774876	0.13805
APPBP2	332.043	-0.43087	0.104669	-4.11648	3.85e-05	0.000150091
APPL1	485.967	-0.21218	0.0886958	-2.39223	0.0167466	0.0359388
APPL2	317.776	-0.275455	0.0893885	-3.08155	0.00205925	0.00553342
APRT	440.699	1.02771	0.148305	6.92972	4.22e-12	9.44e-11
APTR	76.3859	-0.355974	0.146302	-2.43314	0.0149685	0.032511
APTX	286.6	-0.0114741	0.0915252	-0.125365	0.900234	0.939298
AQP1	0.0765864	0.0953408	5.20164	0.018329	0.985376	NA
AQP10	0	NA	NA	NA	NA	NA
AQP11	21.1434	0.552112	0.288646	1.91276	0.0557784	0.103759
AQP12A	0	NA	NA	NA	NA	NA
AQP12B	0	NA	NA	NA	NA	NA
AQP2	0	NA	NA	NA	NA	NA
AQP3	3.767	1.54211	1.35204	1.14058	0.254045	0.368339
AQP4	0.663483	0.0953419	1.93185	0.0493528	0.960638	NA
AQP4-AS1	1.73985	0.877388	1.14569	0.765815	0.443786	0.569542
AQP5	0	NA	NA	NA	NA	NA
AQP6	1.56623	2.44708	1.49581	1.63596	0.101848	0.174018
AQP7	0.449724	0.865656	2.25922	0.383166	0.701597	NA
AQP7P1	0.0729629	0	5.20164	0	1	NA
AQP7P3	0.233596	1.0187	3.15744	0.322636	0.746971	NA
AQP8	0.0958555	0	5.20164	0	1	NA
AQP9	0.203228	0	4.52577	0	1	NA
AQR	775.499	-0.0595163	0.064346	-0.924941	0.354997	0.48143
AR	0.931769	-1.88663	1.57664	-1.19661	0.231457	NA
ARAF	1442.36	0.786205	0.119226	6.59422	4.27e-11	6.97e-10
ARAP1	63.8493	0.684016	0.187214	3.65365	0.000258537	0.000854699
ARAP2	104.561	-0.215942	0.135149	-1.59781	0.110086	0.185846
ARAP3	194.652	0.706502	0.120507	5.86273	4.55e-09	4.34e-08
ARC	1.36719	0.799297	1.38292	0.577978	0.563279	0.681203
ARCN1	3092.66	0.0597306	0.0422523	1.41367	0.15746	0.250962
AREG	2127.77	0.315895	0.0499376	6.32579	2.52e-10	3.28e-09
AREL1	512.402	0.191084	0.0705001	2.7104	0.00672018	0.0160599
ARF1	7547.52	0.41266	0.0785924	5.25063	1.52e-07	9.93e-07
ARF3	2941.14	0.10107	0.0431117	2.34438	0.0190588	0.0404101
ARF4	3713.91	-0.25798	0.0719759	-3.58425	0.000338046	0.00109244
ARF5	636.112	0.798941	0.099051	8.06596	7.27e-16	5.32e-14
ARF6	644.563	-0.25405	0.075033	-3.38584	0.000709596	0.00211281
ARFGAP1	310.519	0.545584	0.104602	5.21583	1.83e-07	1.18e-06
ARFGAP2	102.485	0.332247	0.155928	2.13077	0.0331079	0.0659824
ARFGAP3	529.722	-0.165882	0.0752783	-2.20359	0.0275534	0.0560018
ARFGEF1	424.507	-0.354672	0.0878492	-4.03728	5.41e-05	0.000203789
ARFGEF2	706.278	0.103558	0.060623	1.70824	0.0875923	0.153287
ARFGEF3	142.538	0.366453	0.224499	1.63232	0.102613	0.175141
ARFIP1	201.302	-0.633273	0.131525	-4.81484	1.47e-06	7.75e-06
ARFIP2	254.268	0.608854	0.109334	5.56875	2.57e-08	2.02e-07
ARFRP1	36.9632	-0.00474637	0.235461	-0.0201578	0.983918	0.992026
ARG1	0.354001	-2.88871	2.84643	-1.01485	0.310175	NA
ARG2	113.853	-0.0264033	0.135856	-0.194348	0.845903	0.901967
ARGFX	8.26846	1.57456	0.59511	2.64583	0.008149	0.0190849
ARGFXP2	2.8899	0.081745	0.767513	0.106506	0.915181	0.94831
ARGLU1	130.161	-0.368628	0.143238	-2.57353	0.0100668	0.0229693
ARHGAP1	2425.55	0.638418	0.0954802	6.68639	2.29e-11	4.07e-10
ARHGAP10	107.266	0.239778	0.136511	1.75647	0.0790076	0.140285
ARHGAP11A	546.592	-0.599502	0.105037	-5.70754	1.15e-08	9.79e-08
ARHGAP11B	19.3212	-0.464384	0.411431	-1.1287	0.259023	0.374233
ARHGAP12	184.226	-0.497748	0.115214	-4.32021	1.56e-05	6.59e-05
ARHGAP15	0.1166	0	5.20164	0	1	NA
ARHGAP17	445.032	0.808859	0.133197	6.07265	1.26e-09	1.36e-08
ARHGAP18	276.715	-0.0899048	0.102744	-0.875033	0.381556	0.507894
ARHGAP19	121.131	-0.231441	0.153093	-1.51176	0.130595	0.214541
ARHGAP19-SLIT1	9.1687	0.904988	1.2111	0.747245	0.454915	0.580623
ARHGAP20	0.453554	2.45191	1.898	1.29184	0.196413	NA
ARHGAP21	962.053	0.163586	0.0519917	3.14639	0.00165299	0.00454882
ARHGAP22	20.6049	0.267758	0.358788	0.746284	0.455496	0.581075
ARHGAP23	618.216	0.354913	0.0701787	5.05727	4.25e-07	2.52e-06
ARHGAP24	45.3292	-0.0542642	0.193319	-0.280698	0.778942	0.853825
ARHGAP25	0.758861	0.0953419	1.86661	0.0510777	0.959264	NA
ARHGAP26	346.55	0.267477	0.0859324	3.11264	0.00185419	0.00503856
ARHGAP26-AS1	0.154277	0	4.81449	0	1	NA
ARHGAP26-IT1	0	NA	NA	NA	NA	NA
ARHGAP27	275.023	0.230918	0.108377	2.13069	0.0331149	0.0659882
ARHGAP28	20.0001	-0.244791	0.542628	-0.451121	0.651902	0.754174
ARHGAP29	2015.65	-0.173769	0.0539433	-3.22133	0.00127598	0.00359732
ARHGAP30	1.55246	2.15469	1.33961	1.60844	0.107739	0.182541
ARHGAP31	418.856	0.566645	0.0984444	5.75599	8.61e-09	7.6e-08
ARHGAP31-AS1	9.12411	-0.422662	0.396659	-1.06555	0.286625	0.406201
ARHGAP32	253.839	0.434941	0.110834	3.92425	8.7e-05	0.000314986
ARHGAP33	111.01	0.955467	0.16386	5.83101	5.51e-09	5.11e-08
ARHGAP35	654.358	0.269461	0.0679504	3.96555	7.32e-05	0.000268848
ARHGAP36	0	NA	NA	NA	NA	NA
ARHGAP39	65.3457	0.512671	0.207572	2.46984	0.0135172	0.0297131
ARHGAP4	135.993	0.778183	0.13594	5.72447	1.04e-08	8.98e-08
ARHGAP40	113.692	0.132218	0.127993	1.03301	0.301599	0.423215
ARHGAP42	107.455	-0.088242	0.151118	-0.583927	0.559269	0.677504
ARHGAP44	13.383	0.0913684	0.38323	0.238417	0.811558	0.877791
ARHGAP5	788.52	-0.495317	0.107365	-4.6134	3.96e-06	1.91e-05
ARHGAP5-AS1	25.555	0.408815	0.271823	1.50398	0.132588	0.217126
ARHGAP6	46.1263	0.257622	0.200929	1.28216	0.199788	0.303811
ARHGAP8	114.854	0.422955	0.163799	2.58216	0.00981835	0.0224745
ARHGAP9	3.98386	-0.0506616	0.689011	-0.073528	0.941386	0.965698
ARHGDIA	2128.72	1.21219	0.179845	6.7402	1.58e-11	2.96e-10
ARHGDIB	121.525	0.0164074	0.112589	0.145728	0.884136	0.929046
ARHGDIG	0	NA	NA	NA	NA	NA
ARHGEF1	240.7	0.361343	0.131591	2.74596	0.00603334	0.0145972
ARHGEF10	627.967	0.286557	0.0613918	4.66768	3.05e-06	1.5e-05
ARHGEF10L	37.5911	0.535639	0.257363	2.08126	0.0374099	0.0732997
ARHGEF11	392.186	0.509279	0.0828407	6.14769	7.86e-10	8.98e-09
ARHGEF12	736.234	-0.119826	0.0900593	-1.33052	0.183348	0.283706
ARHGEF15	0.225337	0.927908	3.73158	0.248663	0.803621	NA
ARHGEF16	90.5119	0.819694	0.156458	5.23907	1.61e-07	1.05e-06
ARHGEF17	215.377	0.803436	0.18846	4.26316	2.02e-05	8.33e-05
ARHGEF18	127.801	0.153759	0.112211	1.37027	0.170603	0.26749
ARHGEF19	7.839	0.999222	0.485792	2.05689	0.0396967	0.0772998
ARHGEF2	343.972	0.246293	0.0864666	2.84841	0.00439381	0.0109638
ARHGEF25	33.0078	0.342099	0.220286	1.55298	0.120429	0.200437
ARHGEF26	157.182	0.176813	0.115265	1.53398	0.125036	0.206908
ARHGEF26-AS1	35.4169	-0.329864	0.260752	-1.26505	0.205854	0.311441
ARHGEF28	257.231	0.109273	0.0857117	1.27488	0.20235	0.306933
ARHGEF3	76.3755	-0.0643542	0.154371	-0.41688	0.676766	0.774081
ARHGEF3-AS1	0	NA	NA	NA	NA	NA
ARHGEF33	60.6777	-0.402596	0.165328	-2.43513	0.0148863	0.0323625
ARHGEF34P	145.94	1.20872	0.448013	2.69795	0.00697689	0.0166056
ARHGEF35	30.0898	-0.692234	0.322531	-2.14625	0.0318527	0.0637832
ARHGEF37	22.1167	0.244481	0.30011	0.814639	0.415279	0.541565
ARHGEF38	0.619796	0	2.29674	0	1	NA
ARHGEF38-IT1	0	NA	NA	NA	NA	NA
ARHGEF39	166.897	-0.0216375	0.101641	-0.212881	0.83142	0.891743
ARHGEF4	26.9309	0.859134	0.291113	2.9512	0.00316541	0.00814659
ARHGEF40	112.617	0.597139	0.142209	4.19903	2.68e-05	0.000108136
ARHGEF5	244.367	0.214126	0.129898	1.64841	0.099268	0.170301
ARHGEF6	101.211	-0.287649	0.172501	-1.66752	0.0954111	0.164753
ARHGEF7	514.395	0.10454	0.0676407	1.54552	0.122221	0.20309
ARHGEF7-AS1	0.0321736	0	5.20164	0	1	NA
ARHGEF7-AS2	0	NA	NA	NA	NA	NA
ARHGEF9	160.589	0.138319	0.114359	1.20951	0.226465	0.336689
ARHGEF9-IT1	0.0498093	0	5.20164	0	1	NA
ARID1A	1731.3	0.468301	0.0780182	6.00246	1.94e-09	2.01e-08
ARID1B	1172.62	0.433281	0.0743876	5.82464	5.72e-09	5.28e-08
ARID2	494.333	-0.107937	0.0975361	-1.10664	0.268451	0.385443
ARID3A	52.4985	0.636773	0.208324	3.05665	0.00223827	0.0059673
ARID3B	119.003	0.466418	0.151524	3.07818	0.00208271	0.0055881
ARID3C	0.176642	0	5.20164	0	1	NA
ARID4A	112.181	-0.671714	0.156558	-4.2905	1.78e-05	7.46e-05
ARID4B	189.381	-0.581578	0.121787	-4.77537	1.79e-06	9.25e-06
ARID5A	55.3734	1.01888	0.215137	4.73595	2.18e-06	1.11e-05
ARID5B	98.7084	0.114545	0.129164	0.886816	0.375178	0.501179
ARIH1	594.835	-0.277056	0.080177	-3.45555	0.000549171	0.00168031
ARIH2	258.675	0.0129441	0.0871003	0.148612	0.88186	0.927635
ARIH2OS	8.05646	-0.447672	0.628312	-0.712499	0.476156	0.600931
ARL1	472.676	-0.509686	0.0981018	-5.19548	2.04e-07	1.3e-06
ARL10	3.32251	1.15201	0.852973	1.35059	0.176828	0.275406
ARL11	3.29889	0.287495	0.871899	0.329735	0.7416	0.824873
ARL13A	0.214195	0	3.74884	0	1	NA
ARL13B	300.112	-0.411224	0.10161	-4.04709	5.19e-05	0.000195849
ARL14	0.645996	-0.626004	1.95187	-0.320719	0.748423	NA
ARL14EP	138.205	-1.23026	0.203188	-6.05481	1.41e-09	1.51e-08
ARL14EPL	1.22875	-1.84641	1.23027	-1.50083	0.133401	0.218152
ARL15	34.255	-0.304196	0.220135	-1.38186	0.167014	0.263322
ARL16	397.337	0.197861	0.084627	2.33803	0.0193855	0.0410126
ARL17A	324.376	0.274819	0.0860303	3.19445	0.00140099	0.00391743
ARL17B	4.48945	-0.385105	0.76539	-0.503149	0.614859	0.72518
ARL2	190.791	0.807625	0.128443	6.28783	3.22e-10	4.06e-09
ARL2-SNX15	0	NA	NA	NA	NA	NA
ARL2BP	839.182	-0.220424	0.0631942	-3.48805	0.000486565	0.00151161
ARL3	125.849	-0.986813	0.131391	-7.51052	5.89e-14	2.27e-12
ARL4A	311.274	-0.442064	0.0992625	-4.45348	8.45e-06	3.78e-05
ARL4C	2612.66	-0.3361	0.0586999	-5.72574	1.03e-08	8.93e-08
ARL4D	23.1321	0.458743	0.357697	1.28249	0.199671	0.303684
ARL5A	369.047	-0.987132	0.135318	-7.29488	2.99e-13	9.3e-12
ARL5B	133.346	-0.558443	0.133902	-4.17052	3.04e-05	0.000121045
ARL5C	0	NA	NA	NA	NA	NA
ARL6	87.7451	-0.188421	0.18254	-1.03222	0.30197	0.423591
ARL6IP1	3797.73	-0.33568	0.0676353	-4.96309	6.94e-07	3.92e-06
ARL6IP4	390.846	0.318539	0.131553	2.42137	0.0154623	0.0334229
ARL6IP5	895.715	-0.368559	0.0794648	-4.63802	3.52e-06	1.71e-05
ARL6IP6	246.179	-0.691841	0.119343	-5.7971	6.75e-09	6.13e-08
ARL8A	316.587	0.263376	0.0897502	2.93455	0.00334033	0.00853779
ARL8B	789.956	-0.623326	0.104752	-5.95048	2.67e-09	2.69e-08
ARL9	0.252233	0.959375	3.61429	0.26544	0.790671	NA
ARMC1	468.017	-0.819417	0.116443	-7.03706	1.96e-12	4.8e-11
ARMC10	727.477	-0.755032	0.0933333	-8.08964	5.98e-16	4.56e-14
ARMC12	0.166939	0	4.70796	0	1	NA
ARMC2	50.0658	-0.353667	0.180658	-1.95765	0.0502706	0.0947937
ARMC2-AS1	0.1604	-1.34734	4.76632	-0.282679	0.777423	NA
ARMC3	12.6731	-0.588438	0.39828	-1.47745	0.139556	0.226567
ARMC4	5.12906	-1.33283	0.547381	-2.43492	0.014895	0.0323772
ARMC5	93.7127	0.622521	0.182284	3.41512	0.000637548	0.00191674
ARMC6	259.814	0.497168	0.125897	3.949	7.85e-05	0.000286416
ARMC7	141.037	0.413001	0.152651	2.70553	0.00681947	0.0162711
ARMC8	924.536	-0.275865	0.0672378	-4.10282	4.08e-05	0.000158146
ARMC9	156.234	0.0704679	0.0971174	0.725595	0.468087	0.593169
ARMCX1	71.0408	-0.268541	0.163016	-1.64733	0.09949	0.170629
ARMCX2	166.238	-0.470008	0.159934	-2.93876	0.00329527	0.00843181
ARMCX3	203.745	-0.591337	0.142755	-4.14232	3.44e-05	0.000135526
ARMCX4	27.9754	-0.593169	0.292222	-2.02986	0.0423712	0.0816639
ARMCX5	173.376	0.0323683	0.102063	0.317141	0.751137	0.83243
ARMCX5-GPRASP2	105.323	-0.64428	0.136668	-4.7142	2.43e-06	1.22e-05
ARMCX6	421.734	-0.134638	0.0629641	-2.13833	0.03249	0.0648693
ARMS2	0.0445493	0.0953408	5.20164	0.018329	0.985376	NA
ARMT1	218.327	-0.190449	0.115315	-1.65155	0.0986261	0.169431
ARNT	379.305	0.230392	0.0749062	3.07574	0.00209983	0.00562861
ARNT2	19.8435	-0.0156216	0.45771	-0.03413	0.972774	0.984119
ARNTL	111.696	0.181702	0.129344	1.4048	0.160081	0.254251
ARNTL2	474.212	-0.351621	0.0805594	-4.36474	1.27e-05	5.5e-05
ARNTL2-AS1	0.11654	-1.34733	5.20164	-0.259021	0.795619	NA
ARPC1A	2666.27	0.0463125	0.0358472	1.29194	0.196377	0.29948
ARPC1B	1843.63	0.630413	0.0831293	7.58352	3.36e-14	1.41e-12
ARPC2	5794.02	0.0391507	0.0630411	0.621035	0.534577	0.655192
ARPC3	6362.02	-0.447785	0.0621147	-7.209	5.64e-13	1.64e-11
ARPC4	624.992	0.497348	0.0917955	5.418	6.03e-08	4.32e-07
ARPC4-TTLL3	45.9519	0.237371	0.60202	0.394291	0.693366	0.787137
ARPC5	1458.02	-0.81521	0.12219	-6.67165	2.53e-11	4.45e-10
ARPC5L	240.102	-0.339391	0.0973722	-3.4855	0.000491222	0.00152463
ARPIN	91.8969	-0.446996	0.151297	-2.95443	0.00313246	0.00806939
ARPP19	2465.32	-0.309191	0.0760638	-4.06489	4.81e-05	0.000183001
ARPP21	0	NA	NA	NA	NA	NA
ARR3	1.13743	0.338751	1.29427	0.26173	0.793529	0.864393
ARRB1	142.569	0.330574	0.129573	2.55126	0.0107334	0.0243066
ARRB2	444.977	0.50726	0.0934277	5.42944	5.65e-08	4.08e-07
ARRDC1	96.1999	0.976998	0.215589	4.53176	5.85e-06	2.71e-05
ARRDC1-AS1	86.0509	0.365785	0.179551	2.03722	0.0416279	0.0804678
ARRDC2	30.006	-0.112186	0.269752	-0.415887	0.677492	0.774458
ARRDC3	288.09	-0.287303	0.122542	-2.34453	0.0190512	0.0404044
ARRDC3-AS1	50.5796	0.392028	0.210406	1.8632	0.0624346	0.114517
ARRDC4	239.747	-0.276044	0.149772	-1.84309	0.0653164	0.119184
ARRDC5	0.427481	-2.00721	3.00076	-0.6689	0.503559	NA
ARSA	145.301	0.968025	0.187345	5.16708	2.38e-07	1.49e-06
ARSB	439.436	0.320605	0.0772685	4.14924	3.34e-05	0.000131872
ARSD	374.898	-0.0920124	0.0670447	-1.3724	0.169938	0.266854
ARSE	158.866	-0.155732	0.11311	-1.37682	0.168567	0.265236
ARSF	0.288027	-0.126568	3.49258	-0.0362393	0.971092	NA
ARSG	39.8226	0.337622	0.251206	1.34401	0.178947	0.27818
ARSH	0	NA	NA	NA	NA	NA
ARSI	0	NA	NA	NA	NA	NA
ARSJ	320.754	-0.134912	0.0833534	-1.61856	0.105543	0.179377
ARSK	107.43	-0.903618	0.168722	-5.35565	8.52e-08	5.88e-07
ART1	0	NA	NA	NA	NA	NA
ART3	0	NA	NA	NA	NA	NA
ART4	0.260876	-1.34734	4.23517	-0.318131	0.750385	NA
ART5	0.10376	0.731047	5.19384	0.140753	0.888065	NA
ARTN	2.28157	0.0977553	0.875076	0.111711	0.911053	0.946082
ARV1	162.571	-1.11556	0.1241	-8.9892	2.49e-19	5.59e-17
ARVCF	9.37297	0.471453	0.476193	0.990046	0.322152	0.445496
ARX	2.42641	-0.386844	0.807573	-0.479021	0.631924	0.738511
AS3MT	16.2789	-1.00799	2.31716	-0.435013	0.663553	0.763952
ASAH1	1176.37	-0.25114	0.0589905	-4.25729	2.07e-05	8.54e-05
ASAH2	6.17001	-0.0524958	0.540217	-0.0971753	0.922587	0.95352
ASAH2B	18.9562	0.19118	0.32109	0.595409	0.55157	0.670973
ASAP1	3644.33	0.209066	0.0496099	4.21419	2.51e-05	0.00010167
ASAP1-IT1	0.0960967	-1.34733	5.20164	-0.259021	0.795619	NA
ASAP1-IT2	3.50937	1.83966	1.0871	1.69227	0.0905945	0.157833
ASAP2	1140.84	-0.074621	0.0541634	-1.3777	0.168295	0.264909
ASAP3	126.257	0.51823	0.131349	3.94544	7.97e-05	0.000290191
ASB1	179.243	-0.00286089	0.0980373	-0.0291817	0.97672	0.987022
ASB10	0	NA	NA	NA	NA	NA
ASB11	1.29779	-1.00438	1.55815	-0.644599	0.519187	0.641655
ASB12	3.84623	-0.267294	0.631459	-0.423296	0.672079	0.770279
ASB13	57.7206	0.465517	0.204235	2.27932	0.0226479	0.0471149
ASB14	0.845717	1.77718	1.46469	1.21335	0.224998	NA
ASB15	0.0228454	0.0953408	5.20164	0.018329	0.985376	NA
ASB16	3.92541	-0.655342	0.728911	-0.89907	0.368615	0.494807
ASB16-AS1	112.122	0.398267	0.165845	2.40144	0.0163305	0.0351342
ASB17	0	NA	NA	NA	NA	NA
ASB18	0.561479	-0.502424	2.03249	-0.247196	0.804756	NA
ASB2	45.349	0.792422	0.194511	4.07392	4.62e-05	0.000176615
ASB3	32.7593	-1.53938	1.09628	-1.40418	0.160264	0.254497
ASB4	8.15551	0.244615	0.456453	0.535904	0.592025	0.706688
ASB5	7.65109	0.310377	0.436616	0.71087	0.477165	0.601928
ASB6	230.294	0.643528	0.119727	5.37495	7.66e-08	5.34e-07
ASB7	166.491	-0.230464	0.105715	-2.18006	0.0292531	0.0590246
ASB8	186.872	-0.0807486	0.110364	-0.731657	0.464378	0.589608
ASB9	87.8825	-0.734813	0.154883	-4.74431	2.09e-06	1.07e-05
ASB9P1	0.552339	-0.0586739	1.70084	-0.034497	0.972481	NA
ASCC1	481.272	-0.156715	0.0801675	-1.95484	0.0506018	0.0953414
ASCC2	495.885	0.322311	0.0845832	3.81058	0.000138639	0.000483998
ASCC3	687.436	-0.247731	0.0905323	-2.73638	0.00621187	0.0149629
ASCL1	0.170186	0.0953408	5.20164	0.018329	0.985376	NA
ASCL2	0	NA	NA	NA	NA	NA
ASCL3	0	NA	NA	NA	NA	NA
ASCL4	0	NA	NA	NA	NA	NA
ASCL5	2.30782	1.31594	1.09284	1.20415	0.228531	0.33896
ASF1A	461.625	-0.60315	0.10625	-5.67672	1.37e-08	1.15e-07
ASF1B	1656.84	0.390961	0.063355	6.17096	6.79e-10	7.86e-09
ASGR1	0.901687	-0.669746	1.56289	-0.428529	0.668266	NA
ASGR2	0.162298	-1.34734	4.74838	-0.283747	0.776604	NA
ASH1L	1116.22	0.240428	0.091533	2.62668	0.00862229	0.0200616
ASH1L-AS1	18.0769	0.0443085	0.299739	0.147824	0.882482	0.927933
ASH2L	297.336	-0.348361	0.0818503	-4.25607	2.08e-05	8.58e-05
ASIC1	158.001	0.135994	0.116357	1.16876	0.242499	0.355306
ASIC2	0	NA	NA	NA	NA	NA
ASIC3	13.8793	0.841877	0.443079	1.90006	0.0574255	0.106401
ASIC4	0	NA	NA	NA	NA	NA
ASIC5	0	NA	NA	NA	NA	NA
ASIP	0.702059	-0.819639	1.81454	-0.451707	0.65148	NA
ASL	154.71	0.578249	0.142836	4.04834	5.16e-05	0.000195075
ASMT	11.4507	-0.558898	0.391702	-1.42684	0.153625	0.245854
ASMTL	33.1706	0.919078	0.241719	3.80225	0.000143386	0.000498976
ASMTL-AS1	16.3747	0.24694	0.373734	0.660736	0.508782	0.631925
ASNA1	783.353	0.125608	0.0746719	1.68213	0.0925441	0.160615
ASNS	448.214	-0.416265	0.0801386	-5.19431	2.05e-07	1.31e-06
ASNSD1	196.81	-0.760082	0.114896	-6.6154	3.71e-11	6.18e-10
ASPA	0	NA	NA	NA	NA	NA
ASPDH	0.0448034	0	5.20164	0	1	NA
ASPG	0.658165	-0.232387	1.68474	-0.137936	0.890291	NA
ASPH	4204.19	-0.271379	0.0629899	-4.30829	1.65e-05	6.93e-05
ASPHD1	27.6134	1.15436	0.304946	3.78545	0.000153434	0.000530785
ASPHD2	16.6557	0.205823	0.327227	0.62899	0.529355	0.65069
ASPM	937.969	-0.602911	0.139111	-4.33402	1.46e-05	6.24e-05
ASPN	0.559487	-1.01794	2.19157	-0.464478	0.642305	NA
ASPRV1	0.519244	-0.65596	1.86942	-0.35089	0.725671	NA
ASPSCR1	54.8788	0.531974	0.214032	2.48548	0.0129376	0.0285616
ASRGL1	56.2042	-0.0817556	0.182905	-0.446983	0.654887	0.757032
ASS1	169.147	0.207303	0.157565	1.31567	0.188286	0.289592
ASTE1	111.451	-0.142561	0.162155	-0.879162	0.379314	0.50569
ASTL	0.160607	0	4.78473	0	1	NA
ASTN1	0	NA	NA	NA	NA	NA
ASTN2	504.237	-0.267894	0.0967948	-2.76765	0.00564625	0.0137704
ASTN2-AS1	0.0407893	0	5.20164	0	1	NA
ASUN	388.091	-0.51308	0.104858	-4.89308	9.93e-07	5.43e-06
ASXL1	1484.94	0.351912	0.0582008	6.04651	1.48e-09	1.58e-08
ASXL2	1009.48	0.353728	0.050091	7.06171	1.64e-12	4.2e-11
ASXL3	0.0448445	0	5.20164	0	1	NA
ASZ1	0	NA	NA	NA	NA	NA
ATAD1	512.513	-0.642292	0.0949359	-6.76553	1.33e-11	2.54e-10
ATAD2	1519.25	-0.515433	0.0850696	-6.05896	1.37e-09	1.47e-08
ATAD2B	53.1065	-0.265212	0.165973	-1.59792	0.110061	0.185836
ATAD3A	175.195	0.530876	0.150315	3.53177	0.000412791	0.00130718
ATAD3B	155.915	0.323509	0.124222	2.60427	0.00920702	0.0212591
ATAD3C	26.785	0.264115	0.250373	1.05489	0.291476	0.411794
ATAD5	237.653	-0.558644	0.148306	-3.76684	0.00016533	0.000568699
ATAT1	226.974	0.51663	0.122304	4.22414	2.4e-05	9.78e-05
ATCAY	7.01075	0.981224	0.501944	1.95485	0.050601	0.0953414
ATE1	467.179	-0.177385	0.0692389	-2.56193	0.0104094	0.0236617
ATE1-AS1	14.2201	-0.992324	0.325906	-3.04482	0.00232821	0.00618316
ATF1	393.719	-0.122075	0.0719469	-1.69674	0.0897464	0.156477
ATF2	835.028	-0.411656	0.072804	-5.65431	1.56e-08	1.3e-07
ATF3	256.515	-0.0327811	0.0920999	-0.355929	0.721894	0.810547
ATF4	4115.3	0.223194	0.0622132	3.58757	0.000333772	0.00108046
ATF5	220.04	0.947941	0.151941	6.23888	4.41e-10	5.35e-09
ATF6	1394.82	-0.332314	0.0717386	-4.63229	3.62e-06	1.76e-05
ATF6B	1063.71	0.738633	0.128018	5.76977	7.94e-09	7.06e-08
ATF7	1337.46	0.428124	0.0733486	5.83684	5.32e-09	4.97e-08
ATF7IP	1387.91	0.0514486	0.0543084	0.947342	0.343465	0.469204
ATF7IP2	40.6107	-0.410765	0.200051	-2.0533	0.0400435	0.0778635
ATG10	59.3653	-0.741414	0.174393	-4.25139	2.12e-05	8.75e-05
ATG101	63.5541	0.151434	0.197654	0.766158	0.443583	0.569343
ATG12	485.149	-0.707581	0.110403	-6.40907	1.46e-10	2.06e-09
ATG13	384.774	0.409816	0.103298	3.9673	7.27e-05	0.00026696
ATG14	94.1052	-0.0524227	0.155522	-0.337075	0.73606	0.820938
ATG16L1	300.652	0.0656892	0.0752126	0.87338	0.382456	0.508762
ATG16L2	17.2042	0.897892	0.350047	2.56506	0.0103157	0.0234654
ATG2A	146.61	0.995503	0.163782	6.07821	1.22e-09	1.32e-08
ATG2B	223.649	0.00962015	0.12155	0.0791459	0.936917	0.962861
ATG3	859.12	-0.349984	0.0635921	-5.50358	3.72e-08	2.81e-07
ATG4A	121.692	-0.269727	0.156394	-1.72466	0.0845887	0.148952
ATG4B	461.433	0.325296	0.0845417	3.84776	0.000119205	0.000422723
ATG4C	70.7798	-0.773232	0.175457	-4.40697	1.05e-05	4.61e-05
ATG4D	30.3751	0.731642	0.27758	2.63579	0.00839419	0.0195976
ATG5	478.828	-0.623713	0.0937377	-6.65381	2.86e-11	4.94e-10
ATG7	186.551	0.0464382	0.104344	0.445048	0.656285	0.758113
ATG9A	690.022	0.630507	0.121676	5.18185	2.2e-07	1.39e-06
ATG9B	20.997	0.00316375	0.307257	0.0102968	0.991785	0.997015
ATHL1	25.5062	0.974175	0.322995	3.01607	0.00256076	0.00673639
ATIC	2041.45	-0.147735	0.0607232	-2.43292	0.0149776	0.0325223
ATL1	70.8585	-0.161122	0.154836	-1.0406	0.298063	0.419293
ATL2	580.953	-0.354848	0.108537	-3.26936	0.00107791	0.00308131
ATL3	630.766	-0.0757244	0.0666826	-1.13559	0.256126	0.370865
ATM	136.878	-0.173446	0.141526	-1.22554	0.220371	0.329451
ATMIN	1593.85	-0.317939	0.0623717	-5.09748	3.44e-07	2.07e-06
ATN1	2682.48	0.842863	0.135271	6.23094	4.64e-10	5.6e-09
ATOH1	0.0498093	0	5.20164	0	1	NA
ATOH7	2.14606	0.433276	1.07098	0.404559	0.685801	0.781417
ATOH8	7.00611	1.90659	0.836775	2.2785	0.0226968	0.0472076
ATOX1	771.729	0.208675	0.0772067	2.7028	0.00687571	0.0163885
ATP10A	51.2898	0.614976	0.213692	2.87786	0.00400387	0.0100689
ATP10B	0.152752	0.0953408	5.20164	0.018329	0.985376	NA
ATP10D	240.927	0.0176233	0.0920968	0.191356	0.848246	0.90329
ATP11A	1219.92	0.411687	0.0849561	4.84589	1.26e-06	6.76e-06
ATP11A-AS1	0.203902	-1.34734	3.77025	-0.357362	0.720821	NA
ATP11AUN	0.0758507	-1.34733	5.20164	-0.259021	0.795619	NA
ATP11B	316.734	-0.290828	0.118943	-2.44511	0.0144809	0.0316281
ATP11C	336.533	-0.38468	0.105353	-3.65133	0.000260889	0.000861781
ATP12A	0.0683047	0	5.20164	0	1	NA
ATP13A1	729.878	0.800297	0.125458	6.37901	1.78e-10	2.44e-09
ATP13A2	359.891	0.94201	0.149844	6.28662	3.24e-10	4.09e-09
ATP13A3	2010.87	-0.352484	0.100031	-3.52376	0.000425469	0.00134086
ATP13A4	2.17396	2.62936	1.3697	1.91967	0.0549	0.102253
ATP13A4-AS1	0.212025	-1.47904	4.43651	-0.333378	0.738849	NA
ATP13A5	0.55665	-1.34735	1.96963	-0.684064	0.493935	NA
ATP13A5-AS1	0.832217	0.0953419	1.92991	0.0494022	0.960599	NA
ATP1A1	1874.49	0.390808	0.075887	5.14987	2.61e-07	1.62e-06
ATP1A1-AS1	15.1119	-0.310941	0.343489	-0.905244	0.365336	0.492138
ATP1A2	1.6228	-0.305815	1.40655	-0.217422	0.827879	0.889575
ATP1A3	59.4298	1.00854	0.260873	3.86603	0.000110622	0.000394553
ATP1A4	0	NA	NA	NA	NA	NA
ATP1B1	1386.11	-0.324875	0.0768605	-4.22682	2.37e-05	9.67e-05
ATP1B2	6.56049	-0.203597	0.671542	-0.303178	0.761754	0.840503
ATP1B3	2874.64	0.0828611	0.0472307	1.75439	0.0793636	0.14081
ATP1B4	1.51585	1.67891	1.09258	1.53665	0.124379	0.205987
ATP2A1	6.70367	0.0497813	0.462051	0.10774	0.914202	0.947892
ATP2A1-AS1	22.4112	0.265892	0.290292	0.915948	0.359694	0.486216
ATP2A2	3671.38	0.189902	0.0293679	6.46632	1e-10	1.48e-09
ATP2A3	0.488666	0	2.45539	0	1	NA
ATP2B1	580.905	-0.391218	0.101125	-3.86867	0.000109429	0.000390846
ATP2B2	0	NA	NA	NA	NA	NA
ATP2B2-IT2	0	NA	NA	NA	NA	NA
ATP2B3	0.118137	1.14352	5.18312	0.220623	0.825386	NA
ATP2B4	1319.24	0.374466	0.06794	5.51171	3.55e-08	2.7e-07
ATP2C1	793.656	-0.474162	0.0979161	-4.84253	1.28e-06	6.86e-06
ATP2C2	3.48911	1.23686	0.793813	1.55812	0.119204	0.198681
ATP4A	0	NA	NA	NA	NA	NA
ATP4B	0	NA	NA	NA	NA	NA
ATP5A1	3163.21	0.10396	0.0534495	1.94501	0.0517733	0.0971981
ATP5B	6359.47	0.155244	0.0362261	4.28542	1.82e-05	7.61e-05
ATP5C1	2955.19	-0.513425	0.0670988	-7.65178	1.98e-14	8.81e-13
ATP5D	465.419	1.05998	0.193511	5.47761	4.31e-08	3.18e-07
ATP5E	3580.93	-1.05438	0.108373	-9.72919	2.26e-22	1.33e-19
ATP5EP2	1.42435	-0.71538	1.42454	-0.502184	0.615538	0.725406
ATP5F1	2765.34	-0.656539	0.095732	-6.85809	6.98e-12	1.44e-10
ATP5G1	486.245	0.244834	0.103951	2.35527	0.0185091	0.0393361
ATP5G2	3084.44	0.293163	0.12067	2.42946	0.0151213	0.0327734
ATP5G3	2893.93	0.380616	0.0748509	5.08499	3.68e-07	2.2e-06
ATP5H	1421.4	-0.66882	0.104654	-6.39079	1.65e-10	2.28e-09
ATP5I	2693.77	-0.316802	0.0771378	-4.10696	4.01e-05	0.000155668
ATP5J	540.301	-0.569887	0.0994598	-5.72982	1.01e-08	8.74e-08
ATP5J2	894.322	-0.330265	0.0877035	-3.7657	0.000166085	0.000570936
ATP5J2-PTCD1	81.145	-0.423987	2.98116	-0.142222	0.886904	0.930295
ATP5L	1472.1	-0.104498	0.0503689	-2.07465	0.038019	0.0743953
ATP5L2	2.42638	0.100473	0.969352	0.10365	0.917447	0.949595
ATP5O	1955.51	-0.34159	0.050741	-6.73203	1.67e-11	3.1e-10
ATP5S	50.8372	-0.713504	0.201533	-3.54038	0.000399544	0.00127014
ATP5SL	266.677	0.726836	0.133863	5.4297	5.65e-08	4.08e-07
ATP6AP1	1754.85	0.693894	0.111495	6.22352	4.86e-10	5.86e-09
ATP6AP1L	10.9783	-0.189849	0.495987	-0.38277	0.70189	0.794283
ATP6AP2	1612.39	-0.655099	0.106646	-6.14277	8.11e-10	9.24e-09
ATP6V0A1	338.202	0.353915	0.108861	3.25107	0.00114973	0.00326441
ATP6V0A2	327.866	0.267186	0.0908858	2.9398	0.00328424	0.00840621
ATP6V0A4	7.27592	0.254937	0.409085	0.623188	0.533161	0.654116
ATP6V0B	692.686	0.00718861	0.0558505	0.128712	0.897586	0.93774
ATP6V0C	5933.38	0.578024	0.106434	5.43083	5.61e-08	4.05e-07
ATP6V0CP3	0.129362	-2.17524	5.18788	-0.419292	0.675003	NA
ATP6V0D1	2247.59	0.464862	0.0752226	6.17982	6.42e-10	7.47e-09
ATP6V0D2	39.6559	-0.749376	0.401254	-1.86759	0.0618198	0.113567
ATP6V0E1	2711.87	-0.725321	0.101426	-7.1512	8.6e-13	2.39e-11
ATP6V0E2	140.489	1.04422	0.171199	6.09944	1.06e-09	1.18e-08
ATP6V0E2-AS1	17.0071	0.420892	0.310244	1.35665	0.174892	0.273016
ATP6V1A	1220.31	-0.27426	0.0807338	-3.39709	0.000681064	0.00203562
ATP6V1B1	1.60886	0.419768	1.09071	0.384857	0.700344	0.793245
ATP6V1B1-AS1	24.4025	0.307424	0.268099	1.14668	0.251514	0.365736
ATP6V1B2	778.354	-0.234641	0.071118	-3.29932	0.000969208	0.00280085
ATP6V1C1	1043.59	-0.41232	0.0648855	-6.35459	2.09e-10	2.79e-09
ATP6V1C2	11.462	0.211193	0.420138	0.502674	0.615193	0.72533
ATP6V1D	428.026	-0.67759	0.0921599	-7.35234	1.95e-13	6.27e-12
ATP6V1E1	1410.02	-0.485053	0.0782194	-6.20118	5.6e-10	6.62e-09
ATP6V1E2	10.8447	0.508094	0.360817	1.40818	0.159079	0.252904
ATP6V1F	673.802	0.296619	0.0834066	3.5563	0.000376118	0.00120243
ATP6V1G1	842.656	-0.657986	0.0853449	-7.70973	1.26e-14	5.99e-13
ATP6V1G2	15.9329	-0.728245	0.330947	-2.20049	0.0277721	0.0563974
ATP6V1G2-DDX39B	7.7317	-1.02602	3.36717	-0.304712	0.760586	0.839752
ATP6V1G3	0	NA	NA	NA	NA	NA
ATP6V1H	518.789	-0.173381	0.0666463	-2.60151	0.00928151	0.0214
ATP7A	132.113	0.0866796	0.14748	0.58774	0.556707	0.675248
ATP7B	44.0063	-0.0126043	0.217217	-0.0580265	0.953728	0.972956
ATP8A1	7.62806	-0.221374	0.42628	-0.519317	0.60354	0.716002
ATP8A2	10.9971	-0.227419	0.335349	-0.678157	0.497672	0.621389
ATP8B1	39.2272	0.0986177	0.205254	0.480467	0.630895	0.737567
ATP8B2	171.762	0.271479	0.122644	2.21355	0.0268599	0.0547212
ATP8B3	91.9585	0.606041	0.155691	3.8926	9.92e-05	0.000356243
ATP8B4	0.276439	-1.34734	3.60739	-0.373496	0.70878	NA
ATP8B5P	0.452017	1.68262	1.79333	0.938265	0.348108	NA
ATP9A	202.7	0.298609	0.0829658	3.59918	0.000319228	0.00103735
ATP9B	88.3669	-0.21681	0.136838	-1.58442	0.113098	0.190264
ATPAF1	370.676	-0.525717	0.120905	-4.34817	1.37e-05	5.89e-05
ATPAF2	128.329	-0.0340669	0.139171	-0.244784	0.806624	0.873896
ATPIF1	938.376	-0.129713	0.0510196	-2.54241	0.0110092	0.0248397
ATR	566.719	-0.553469	0.121663	-4.5492	5.39e-06	2.52e-05
ATRAID	1721.48	-0.0898509	0.049195	-1.82642	0.0677865	0.123121
ATRIP	59.7144	0.316005	0.175346	1.80218	0.0715173	0.128869
ATRN	822.729	0.036838	0.0653202	0.56396	0.572781	0.690048
ATRNL1	228.323	-0.129935	0.123159	-1.05502	0.291415	0.411743
ATRX	456.367	-0.572701	0.130139	-4.40069	1.08e-05	4.73e-05
ATXN1	292.464	0.390626	0.0955309	4.089	4.33e-05	0.000166919
ATXN10	1541.95	-0.294357	0.0626811	-4.69611	2.65e-06	1.32e-05
ATXN1L	427.599	0.334039	0.0710884	4.69892	2.62e-06	1.3e-05
ATXN2	2370.05	0.454986	0.0842161	5.4026	6.57e-08	4.66e-07
ATXN2L	3046.41	0.883479	0.124324	7.10628	1.19e-12	3.17e-11
ATXN3	95.7531	-0.770127	0.180392	-4.26919	1.96e-05	8.12e-05
ATXN3L	0.0341524	0	5.20164	0	1	NA
ATXN7	465.636	0.31304	0.0712885	4.39118	1.13e-05	4.92e-05
ATXN7L1	105.868	0.161414	0.141724	1.13894	0.254729	0.369135
ATXN7L2	61.0074	0.955777	0.209492	4.56236	5.06e-06	2.38e-05
ATXN7L3	276.444	0.195396	0.097122	2.01187	0.0442341	0.0848256
ATXN7L3B	583.325	0.31538	0.0673702	4.6813	2.85e-06	1.41e-05
ATXN8OS	0.490488	1.37121	2.29504	0.597469	0.550194	NA
AUH	43.5506	-1.0637	0.201176	-5.28738	1.24e-07	8.28e-07
AUNIP	157.998	-0.0600623	0.100793	-0.595894	0.551246	0.670659
AUP1	1071.62	0.416162	0.0990559	4.20129	2.65e-05	0.000107194
AURKA	1788.14	-0.21905	0.0408426	-5.36327	8.17e-08	5.66e-07
AURKAIP1	232.983	0.401271	0.123843	3.24015	0.00119468	0.00338325
AURKAPS1	10.5169	0.182242	0.521247	0.349627	0.726619	0.813734
AURKB	1084.07	0.529506	0.0994362	5.32508	1.01e-07	6.83e-07
AURKC	1.8271	0.0172956	1.017	0.0170064	0.986432	0.993766
AUTS2	3.76399	0.583243	0.792103	0.736322	0.461535	0.586952
AVEN	55.1872	-0.538449	0.180613	-2.98123	0.00287091	0.00745537
AVIL	1.58518	1.58931	1.4516	1.09487	0.273575	0.391053
AVL9	468.238	-0.00859402	0.0768823	-0.111782	0.910997	0.946082
AVP	0	NA	NA	NA	NA	NA
AVPI1	94.8364	0.377963	0.18855	2.00457	0.0450089	0.0860798
AVPR1A	0.771531	-0.626004	2.0671	-0.302842	0.76201	NA
AVPR1B	0	NA	NA	NA	NA	NA
AVPR2	1.3183	-0.112209	1.16205	-0.0965605	0.923075	0.953635
AWAT1	0.0739084	0	5.20164	0	1	NA
AWAT2	0.0847617	0	5.20164	0	1	NA
AXDND1	1.79562	-0.725423	1.06737	-0.679636	0.496735	0.620502
AXIN1	65.0306	0.430204	0.218501	1.96889	0.0489655	0.0926417
AXIN2	4.51409	-0.660608	0.991667	-0.66616	0.505309	0.628722
AXL	1603.69	0.383646	0.0810477	4.73358	2.21e-06	1.12e-05
AZGP1	0.154766	0	4.83108	0	1	NA
AZGP1P1	0.0448034	0	5.20164	0	1	NA
AZI2	422.324	-0.344014	0.0836114	-4.11444	3.88e-05	0.000151136
AZIN1	1390.15	-0.345605	0.0677996	-5.09745	3.44e-07	2.07e-06
AZIN1-AS1	1.14656	-0.654501	1.25362	-0.522089	0.601608	0.714072
AZIN2	12.0162	0.61202	0.391433	1.56354	0.117926	0.197013
AZU1	0.0714695	0	5.20164	0	1	NA
B2M	2488.7	-0.461891	0.0647207	-7.13669	9.56e-13	2.61e-11
B3GALNT1	362.638	0.0692682	0.0905479	0.764989	0.444278	0.570003
B3GALNT2	457.626	-0.0275161	0.0820003	-0.335561	0.737202	0.821708
B3GALT1	9.19118	0.182049	0.46455	0.391881	0.695146	0.78872
B3GALT2	0.0586424	0.731047	5.19384	0.140753	0.888065	NA
B3GALT4	0	NA	NA	NA	NA	NA
B3GALT5	78.3632	0.243756	0.170815	1.42702	0.153573	0.245796
B3GALT5-AS1	8.31034	0.127274	0.456885	0.278569	0.780575	0.855169
B3GALT6	264.444	0.241389	0.0808313	2.98634	0.00282342	0.00735406
B3GAT1	1.65889	2.28008	1.29703	1.75793	0.0787599	0.139943
B3GAT2	0.562213	-0.626004	2.15656	-0.290279	0.771603	NA
B3GAT3	90.0972	0.542754	0.186359	2.91242	0.00358642	0.0090918
B3GLCT	229.968	-0.131424	0.104344	-1.25953	0.20784	0.313895
B3GNT2	227.826	-0.156291	0.0906391	-1.72432	0.0846493	0.149043
B3GNT3	18.7485	0.500276	0.318959	1.56846	0.116773	0.195464
B3GNT4	57.6902	0.577458	0.22194	2.60186	0.00927186	0.0213818
B3GNT5	389.727	-0.0783717	0.0855597	-0.915988	0.359673	0.486216
B3GNT6	1.18611	0.747275	1.15165	0.648874	0.51642	0.639247
B3GNT7	3.61907	0.633046	0.634013	0.998475	0.318049	0.44105
B3GNT8	0.243637	0.711559	3.05931	0.232588	0.816081	NA
B3GNT9	74.3073	0.610884	0.178596	3.42047	0.000625134	0.00188633
B3GNTL1	43.4056	0.0885772	0.250419	0.353716	0.723551	0.81157
B4GALNT1	318.281	0.851047	0.135821	6.26593	3.71e-10	4.6e-09
B4GALNT2	0.202825	0.0953411	4.55353	0.0209379	0.983295	NA
B4GALNT3	31.4286	0.277695	0.230814	1.20311	0.228933	0.339435
B4GALNT4	38.6264	-0.136244	0.298364	-0.456637	0.647932	0.751375
B4GALT1	1773.41	0.322952	0.0619804	5.21056	1.88e-07	1.21e-06
B4GALT1-AS1	2.49763	-0.674799	0.847033	-0.796662	0.425648	0.552077
B4GALT2	394.089	0.737111	0.129952	5.67217	1.41e-08	1.18e-07
B4GALT3	676.076	0.864578	0.114882	7.52582	5.24e-14	2.08e-12
B4GALT4	177.267	-0.416572	0.127849	-3.25832	0.00112072	0.00319034
B4GALT4-AS1	0	NA	NA	NA	NA	NA
B4GALT5	1299.11	0.038473	0.0503581	0.763988	0.444874	0.570455
B4GALT6	65.5537	-0.312378	0.177644	-1.75845	0.0786706	0.139808
B4GALT7	100.348	0.535871	0.173609	3.08665	0.00202426	0.0054501
B4GAT1	49.744	0.641104	0.216572	2.96024	0.00307404	0.00792887
B9D1	99.309	0.860043	0.171559	5.01311	5.36e-07	3.1e-06
B9D2	23.2308	0.708552	0.322133	2.19956	0.027838	0.0564822
BAALC	0.646883	-1.93273	1.64372	-1.17583	0.239662	NA
BAALC-AS1	0.605753	1.07753	1.66041	0.648954	0.516368	NA
BAALC-AS2	0	NA	NA	NA	NA	NA
BAAT	3.44986	0.109881	0.691206	0.15897	0.873692	0.922062
BABAM1	914.99	0.377851	0.081807	4.61881	3.86e-06	1.87e-05
BACE1	253.614	0.237054	0.0928635	2.55272	0.0106885	0.0242162
BACE1-AS	2.39789	0.0956578	0.891865	0.107256	0.914586	0.948117
BACE2	936.953	0.258137	0.0646974	3.98991	6.61e-05	0.000245109
BACH1	192.885	0.127662	0.115566	1.10467	0.269302	0.386259
BACH1-IT2	0.702944	-0.304643	1.37393	-0.221731	0.824523	NA
BACH2	20.8479	0.797967	0.562826	1.41779	0.156254	0.249403
BAD	74.7928	0.456867	0.196028	2.33062	0.0197734	0.041747
BAG1	125.946	-0.230746	0.112798	-2.04567	0.040789	0.0790793
BAG2	705.933	-0.255812	0.0982457	-2.6038	0.00921973	0.0212825
BAG3	1167.73	0.784781	0.113739	6.89986	5.21e-12	1.13e-10
BAG4	201.805	0.0394075	0.0956767	0.411882	0.680426	0.776696
BAG5	289.367	-0.0184878	0.0995722	-0.185672	0.852702	0.906535
BAG6	1253.79	0.847762	0.131838	6.43032	1.27e-10	1.82e-09
BAGE	0.721107	-1.63035	1.9253	-0.846806	0.397103	NA
BAGE2	0	NA	NA	NA	NA	NA
BAGE3	0	NA	NA	NA	NA	NA
BAGE4	0	NA	NA	NA	NA	NA
BAGE5	0	NA	NA	NA	NA	NA
BAHCC1	32.7441	0.523308	0.21262	2.46123	0.013846	0.0303668
BAHD1	113.666	0.740383	0.164318	4.50579	6.61e-06	3.03e-05
BAIAP2	188.204	0.604847	0.148351	4.07715	4.56e-05	0.000174433
BAIAP2-AS1	31.6216	0.0231618	0.253123	0.0915042	0.927092	0.956158
BAIAP2L1	1610.08	0.382436	0.0556124	6.87681	6.12e-12	1.29e-10
BAIAP2L2	144.595	1.22734	0.185682	6.60993	3.84e-11	6.36e-10
BAIAP3	6.50856	0.327727	0.660969	0.495828	0.620016	0.728681
BAK1	158.239	0.738847	0.140132	5.27251	1.35e-07	8.92e-07
BAMBI	138.206	-0.081916	0.156642	-0.52295	0.601009	0.713568
BANCR	0.0733609	0	5.20164	0	1	NA
BANF1	1428.37	0.257865	0.0625194	4.12456	3.71e-05	0.000145298
BANF2	0	NA	NA	NA	NA	NA
BANK1	15.246	-0.285343	0.384752	-0.741628	0.458313	0.583669
BANP	169.164	0.507286	0.133496	3.80001	0.000144688	0.000502438
BAP1	292.801	0.52634	0.112981	4.65866	3.18e-06	1.56e-05
BARD1	389.15	-0.51218	0.0934515	-5.4807	4.24e-08	3.14e-07
BARHL1	0.103643	0	5.20164	0	1	NA
BARHL2	0.301187	0.740275	2.66707	0.277561	0.78135	NA
BARX1	0.0510592	0	5.20164	0	1	NA
BARX2	0.372683	-1.34735	2.52359	-0.533901	0.59341	NA
BASP1	3450.12	-0.449609	0.0593152	-7.58	3.46e-14	1.45e-12
BASP1P1	0.523801	3.02515	2.52475	1.1982	0.23084	NA
BATF	0	NA	NA	NA	NA	NA
BATF2	3.60055	1.29741	0.687893	1.88606	0.0592864	0.109453
BATF3	30.8416	-0.034298	0.25552	-0.134228	0.893222	0.93485
BAX	550.05	0.581165	0.0993248	5.85116	4.88e-09	4.61e-08
BAZ1A	621.011	-0.663713	0.110549	-6.00379	1.93e-09	1.99e-08
BAZ1B	1249.99	-0.0792243	0.0548584	-1.44416	0.148694	0.239252
BAZ2A	1076.43	0.661475	0.0848291	7.79774	6.3e-15	3.39e-13
BAZ2B	224.96	-0.280156	0.0930849	-3.00968	0.00261525	0.00686651
BBC3	7.63328	2.13714	0.71509	2.98864	0.00280222	0.00730128
BBIP1	230.445	-0.641168	0.0900921	-7.11681	1.1e-12	2.97e-11
BBOX1	0	NA	NA	NA	NA	NA
BBOX1-AS1	4.37175	0.342835	0.77216	0.443994	0.657047	0.758725
BBS1	185.403	0.159854	0.110684	1.44423	0.148674	0.239252
BBS10	134.491	-0.525385	0.14815	-3.54632	0.000390659	0.00124504
BBS12	41.0885	-0.836645	0.200896	-4.16457	3.12e-05	0.000124007
BBS2	131.208	-0.030826	0.134734	-0.228791	0.819031	0.883136
BBS4	77.4544	0.0888396	0.155811	0.570176	0.568559	0.686157
BBS5	101.064	0.495746	0.157627	3.14505	0.00166058	0.00456771
BBS7	178.699	-0.508233	0.121005	-4.20009	2.67e-05	0.000107654
BBS9	83.7167	-0.331083	0.176385	-1.87704	0.0605123	0.11149
BBX	1051.17	-0.258911	0.0708228	-3.65576	0.00025642	0.000848386
BCAM	115.464	0.774926	0.172221	4.4996	6.81e-06	3.12e-05
BCAN	6.00065	-0.106307	0.623686	-0.17045	0.864657	0.915591
BCAP29	598.107	-0.431926	0.0981967	-4.39858	1.09e-05	4.77e-05
BCAP31	1088.39	0.0661426	0.0721334	0.916949	0.359169	0.485747
BCAR1	877.125	1.0188	0.146456	6.95633	3.49e-12	7.97e-11
BCAR3	315.784	0.562514	0.0946811	5.94114	2.83e-09	2.84e-08
BCAR4	0	NA	NA	NA	NA	NA
BCAS1	8.34272	0.00397595	0.393362	0.0101076	0.991935	0.997089
BCAS2	1090.86	-0.82085	0.111401	-7.36845	1.73e-13	5.65e-12
BCAS3	95.3748	-0.0233783	0.150816	-0.155012	0.876812	0.924462
BCAS4	26.857	0.399034	0.312684	1.27616	0.2019	0.30642
BCAT1	782.779	-0.530135	0.0991635	-5.34607	8.99e-08	6.16e-07
BCAT2	343.962	0.686324	0.105497	6.50561	7.74e-11	1.17e-09
BCCIP	727.715	-0.840733	0.111932	-7.51107	5.86e-14	2.27e-12
BCDIN3D	19.5631	0.769017	0.374779	2.05192	0.0401774	0.0780666
BCDIN3D-AS1	19.0113	-0.432999	0.39217	-1.10411	0.269546	0.38654
BCHE	265.053	-0.601016	0.104541	-5.74911	8.97e-09	7.87e-08
BCKDHA	435.998	0.65435	0.140594	4.65418	3.25e-06	1.6e-05
BCKDHB	376.794	-0.447065	0.120945	-3.69643	0.000218652	0.000733942
BCKDK	1653.21	0.664232	0.11762	5.64725	1.63e-08	1.35e-07
BCL10	795.099	-0.25696	0.0600754	-4.27728	1.89e-05	7.86e-05
BCL11A	17.5093	-0.21969	0.236205	-0.930082	0.352328	0.478711
BCL11B	2.20405	0.313038	0.845735	0.370137	0.71128	0.801976
BCL2	120.046	-0.302454	0.139337	-2.17067	0.0299558	0.0602794
BCL2A1	0.519774	-0.430019	1.84396	-0.233204	0.815603	NA
BCL2L1	1390.87	0.454203	0.0613797	7.3999	1.36e-13	4.62e-12
BCL2L10	0.244305	-1.4004	3.64376	-0.384327	0.700736	NA
BCL2L11	273.895	0.0463686	0.0862101	0.537856	0.590676	0.70549
BCL2L12	248.87	0.617279	0.107037	5.76696	8.07e-09	7.17e-08
BCL2L13	352.272	0.0420968	0.0691262	0.608985	0.542534	0.662469
BCL2L14	0.493152	-2.87062	2.00834	-1.42935	0.152905	NA
BCL2L15	15.5466	0.583247	0.388281	1.50213	0.133064	0.21771
BCL2L2	46.892	-0.480359	0.229487	-2.09318	0.0363329	0.0714885
BCL2L2-PABPN1	1228.39	-0.482518	0.0623404	-7.74004	9.94e-15	4.91e-13
BCL3	319.013	1.0607	0.155527	6.82002	9.1e-12	1.82e-10
BCL6	264.149	0.60722	0.103812	5.8492	4.94e-09	4.66e-08
BCL6B	0.112383	0.93313	5.19012	0.17979	0.857318	NA
BCL7A	149.493	0.283859	0.138348	2.05177	0.0401916	0.078075
BCL7B	423.718	0.329145	0.0970805	3.39044	0.000697815	0.00208104
BCL7C	94.5746	0.593719	0.168368	3.52631	0.000421398	0.00133033
BCL9	691.565	0.697403	0.0966666	7.21451	5.41e-13	1.58e-11
BCL9L	646.443	1.18518	0.173725	6.82212	8.97e-12	1.79e-10
BCLAF1	2171.04	-0.373987	0.0841175	-4.44601	8.75e-06	3.91e-05
BCO1	7.70625	-0.110092	0.592643	-0.185765	0.852629	0.906535
BCO2	13.3894	-0.605976	0.4501	-1.34632	0.178201	0.277227
BCOR	793.416	0.487485	0.0686748	7.09846	1.26e-12	3.33e-11
BCORL1	165.423	0.67664	0.151198	4.4752	7.63e-06	3.46e-05
BCORP1	0	NA	NA	NA	NA	NA
BCR	126.056	0.53167	0.125905	4.22279	2.41e-05	9.83e-05
BCRP2	2.25384	0.241281	0.821687	0.293641	0.769032	0.846143
BCRP3	26.5956	0.447345	0.31859	1.40414	0.160277	0.254497
BCS1L	230.275	0.521058	0.0832415	6.25959	3.86e-10	4.76e-09
BCYRN1	24.6746	-0.821355	0.343125	-2.39375	0.0166772	0.0358095
BDH1	318.754	0.429556	0.111246	3.86131	0.000112779	0.000401585
BDH2	115.736	-0.774065	0.155607	-4.9745	6.54e-07	3.72e-06
BDKRB1	0.489729	1.48945	1.99904	0.745079	0.456224	NA
BDKRB2	2.30989	0.297239	0.692595	0.429168	0.667801	0.766984
BDNF	259.613	0.197094	0.0789934	2.49506	0.0125934	0.0279298
BDNF-AS	7.73546	-0.069585	0.632706	-0.10998	0.912425	0.946902
BDP1	277.505	-0.484541	0.142554	-3.39899	0.000676349	0.00202189
BEAN1	0.985803	1.07627	1.68229	0.639765	0.522326	NA
BEAN1-AS1	0.0679627	0.0953408	5.20164	0.018329	0.985376	NA
BECN1	268.402	-0.125659	0.100236	-1.25363	0.209978	0.316453
BECN2	0	NA	NA	NA	NA	NA
BEGAIN	4.67923	0.67648	0.666746	1.0146	0.310297	0.432201
BEND2	1.97649	-2.02608	1.13061	-1.79202	0.0731303	0.131444
BEND3	174.939	0.513632	0.124621	4.12156	3.76e-05	0.000147027
BEND3P3	3.1851	0.6148	0.813065	0.756151	0.449559	0.575292
BEND4	0	NA	NA	NA	NA	NA
BEND5	0	NA	NA	NA	NA	NA
BEND6	59.9876	-0.614076	0.193488	-3.17371	0.00150503	0.00417488
BEND7	161.329	0.0581879	0.112027	0.519408	0.603476	0.715978
BEST1	1.08738	2.5309	1.65148	1.53251	0.125397	NA
BEST2	0.0315524	0	5.20164	0	1	NA
BEST3	60.9064	-0.15229	0.167487	-0.909269	0.363208	0.489714
BEST4	0.157664	-1.34733	5.20164	-0.259021	0.795619	NA
BET1	330.942	-0.784677	0.142632	-5.50139	3.77e-08	2.84e-07
BET1L	398.612	0.891664	0.131562	6.77754	1.22e-11	2.36e-10
BEX1	0.270511	-0.626001	3.58393	-0.174669	0.86134	NA
BEX2	23.6852	-0.717077	0.263889	-2.71734	0.00658094	0.0157432
BEX4	11.5623	-0.951658	0.618379	-1.53896	0.123815	0.205261
BEX5	9.75169	-0.88972	0.420315	-2.11679	0.0342776	0.0680406
BFAR	862.989	0.0480355	0.0547578	0.877235	0.380359	0.506589
BFSP1	24.4808	0.349191	0.255111	1.36878	0.171069	0.268091
BFSP2	0	NA	NA	NA	NA	NA
BGLAP	0.401776	-1.34735	2.90261	-0.464184	0.642516	NA
BGLT3	0	NA	NA	NA	NA	NA
BGN	74.7085	0.245092	0.17757	1.38026	0.167507	0.263923
BHLHA15	0	NA	NA	NA	NA	NA
BHLHA9	0	NA	NA	NA	NA	NA
BHLHB9	19.9472	-0.514556	0.368029	-1.39814	0.162072	0.256864
BHLHE22	0	NA	NA	NA	NA	NA
BHLHE23	0	NA	NA	NA	NA	NA
BHLHE40	1602.96	-0.0141639	0.0528399	-0.268054	0.788658	0.86086
BHLHE40-AS1	10.8499	0.588539	0.440739	1.33534	0.181764	0.281674
BHLHE41	415.969	-0.0768817	0.0806491	-0.953286	0.340445	0.465648
BHMG1	0.129346	-1.34733	5.20164	-0.259021	0.795619	NA
BHMT	1.02644	0.985554	1.18038	0.834946	0.403748	NA
BHMT2	8.52988	-0.400156	0.559783	-0.714842	0.474707	0.599472
BICC1	1235.66	-0.105908	0.0559729	-1.89213	0.0584742	0.108136
BICD1	328.617	0.105039	0.0840754	1.24934	0.21154	0.318485
BICD2	191.367	0.383848	0.0998427	3.84453	0.000120783	0.000427764
BID	673.909	-0.0486991	0.0650486	-0.748658	0.454064	0.57995
BIK	21.8022	0.540687	0.30716	1.76028	0.0783603	0.139362
BIN1	254.612	0.225427	0.11178	2.01669	0.0437276	0.0839819
BIN2	0.303015	0	2.63229	0	1	NA
BIN3	63.7576	0.346991	0.184639	1.8793	0.060204	0.110997
BIN3-IT1	2.11842	0.862779	1.30517	0.66105	0.50858	0.631848
BIRC2	468.925	-0.2342	0.111102	-2.10798	0.035033	0.0692882
BIRC3	246.979	-0.196973	0.134671	-1.46262	0.143571	0.232095
BIRC5	606.437	0.100725	0.0688966	1.46197	0.143749	0.232307
BIRC6	880.74	0.0279478	0.120526	0.231883	0.816629	0.881531
BIRC6-AS2	0.076977	0	5.20164	0	1	NA
BIRC7	2.10116	-0.705944	1.29686	-0.54435	0.586201	0.701472
BIRC8	0	NA	NA	NA	NA	NA
BISPR	96.6214	-0.244752	0.12572	-1.94681	0.0515579	0.0968705
BIVM	199.027	-0.232086	0.105956	-2.19039	0.0284959	0.0576459
BIVM-ERCC5	329.481	-0.251295	0.127479	-1.97126	0.0486937	0.09217
BLACAT1	1.66312	-0.628775	0.831422	-0.756265	0.44949	0.575249
BLACE	6.73678	0.611909	0.531791	1.15066	0.249873	0.363868
BLCAP	810.113	0.209926	0.0590532	3.55487	0.000378163	0.00120827
BLID	0	NA	NA	NA	NA	NA
BLK	0	NA	NA	NA	NA	NA
BLM	159.867	-0.500708	0.113004	-4.43087	9.39e-06	4.16e-05
BLMH	384.997	-0.0395943	0.0806154	-0.49115	0.62332	0.731318
BLNK	0.0451173	0	5.20164	0	1	NA
BLOC1S1	207.045	0.0579892	0.135927	0.426619	0.669657	0.768609
BLOC1S1-RDH5	13.4076	0.783271	0.398278	1.96664	0.0492245	0.0930781
BLOC1S2	352.824	-0.323786	0.0909548	-3.55985	0.000371062	0.00118812
BLOC1S3	160.648	0.519517	0.148506	3.49828	0.000468273	0.00146198
BLOC1S4	70.3994	-0.397154	0.174863	-2.27123	0.0231329	0.0480051
BLOC1S5	56.4185	-2.51067	1.51195	-1.66055	0.0968048	0.166826
BLOC1S5-TXNDC5	66.5411	1.81192	1.52444	1.18858	0.234604	0.345904
BLOC1S6	228.097	-0.803105	0.122045	-6.58043	4.69e-11	7.5e-10
BLVRA	190.275	-0.298953	0.116072	-2.57558	0.0100073	0.0228528
BLVRB	209.883	0.45711	0.17757	2.57425	0.0100458	0.0229343
BLZF1	412.067	-0.80946	0.135607	-5.96917	2.38e-09	2.42e-08
BMF	27.2869	0.396673	0.264369	1.50045	0.133497	0.218279
BMI1	156.01	0.144823	0.182496	0.793569	0.427446	0.553563
BMP1	475.357	0.604945	0.113598	5.32533	1.01e-07	6.83e-07
BMP10	0	NA	NA	NA	NA	NA
BMP15	0.0510592	0	5.20164	0	1	NA
BMP2	120.606	0.0553768	0.136178	0.406649	0.684266	0.780276
BMP2K	712.175	-0.024661	0.0757725	-0.325462	0.744832	0.82747
BMP3	23.9121	-0.155463	0.304974	-0.509757	0.610222	0.721111
BMP4	14.5482	0.136631	0.278604	0.490414	0.623841	0.73174
BMP5	0.0445493	0.0953408	5.20164	0.018329	0.985376	NA
BMP6	1.61756	-1.65064	1.33163	-1.23957	0.215136	0.323009
BMP7	2.34559	0.975614	1.01333	0.962782	0.335657	0.460443
BMP7-AS1	0	NA	NA	NA	NA	NA
BMP8A	8.14773	0.691232	0.580815	1.19011	0.234004	0.345122
BMP8B	54.5105	0.873179	0.250185	3.49013	0.000482788	0.00150129
BMPER	9.61072	0.795003	0.68113	1.16718	0.243137	0.356051
BMPR1A	319.808	-0.205846	0.0840947	-2.44779	0.0143737	0.0314233
BMPR1B	33.1658	-0.113108	0.222729	-0.507829	0.611573	0.72224
BMPR1B-AS1	0.0510592	0	5.20164	0	1	NA
BMPR2	1129.82	-0.0946875	0.0953435	-0.993119	0.320652	0.443796
BMS1	818.427	-0.309763	0.0719697	-4.30408	1.68e-05	7.06e-05
BMS1P17	7.1423	0.120083	0.420031	0.285891	0.774961	0.850838
BMS1P18	7.1423	0.120083	0.420031	0.285891	0.774961	0.850838
BMS1P20	186.668	-0.245441	0.103061	-2.38151	0.0172416	0.0368477
BMS1P21	1.91151	-0.326798	0.828437	-0.394475	0.69323	0.787137
BMS1P4	78.8319	0.172021	0.167119	1.02933	0.303324	0.42477
BMS1P5	179.558	0.0129185	0.133886	0.0964894	0.923132	0.953635
BMS1P6	60.6509	0.0319705	0.179376	0.178232	0.858541	0.910542
BMX	0.0380145	0	5.20164	0	1	NA
BNC1	612.334	0.133926	0.0602931	2.22125	0.0263342	0.0538241
BNC2	96.5996	0.314845	0.128832	2.44385	0.0145314	0.031713
BNIP1	141.78	-0.0231524	0.133819	-0.173013	0.862641	0.914106
BNIP2	297.402	-0.851677	0.119136	-7.14876	8.76e-13	2.42e-11
BNIP3	2844.04	-0.481452	0.0547843	-8.78815	1.52e-18	2.57e-16
BNIP3L	1575.39	-0.65235	0.0677229	-9.63263	5.82e-22	2.89e-19
BNIPL	2.89968	-0.344255	0.900943	-0.382106	0.702383	0.794731
BOC	30.09	0.459445	0.247059	1.85965	0.0629345	0.115344
BOD1	346.915	-0.561527	0.0955157	-5.8789	4.13e-09	3.99e-08
BOD1L1	613.283	-0.456776	0.1239	-3.68665	0.000227225	0.000760229
BOD1L2	0.477476	0.753392	1.92285	0.39181	0.695198	NA
BOK	149.788	1.10574	0.183104	6.03887	1.55e-09	1.65e-08
BOK-AS1	1.62096	-2.73143	1.30523	-2.09268	0.036378	0.07156
BOLA1	71.4305	0.153418	0.170702	0.898752	0.368785	0.494994
BOLA2	102.682	0.462956	0.188792	2.4522	0.0141984	0.0310731
BOLA2B	102.682	0.462956	0.188792	2.4522	0.0141984	0.0310731
BOLA3	349.605	-0.572838	0.101975	-5.61744	1.94e-08	1.57e-07
BOLA3-AS1	83.2563	0.0216679	0.156639	0.13833	0.88998	0.932349
BOLL	0.485224	1.01886	2.08828	0.487892	0.625626	NA
BOP1	179.821	0.697361	0.161095	4.32888	1.5e-05	6.37e-05
BORA	191.632	-0.599647	0.1181	-5.07746	3.83e-07	2.28e-06
BPESC1	0	NA	NA	NA	NA	NA
BPGM	78.8715	-0.252405	0.16367	-1.54215	0.123036	0.204206
BPHL	137.099	0.0591864	0.129445	0.457232	0.647505	0.751039
BPI	0	NA	NA	NA	NA	NA
BPIFA1	0	NA	NA	NA	NA	NA
BPIFA2	0	NA	NA	NA	NA	NA
BPIFA3	0	NA	NA	NA	NA	NA
BPIFA4P	0	NA	NA	NA	NA	NA
BPIFB1	0	NA	NA	NA	NA	NA
BPIFB2	0.400021	0	3.19411	0	1	NA
BPIFB3	0	NA	NA	NA	NA	NA
BPIFB4	0	NA	NA	NA	NA	NA
BPIFB6	0	NA	NA	NA	NA	NA
BPIFC	0.263734	0.0131015	3.61676	0.00362245	0.99711	NA
BPNT1	300.089	-0.372512	0.0764221	-4.8744	1.09e-06	5.92e-06
BPTF	1438.64	0.105935	0.055466	1.90991	0.056145	0.104394
BPY2	0	NA	NA	NA	NA	NA
BPY2B	0	NA	NA	NA	NA	NA
BPY2C	0	NA	NA	NA	NA	NA
BRAF	171.92	-0.099576	0.101154	-0.984398	0.32492	0.448748
BRAP	452.964	-0.309546	0.0898699	-3.44438	0.000572367	0.0017438
BRAT1	71.6405	1.05858	0.230926	4.58408	4.56e-06	2.17e-05
BRCA1	411.538	-0.584024	0.105673	-5.52671	3.26e-08	2.49e-07
BRCA2	280.429	-0.343931	0.14471	-2.37669	0.0174685	0.0372841
BRCAT107	0	NA	NA	NA	NA	NA
BRCAT54	4.54217	-1.45839	0.591037	-2.46752	0.0136055	0.0298898
BRCC3	370.505	-0.494827	0.0928595	-5.32877	9.89e-08	6.72e-07
BRD1	112.721	0.335469	0.139593	2.40319	0.0162526	0.0349952
BRD2	5187.63	0.215466	0.0376726	5.71945	1.07e-08	9.22e-08
BRD3	262.791	0.27158	0.0869093	3.12487	0.00177884	0.00485553
BRD4	2995.87	0.672379	0.092011	7.30759	2.72e-13	8.57e-12
BRD7	788.254	-0.617567	0.104349	-5.9183	3.25e-09	3.22e-08
BRD7P3	0.290003	-1.31794	3.04609	-0.432666	0.665257	NA
BRD8	344.494	-0.0908604	0.0802827	-1.13175	0.257738	0.37277
BRD9	284.117	0.289145	0.100017	2.89095	0.00384077	0.00969
BRDT	1.10252	0.5399	1.30419	0.413972	0.678895	0.775434
BRDTP1	0.0512933	-1.34733	5.20164	-0.259021	0.795619	NA
BRE	1082.31	0.0969664	0.0452063	2.14498	0.0319548	0.0639565
BRE-AS1	2.58904	0.230444	0.85503	0.269515	0.787533	0.860148
BREA2	1.52819	-0.429679	1.18928	-0.361293	0.71788	0.807381
BRF1	50.991	0.438393	0.214764	2.04128	0.0412228	0.0797886
BRF2	48.6311	0.424082	0.202156	2.09779	0.0359234	0.0707931
BRI3	1528.67	0.220954	0.0734689	3.00745	0.00263447	0.00691142
BRI3BP	108.075	0.525558	0.141532	3.71336	0.000204526	0.000689777
BRICD5	2.4323	1.38213	1.12929	1.2239	0.220992	0.330138
BRINP1	129.598	0.460571	0.108613	4.24047	2.23e-05	9.16e-05
BRINP2	0	NA	NA	NA	NA	NA
BRINP3	0	NA	NA	NA	NA	NA
BRIP1	453.098	-0.44178	0.102018	-4.33042	1.49e-05	6.33e-05
BRIX1	678.727	-0.900085	0.12748	-7.06061	1.66e-12	4.22e-11
BRK1	916.439	-0.0543907	0.0645914	-0.842074	0.399747	0.526423
BRMS1	83.5654	0.0992924	0.161246	0.615781	0.538039	0.658598
BRMS1L	55.6486	-1.03761	0.20737	-5.00366	5.63e-07	3.24e-06
BROX	572.709	-0.0196883	0.0850127	-0.231593	0.816854	0.881684
BRPF1	248.167	0.411498	0.095681	4.30073	1.7e-05	7.15e-05
BRPF3	941.073	0.408887	0.0620063	6.59429	4.27e-11	6.97e-10
BRS3	0	NA	NA	NA	NA	NA
BRSK1	10.2643	0.439281	0.544309	0.807045	0.419641	0.545849
BRSK2	29.5202	0.471898	0.26429	1.78553	0.0741756	0.133019
BRWD1	174.856	-0.451733	0.151963	-2.97265	0.00295241	0.00764038
BRWD1-AS1	0.113982	0.0953408	5.20164	0.018329	0.985376	NA
BRWD1-IT2	0.652462	-1.76645	1.73471	-1.0183	0.308537	NA
BRWD3	231.758	-0.319542	0.123679	-2.58364	0.00977624	0.0223906
BSCL2	110.989	0.512332	0.205374	2.49463	0.012609	0.0279492
BSDC1	548.73	0.332751	0.0911552	3.65038	0.000261858	0.000864805
BSG	4090.13	0.439979	0.0916575	4.80025	1.58e-06	8.26e-06
BSN	17.5303	1.01131	0.329309	3.071	0.00213347	0.00570571
BSN-AS2	6.02896	0.371533	0.529307	0.701923	0.482727	0.607214
BSND	0	NA	NA	NA	NA	NA
BSPH1	0	NA	NA	NA	NA	NA
BSPRY	0.107682	0	5.20164	0	1	NA
BST1	3.82761	0.91319	0.601368	1.51852	0.128883	0.212096
BST2	446.55	0.367492	0.115698	3.1763	0.00149165	0.00414477
BSX	0	NA	NA	NA	NA	NA
BTAF1	520.545	-0.214703	0.0975837	-2.20019	0.0277933	0.0564334
BTBD1	341.581	-0.310446	0.0934115	-3.32342	0.000889205	0.00259435
BTBD10	372.928	-0.581692	0.0773647	-7.51883	5.53e-14	2.17e-12
BTBD11	148.848	0.0205052	0.10549	0.19438	0.845879	0.901967
BTBD16	2.57021	-1.64202	0.953515	-1.72207	0.0850574	0.149633
BTBD17	0	NA	NA	NA	NA	NA
BTBD18	0.515179	0.0953419	1.97884	0.0481807	0.961572	NA
BTBD19	44.9663	0.781195	0.252013	3.09982	0.0019364	0.00523419
BTBD2	394.541	0.753025	0.145735	5.1671	2.38e-07	1.49e-06
BTBD3	267.784	-0.280006	0.0954697	-2.93293	0.00335784	0.0085757
BTBD6	68.2065	0.228744	0.185041	1.23618	0.216392	0.324425
BTBD7	422.23	0.0392216	0.0794911	0.493409	0.621724	0.729863
BTBD8	1.36323	-0.0504326	1.2523	-0.040272	0.967876	0.981106
BTBD9	59.3761	-0.183753	0.184572	-0.995562	0.319463	0.442491
BTC	36.702	0.378852	0.290942	1.30215	0.192863	0.295523
BTD	112.459	0.0220506	0.131091	0.168208	0.866419	0.916747
BTF3	9000.31	-0.196856	0.0441759	-4.45618	8.34e-06	3.75e-05
BTF3L4	991.3	-0.48822	0.0854502	-5.7135	1.11e-08	9.51e-08
BTF3P11	0.553321	-0.37587	1.61377	-0.232914	0.815828	NA
BTG1	367.176	-0.116647	0.111314	-1.04791	0.29468	0.415622
BTG2	64.279	0.661901	0.18009	3.6754	0.000237479	0.000790665
BTG3	450.081	-0.529523	0.0934945	-5.66368	1.48e-08	1.24e-07
BTG4	2.68602	-0.746182	0.624568	-1.19472	0.232198	0.343096
BTK	0.428492	-1.43319	1.95594	-0.732739	0.463717	NA
BTLA	0.150765	0	4.84648	0	1	NA
BTN1A1	0.285534	0.730052	2.99431	0.243813	0.807376	NA
BTN2A1	273.34	0.218405	0.0888029	2.45943	0.0139158	0.0305035
BTN2A2	170.793	0.295701	0.127791	2.31395	0.0206702	0.0434613
BTN2A3P	26.7288	0.519439	0.234588	2.21426	0.026811	0.054642
BTN3A1	181.09	0.0508037	0.11451	0.443661	0.657287	0.758896
BTN3A2	199.998	-0.00755559	0.107189	-0.0704884	0.943805	0.967055
BTN3A3	96.1566	-0.0440181	0.124891	-0.352453	0.724499	0.812187
BTNL10	0	NA	NA	NA	NA	NA
BTNL2	0	NA	NA	NA	NA	NA
BTNL3	0	NA	NA	NA	NA	NA
BTNL8	0.0451173	0	5.20164	0	1	NA
BTNL9	0.367761	0	2.30423	0	1	NA
BTRC	286.166	-0.0652464	0.0982595	-0.664021	0.506677	0.630041
BUB1	1588.95	-0.130469	0.0577481	-2.25928	0.0238658	0.0493698
BUB1B	597.71	-0.501452	0.0842627	-5.95105	2.66e-09	2.68e-08
BUB3	3500.29	-0.429038	0.0652212	-6.57821	4.76e-11	7.61e-10
BUD13	174.946	0.100278	0.0965738	1.03835	0.299105	0.420444
BUD31	2446.87	-0.655931	0.105469	-6.21919	5e-10	5.98e-09
BVES	370.805	-0.116922	0.0884775	-1.32149	0.186338	0.287213
BVES-AS1	17.5433	-0.334697	0.284752	-1.1754	0.239835	0.352065
BYSL	344.823	0.210192	0.0891537	2.35764	0.0183914	0.0391062
BZRAP1	18.6586	0.570586	0.337417	1.69104	0.0908293	0.158158
BZRAP1-AS1	35.5521	0.0199022	0.240734	0.0826728	0.934112	0.961199
BZW1	3681.37	-0.607154	0.0984641	-6.16624	6.99e-10	8.09e-09
BZW2	1294.75	0.0527203	0.0423285	1.2455	0.212946	0.320367
C10orf10	7.88814	0.355063	0.537939	0.660044	0.509226	0.632298
C10orf105	0	NA	NA	NA	NA	NA
C10orf107	0.186754	0.0953414	3.84542	0.0247935	0.98022	NA
C10orf11	36.389	-0.115982	0.211992	-0.547105	0.584307	0.699768
C10orf111	5.99681	-0.167926	0.528499	-0.317742	0.750681	0.832107
C10orf113	0.0828457	-1.34733	5.20164	-0.259021	0.795619	NA
C10orf12	229.802	0.153819	0.0927215	1.65893	0.0971295	0.16728
C10orf120	0	NA	NA	NA	NA	NA
C10orf126	3.76758	-0.129597	0.851216	-0.152249	0.878991	0.926003
C10orf128	47.2684	-0.0318415	0.209335	-0.152108	0.879102	0.926003
C10orf131	3.00748	-0.427637	0.771511	-0.554285	0.579384	0.69588
C10orf142	0	NA	NA	NA	NA	NA
C10orf2	116.914	-0.0411138	0.127267	-0.32305	0.746657	0.82881
C10orf25	80.2467	-0.0862611	0.136729	-0.630893	0.52811	0.649744
C10orf32	29.0011	-0.228205	0.30318	-0.752704	0.451628	0.577444
C10orf32-ASMT	48.7564	0.268723	0.385245	0.697537	0.485467	0.609632
C10orf35	98.7416	0.467813	0.161629	2.89436	0.00379934	0.00959581
C10orf53	0	NA	NA	NA	NA	NA
C10orf54	31.3206	0.607662	0.277622	2.18881	0.0286106	0.0578564
C10orf55	7.22168	0.840055	0.537578	1.56267	0.118131	0.197274
C10orf62	2.38266	-0.0373357	0.827245	-0.0451326	0.964002	0.978566
C10orf67	0.802244	0.843	1.75405	0.480602	0.630799	NA
C10orf71	0.137795	-2.02052	5.19487	-0.388945	0.697317	NA
C10orf71-AS1	0	NA	NA	NA	NA	NA
C10orf76	329.271	0.0179086	0.0933777	0.191786	0.84791	0.903111
C10orf82	0.0416984	-1.34733	5.20164	-0.259021	0.795619	NA
C10orf88	139.647	-0.427986	0.136444	-3.13671	0.00170855	0.00468003
C10orf90	0.568738	-0.66497	1.842	-0.361005	0.718096	NA
C10orf91	3.94893	0.539851	0.66269	0.814636	0.415281	0.541565
C10orf95	1.30882	0.869684	1.33675	0.650595	0.515308	0.638111
C10orf99	0.143433	-1.3652	5.1918	-0.262952	0.792587	NA
C11orf1	376.304	-0.747533	0.112935	-6.61912	3.61e-11	6.06e-10
C11orf16	0.27977	0.0953415	3.61608	0.026366	0.978965	NA
C11orf21	0	NA	NA	NA	NA	NA
C11orf24	953.07	0.587279	0.107165	5.48012	4.25e-08	3.15e-07
C11orf30	649.239	0.131514	0.0644968	2.03908	0.0414418	0.0801365
C11orf31	168.248	0.545702	0.136861	3.98729	6.68e-05	0.00024744
C11orf39	0	NA	NA	NA	NA	NA
C11orf40	0	NA	NA	NA	NA	NA
C11orf42	0.259833	0.0953412	4.34276	0.0219541	0.982485	NA
C11orf44	2.47644	-0.711045	0.791922	-0.897872	0.369254	0.495421
C11orf45	31.5129	0.232429	0.235295	0.987818	0.323242	0.446815
C11orf49	390.08	0.330759	0.082507	4.00886	6.1e-05	0.000227796
C11orf52	2.99487	-0.548532	0.798662	-0.686813	0.4922	0.615894
C11orf53	0	NA	NA	NA	NA	NA
C11orf54	44.3078	-0.748859	0.194428	-3.8516	0.000117348	0.000416576
C11orf57	156.411	-0.333905	0.128068	-2.60724	0.00912753	0.0210994
C11orf58	677.579	-0.625446	0.09076	-6.8912	5.53e-12	1.18e-10
C11orf63	75.4523	-0.420484	0.164299	-2.55926	0.0104897	0.0238222
C11orf65	2.0652	-1.0952	0.896151	-1.22212	0.221663	0.33099
C11orf68	70.2458	0.504568	0.186967	2.69871	0.00696098	0.0165701
C11orf70	47.6877	-1.01417	0.224873	-4.50998	6.48e-06	2.98e-05
C11orf71	32.9617	-0.184523	0.22187	-0.831674	0.405593	0.532156
C11orf72	242.358	0.154466	0.128087	1.20595	0.227836	0.338153
C11orf73	253.804	-1.0625	0.17709	-5.99981	1.98e-09	2.04e-08
C11orf74	128.35	-1.0095	0.14856	-6.79525	1.08e-11	2.11e-10
C11orf80	120.952	-0.000820878	0.12261	-0.00669501	0.994658	0.998312
C11orf84	191.861	0.560336	0.133632	4.19313	2.75e-05	0.000110631
C11orf85	2.75605	-0.32429	1.10328	-0.293933	0.768809	0.846124
C11orf86	0.0761016	0.0953408	5.20164	0.018329	0.985376	NA
C11orf87	0	NA	NA	NA	NA	NA
C11orf88	1.98432	0.425556	0.803549	0.529596	0.596392	0.709865
C11orf91	3.92775	-1.40986	0.800886	-1.76038	0.0783437	0.139348
C11orf94	0.0448034	0	5.20164	0	1	NA
C11orf95	74.9742	-0.0378876	0.157933	-0.239897	0.81041	0.876955
C11orf96	0	NA	NA	NA	NA	NA
C11orf97	0.150588	0.095341	4.84901	0.0196619	0.984313	NA
C11orf98	932.075	-0.111811	0.0651585	-1.71598	0.0861655	0.151226
C12orf10	258.283	0.669571	0.139313	4.80623	1.54e-06	8.05e-06
C12orf29	352.09	-0.99506	0.162639	-6.11823	9.46e-10	1.06e-08
C12orf4	414.322	-0.307617	0.102744	-2.99403	0.00275319	0.0071918
C12orf40	0.0448034	0	5.20164	0	1	NA
C12orf42	0.0510592	0	5.20164	0	1	NA
[truncated: 24,449 more rows]
