# Supplementary material for: Mechanisms of resistance to VHL loss-induced genetic and pharmacological vulnerabilities
Source: EMBO Mol Med. 2025 Dec 19;18(2):599–619. doi: 10.1038/s44321-025-00361-w (PMC12905196; doi:10.1038/s44321-025-00361-w)
Supplement: Supplementary file 3 — Dataset EV2 [file 44321_2025_361_MOESM3_ESM.xlsx]

## Sheet: Dataset EV 2
Dataset EV2. RNA-seq analysis by DESeq2 comparing MUT10 cells with and without dox.
gene	baseMean	log2FoldChange	lfcSE	stat	pvalue	padj
A1BG	17.5735	1.47533	0.414559	3.5588	0.000372552	0.000998449
A1BG-AS1	11.7051	0.224803	0.431166	0.521384	0.602099	0.70096
A1CF	0.386299	-0.0837311	2.48227	-0.0337317	0.973091	NA
A2M	0	NA	NA	NA	NA	NA
A2M-AS1	2.2292	-1.58617	1.36861	-1.15897	0.24647	0.349598
A2ML1	2.63018	2.24935	0.871225	2.58183	0.00982781	0.0205453
A2MP1	0	NA	NA	NA	NA	NA
A3GALT2	1.31371	0.292528	1.11141	0.263204	0.792394	0.852885
A4GALT	22.447	0.200517	0.298176	0.672478	0.501279	0.612069
A4GNT	3.7962	2.10334	0.883237	2.3814	0.0172471	0.0342729
AA06	0	NA	NA	NA	NA	NA
AAAS	375.651	0.5704	0.120556	4.7314	2.22979e-06	8.15738e-06
AACS	179.617	0.232276	0.113668	2.04346	0.0410071	0.0747628
AACSP1	2.16776	-0.657033	1.17141	-0.56089	0.574873	0.678688
AADAC	0	NA	NA	NA	NA	NA
AADACL2	0	NA	NA	NA	NA	NA
AADACL2-AS1	0.11252	0	5.20139	0	1	NA
AADACL3	0	NA	NA	NA	NA	NA
AADACL4	0	NA	NA	NA	NA	NA
AADACP1	0	NA	NA	NA	NA	NA
AADAT	155.138	0.31103	0.124737	2.49349	0.0126496	0.0258512
AAED1	188.507	-0.124451	0.0960053	-1.2963	0.194874	0.288136
AAGAB	445.058	-0.438425	0.0902064	-4.86024	1.17246e-06	4.43759e-06
AAK1	1218.53	0.114722	0.0798557	1.43661	0.150828	0.232242
AAMDC	28.5652	-0.25998	0.245982	-1.05691	0.290553	0.399595
AAMP	211.12	-0.220857	0.115484	-1.91244	0.05582	0.0984281
AANAT	1.36564	2.65007	1.35478	1.95609	0.0504548	0.0900204
AAR2	460.024	0.241616	0.0945623	2.55509	0.0106159	0.0220011
AARD	8.64131	-0.300108	0.448167	-0.669635	0.50309	0.613801
AARS	456.034	0.198544	0.0725262	2.73754	0.00618997	0.0134276
AARS2	114.282	0.378975	0.134461	2.81847	0.00482524	0.0106809
AARSD1	28.5187	-2.27787	1.21488	-1.87497	0.0607965	0.106212
AASDH	62.2533	-0.530815	0.189543	-2.8005	0.00510235	0.0112356
AASDHPPT	709.276	-0.94227	0.123544	-7.62702	2.40244e-14	2.02903e-13
AASS	30.0694	-1.01135	0.272662	-3.70919	0.000207925	0.000579473
AATBC	0.08471	0.806937	5.20139	0.155139	0.876712	NA
AATF	363.057	-0.830273	0.0774302	-10.7229	7.94998e-27	1.79785e-25
AATK	0.816244	2.0897	1.52585	1.36953	0.170832	0.257959
AATK-AS1	0	NA	NA	NA	NA	NA
ABALON	50.1502	0.390975	0.258318	1.51354	0.130143	0.204963
ABAT	44.2297	0.612889	0.234813	2.61011	0.00905121	0.0190571
ABCA1	2239.41	-0.205788	0.101209	-2.03329	0.0420229	0.0764022
ABCA10	4.18919	-1.27849	0.7905	-1.61731	0.10581	0.171757
ABCA11P	95.2941	-0.443299	0.132012	-3.35802	0.000785036	0.00200125
ABCA12	60.6237	1.33557	0.1528	8.74062	2.31829e-18	2.77661e-17
ABCA13	5.39854	-0.571844	0.890679	-0.642032	0.520853	0.629794
ABCA17P	30.5266	0.28649	0.247461	1.15772	0.24698	0.350176
ABCA2	169.133	2.94638	0.186083	15.8337	1.82312e-56	1.57457e-54
ABCA3	125.12	0.713231	0.154194	4.62555	3.73609e-06	1.32069e-05
ABCA4	3.26898	-0.134948	0.716357	-0.188381	0.850578	0.899126
ABCA5	16.7681	0.474349	0.293016	1.61885	0.10548	0.171317
ABCA6	0.137631	0.887451	5.19309	0.170891	0.86431	NA
ABCA7	60.7102	1.08796	0.229983	4.73059	2.23873e-06	8.18485e-06
ABCA8	0.0792697	0	5.20139	0	1	NA
ABCA9	17.679	0.316393	0.371959	0.850612	0.394985	0.510472
ABCA9-AS1	0	NA	NA	NA	NA	NA
ABCB1	134.47	-0.445207	0.148144	-3.00522	0.00265385	0.00617536
ABCB10	267.842	0.408827	0.0907161	4.50666	6.58569e-06	2.25564e-05
ABCB11	0.0494419	0	5.20139	0	1	NA
ABCB4	2.35334	-3.13391	1.20836	-2.59353	0.00949973	0.0199112
ABCB5	4.91691	0.889962	0.602572	1.47694	0.139692	0.217452
ABCB6	135.767	1.46377	0.121103	12.087	1.23666e-33	4.32882e-32
ABCB7	259.864	-0.680669	0.0961995	-7.0756	1.48799e-12	1.05157e-11
ABCB8	123.485	0.536566	0.156687	3.42445	0.000616047	0.0015965
ABCB9	38.0245	0.790097	0.219514	3.59931	0.000319064	0.000864399
ABCC1	596.317	0.652722	0.0826093	7.90131	2.75979e-15	2.54466e-14
ABCC10	62.8052	0.158579	0.20971	0.75618	0.449542	0.563714
ABCC11	0.732056	1.92035	1.51391	1.26847	0.204631	0.299931
ABCC12	0.1556	-0.63565	5.20139	-0.122208	0.902735	NA
ABCC13	0.592024	-1.32576	1.94214	-0.682627	0.494842	NA
ABCC2	14.9171	0.383051	0.343443	1.11533	0.264711	0.370186
ABCC3	295.308	1.49823	0.117785	12.72	4.58026e-37	1.86542e-35
ABCC4	388.111	-0.43281	0.0861362	-5.02472	5.04176e-07	1.99569e-06
ABCC5	506.027	-0.125574	0.0687425	-1.82673	0.0677408	0.116847
ABCC5-AS1	0.969795	0.146675	1.33785	0.109634	0.912699	0.943723
ABCC6	26.6417	-0.0515513	0.262151	-0.196647	0.844104	0.894097
ABCC6P1	25.1992	0.0401138	0.276894	0.144871	0.884813	0.924581
ABCC6P2	11.461	0.754502	0.50425	1.49629	0.134579	0.210561
ABCC8	0.0738975	-0.63567	5.20139	-0.122212	0.902732	NA
ABCC9	262.607	-0.625195	0.129903	-4.81277	1.48849e-06	5.56266e-06
ABCD1	56.6285	0.883107	0.279025	3.16497	0.00155098	0.00375816
ABCD2	0.308872	0.717045	4.21804	0.169995	0.865014	NA
ABCD3	512.718	-0.102145	0.0758194	-1.34721	0.177911	0.267123
ABCD4	49.276	0.576489	0.197392	2.92053	0.00349432	0.00794928
ABCE1	3303.03	-1.1686	0.0936676	-12.4761	1.00861e-35	3.87809e-34
ABCF1	852.355	-0.138208	0.0709642	-1.94758	0.0514655	0.0916333
ABCF2	879.821	-0.2942	0.0515692	-5.70495	1.16376e-08	5.51464e-08
ABCF3	171.249	0.309013	0.0965185	3.2016	0.00136668	0.00334411
ABCG1	0.14102	0.806947	5.20139	0.15514	0.876711	NA
ABCG2	17.2389	-0.864009	0.353694	-2.44282	0.0145731	0.0294395
ABCG4	0.0494419	0	5.20139	0	1	NA
ABCG5	0.309734	-0.635699	2.65752	-0.239208	0.810944	NA
ABCG8	0.0399172	0.806927	5.20139	0.155137	0.876714	NA
ABHD1	2.45292	0.616159	0.954042	0.64584	0.518383	0.628001
ABHD10	318.364	-0.465222	0.0781272	-5.95468	2.60589e-09	1.32038e-08
ABHD11	135.632	0.690435	0.124305	5.55436	2.78625e-08	1.26842e-07
ABHD11-AS1	0.720643	1.24548	1.38657	0.898246	0.369054	0.484083
ABHD12	715.427	0.559993	0.0755647	7.41078	1.25559e-13	9.94461e-13
ABHD12B	9.29501	-0.755088	0.39353	-1.91876	0.0550151	0.0971183
ABHD13	98.1338	-0.70743	0.144256	-4.90397	9.39176e-07	3.59022e-06
ABHD14A	70.0448	0.766249	0.157328	4.87038	1.11381e-06	4.22771e-06
ABHD14A-ACY1	6.61685	0	5.20139	0	1	1
ABHD14B	306.044	0.248409	0.109927	2.25976	0.0238363	0.0459173
ABHD15	61.8713	1.16268	0.171884	6.76432	1.33933e-11	8.61494e-11
ABHD16A	142.849	-0.0160894	0.143567	-0.112069	0.910769	0.942521
ABHD16B	10.1245	1.02288	0.508982	2.00965	0.0444681	0.0803991
ABHD17A	108.984	0.427251	0.190601	2.2416	0.0249874	0.0478477
ABHD17B	71.7962	-0.427985	0.194016	-2.20593	0.0273892	0.0520094
ABHD17C	99.1914	-0.77201	0.149112	-5.17737	2.25035e-07	9.31747e-07
ABHD2	1119.78	-0.609664	0.0523325	-11.6498	2.29906e-31	6.86005e-30
ABHD3	281.469	0.252653	0.0973667	2.59486	0.00946296	0.0198487
ABHD4	445.002	1.06305	0.109646	9.69532	3.15634e-22	5.20116e-21
ABHD5	298.28	-0.217704	0.110805	-1.96475	0.049443	0.0884183
ABHD6	39.0866	0.388228	0.210859	1.84117	0.0655961	0.113546
ABHD8	58.6265	0.610607	0.198365	3.0782	0.00208258	0.00493293
ABI1	598.998	0.242269	0.0644352	3.75989	0.000169987	0.000479495
ABI2	725.108	-0.0157441	0.0775465	-0.203028	0.839113	0.890237
ABI3	3.48066	-1.69682	0.694445	-2.44341	0.0145491	0.029401
ABI3BP	55.8181	-0.484364	0.175529	-2.75945	0.00578987	0.0126298
ABL1	692.281	0.5845	0.0830979	7.03387	2.00885e-12	1.40122e-11
ABL2	1015.14	-0.0831919	0.0780344	-1.06609	0.286382	0.394584
ABLIM1	786.031	-0.401319	0.0613071	-6.54604	5.90822e-11	3.54927e-10
ABLIM2	0.158859	-0.635656	4.82116	-0.131847	0.895105	NA
ABLIM3	488.621	0.786258	0.085141	9.23478	2.58828e-20	3.65227e-19
ABO	0.799048	-1.84375	1.60241	-1.15061	0.249893	0.353374
ABR	616.884	1.05991	0.0964559	10.9885	4.33924e-28	1.04306e-26
ABRA	0.0748418	0.0855992	5.20139	0.016457	0.98687	NA
ABRACL	1260.81	-0.257366	0.08882	-2.89761	0.0037602	0.00849678
ABT1	236.412	-0.0890129	0.0950959	-0.936033	0.349256	0.46367
ABTB1	24.2884	1.33848	0.255024	5.24845	1.53384e-07	6.45024e-07
ABTB2	93.2923	0.116155	0.153778	0.755341	0.450045	0.564098
ACAA1	53.3381	0.00396133	0.203025	0.0195115	0.984433	0.991703
ACAA2	823.794	-0.136377	0.0791429	-1.72317	0.0848573	0.142329
ACACA	551.374	-0.0989196	0.0620391	-1.59447	0.11083	0.178305
ACACB	77.7024	0.83907	0.166958	5.02563	5.01774e-07	1.98709e-06
ACAD10	74.5497	0.547453	0.156953	3.48802	0.00048662	0.00128113
ACAD11	194.617	0.209493	0.123095	1.70188	0.0887783	0.14811
ACAD8	60.6261	0.350995	0.160871	2.18184	0.0291214	0.0549708
ACAD9	295.643	0.425892	0.0915598	4.65151	3.29509e-06	1.17228e-05
ACADL	0.0645437	0	5.20139	0	1	NA
ACADM	296.742	-1.1426	0.117714	-9.70651	2.82865e-22	4.68362e-21
ACADS	21.9385	1.66453	0.290212	5.73556	9.71888e-09	4.64382e-08
ACADSB	159.619	0.443444	0.10612	4.17872	2.93154e-05	9.17415e-05
ACADVL	481.288	0.75448	0.0987668	7.639	2.18919e-14	1.85561e-13
ACAN	0.0456907	0	5.20139	0	1	NA
ACAP1	9.32816	1.36392	0.401901	3.39367	0.000689619	0.0017722
ACAP2	692.195	-0.406387	0.109712	-3.70412	0.000212125	0.000590219
ACAP3	81.9452	1.08756	0.159654	6.81199	9.62564e-12	6.28556e-11
ACAT1	193.103	0.111762	0.105608	1.05827	0.289932	0.398772
ACAT2	426.267	-0.457575	0.0645799	-7.0854	1.38638e-12	9.80971e-12
ACBD3	565.84	-0.452062	0.0954843	-4.73441	2.19694e-06	8.04406e-06
ACBD4	18.7801	1.56576	0.323071	4.84651	1.25653e-06	4.74014e-06
ACBD5	224.319	0.131645	0.115025	1.14449	0.252419	0.356447
ACBD6	272.839	-0.340862	0.0944327	-3.60958	0.000306695	0.000833782
ACBD7	153.298	-0.483242	0.125679	-3.84505	0.000120527	0.000346927
ACCS	14.9117	1.53086	0.363626	4.20999	2.55377e-05	8.06388e-05
ACCSL	0	NA	NA	NA	NA	NA
ACD	536.456	0.511085	0.1554	3.28883	0.00100606	0.00252426
ACE	1.77024	-0.475562	1.03453	-0.459687	0.645741	0.736803
ACE2	7.34189	0.115339	0.897304	0.12854	0.897722	0.933968
ACER1	0.133771	0	5.20139	0	1	NA
ACER2	21.5502	0.954855	0.288837	3.30586	0.000946862	0.00238408
ACER3	411.73	-0.474895	0.0955325	-4.97103	6.65983e-07	2.59023e-06
ACHE	11.3535	2.02347	0.434825	4.65352	3.26324e-06	1.16239e-05
ACIN1	1331.71	-0.0619713	0.0481023	-1.28832	0.197634	0.29164
ACKR1	0	NA	NA	NA	NA	NA
ACKR2	2.16047	0.642392	1.24804	0.51472	0.606748	0.704893
ACKR3	0.0895963	0	5.20139	0	1	NA
ACKR4	2.40559	-0.577915	0.766256	-0.754205	0.450726	0.564664
ACLY	2667.66	-0.0671866	0.0408905	-1.64308	0.100366	0.1643
ACMSD	5.30882	0.146683	0.654773	0.224021	0.822741	0.876601
ACO1	838.215	0.0400372	0.0577313	0.69351	0.48799	0.599726
ACO2	620.932	0.881764	0.101394	8.69643	3.42483e-18	4.04554e-17
ACOT1	4.71836	1.30881	0.819131	1.5978	0.110087	0.177342
ACOT11	31.3925	1.09595	0.246373	4.44834	8.65348e-06	2.91492e-05
ACOT12	0.0451173	0	5.20139	0	1	NA
ACOT13	397.702	-0.478998	0.0870442	-5.50293	3.73535e-08	1.68265e-07
ACOT2	118.407	0.672734	0.130801	5.1432	2.70104e-07	1.10425e-06
ACOT4	0.17125	0	4.70686	0	1	NA
ACOT6	9.47725	0.303549	0.45575	0.666043	0.505384	0.615856
ACOT7	784.684	0.65625	0.116333	5.64113	1.68933e-08	7.8578e-08
ACOT8	283.778	0.569395	0.10788	5.27804	1.30573e-07	5.53428e-07
ACOT9	694.558	-0.464999	0.062642	-7.42312	1.14391e-13	9.09358e-13
ACOX1	491.634	0.257209	0.0615456	4.17916	2.92594e-05	9.15827e-05
ACOX2	3.32558	-2.56646	0.918814	-2.79323	0.00521848	0.0114766
ACOX3	134.989	0.310031	0.114754	2.7017	0.00689859	0.0148374
ACOXL	0	NA	NA	NA	NA	NA
ACP1	1486.04	-0.212735	0.0543481	-3.9143	9.06674e-05	0.000265153
ACP2	243.947	0.513829	0.103787	4.9508	7.39107e-07	2.85397e-06
ACP5	395.271	1.7872	0.123261	14.4993	1.22338e-47	7.42978e-46
ACP6	72.1075	-0.174444	0.145089	-1.20232	0.229238	0.328902
ACPP	0.880912	-0.63571	1.81027	-0.351168	0.725462	0.801297
ACPT	0.0726547	0	5.20139	0	1	NA
ACR	1.51428	0.133422	1.12078	0.119044	0.905241	0.93871
ACRBP	1.90774	0.23774	0.865288	0.274752	0.783506	0.846325
ACRC	20.1525	-0.628351	0.281663	-2.23086	0.0256904	0.0490819
ACRV1	4.17643	-0.348677	0.644839	-0.54072	0.588701	0.690224
ACSBG1	0.663022	-0.266265	1.8706	-0.142342	0.88681	0.926428
ACSBG2	1.03924	-0.448707	1.09235	-0.410771	0.68124	0.76501
ACSF2	81.4446	0.871711	0.149115	5.84588	5.03886e-09	2.48431e-08
ACSF3	76.8599	0.773746	0.179944	4.29994	1.70848e-05	5.53613e-05
ACSL1	40.9289	0.665958	0.291104	2.2877	0.022155	0.0430063
ACSL3	448.119	-0.552976	0.0972475	-5.68627	1.29846e-08	6.11413e-08
ACSL4	1154.85	-0.525449	0.0897227	-5.85637	4.73088e-09	2.33514e-08
ACSL5	192.862	-1.0493	0.102962	-10.1912	2.17142e-24	4.19799e-23
ACSL6	1.37389	0.0856369	1.75899	0.0486851	0.96117	0.976857
ACSM1	0.314158	0	3.40394	0	1	NA
ACSM2A	0.24736	0.971972	3.65773	0.265731	0.790446	NA
ACSM2B	0	NA	NA	NA	NA	NA
ACSM3	45.9492	-1.53223	0.208332	-7.35472	1.9133e-13	1.48326e-12
ACSM4	0.158215	0	5.20139	0	1	NA
ACSM5	6.19951	-0.767728	0.856191	-0.896678	0.369891	0.484884
ACSM6	0.82375	0.0856339	2.00881	0.0426292	0.965997	0.979504
ACSS1	26.854	-0.482054	0.354051	-1.36154	0.173343	0.261177
ACSS2	124.26	0.811774	0.143151	5.67075	1.4217e-08	6.66522e-08
ACSS3	19.7205	-0.409825	0.324403	-1.26332	0.206474	0.302065
ACTA1	26.3753	0.536982	0.342917	1.56592	0.117367	0.187331
ACTA2	18.94	1.00823	0.341386	2.95333	0.00314362	0.00721065
ACTA2-AS1	0.0996186	0	5.20139	0	1	NA
ACTB	275703	0.461118	0.0554661	8.31352	9.29017e-17	9.74787e-16
ACTBL2	68.4585	-0.468628	0.184474	-2.54035	0.011074	0.0228788
ACTC1	26.5088	1.02967	0.300457	3.42701	0.000610277	0.0015825
ACTG1	76126.5	0.806103	0.0886214	9.09603	9.36909e-20	1.26394e-18
ACTG1P17	4.91444	0.355648	0.669813	0.530966	0.595442	0.69585
ACTG1P20	36.9476	0.604257	0.206148	2.93118	0.00337679	0.00769619
ACTG1P4	11.7154	0.70098	0.399772	1.75345	0.0795253	0.134426
ACTG2	50.1767	0.962554	0.231252	4.16236	3.14972e-05	9.81402e-05
ACTL10	2.86504	0.192261	0.783458	0.2454	0.806146	0.863308
ACTL6A	1021.72	-1.10259	0.0958058	-11.5086	1.19462e-30	3.3881e-29
ACTL6B	0	NA	NA	NA	NA	NA
ACTL7A	0	NA	NA	NA	NA	NA
ACTL7B	0	NA	NA	NA	NA	NA
ACTL8	14.0091	-2.21197	0.333793	-6.62677	3.43115e-11	2.11442e-10
ACTL9	0	NA	NA	NA	NA	NA
ACTN1	5992.49	0.56649	0.0812449	6.97262	3.11098e-12	2.12429e-11
ACTN1-AS1	0.0929916	0	5.20139	0	1	NA
ACTN2	53.3846	1.00874	0.189827	5.31399	1.07253e-07	4.58775e-07
ACTN3	0	NA	NA	NA	NA	NA
ACTN4	4474.21	0.505934	0.100345	5.04196	4.60794e-07	1.83162e-06
ACTR10	374.432	-0.280121	0.10462	-2.6775	0.00741745	0.01587
ACTR1A	1915.47	0.228173	0.0616788	3.69937	0.000216132	0.000600979
ACTR1B	187.058	1.28459	0.123262	10.4216	1.97636e-25	4.12235e-24
ACTR2	4639.31	-0.505497	0.0799698	-6.3211	2.59714e-10	1.45873e-09
ACTR3	2915.59	-0.390412	0.092346	-4.2277	2.3609e-05	7.49342e-05
ACTR3B	64.277	-0.329043	0.193404	-1.70133	0.0888818	0.148211
ACTR3BP2	0	NA	NA	NA	NA	NA
ACTR3BP5	0.0890985	0	5.20139	0	1	NA
ACTR3C	202.506	0.168538	0.0999354	1.68647	0.0917047	0.15218
ACTR5	88.0806	0.251982	0.149485	1.68567	0.0918593	0.152392
ACTR6	53.5835	-1.09508	0.211098	-5.18754	2.13085e-07	8.844e-07
ACTR8	222.464	-0.063771	0.0999891	-0.637779	0.523617	0.63247
ACTRT1	0	NA	NA	NA	NA	NA
ACTRT2	0	NA	NA	NA	NA	NA
ACTRT3	11.0243	0.331757	0.376613	0.880894	0.378375	0.493671
ACVR1	265.039	0.327454	0.0917852	3.56762	0.000360243	0.000967422
ACVR1B	284.025	0.281755	0.0769455	3.66175	0.000250501	0.000690627
ACVR1C	1.82119	-0.816974	1.05381	-0.775256	0.438189	0.552785
ACVR2A	51.4302	-0.402842	0.203748	-1.97715	0.0480242	0.0861938
ACVR2B	49.7808	0.303477	0.173696	1.74717	0.0806077	0.136069
ACVR2B-AS1	8.40874	0.74182	0.496596	1.49381	0.135225	0.211457
ACVRL1	2.7656	-0.434444	0.696287	-0.623944	0.532665	0.640786
ACY1	196.618	0.188757	0.118109	1.59817	0.110006	0.177229
ACY3	0.0407893	-0.63568	5.20139	-0.122213	0.90273	NA
ACYP1	20.615	-0.883977	0.289141	-3.05725	0.00223378	0.0052527
ACYP2	73.9082	0.361811	0.186872	1.93614	0.0528501	0.0938266
ADA	429.56	-0.187679	0.0729327	-2.57332	0.0100728	0.0210124
ADAD1	0	NA	NA	NA	NA	NA
ADAD2	0	NA	NA	NA	NA	NA
ADAL	106.806	-0.365226	0.154905	-2.35774	0.0183867	0.0363275
ADAM10	1047.45	-0.178073	0.0896675	-1.98593	0.0470412	0.0846327
ADAM11	3.69139	2.17261	0.90627	2.39731	0.0165158	0.0329377
ADAM12	390.875	1.9538	0.0833188	23.4497	1.33154e-121	4.57703e-119
ADAM15	482.732	0.901031	0.149794	6.01513	1.79743e-09	9.25894e-09
ADAM17	363.178	0.201106	0.0803203	2.5038	0.0122866	0.0251843
ADAM18	0.799344	2.12068	1.49006	1.42322	0.154674	0.237355
ADAM19	125.671	-0.555679	0.124169	-4.47518	7.63484e-06	2.59277e-05
ADAM1A	38.0394	0.234917	0.252597	0.930008	0.352367	0.467042
ADAM2	0	NA	NA	NA	NA	NA
ADAM20	0.215824	0.0856258	4.4443	0.0192664	0.984629	NA
ADAM20P1	0.755143	0.819979	1.79716	0.456265	0.6482	0.738765
ADAM21	3.13252	-5.1413	1.23047	-4.17832	2.93671e-05	9.18865e-05
ADAM21P1	0.594037	0.806981	2.3595	0.342014	0.732341	NA
ADAM22	54.7755	-0.169546	0.196398	-0.863278	0.387985	0.503567
ADAM23	0.896986	1.14507	1.25784	0.910346	0.36264	0.477662
ADAM28	0.675709	-1.56204	1.58463	-0.985743	0.324259	0.437273
ADAM29	0.0399172	0.806927	5.20139	0.155137	0.876714	NA
ADAM30	0	NA	NA	NA	NA	NA
ADAM32	2.12138	0.2737	0.884958	0.309281	0.757108	0.8263
ADAM33	0.172426	0.806965	3.92697	0.205493	0.837187	NA
ADAM3A	0	NA	NA	NA	NA	NA
ADAM5	0	NA	NA	NA	NA	NA
ADAM6	0	NA	NA	NA	NA	NA
ADAM7	0.789123	4.50137	1.84257	2.44298	0.0145665	0.0294326
ADAM8	11.3024	0.704153	0.377486	1.86537	0.062129	0.108242
ADAM9	144.356	-0.43253	0.136524	-3.16816	0.00153408	0.00371984
ADAMDEC1	0	NA	NA	NA	NA	NA
ADAMTS1	530.311	-0.617989	0.0701475	-8.80985	1.25318e-18	1.53189e-17
ADAMTS10	3.65614	0.648722	0.673147	0.963715	0.335189	0.448877
ADAMTS12	114.963	-0.854583	0.138811	-6.15647	7.4386e-10	3.97535e-09
ADAMTS13	3.56899	0.875015	0.705251	1.24071	0.214711	0.311702
ADAMTS14	0.140044	0	5.20139	0	1	NA
ADAMTS15	18.1641	-0.799297	0.429599	-1.86057	0.0628053	0.109288
ADAMTS16	13.8549	-0.484608	0.960392	-0.504594	0.613844	0.710974
ADAMTS17	10.558	0.444752	0.460507	0.965788	0.33415	0.447835
ADAMTS18	2.21729	-2.94445	1.03222	-2.85254	0.00433711	0.00968707
ADAMTS19	0.258727	-3.06211	4.98807	-0.613886	0.539291	NA
ADAMTS19-AS1	0.0869461	0.0855992	5.20139	0.016457	0.98687	NA
ADAMTS2	0.393643	1.4926	2.31733	0.644105	0.519507	NA
ADAMTS20	0	NA	NA	NA	NA	NA
ADAMTS3	339.851	-0.304411	0.0863568	-3.52504	0.000423426	0.00112584
ADAMTS4	3.46447	1.92133	0.770393	2.49396	0.0126327	0.025826
ADAMTS5	44.049	-1.69822	0.363571	-4.67094	2.99818e-06	1.07354e-05
ADAMTS6	105.13	-2.11013	0.185655	-11.3659	6.18268e-30	1.66555e-28
ADAMTS7	10.8713	0.101288	1.07918	0.0938557	0.925224	0.953232
ADAMTS7P1	0.45205	0.0856264	2.13331	0.0401377	0.967983	NA
ADAMTS8	0.128628	0.085609	5.20139	0.0164589	0.986868	NA
ADAMTS9	429.019	0.734375	0.0841957	8.72223	2.72772e-18	3.24663e-17
ADAMTS9-AS1	0.41409	2.13885	1.90709	1.12152	0.262065	NA
ADAMTS9-AS2	25.3838	1.53843	0.231609	6.64234	3.08735e-11	1.91009e-10
ADAMTSL1	0.165389	-1.41603	4.73047	-0.299343	0.764678	NA
ADAMTSL2	2.76983	0.827936	0.792806	1.04431	0.296342	0.406024
ADAMTSL3	60.5613	0.537898	0.190494	2.8237	0.00474726	0.0105265
ADAMTSL4	11.4482	1.24876	0.389468	3.20631	0.00134447	0.00329447
ADAMTSL4-AS1	1.49532	-1.08052	1.18974	-0.908197	0.363774	0.478764
ADAMTSL5	130.377	0.663372	0.151369	4.38247	1.1734e-05	3.88729e-05
ADAP1	6.22584	-0.858527	0.55665	-1.54231	0.122998	0.195195
ADAP2	67.1731	0.854044	0.158552	5.38653	7.18318e-08	3.13184e-07
ADAR	3178.01	0.307322	0.0414045	7.42244	1.1498e-13	9.13619e-13
ADARB1	31.9368	0.315222	0.244171	1.29098	0.196709	0.290475
ADARB2	0.280762	-1.3062	3.06387	-0.426325	0.669871	NA
ADARB2-AS1	0	NA	NA	NA	NA	NA
ADAT1	254.88	-0.542525	0.0852235	-6.36591	1.94133e-10	1.10082e-09
ADAT2	386.22	-0.146216	0.0865999	-1.68841	0.0913335	0.151637
ADAT3	16.0745	0.329023	0.326463	1.00784	0.31353	0.425576
ADCK1	61.3075	0.243865	0.196114	1.24349	0.213689	0.310454
ADCK2	46.1556	1.0335	0.212188	4.87069	1.11211e-06	4.22314e-06
ADCK3	163.048	0.191269	0.116689	1.63913	0.101185	0.165461
ADCK4	34.4418	0.5002	0.274811	1.82016	0.0687347	0.118359
ADCK5	11.3471	0.451941	0.40236	1.12322	0.261342	0.366698
ADCY1	6.45058	0.685406	0.605211	1.13251	0.257421	0.362024
ADCY10	0.874652	1.79562	1.71835	1.04496	0.29604	0.40581
ADCY10P1	6.35755	-1.1105	0.510493	-2.17535	0.0296037	0.0557954
ADCY2	0.296181	1.99925	2.95794	0.675893	0.499108	NA
ADCY3	364.755	0.478488	0.104068	4.59786	4.26853e-06	1.49782e-05
ADCY4	0.0315524	-0.63568	5.20139	-0.122213	0.90273	NA
ADCY5	1.65569	0.446153	1.29216	0.345278	0.729886	0.804653
ADCY6	142.349	1.083	0.163667	6.61714	3.66209e-11	2.24867e-10
ADCY7	275.572	0.273443	0.0994253	2.75024	0.00595515	0.0129542
ADCY8	33.7235	3.75483	0.247933	15.1445	8.2349e-52	5.89722e-50
ADCY9	105.579	0.557569	0.12747	4.37411	1.21927e-05	4.02992e-05
ADCYAP1	0	NA	NA	NA	NA	NA
ADCYAP1R1	0.523531	1.38602	1.81422	0.763979	0.44488	NA
ADD1	1940.38	0.681874	0.0622277	10.9577	6.10138e-28	1.45847e-26
ADD2	6.08734	1.34379	0.856044	1.56977	0.116468	0.186139
ADD3	1177.28	-0.35378	0.108263	-3.26778	0.00108396	0.0027051
ADD3-AS1	1.12482	-0.415183	1.07919	-0.384717	0.700447	0.780958
ADGB	0.0399172	0.806927	5.20139	0.155137	0.876714	NA
ADGRA1	0	NA	NA	NA	NA	NA
ADGRA1-AS1	0	NA	NA	NA	NA	NA
ADGRA2	19.6002	1.09892	0.502021	2.18899	0.0285973	0.0540944
ADGRA3	577.195	-0.181883	0.0637603	-2.8526	0.00433627	0.00968643
ADGRB1	1.45976	3.7658	1.26015	2.98837	0.00280468	0.00649387
ADGRB2	36.5745	-0.777789	0.256352	-3.03407	0.0024128	0.00564969
ADGRB3	28.3176	-1.06641	0.373285	-2.85681	0.0042792	0.00957016
ADGRD1	0.071691	0.806937	5.20139	0.155139	0.876712	NA
ADGRE1	0.0380145	-0.63568	5.20139	-0.122213	0.90273	NA
ADGRE2	26.4341	-0.218036	0.280522	-0.77725	0.437011	0.551628
ADGRE3	0.0407893	-0.63568	5.20139	-0.122213	0.90273	NA
ADGRE4P	1.54647	-1.48022	1.15548	-1.28104	0.200179	0.294612
ADGRE5	463.997	-0.344959	0.0959391	-3.59561	0.000323635	0.000874991
ADGRF1	2.74511	-1.91741	0.930275	-2.06112	0.0392916	0.0718715
ADGRF2	3.85017	1.61466	0.959702	1.68246	0.0924791	0.153288
ADGRF3	3.76401	1.19988	0.769783	1.55872	0.119062	0.189579
ADGRF4	3.1119	1.44153	0.842604	1.71081	0.0871171	0.145622
ADGRF5	0.0321736	0	5.20139	0	1	NA
ADGRG1	1941.82	1.6918	0.120016	14.0964	3.99548e-45	2.26635e-43
ADGRG2	17.4957	-0.680584	0.45469	-1.49681	0.134443	0.210399
ADGRG3	0.415702	-2.28685	2.01837	-1.13302	0.257207	NA
ADGRG4	0.988232	-1.90362	1.4036	-1.35624	0.175023	0.263362
ADGRG5	1.21126	-0.0571101	0.935085	-0.0610748	0.9513	0.970902
ADGRG6	2165.99	-0.530946	0.0747388	-7.10402	1.21179e-12	8.63115e-12
ADGRG7	0.0399172	0.806927	5.20139	0.155137	0.876714	NA
ADGRL1	168.477	0.228451	0.139918	1.63275	0.102522	0.167336
ADGRL2	29.1046	0.378198	0.259925	1.45503	0.145661	0.225558
ADGRL3	1.75451	-1.49886	1.10529	-1.35607	0.175077	0.26342
ADGRL3-AS1	0	NA	NA	NA	NA	NA
ADGRL4	0.0315524	-0.63568	5.20139	-0.122213	0.90273	NA
ADGRV1	1.26097	0.44351	1.1459	0.387039	0.698727	0.779503
ADH1A	0	NA	NA	NA	NA	NA
ADH1B	0.0447929	0	5.20139	0	1	NA
ADH1C	0.162975	-1.30704	5.1649	-0.253062	0.80022	NA
ADH4	0.494201	2.56209	2.22355	1.15225	0.249217	NA
ADH5	812.164	-0.295797	0.0912834	-3.24043	0.00119351	0.00295064
ADH6	3.03848	-1.05602	0.890767	-1.18552	0.235813	0.336677
ADH7	0	NA	NA	NA	NA	NA
ADHFE1	7.91785	1.06557	0.423764	2.51452	0.0119193	0.0244927
ADI1	596.225	-0.815831	0.0726694	-11.2266	3.01866e-29	7.79004e-28
ADIG	0	NA	NA	NA	NA	NA
ADIPOQ	3.03514	0.204063	0.843704	0.241866	0.808884	0.865755
ADIPOQ-AS1	1.17246	-0.282513	1.17899	-0.239624	0.810622	0.867075
ADIPOR1	1974.99	0.0202235	0.04693	0.430929	0.66652	0.753501
ADIPOR2	770.945	-0.181004	0.0649107	-2.78851	0.00529518	0.0116319
ADIRF	1.24877	1.04802	1.16052	0.903062	0.366493	0.481605
ADK	473.979	-0.860365	0.10414	-8.26161	1.43726e-16	1.49438e-15
ADM	125.353	2.58652	0.127808	20.2376	4.56713e-91	9.69077e-89
ADM2	2.42924	-0.096848	0.962576	-0.100613	0.919857	0.949411
ADM5	8.91269	0.521468	0.516426	1.00976	0.312608	0.424492
ADNP	2235.37	-0.250928	0.0360851	-6.95379	3.5561e-12	2.41863e-11
ADNP-AS1	22.0416	0.0429555	0.265462	0.161814	0.871452	0.914932
ADNP2	454.21	-0.323225	0.0638928	-5.05886	4.21774e-07	1.68465e-06
ADO	586.715	-0.0528386	0.10114	-0.522431	0.601371	0.700302
ADORA1	45.4607	0.756937	0.241534	3.13388	0.00172514	0.00414106
ADORA2A	2.37688	-0.694223	1.03592	-0.670154	0.50276	0.613485
ADORA2A-AS1	7.71372	0.063553	0.535005	0.118789	0.905442	0.938761
ADORA2B	75.8566	0.532396	0.150758	3.53147	0.000413256	0.00109982
ADORA3	1.20295	-0.990471	1.04338	-0.949292	0.342472	0.456497
ADPGK	672.894	0.248256	0.057154	4.34363	1.40149e-05	4.59519e-05
ADPGK-AS1	4.1154	-0.0411848	0.643176	-0.0640335	0.948944	0.969418
ADPRH	64.3293	0.393822	0.157406	2.50195	0.0123511	0.0253044
ADPRHL1	4.30607	-0.00194938	0.727842	-0.00267831	0.997863	1
ADPRHL2	81.3756	0.840009	0.155049	5.41772	6.03655e-08	2.65482e-07
ADPRM	96.6509	-0.818096	0.128181	-6.38237	1.7437e-10	9.93994e-10
ADRA1A	1.32727	-0.74347	1.35922	-0.546983	0.584391	0.686623
ADRA1B	10.7005	1.31943	0.465553	2.83411	0.00459539	0.0102267
ADRA1D	0.102766	0	5.20139	0	1	NA
ADRA2A	1.12739	-0.639263	1.62806	-0.392654	0.694575	0.776382
ADRA2B	0.24133	0.885463	4.4015	0.201173	0.840563	NA
ADRA2C	1.09012	-0.523815	1.57423	-0.332743	0.739328	0.81225
ADRB1	18.9435	1.9159	0.274485	6.97997	2.95244e-12	2.02488e-11
ADRB2	494.855	-0.852298	0.105689	-8.06425	7.36881e-16	7.15524e-15
ADRB3	0.0399172	0.806927	5.20139	0.155137	0.876714	NA
ADRBK1	162.072	0.857684	0.135565	6.32675	2.50383e-10	1.40954e-09
ADRBK2	68.1607	-0.660601	0.170291	-3.87925	0.00010478	0.000304148
ADRM1	1388.14	0.807326	0.12741	6.33645	2.35118e-10	1.32665e-09
ADSL	1161.51	-0.549414	0.0476798	-11.523	1.01062e-30	2.87575e-29
ADSS	567.778	-0.509527	0.0973248	-5.23533	1.64693e-07	6.9072e-07
ADSSL1	10.0494	0.642581	0.3824	1.68039	0.0928813	0.153776
ADTRP	79.9536	0.0211921	0.134822	0.157186	0.875099	0.91754
AEBP1	2.55695	0.934919	0.947988	0.986213	0.324028	0.43703
AEBP2	213.482	-0.954686	0.14577	-6.54927	5.78179e-11	3.47696e-10
AEN	144.751	-0.196575	0.121693	-1.61533	0.106239	0.172273
AES	1008.37	0.798226	0.102001	7.82564	5.05062e-15	4.53763e-14
AFAP1	270.9	0.363673	0.0817854	4.44667	8.72114e-06	2.93557e-05
AFAP1-AS1	9.99028	-0.87264	0.417954	-2.08789	0.036808	0.0677902
AFAP1L1	122.68	0.332485	0.122799	2.70757	0.00677786	0.0145979
AFAP1L2	481.594	-1.10178	0.0696382	-15.8216	2.2098e-56	1.89899e-54
AFF1	2191.17	0.624587	0.0601253	10.3881	2.80911e-25	5.8029e-24
AFF2	0.291077	0.0856265	2.65619	0.0322366	0.974283	NA
AFF3	236.6	0.317677	0.0898362	3.53617	0.000405967	0.00108193
AFF4	1845.18	0.187036	0.0732157	2.55459	0.0106313	0.022025
AFG3L1P	1073.44	-0.127405	0.0650695	-1.95799	0.0502314	0.0896683
AFG3L2	213.207	-0.0332044	0.0902501	-0.367915	0.712936	0.791348
AFM	0	NA	NA	NA	NA	NA
AFMID	214.758	0.399929	0.0949594	4.21158	2.53596e-05	8.01204e-05
AFP	12.5438	-0.937411	0.305907	-3.06437	0.0021813	0.00514547
AFTPH	198.039	-0.066886	0.106076	-0.630549	0.528335	0.637094
AGA	134.758	0.500795	0.114368	4.3788	1.19333e-05	3.94646e-05
AGAP1	492.759	0.967281	0.0672164	14.3905	5.93286e-47	3.49206e-45
AGAP1-IT1	1.62275	1.2182	1.19023	1.0235	0.306073	0.416837
AGAP11	8.73693	-0.0683849	0.521619	-0.131101	0.895695	0.93254
AGAP2	0.623823	-1.55223	1.789	-0.867652	0.385585	0.501176
AGAP2-AS1	50.4014	1.12721	0.249426	4.51923	6.20659e-06	2.13388e-05
AGAP3	301.872	1.02511	0.125423	8.17326	3.00167e-16	3.04544e-15
AGAP4	184.081	0.0716832	0.147652	0.485489	0.627329	0.721681
AGAP5	55.8074	0.351432	0.250411	1.40342	0.160491	0.244883
AGAP6	144.176	-0.189178	0.164014	-1.15342	0.248736	0.352144
AGAP7P	3.46196	1.58441	3.69419	0.428893	0.668001	0.75463
AGAP9	144.774	0.188856	0.157452	1.19945	0.230351	0.330196
AGBL1	0	NA	NA	NA	NA	NA
AGBL1-AS1	0	NA	NA	NA	NA	NA
AGBL2	10.2615	0.495933	0.366548	1.35298	0.176061	0.264692
AGBL3	12.4697	-1.21873	0.38261	-3.18531	0.001446	0.00352439
AGBL4	0.0341524	0	5.20139	0	1	NA
AGBL4-IT1	0	NA	NA	NA	NA	NA
AGBL5	652.305	0.454632	0.0709028	6.41204	1.43584e-10	8.25895e-10
AGBL5-AS1	0	NA	NA	NA	NA	NA
AGER	10.7199	0.784077	0.402172	1.94961	0.051223	0.09123
AGFG1	2220.93	-0.265521	0.0561218	-4.73116	2.23237e-06	8.16508e-06
AGFG2	36.1514	-0.0154118	0.21105	-0.0730245	0.941787	0.964687
AGGF1	252.179	-0.274639	0.107024	-2.56613	0.0102839	0.0213802
AGK	654.615	-0.166894	0.0624011	-2.67454	0.00748314	0.0159986
AGL	334.74	-0.299502	0.104562	-2.86434	0.00417882	0.00936759
AGMAT	232.185	-0.631975	0.0840593	-7.5182	5.55344e-14	4.54726e-13
AGMO	2.81804	0.248659	0.86747	0.286649	0.774381	0.83949
AGO1	352.681	0.23461	0.0754556	3.10925	0.00187564	0.00447545
AGO2	267.709	0.105651	0.0856548	1.23345	0.217407	0.314765
AGO3	129.025	-0.0540838	0.12166	-0.44455	0.656645	0.745722
AGO4	80.5674	1.09562	0.158411	6.91632	4.63534e-12	3.12177e-11
AGPAT1	1115.21	0.379283	0.117283	3.2339	0.00122112	0.00301325
AGPAT2	97.5193	0.94653	0.170021	5.56715	2.58941e-08	1.18331e-07
AGPAT3	270.569	1.2402	0.123014	10.0818	6.65134e-24	1.23319e-22
AGPAT4	302.947	0.203155	0.0824066	2.46528	0.0136907	0.0278137
AGPAT4-IT1	17.5672	1.06519	0.338939	3.14272	0.00167388	0.00403266
AGPAT5	341.695	0.104463	0.0813306	1.28443	0.198992	0.293141
AGPS	861.802	-0.45444	0.0885957	-5.12937	2.90717e-07	1.18402e-06
AGR2	0.253323	-2.41362	5.14986	-0.468676	0.639301	NA
AGR3	0	NA	NA	NA	NA	NA
AGRN	1640.16	1.71978	0.131991	13.0295	8.31323e-39	3.72082e-37
AGRP	0.119291	0.806945	5.20139	0.15514	0.876711	NA
AGT	44.7946	1.54454	0.242238	6.37613	1.8162e-10	1.03361e-09
AGTPBP1	452.173	0.360048	0.0967242	3.72242	0.000197323	0.000551746
AGTR1	0	NA	NA	NA	NA	NA
AGTR2	0	NA	NA	NA	NA	NA
AGTRAP	298.933	0.776524	0.172616	4.49857	6.84112e-06	2.33801e-05
AGXT	0.199239	-0.659701	5.19435	-0.127004	0.898938	NA
AGXT2	0.888562	1.38631	1.84655	0.750758	0.452798	0.566664
AHCTF1	2031.71	-0.89305	0.103749	-8.60783	7.44559e-18	8.57294e-17
AHCTF1P1	5.13489	-0.286529	1.70839	-0.167719	0.866805	0.911367
AHCY	1209.88	0.245124	0.0907899	2.69991	0.00693589	0.0149102
AHCYL1	1643.83	-0.29231	0.0541308	-5.40007	6.66133e-08	2.9169e-07
AHCYL2	161.154	-0.0758328	0.124215	-0.610497	0.541533	0.648729
AHDC1	265.801	0.824567	0.13163	6.2643	3.74494e-10	2.06892e-09
AHI1	217.652	-0.621685	0.118363	-5.25236	1.50166e-07	6.32575e-07
AHNAK	6020.33	0.821305	0.136634	6.01098	1.84401e-09	9.48892e-09
AHNAK2	473.522	3.55253	0.112457	31.59	5.0619e-219	7.24991e-216
AHR	1077.58	0.13734	0.0964539	1.42389	0.154478	0.237118
AHRR	35.3319	-0.697031	0.285067	-2.44515	0.0144791	0.0292768
AHSA1	462.553	-0.416856	0.0787951	-5.29037	1.22066e-07	5.19168e-07
AHSA2	150.174	0.387095	0.140977	2.74581	0.00603616	0.0131195
AHSG	0.0739084	0.0855992	5.20139	0.016457	0.98687	NA
AHSP	0	NA	NA	NA	NA	NA
AICDA	5.13316	1.13413	0.67484	1.68059	0.0928423	0.153761
AIDA	2473.33	-0.593922	0.102526	-5.79288	6.91909e-09	3.36118e-08
AIF1	0.0729629	-0.63567	5.20139	-0.122212	0.902732	NA
AIF1L	943.99	0.505895	0.0552199	9.16146	5.1201e-20	7.08528e-19
AIFM1	325.293	-0.408862	0.0902743	-4.5291	5.92348e-06	2.04022e-05
AIFM2	91.9478	-0.0406661	0.149839	-0.271399	0.786084	0.848059
AIFM3	4.28214	0.414748	0.590222	0.702698	0.482244	0.594359
AIG1	925.625	0.607643	0.0642874	9.45199	3.32453e-21	5.02538e-20
AIM1	229.559	-0.268996	0.10571	-2.54466	0.0109385	0.0226234
AIM1L	7.34869	0.716783	0.496653	1.44323	0.148956	0.229793
AIM2	0	NA	NA	NA	NA	NA
AIMP1	376.357	-1.04063	0.130533	-7.97217	1.55917e-15	1.46434e-14
AIMP2	1433.66	-0.641274	0.0564746	-11.3551	6.99757e-30	1.87918e-28
AIP	242.648	0.36349	0.129431	2.80836	0.00497942	0.0109903
AIPL1	3.20825	-0.235341	0.777649	-0.302631	0.762171	0.830203
AIRE	0.132037	0	5.20139	0	1	NA
AIRN	0	NA	NA	NA	NA	NA
AJAP1	0.0357971	0	5.20139	0	1	NA
AJUBA	389.478	-0.520975	0.0732633	-7.111	1.15207e-12	8.23651e-12
AK1	259.451	-0.50804	0.101116	-5.02434	5.05166e-07	1.99915e-06
AK2	3278.86	0.192137	0.0433276	4.4345	9.22847e-06	3.09784e-05
AK3	136.19	-0.389365	0.12243	-3.18031	0.00147119	0.00357954
AK4	5696.98	1.01258	0.0509991	19.8548	1.00126e-87	1.978e-85
AK5	216.659	0.717007	0.0892048	8.03776	9.14937e-16	8.80953e-15
AK6	173.784	-1.0602	0.169191	-6.26627	3.69809e-10	2.04436e-09
AK7	2.49287	0.901848	0.816393	1.10467	0.269301	0.375353
AK8	17.8137	0.904759	0.327928	2.75901	0.00579761	0.0126451
AK9	69.8257	-0.0891832	0.163619	-0.545066	0.585708	0.687889
AKAP1	342.764	0.17676	0.0783287	2.25665	0.0240302	0.0462545
AKAP10	466.613	-0.0563031	0.0742137	-0.758662	0.448055	0.562552
AKAP11	546.443	-0.481158	0.101809	-4.7261	2.28869e-06	8.35509e-06
AKAP12	801.923	-0.316462	0.0686184	-4.6119	3.98997e-06	1.4061e-05
AKAP13	273.81	-0.0655677	0.121218	-0.540907	0.588572	0.69012
AKAP14	0.0408941	0	5.20139	0	1	NA
AKAP17A	111.421	0.117254	0.130132	0.901043	0.367566	0.482572
AKAP2	1278.36	-0.495126	0.0515635	-9.60225	7.82215e-22	1.23907e-20
AKAP3	6.3528	-0.329448	0.541578	-0.608311	0.542982	0.650057
AKAP4	0.0447929	0	5.20139	0	1	NA
AKAP5	32.3248	-0.684866	0.281795	-2.43037	0.0150834	0.0303451
AKAP6	13.719	0.158669	0.375764	0.422257	0.672837	0.758846
AKAP7	35.4045	-0.0482967	0.230318	-0.209696	0.833905	0.88586
AKAP8	275.206	-0.42816	0.0855551	-5.0045	5.60084e-07	2.20127e-06
AKAP8L	296.562	-0.573392	0.0806462	-7.10997	1.16068e-12	8.29118e-12
AKAP9	219.225	-0.878113	0.16727	-5.24968	1.52365e-07	6.41366e-07
AKIP1	163.257	-0.108067	0.104627	-1.03288	0.301658	0.412032
AKIRIN1	426.277	-0.503168	0.0945921	-5.31935	1.04137e-07	4.46337e-07
AKIRIN2	970.792	-0.480117	0.0470637	-10.2014	1.95396e-24	3.79466e-23
AKNA	218.434	0.126976	0.10002	1.2695	0.204263	0.299446
AKNAD1	0.503773	0	2.75357	0	1	NA
AKR1A1	412.435	0.197861	0.084618	2.33828	0.0193727	0.0381068
AKR1B1	8088.65	-0.38575	0.0342732	-11.2551	2.18483e-29	5.70679e-28
AKR1B10	10.0197	0.214637	0.44922	0.477799	0.632793	0.726701
AKR1B15	1.34855	-0.665455	1.28306	-0.518645	0.604008	0.702659
AKR1C1	1.7513	-0.784992	0.927524	-0.846331	0.397368	0.513115
AKR1C2	0.222133	0	4.40726	0	1	NA
AKR1C3	52.0027	0.79968	0.182931	4.37148	1.23408e-05	4.07574e-05
AKR1C4	0	NA	NA	NA	NA	NA
AKR1C6P	0.0832066	1.56582	5.19512	0.301401	0.763109	NA
AKR1C8P	0.162475	0.80696	5.20139	0.155143	0.876709	NA
AKR1D1	4.00526	0.594487	0.767965	0.774107	0.438868	0.553358
AKR1E2	0	NA	NA	NA	NA	NA
AKR7A2	343.352	0.817703	0.0966256	8.46259	2.61499e-17	2.87181e-16
AKR7A2P1	4.72038	0.338953	0.624618	0.542657	0.587366	0.689082
AKR7A3	5.3958	-0.0913496	0.569731	-0.160338	0.872615	0.915718
AKR7L	5.18702	1.05527	0.546733	1.93013	0.0535906	0.0949255
AKT1	519.303	0.686314	0.104236	6.58425	4.57187e-11	2.77853e-10
AKT1S1	663.653	0.367887	0.141528	2.59939	0.00933884	0.0196003
AKT2	503.478	0.588221	0.106739	5.51084	3.5712e-08	1.61098e-07
AKT3	1042.31	-0.258609	0.0699311	-3.69805	0.000217265	0.000603935
AKTIP	199.38	-0.205814	0.125285	-1.64277	0.10043	0.164385
ALAD	71.7025	0.544568	0.151711	3.5895	0.000331307	0.000894327
ALAS1	622.157	0.426354	0.0799506	5.33272	9.67544e-08	4.1625e-07
ALAS2	0.233647	0.806966	3.63445	0.222032	0.824289	NA
ALB	0.410961	0.0856322	2.59652	0.0329796	0.973691	NA
ALCAM	3765.29	-0.380686	0.0698494	-5.45009	5.03442e-08	2.2341e-07
ALDH16A1	37.858	0.395768	0.228037	1.73555	0.0826441	0.139046
ALDH18A1	1562.43	0.514307	0.0459136	11.2016	4.00382e-29	1.02707e-27
ALDH1A1	0.0798343	1.52866	5.19628	0.294183	0.768618	NA
ALDH1A2	0.0494419	0	5.20139	0	1	NA
ALDH1A3	321.071	-1.8616	0.108134	-17.2157	2.02553e-66	2.30549e-64
ALDH1B1	365.319	-0.334297	0.0745004	-4.48718	7.21723e-06	2.45921e-05
ALDH1L1	0	NA	NA	NA	NA	NA
ALDH1L1-AS1	0	NA	NA	NA	NA	NA
ALDH1L1-AS2	0	NA	NA	NA	NA	NA
ALDH1L2	179.396	0.446388	0.0919886	4.85264	1.21827e-06	4.59981e-06
ALDH2	1.18847	-2.74818	1.43782	-1.91135	0.0559602	0.0986145
ALDH3A1	0	NA	NA	NA	NA	NA
ALDH3A2	272.649	-0.806208	0.0983015	-8.20138	2.37651e-16	2.43561e-15
ALDH3B1	180.285	0.803142	0.134474	5.97248	2.33674e-09	1.19103e-08
ALDH3B2	0.0826116	0.0855992	5.20139	0.016457	0.98687	NA
ALDH4A1	65.0559	0.212898	0.189672	1.12246	0.261668	0.366976
ALDH5A1	88.6618	0.47172	0.136184	3.46384	0.000532525	0.00139435
ALDH6A1	252.06	-0.183899	0.0774766	-2.37361	0.017615	0.0349313
ALDH7A1	219.514	-0.572801	0.118439	-4.83625	1.32314e-06	4.97827e-06
ALDH8A1	1.05248	0.803872	1.36212	0.590164	0.555081	0.660951
ALDH9A1	569.572	-0.680156	0.0946474	-7.18621	6.6613e-13	4.86561e-12
ALDOA	20523.7	1.30422	0.133618	9.76075	1.65922e-22	2.78215e-21
ALDOB	0	NA	NA	NA	NA	NA
ALDOC	5.1522	0.2212	0.544727	0.406076	0.684687	0.767877
ALG1	184.814	0.01568	0.104673	0.1498	0.880923	0.921709
ALG10	152.187	-0.376114	0.112576	-3.34096	0.000834882	0.00212077
ALG10B	179.629	-0.375049	0.120013	-3.12508	0.00177756	0.00425975
ALG11	40.9229	-0.962912	0.207393	-4.64294	3.43493e-06	1.21925e-05
ALG12	139.454	0.73977	0.132646	5.57701	2.44693e-08	1.12058e-07
ALG13	707.9	-0.1989	0.0570036	-3.48926	0.000484359	0.0012764
ALG14	223.647	-0.721768	0.0975955	-7.3955	1.40877e-13	1.10914e-12
ALG1L	0.627567	-1.95802	2.08644	-0.93845	0.348013	0.462341
ALG1L2	0.635156	0.0856319	1.97127	0.04344	0.965351	0.979022
ALG1L9P	6.17116	-0.280815	0.564237	-0.49769	0.618702	0.714963
ALG2	575.727	-0.149545	0.0689403	-2.16919	0.0300681	0.0565901
ALG3	1892.98	0.550463	0.136864	4.02197	5.77134e-05	0.000173504
ALG5	76.4507	-0.962165	0.167363	-5.74897	8.97887e-09	4.3046e-08
ALG6	521.25	-1.00648	0.125578	-8.0148	1.10317e-15	1.05043e-14
ALG8	778.587	-0.91563	0.0878395	-10.4239	1.92873e-25	4.03273e-24
ALG9	338.884	0.333536	0.0714669	4.667	3.05622e-06	1.09295e-05
ALK	0.0826116	0.0855992	5.20139	0.016457	0.98687	NA
ALKBH1	208.109	-0.5094	0.0984602	-5.17366	2.29551e-07	9.48386e-07
ALKBH2	148.766	-0.995694	0.127762	-7.79337	6.52466e-15	5.80431e-14
ALKBH3	254.226	-0.196229	0.100112	-1.96011	0.0499835	0.0892814
ALKBH3-AS1	2.85432	-0.691489	0.883859	-0.782352	0.434008	0.549164
ALKBH4	18.9244	0.528346	0.309239	1.70854	0.0875363	0.146237
ALKBH5	664.684	1.24612	0.110634	11.2634	1.98904e-29	5.20328e-28
ALKBH6	114.862	0.361334	0.191567	1.8862	0.0592676	0.103762
ALKBH7	58.6535	0.546036	0.192507	2.83645	0.00456183	0.0101586
ALKBH8	86.0541	-0.848155	0.154257	-5.49832	3.83433e-08	1.7247e-07
ALLC	0	NA	NA	NA	NA	NA
ALMS1	723.51	0.355805	0.10868	3.27388	0.00106083	0.00265047
ALMS1-IT1	4.86839	-0.514565	0.541319	-0.950578	0.341819	0.455873
ALMS1P	0.112142	-0.63566	5.20139	-0.12221	0.902733	NA
ALOX12	6.86975	0.982912	0.503332	1.95281	0.0508419	0.0906077
ALOX12-AS1	6.57863	-0.315938	0.456792	-0.691643	0.489161	0.600773
ALOX12B	5.26104	2.59592	0.583505	4.44883	8.63397e-06	2.90908e-05
ALOX12P2	0.131493	-0.63566	5.20139	-0.12221	0.902733	NA
ALOX15	0.609694	-1.34094	1.81933	-0.737055	0.461089	0.574214
ALOX15B	0	NA	NA	NA	NA	NA
ALOX15P1	0.109093	0	5.20139	0	1	NA
ALOX5	4.25559	4.64336	1.19179	3.89612	9.77454e-05	0.000285027
ALOX5AP	88.5602	-0.892723	0.265311	-3.36481	0.000765952	0.00195463
ALOXE3	46.4615	1.15115	0.186255	6.18053	6.38881e-10	3.43999e-09
ALPI	0	NA	NA	NA	NA	NA
ALPK1	59.666	0.0356554	0.204853	0.174054	0.861823	0.907774
ALPK2	2005.4	0.178752	0.0413913	4.3186	1.57023e-05	5.12001e-05
ALPK3	0.29447	0.0856281	2.66588	0.0321201	0.974376	NA
ALPL	2.71038	0.663909	0.889364	0.746498	0.455367	0.568997
ALPP	5.36018	1.41215	0.771421	1.83058	0.0671628	0.116001
ALPPL2	0.256826	-0.70119	3.56147	-0.196882	0.84392	NA
ALS2	322.792	-0.3346	0.101774	-3.28766	0.00101024	0.00253363
ALS2CL	17.3831	1.02969	0.328435	3.13516	0.00171763	0.00412649
ALS2CR11	0.239884	-1.22965	4.3633	-0.281816	0.778085	NA
ALS2CR12	1.93449	-0.951657	1.36933	-0.694978	0.487069	0.598931
ALX1	93.2356	-0.427397	0.135974	-3.14324	0.00167091	0.00402664
ALX3	0.559811	1.57827	2.01898	0.781717	0.434381	NA
ALX4	0	NA	NA	NA	NA	NA
ALYREF	540.672	-0.612483	0.0946126	-6.47359	9.57018e-11	5.62334e-10
AMACR	108.326	0.859894	0.134764	6.38073	1.76248e-10	1.00437e-09
AMBN	0.114949	-0.635662	5.20139	-0.12221	0.902733	NA
AMBP	3.86217	0.063459	0.639234	0.0992735	0.920921	0.949788
AMBRA1	139.473	0.506167	0.128002	3.95438	7.67325e-05	0.000227067
AMD1	1545.31	-0.909149	0.127649	-7.12225	1.06178e-12	7.61003e-12
AMDHD1	6.06179	-1.15357	0.48017	-2.40241	0.0162874	0.0325238
AMDHD2	32.202	0.95332	0.228481	4.17243	3.0137e-05	9.41583e-05
AMELX	0.0902347	0	5.20139	0	1	NA
AMELY	0	NA	NA	NA	NA	NA
AMER1	153.592	-0.0287403	0.110973	-0.258984	0.795648	0.85537
AMER2	0.946233	1.71136	1.5489	1.10489	0.269207	0.375252
AMER3	0.9192	0.020852	1.41435	0.0147431	0.988237	0.994428
AMFR	337.9	0.301014	0.092351	3.25945	0.00111627	0.00277646
AMH	51.1933	1.0439	0.24669	4.23162	2.3201e-05	7.37208e-05
AMHR2	0.264949	-1.15906	3.04573	-0.380553	0.703535	NA
AMICA1	0	NA	NA	NA	NA	NA
AMIGO1	1.08034	0.0856344	1.8042	0.047464	0.962143	0.977557
AMIGO2	6660.51	-0.234571	0.0705767	-3.32363	0.000888539	0.00224677
AMIGO3	25.1978	0.630592	0.270581	2.33051	0.0197791	0.0388373
AMMECR1	1168.85	0.0355564	0.0503643	0.705985	0.480197	0.592416
AMMECR1L	381.182	0.226507	0.0849018	2.66787	0.0076333	0.0162953
AMN	2.84912	0.961717	0.834382	1.15261	0.249071	0.352472
AMN1	57.6856	-0.536662	0.205082	-2.61681	0.00887548	0.0187238
AMOT	85.6822	0.604107	0.213201	2.83351	0.00460405	0.010242
AMOTL1	197.816	0.187854	0.11202	1.67697	0.0935493	0.154778
AMOTL2	1411.19	-0.110362	0.0627845	-1.75778	0.0787843	0.133353
AMPD1	0.0958425	0	5.20139	0	1	NA
AMPD2	887.918	0.841364	0.0953673	8.82235	1.1208e-18	1.37791e-17
AMPD3	242.078	0.672719	0.100239	6.71118	1.93057e-11	1.22168e-10
AMPH	0.203027	-0.635667	4.48303	-0.141794	0.887243	NA
AMT	1.69638	1.76848	1.26002	1.40353	0.160458	0.244854
AMTN	0	NA	NA	NA	NA	NA
AMY1A	0	NA	NA	NA	NA	NA
AMY1B	0.0357971	0	5.20139	0	1	NA
AMY1C	0	NA	NA	NA	NA	NA
AMY2A	0	NA	NA	NA	NA	NA
AMY2B	11.2466	0.481611	0.444796	1.08277	0.278912	0.386056
AMZ1	38.628	0.50434	0.213291	2.36456	0.0180513	0.0357347
AMZ2	780.474	-0.053694	0.0630914	-0.851051	0.394741	0.51026
AMZ2P1	25.1612	0.0206905	0.256611	0.0806299	0.935736	0.960723
ANAPC1	1138.63	-0.17992	0.0537016	-3.35037	0.00080703	0.00205275
ANAPC10	177.514	-1.13669	0.162902	-6.97777	2.99909e-12	2.0536e-11
ANAPC11	261.783	-0.154458	0.123247	-1.25324	0.210117	0.306393
ANAPC13	890.692	-1.28381	0.11561	-11.1047	1.19058e-28	2.9742e-27
ANAPC15	191.633	-0.219144	0.102944	-2.12878	0.0332724	0.0618888
ANAPC16	556.145	-0.0959062	0.0797813	-1.20211	0.229319	0.328963
ANAPC1P1	1.33381	0.736465	1.40549	0.523992	0.600284	0.699416
ANAPC2	102.585	0.733422	0.155349	4.72113	2.34537e-06	8.5529e-06
ANAPC4	145.687	-0.864495	0.1943	-4.44929	8.6155e-06	2.90399e-05
ANAPC5	858.658	-0.226734	0.0591834	-3.83104	0.000127604	0.000366192
ANAPC7	898.671	-0.541136	0.0571503	-9.46864	2.8352e-21	4.31227e-20
ANG	19.5978	3.56132	0.438364	8.12413	4.50576e-16	4.50235e-15
ANGEL1	176.284	0.275287	0.104713	2.62896	0.00856455	0.0181213
ANGEL2	373.099	-0.346775	0.0878108	-3.94911	7.84408e-05	0.000231762
ANGPT1	0	NA	NA	NA	NA	NA
ANGPT2	5.1589	0.47083	0.581018	0.810353	0.417737	0.532971
ANGPT4	0.524189	2.13609	1.68448	1.2681	0.204761	NA
ANGPTL1	0.960413	1.51652	1.62932	0.930769	0.351973	0.466627
ANGPTL2	143.974	-0.0224906	0.145127	-0.154972	0.876843	0.918697
ANGPTL3	0.0853386	-0.63567	5.20139	-0.122212	0.902732	NA
ANGPTL4	39.3367	0.681907	0.219918	3.10074	0.00193039	0.00459905
ANGPTL5	0.0451173	0	5.20139	0	1	NA
ANGPTL6	3.20154	2.64671	0.967771	2.73485	0.00624093	0.0135306
ANGPTL7	0.404987	-2.15859	2.27033	-0.950786	0.341713	NA
ANHX	0	NA	NA	NA	NA	NA
ANK1	0	NA	NA	NA	NA	NA
ANK2	125.734	0.997601	0.12419	8.03288	9.52098e-16	9.14685e-15
ANK3	52.3668	-3.80969	0.542106	-7.02758	2.10154e-12	1.4635e-11
ANKAR	40.9326	-0.809987	0.274502	-2.95075	0.00316999	0.00726532
ANKDD1A	19.7838	0.0169054	0.283654	0.0595989	0.952475	0.97164
ANKDD1B	2.21254	1.51357	1.01428	1.49227	0.13563	0.211884
ANKEF1	244.647	-0.126062	0.0900082	-1.40056	0.161346	0.246034
ANKFN1	0.166573	0	5.20139	0	1	NA
ANKFY1	799.153	0.592635	0.0537317	11.0295	2.75344e-28	6.73163e-27
ANKH	205.806	0.121785	0.101133	1.20421	0.228508	0.328046
ANKHD1	798.379	-0.46671	0.138638	-3.3664	0.000761558	0.00194399
ANKHD1-EIF4EBP3	498.122	0.945793	0.181839	5.20126	1.97944e-07	8.23942e-07
ANKIB1	656.713	-0.174918	0.0783981	-2.23115	0.025671	0.0490503
ANKK1	0.181512	1.49905	4.60414	0.325588	0.744736	NA
ANKLE1	85.1011	-0.423298	0.159664	-2.65118	0.00802113	0.0170533
ANKLE2	1391.71	0.202857	0.0488669	4.15121	3.30725e-05	0.00010264
ANKMY1	46.4988	0.0339361	0.223864	0.151592	0.879509	0.920704
ANKMY2	387.964	-0.238641	0.0844077	-2.82724	0.00469513	0.010423
ANKRA2	32.2912	-0.644517	0.230133	-2.80062	0.00510038	0.0112327
ANKRD1	1101.79	-0.061718	0.0736741	-0.837716	0.40219	0.517811
ANKRD10	121.015	0.282764	0.127096	2.22481	0.0260943	0.0498092
ANKRD11	797.061	0.352189	0.0669411	5.26118	1.43134e-07	6.03839e-07
ANKRD12	255.813	-0.145759	0.118143	-1.23375	0.217296	0.314683
ANKRD13A	920.117	-1.23465	0.0521618	-23.6696	7.42229e-124	2.65764e-121
ANKRD13B	130.657	0.736298	0.158281	4.65185	3.2897e-06	1.1706e-05
ANKRD13C	309.911	-0.719783	0.0978528	-7.35578	1.89815e-13	1.47285e-12
ANKRD13D	124.62	1.17445	0.151828	7.73539	1.03089e-14	8.98022e-14
ANKRD16	38.7358	0.792425	0.247214	3.20542	0.00134865	0.00330377
ANKRD17	1353.34	-0.177407	0.0597617	-2.96858	0.0029918	0.00688815
ANKRD18A	33.7033	-0.972456	0.23743	-4.09576	4.20778e-05	0.000128659
ANKRD18B	28.3113	-1.64763	0.283934	-5.80285	6.51971e-09	3.17704e-08
ANKRD18DP	2.43774	-0.225407	0.891961	-0.252709	0.800493	0.859396
ANKRD19P	9.56187	-0.753819	0.430218	-1.75218	0.0797429	0.134737
ANKRD2	1.79853	-1.96111	1.33338	-1.47078	0.14135	0.219694
ANKRD20A1	0.0357971	0	5.20139	0	1	NA
ANKRD20A11P	0.642623	-1.14633	1.59789	-0.7174	0.473127	0.585684
ANKRD20A12P	2.53059	0.0547435	0.75773	0.0722468	0.942406	0.964905
ANKRD20A19P	1.69737	0.473669	1.03049	0.459654	0.645765	0.736803
ANKRD20A2	0.0357971	0	5.20139	0	1	NA
ANKRD20A3	9.9902	-0.987827	0.481021	-2.0536	0.040014	0.0730996
ANKRD20A4	1.29479	-4.10476	2.09142	-1.96267	0.0496851	0.088813
ANKRD20A5P	7.36764	-0.23592	0.48129	-0.490183	0.624004	0.718962
ANKRD20A8P	3.19537	-1.19632	0.77646	-1.54074	0.12338	0.195656
ANKRD20A9P	222.738	0.501073	0.110509	4.53424	5.7812e-06	1.99401e-05
ANKRD22	0.391542	0	2.36402	0	1	NA
ANKRD23	5.35449	1.18432	0.638174	1.85579	0.0634834	0.110311
ANKRD24	6.51102	-0.0299743	0.469279	-0.063873	0.949071	0.969491
ANKRD26	69.9621	-0.901297	0.192102	-4.69177	2.70853e-06	9.7715e-06
ANKRD26P1	0.462034	0.0856298	2.48394	0.0344734	0.9725	NA
ANKRD26P3	0	NA	NA	NA	NA	NA
ANKRD27	413.802	0.0403559	0.0714897	0.5645	0.572414	0.676723
ANKRD28	426.736	-0.211064	0.075728	-2.78713	0.00531765	0.0116723
ANKRD29	14.4815	-0.190246	0.316643	-0.60082	0.54796	0.655059
ANKRD30A	0	NA	NA	NA	NA	NA
ANKRD30B	0.350438	0.783192	2.56088	0.30583	0.759734	NA
ANKRD30BL	0.0358939	0.806927	5.20139	0.155137	0.876714	NA
ANKRD30BP2	0.643766	1.11944	1.66706	0.671506	0.501898	0.612738
ANKRD30BP3	0	NA	NA	NA	NA	NA
ANKRD31	5.85208	-1.13839	0.584306	-1.94828	0.0513809	0.0915018
ANKRD33	0	NA	NA	NA	NA	NA
ANKRD33B	427.575	-0.962136	0.0846661	-11.3639	6.32631e-30	1.70157e-28
ANKRD34A	7.59947	0.657748	0.5102	1.2892	0.19733	0.291242
ANKRD34B	46.628	0.70252	0.421934	1.665	0.0959125	0.1582
ANKRD34C	0	NA	NA	NA	NA	NA
ANKRD34C-AS1	0	NA	NA	NA	NA	NA
ANKRD35	0.126522	1.63511	5.19188	0.314935	0.752811	NA
ANKRD36	53.94	0.0448499	0.197161	0.227478	0.820052	0.874549
ANKRD36B	64.0538	0.126412	0.175909	0.71862	0.472375	0.585006
ANKRD36BP1	648.463	-0.392248	0.144033	-2.72331	0.00646312	0.013976
ANKRD36BP2	0.102382	0	5.20139	0	1	NA
ANKRD36C	13.2986	-0.411141	0.495689	-0.829434	0.406859	0.522347
ANKRD37	21.1619	1.69945	0.336066	5.05687	4.26187e-07	1.70013e-06
ANKRD39	99.9242	0.734772	0.153568	4.78466	1.71277e-06	6.34428e-06
ANKRD40	819.332	-0.236449	0.0677575	-3.48964	0.000483676	0.00127499
ANKRD42	98.2736	-0.710648	0.123562	-5.75136	8.85284e-09	4.24773e-08
ANKRD44	76.9292	-0.520733	0.179171	-2.90635	0.00365669	0.00828686
ANKRD44-IT1	0.765312	-1.03235	1.91763	-0.538346	0.590338	0.691814
ANKRD45	1.82021	1.83824	1.05184	1.74763	0.0805278	0.135956
ANKRD46	59.0078	-0.190764	0.169876	-1.12296	0.261455	0.366797
ANKRD49	58.112	-0.551227	0.167219	-3.29644	0.000979177	0.00246112
ANKRD50	218.02	-0.591787	0.133836	-4.42175	9.79066e-06	3.27378e-05
ANKRD52	1489.44	0.710245	0.0915948	7.75421	8.88978e-15	7.79136e-14
ANKRD53	2.7294	1.78949	0.889796	2.01112	0.0443128	0.0801519
ANKRD54	57.7232	0.687244	0.206395	3.32974	0.000869266	0.0022016
ANKRD55	1.06068	-2.62329	1.37899	-1.90232	0.057129	0.100407
ANKRD6	106.482	0.892647	0.126609	7.05043	1.78371e-12	1.24925e-11
ANKRD60	0.96376	0.409974	1.47737	0.277503	0.781394	0.844962
ANKRD61	11.2374	0.53054	0.43616	1.21639	0.223838	0.322689
ANKRD62	2.52058	0.802118	0.963738	0.832299	0.40524	0.520815
ANKRD62P1-PARP4P3	0.511061	0.148756	2.11952	0.0701836	0.944048	NA
ANKRD63	0	NA	NA	NA	NA	NA
ANKRD65	4.02051	0.844736	0.704087	1.19976	0.230232	0.330053
ANKRD66	0	NA	NA	NA	NA	NA
ANKRD7	14.2221	-1.05628	0.387132	-2.72849	0.00636255	0.0137742
ANKRD9	19.6177	0.682718	0.284766	2.39747	0.0165087	0.0329273
ANKS1A	247.527	0.209115	0.0923289	2.26489	0.0235193	0.0453983
ANKS1B	19.9652	0.879615	0.28429	3.09407	0.00197429	0.00469519
ANKS3	35.3649	0.288407	0.223432	1.29081	0.196771	0.290541
ANKS4B	6.86104	0.829288	0.548439	1.51209	0.130511	0.205393
ANKS6	254.431	0.159051	0.10113	1.57273	0.115781	0.185231
ANKUB1	0.0357971	0	5.20139	0	1	NA
ANKZF1	264.138	1.16967	0.0909538	12.8601	7.54945e-38	3.26832e-36
ANLN	4327.54	-1.50726	0.0716176	-21.0459	2.49431e-98	6.213e-96
ANO1	0	NA	NA	NA	NA	NA
ANO1-AS2	0	NA	NA	NA	NA	NA
ANO10	263.326	0.399306	0.0887985	4.49677	6.89943e-06	2.35653e-05
ANO2	13.3583	-1.02102	0.735875	-1.38749	0.165291	0.25112
ANO3	0	NA	NA	NA	NA	NA
ANO4	0.184961	0.80696	5.20139	0.155143	0.876709	NA
ANO5	18.9058	-0.443748	0.390243	-1.13711	0.255493	0.359943
ANO6	1714.26	0.208028	0.0498559	4.17259	3.01159e-05	9.41096e-05
ANO7	98.653	1.43172	0.183399	7.8066	5.87498e-15	5.23992e-14
ANO8	64.4802	1.10321	0.189537	5.82057	5.86478e-09	2.87666e-08
ANO9	118.876	1.48537	0.162159	9.15996	5.19189e-20	7.17308e-19
ANOS1	8.60955	0.322891	0.482861	0.668705	0.503684	0.614089
ANP32A	801.87	-0.426177	0.0694246	-6.1387	8.31989e-10	4.42569e-09
ANP32A-IT1	6.56316	0.476434	0.486363	0.979586	0.32729	0.440634
ANP32AP1	0.527839	-0.249555	2.593	-0.0962418	0.923329	NA
ANP32B	6833.6	-0.687236	0.0759378	-9.04998	1.42995e-19	1.90516e-18
ANP32C	0.294276	-0.635661	4.20656	-0.151112	0.879887	NA
ANP32D	0	NA	NA	NA	NA	NA
ANP32E	729.307	-1.27935	0.136991	-9.33897	9.72754e-21	1.41804e-19
ANPEP	1.43781	0.774084	0.947507	0.816969	0.413946	0.529037
ANTXR1	800.412	-0.702987	0.0677158	-10.3814	3.01211e-25	6.20734e-24
ANTXR2	68.2371	-1.27434	0.177993	-7.15951	8.09647e-13	5.869e-12
ANTXRL	0	NA	NA	NA	NA	NA
ANTXRLP1	0.416548	1.73241	2.46615	0.702477	0.482381	NA
ANXA1	1030.52	-0.24476	0.0916369	-2.67097	0.00756322	0.0161598
ANXA10	0.50058	-2.09002	1.8893	-1.10624	0.268622	NA
ANXA11	1389.81	0.505005	0.0873455	5.78169	7.39522e-09	3.58235e-08
ANXA13	2.58832	-0.731238	0.855255	-0.854994	0.392554	0.507968
ANXA2	15509.1	0.291359	0.0374155	7.78711	6.85576e-15	6.07551e-14
ANXA2P1	1.63216	-1.35773	1.10298	-1.23096	0.218339	0.315901
ANXA2P2	8.86655	0.403585	0.533148	0.756984	0.449059	0.563357
ANXA2P3	18.254	0.159304	0.298351	0.533947	0.593378	0.694288
ANXA2R	3.24432	-1.04514	0.755542	-1.3833	0.166572	0.252703
ANXA3	690.114	-0.395184	0.111747	-3.53642	0.000405585	0.00108125
ANXA4	704.458	0.837884	0.0684779	12.2358	2.00064e-34	7.24937e-33
ANXA5	5551.85	0.0434635	0.0553112	0.7858	0.431984	0.547087
ANXA6	456.195	0.446202	0.0721563	6.18383	6.25629e-10	3.37498e-09
ANXA7	1428.71	-0.323284	0.0660806	-4.89226	9.96838e-07	3.8005e-06
ANXA8	6.59481	1.10387	0.901206	1.22488	0.22062	0.318772
ANXA8L1	8.61182	-2.66872	0.889227	-3.00117	0.00268941	0.00625055
ANXA9	6.89969	0.410747	0.443451	0.92625	0.354316	0.469155
AOAH	36.635	-1.39396	0.288228	-4.83632	1.32267e-06	4.97762e-06
AOAH-IT1	0	NA	NA	NA	NA	NA
AOC1	0.0432894	0.806927	5.20139	0.155137	0.876714	NA
AOC2	6.35055	-0.409276	0.560591	-0.73008	0.465341	0.578379
AOC3	0.878706	0.380425	1.58944	0.239344	0.810839	0.867253
AOC4P	1.19573	-0.0962659	1.13496	-0.0848185	0.932406	0.958563
AOX1	10.3815	-1.47715	0.451668	-3.27043	0.00107384	0.0026814
AOX2P	0.42597	-0.635705	2.13823	-0.297305	0.766234	NA
AP1AR	117.053	-1.19199	0.196537	-6.06498	1.3197e-09	6.90464e-09
AP1B1	749.283	0.35215	0.0900608	3.91014	9.22439e-05	0.000269625
AP1B1P1	0.119997	-0.63566	5.20139	-0.12221	0.902733	NA
AP1G1	1907.08	-0.109615	0.056874	-1.92733	0.0539386	0.0954731
AP1G2	824.242	0.922031	0.0901971	10.2224	1.57386e-24	3.08789e-23
AP1M1	874.954	0.577416	0.0853198	6.76766	1.30881e-11	8.42491e-11
AP1M2	204.049	-0.653174	0.126371	-5.16871	2.35709e-07	9.72429e-07
AP1S1	363.351	0.279626	0.0802447	3.48467	0.000492752	0.00129613
AP1S2	281.627	-0.327171	0.0967052	-3.38318	0.000716515	0.00183556
AP1S3	129.3	-0.102746	0.128937	-0.79687	0.425527	0.540581
AP2A1	444.863	0.461527	0.137397	3.35908	0.000782017	0.00199385
AP2A2	452.557	0.536707	0.0929227	5.77584	7.65698e-09	3.7008e-08
AP2B1	5065.74	0.272889	0.0323315	8.44033	3.1644e-17	3.44655e-16
AP2M1	4847.14	0.187764	0.0613543	3.06033	0.00221096	0.0052076
AP2S1	2718.36	-0.382821	0.049826	-7.68315	1.55223e-14	1.33026e-13
AP3B1	374.155	-0.498618	0.0974415	-5.1171	3.10275e-07	1.2595e-06
AP3B2	42.9785	1.63962	0.215026	7.62524	2.43581e-14	2.0562e-13
AP3D1	1440.22	0.676152	0.0775985	8.71346	2.9474e-18	3.50325e-17
AP3M1	1868.34	-0.242285	0.0779367	-3.10874	0.00187887	0.00448252
AP3M2	213.111	0.177104	0.0927555	1.90936	0.0562154	0.0990238
AP3S1	1094.6	-0.412367	0.0893382	-4.6158	3.91589e-06	1.38141e-05
AP3S2	632.731	0.169285	0.0658314	2.5715	0.0101259	0.0211104
AP4B1	170.805	-0.55867	0.10934	-5.10945	3.23093e-07	1.30905e-06
AP4B1-AS1	22.7265	-0.26562	0.254293	-1.04454	0.296235	0.405946
AP4E1	104.908	-0.249824	0.151496	-1.64905	0.0991378	0.1626
AP4M1	88.8831	0.127035	0.133519	0.951436	0.341383	0.455469
AP4S1	52.946	-0.123151	0.176061	-0.69948	0.484252	0.596471
AP5B1	162.393	0.674046	0.105877	6.36629	1.93653e-10	1.09845e-09
AP5M1	384.863	-0.726158	0.13023	-5.57596	2.46163e-08	1.12641e-07
AP5S1	142.208	0.084531	0.140414	0.602013	0.547165	0.654292
AP5Z1	159.425	1.15622	0.162076	7.13386	9.75931e-13	7.024e-12
APAF1	213.477	0.0353626	0.109928	0.32169	0.747688	0.819234
APBA1	16.2412	0.646354	0.403517	1.6018	0.1092	0.176144
APBA2	195.74	1.24624	0.109976	11.3319	9.11765e-30	2.43331e-28
APBA3	61.1377	0.832119	0.211321	3.93771	8.22643e-05	0.000242144
APBB1	2.3647	-0.624187	1.14548	-0.544913	0.585813	0.687965
APBB1IP	1020.35	0.0378093	0.0536283	0.705024	0.480795	0.592998
APBB2	542.689	-0.139671	0.0645352	-2.16427	0.0304438	0.0572094
APBB3	78.5061	1.72882	0.164614	10.5023	8.43242e-26	1.80708e-24
APC	500.363	-0.366261	0.0763283	-4.7985	1.5986e-06	5.95217e-06
APC2	32.9974	0.776809	0.239171	3.24793	0.00116248	0.00287932
APCDD1	0	NA	NA	NA	NA	NA
APCDD1L	0	NA	NA	NA	NA	NA
APCDD1L-AS1	0.0512933	0	5.20139	0	1	NA
APCS	0	NA	NA	NA	NA	NA
APEH	193.333	0.44151	0.138642	3.18454	0.00144987	0.00353309
APELA	0.391026	-1.4955	2.60109	-0.57495	0.565325	NA
APEX1	1287.74	0.0556388	0.0556816	0.99923	0.317683	0.430262
APEX2	609.53	0.180852	0.120127	1.5055	0.132195	0.207473
APH1A	1148.15	0.768288	0.0897052	8.56458	1.08472e-17	1.23382e-16
APH1B	0.385949	-1.45195	2.60373	-0.557643	0.577088	NA
API5	927.171	-0.382837	0.0710286	-5.3899	7.0496e-08	3.07829e-07
APIP	146.042	-0.876018	0.140308	-6.24355	4.27761e-10	2.35187e-09
APITD1	142.863	-0.616032	0.128644	-4.78866	1.67902e-06	6.22998e-06
APITD1-CORT	23.5308	0.533817	0.424184	1.25846	0.208227	0.304172
APLF	66.5658	-0.752338	0.223797	-3.36169	0.000774672	0.001976
APLN	7.42249	2.54272	0.613525	4.14445	3.40628e-05	0.000105617
APLNR	0	NA	NA	NA	NA	NA
APLP1	49.0335	2.12761	0.235599	9.03064	1.70675e-19	2.25819e-18
APLP2	3391.31	-0.175555	0.0373262	-4.70326	2.56037e-06	9.27593e-06
APMAP	1023.22	0.000236575	0.0514371	0.0045993	0.99633	0.999785
APOA1	0.443712	1.47018	2.06773	0.711011	0.477077	NA
APOA1-AS	0.368528	0.312813	2.87375	0.108852	0.91332	NA
APOA1BP	841.872	0.68907	0.0955626	7.21066	5.5681e-13	4.0967e-12
APOA2	1.37731	-0.990615	1.26936	-0.780405	0.435153	0.55024
APOA4	0	NA	NA	NA	NA	NA
APOA5	0	NA	NA	NA	NA	NA
APOB	0	NA	NA	NA	NA	NA
APOBEC1	0	NA	NA	NA	NA	NA
APOBEC2	0.552243	0.0357861	1.71856	0.0208233	0.983387	NA
APOBEC3A	6.24333	2.36895	0.836351	2.83249	0.00461874	0.0102707
APOBEC3A_B	0	NA	NA	NA	NA	NA
APOBEC3B	417.877	-0.949752	0.0740403	-12.8275	1.1501e-37	4.89278e-36
APOBEC3B-AS1	35.0614	-0.598737	0.533814	-1.12162	0.262023	0.367368
APOBEC3C	134.786	0.436621	0.158125	2.76123	0.00575833	0.0125674
APOBEC3D	6.53954	1.73053	0.672248	2.57425	0.0100459	0.0209614
APOBEC3F	84.2385	0.422999	0.141083	2.99823	0.00271551	0.00630269
APOBEC3G	20.9678	0.616425	0.278601	2.21257	0.0269271	0.0512453
APOBEC3H	0.0738975	-0.63567	5.20139	-0.122212	0.902732	NA
APOBEC4	0.0799204	0	5.20139	0	1	NA
APOBR	0.435681	-1.53083	1.83053	-0.836281	0.402997	NA
APOC1	93.2355	-0.523536	0.134496	-3.89257	9.91894e-05	0.000289042
APOC1P1	3.04618	-1.02914	0.862963	-1.19257	0.233039	0.333547
APOC2	0.20376	-0.507826	4.50824	-0.112644	0.910313	NA
APOC3	0	NA	NA	NA	NA	NA
APOC4	0.274699	0.806971	2.66981	0.302258	0.762456	NA
APOC4-APOC2	0.0408941	0	5.20139	0	1	NA
APOD	0	NA	NA	NA	NA	NA
APOE	82.8715	0.505892	0.193603	2.61304	0.00897413	0.0189134
APOF	1.78118	0.653008	1.11414	0.586112	0.5578	0.663592
APOH	0.655386	1.8052	1.53084	1.17922	0.23831	0.339734
APOL1	64.4543	-0.679595	0.160605	-4.23147	2.32169e-05	7.37578e-05
APOL2	136.089	0.956244	0.110662	8.64109	5.56808e-18	6.46176e-17
APOL3	15.5483	-1.42108	0.357996	-3.96955	7.20084e-05	0.000213786
APOL4	23.2326	-0.509806	0.31115	-1.63846	0.101326	0.165619
APOL5	0	NA	NA	NA	NA	NA
APOL6	254.196	0.0584323	0.0935261	0.62477	0.532122	0.640447
APOLD1	60.0149	-0.426754	0.172385	-2.47559	0.0133017	0.0270872
APOM	19.5916	0.373944	0.298374	1.25327	0.210106	0.306393
APOO	414.438	-0.255486	0.0694989	-3.67612	0.000236812	0.00065467
APOOL	564.107	-0.272597	0.0757298	-3.59961	0.000318701	0.000863552
APOOP5	0.0341524	0	5.20139	0	1	NA
APOPT1	162.14	-0.128094	0.138723	-0.923382	0.355808	0.470731
APP	4118.63	0.563773	0.0405225	13.9126	5.31112e-44	2.93512e-42
APPBP2	332.043	0.000618341	0.0974482	0.00634532	0.994937	0.998831
APPL1	485.967	-0.153657	0.0884379	-1.73745	0.0823069	0.138565
APPL2	317.776	-0.0566918	0.0869803	-0.651778	0.514545	0.62454
APRT	440.699	0.923016	0.148571	6.21261	5.21121e-10	2.83434e-09
APTR	76.3859	-0.441766	0.14805	-2.98389	0.00284605	0.00658168
APTX	286.6	-0.421546	0.0890077	-4.73607	2.17907e-06	7.98545e-06
AQP1	0.0765864	-0.63567	5.20139	-0.122212	0.902732	NA
AQP10	0	NA	NA	NA	NA	NA
AQP11	21.1434	0.751498	0.281451	2.67009	0.00758312	0.0161982
AQP12A	0	NA	NA	NA	NA	NA
AQP12B	0	NA	NA	NA	NA	NA
AQP2	0	NA	NA	NA	NA	NA
AQP3	3.767	0.84309	0.875145	0.963371	0.335361	0.448934
AQP4	0.663483	-1.18631	1.8446	-0.643127	0.520142	0.629245
AQP4-AS1	1.73985	-1.98221	1.0961	-1.80842	0.0705405	0.120984
AQP5	0	NA	NA	NA	NA	NA
AQP6	1.56623	-0.293359	1.31603	-0.222913	0.823603	0.877357
AQP7	0.449724	-1.25324	2.34196	-0.535123	0.592565	NA
AQP7P1	0.0729629	-0.63567	5.20139	-0.122212	0.902732	NA
AQP7P3	0.233596	0.0894851	3.16634	0.0282614	0.977454	NA
AQP8	0.0958555	-0.63567	5.20139	-0.122212	0.902732	NA
AQP9	0.203228	-0.5424	4.47985	-0.121075	0.903631	NA
AQR	775.499	-0.350574	0.0664102	-5.27891	1.29957e-07	5.51362e-07
AR	0.931769	-1.36725	1.44699	-0.944893	0.344714	0.458915
ARAF	1442.36	0.638509	0.117969	5.41253	6.21399e-08	2.72657e-07
ARAP1	63.8493	0.358794	0.192565	1.86324	0.0624285	0.108709
ARAP2	104.561	-0.81492	0.141562	-5.75665	8.58014e-09	4.12495e-08
ARAP3	194.652	1.00262	0.116516	8.60504	7.62906e-18	8.76475e-17
ARC	1.36719	0.339541	1.06835	0.317819	0.750622	0.821392
ARCN1	3092.66	-0.235163	0.0423374	-5.5545	2.78409e-08	1.26789e-07
AREG	2127.77	-1.57874	0.0458503	-34.4324	8.2501e-260	1.41794e-256
AREL1	512.402	0.298801	0.0711879	4.19736	2.70041e-05	8.50346e-05
ARF1	7547.52	0.246642	0.0784799	3.14275	0.0016737	0.00403266
ARF3	2941.14	-0.04866	0.0428905	-1.13452	0.256577	0.361133
ARF4	3713.91	-0.233388	0.0719914	-3.24188	0.00118743	0.00293696
ARF5	636.112	1.20239	0.098733	12.1782	4.05917e-34	1.44441e-32
ARF6	644.563	-0.108863	0.0728607	-1.49412	0.135144	0.211349
ARFGAP1	310.519	0.42201	0.107144	3.93874	8.19117e-05	0.000241271
ARFGAP2	102.485	0.394097	0.14813	2.66048	0.0078029	0.0166202
ARFGAP3	529.722	-0.0955288	0.0733973	-1.30153	0.193077	0.28591
ARFGEF1	424.507	0.0132812	0.0861453	0.154172	0.877474	0.919189
ARFGEF2	706.278	0.0234819	0.0631219	0.372009	0.709886	0.789017
ARFGEF3	142.538	4.24019	0.186484	22.7376	1.90433e-114	5.64306e-112
ARFIP1	201.302	-0.552045	0.129384	-4.26673	1.98363e-05	6.38559e-05
ARFIP2	254.268	0.530984	0.105865	5.01568	5.2846e-07	2.08509e-06
ARFRP1	36.9632	0.373049	0.237331	1.57185	0.115985	0.185522
ARG1	0.354001	0.0856305	2.92252	0.0293002	0.976625	NA
ARG2	113.853	-0.417196	0.140608	-2.96708	0.00300642	0.0069181
ARGFX	8.26846	0.761902	0.517699	1.47171	0.1411	0.219405
ARGFXP2	2.8899	0.561939	0.759332	0.740043	0.459274	0.572618
ARGLU1	130.161	0.0335681	0.136916	0.245172	0.806323	0.863444
ARHGAP1	2425.55	0.450649	0.0957139	4.7083	2.49795e-06	9.07657e-06
ARHGAP10	107.266	-0.0964025	0.134165	-0.718539	0.472425	0.585026
ARHGAP11A	546.592	-1.2777	0.106648	-11.9805	4.4966e-33	1.49484e-31
ARHGAP11B	19.3212	-0.47201	0.447691	-1.05432	0.291736	0.400965
ARHGAP12	184.226	-0.718251	0.115571	-6.21482	5.13846e-10	2.79743e-09
ARHGAP15	0.1166	0.760912	5.19776	0.146392	0.883612	NA
ARHGAP17	445.032	0.540061	0.131907	4.09426	4.23514e-05	0.000129403
ARHGAP18	276.715	-0.67809	0.103499	-6.55164	5.69093e-11	3.42472e-10
ARHGAP19	121.131	-0.609869	0.154095	-3.95776	7.56574e-05	0.000224039
ARHGAP19-SLIT1	9.1687	-2.26492	1.19195	-1.90018	0.057409	0.100826
ARHGAP20	0.453554	-1.92507	1.99139	-0.966696	0.333696	NA
ARHGAP21	962.053	0.616023	0.0498759	12.3511	4.80378e-35	1.78707e-33
ARHGAP22	20.6049	0.935681	0.317847	2.94381	0.003242	0.00741158
ARHGAP23	618.216	-0.280764	0.0705166	-3.98153	6.84725e-05	0.000203887
ARHGAP24	45.3292	-0.466238	0.212526	-2.1938	0.0282499	0.0534961
ARHGAP25	0.758861	2.08124	1.77561	1.17212	0.241148	0.342841
ARHGAP26	346.55	-0.304442	0.0756048	-4.02675	5.65532e-05	0.000170135
ARHGAP26-AS1	0.154277	-0.58043	4.80932	-0.120689	0.903938	NA
ARHGAP26-IT1	0	NA	NA	NA	NA	NA
ARHGAP27	275.023	0.739414	0.100739	7.33991	2.13731e-13	1.65022e-12
ARHGAP28	20.0001	1.02604	0.283824	3.61505	0.000300288	0.000817787
ARHGAP29	2015.65	-0.204963	0.0550621	-3.7224	0.000197334	0.000551746
ARHGAP30	1.55246	0.778593	1.02669	0.758353	0.44824	0.562698
ARHGAP31	418.856	0.339121	0.104452	3.24667	0.00116762	0.0028908
ARHGAP31-AS1	9.12411	-0.463653	0.4598	-1.00838	0.313271	0.425314
ARHGAP32	253.839	0.525936	0.104873	5.01499	5.30349e-07	2.09158e-06
ARHGAP33	111.01	0.751584	0.169115	4.44421	8.82142e-06	2.96642e-05
ARHGAP35	654.358	0.237257	0.0652303	3.63722	0.000275595	0.000754485
ARHGAP36	0	NA	NA	NA	NA	NA
ARHGAP39	65.3457	0.297649	0.185637	1.60339	0.108848	0.175742
ARHGAP4	135.993	1.04496	0.136634	7.64784	2.04385e-14	1.73985e-13
ARHGAP40	113.692	0.696933	0.126595	5.50521	3.68722e-08	1.66201e-07
ARHGAP42	107.455	0.0342778	0.142139	0.241156	0.809434	0.866205
ARHGAP44	13.383	-0.211943	0.328417	-0.645347	0.518702	0.628166
ARHGAP5	788.52	-0.550883	0.106746	-5.16071	2.4601e-07	1.01177e-06
ARHGAP5-AS1	25.555	0.144934	0.28126	0.515301	0.606343	0.704517
ARHGAP6	46.1263	1.96031	0.277391	7.06696	1.58361e-12	1.11639e-11
ARHGAP8	114.854	0.0532792	0.160121	0.332743	0.739328	0.81225
ARHGAP9	3.98386	0.275554	0.672843	0.409536	0.682146	0.76572
ARHGDIA	2128.72	1.11621	0.178397	6.25691	3.9267e-10	2.16656e-09
ARHGDIB	121.525	-0.805601	0.134664	-5.9823	2.2001e-09	1.12405e-08
ARHGDIG	0	NA	NA	NA	NA	NA
ARHGEF1	240.7	0.536097	0.126495	4.23808	2.25444e-05	7.17803e-05
ARHGEF10	627.967	0.197776	0.0596091	3.31788	0.000907041	0.0022904
ARHGEF10L	37.5911	1.26338	0.253363	4.98643	6.1505e-07	2.40411e-06
ARHGEF11	392.186	0.610093	0.0819172	7.44768	9.4997e-14	7.59755e-13
ARHGEF12	736.234	-0.273809	0.0905871	-3.0226	0.0025061	0.00585461
ARHGEF15	0.225337	0.0856294	3.74759	0.0228492	0.981771	NA
ARHGEF16	90.5119	1.24183	0.155538	7.98404	1.41623e-15	1.3374e-14
ARHGEF17	215.377	0.963473	0.189594	5.08176	3.73951e-07	1.50412e-06
ARHGEF18	127.801	0.230813	0.1077	2.14311	0.0321043	0.0599757
ARHGEF19	7.839	0.618963	0.525787	1.17721	0.239111	0.340735
ARHGEF2	343.972	0.041262	0.0791108	0.521572	0.601968	0.700894
ARHGEF25	33.0078	0.507735	0.221864	2.2885	0.0221086	0.0429404
ARHGEF26	157.182	-0.851001	0.112391	-7.57182	3.68036e-14	3.06317e-13
ARHGEF26-AS1	35.4169	-0.134696	0.241011	-0.55888	0.576244	0.67984
ARHGEF28	257.231	-0.24807	0.0824699	-3.008	0.00262971	0.00612423
ARHGEF3	76.3755	0.151757	0.148444	1.02232	0.306629	0.417462
ARHGEF3-AS1	0	NA	NA	NA	NA	NA
ARHGEF33	60.6777	-0.728178	0.182359	-3.99309	6.52172e-05	0.0001947
ARHGEF34P	145.94	1.47738	0.448126	3.29679	0.000977978	0.00245882
ARHGEF35	30.0898	-0.44958	0.311595	-1.44283	0.149068	0.229922
ARHGEF37	22.1167	1.06958	0.270199	3.95847	7.54302e-05	0.000223405
ARHGEF38	0.619796	1.56544	2.14392	0.730177	0.465282	0.578347
ARHGEF38-IT1	0	NA	NA	NA	NA	NA
ARHGEF39	166.897	-0.458925	0.107862	-4.25474	2.09293e-05	6.71231e-05
ARHGEF4	26.9309	2.15578	0.336112	6.41387	1.41874e-10	8.16878e-10
ARHGEF40	112.617	0.939537	0.152378	6.16584	7.01112e-10	3.76093e-09
ARHGEF5	244.367	0.285972	0.127576	2.24158	0.0249887	0.0478477
ARHGEF6	101.211	1.70273	0.143003	11.9069	1.08936e-32	3.52596e-31
ARHGEF7	514.395	0.859124	0.0626029	13.7234	7.35506e-43	3.90159e-41
ARHGEF7-AS1	0.0321736	0	5.20139	0	1	NA
ARHGEF7-AS2	0	NA	NA	NA	NA	NA
ARHGEF9	160.589	0.263374	0.111364	2.36497	0.0180314	0.0356993
ARHGEF9-IT1	0.0498093	0	5.20139	0	1	NA
ARID1A	1731.3	0.128376	0.0779557	1.64679	0.0996021	0.163221
ARID1B	1172.62	0.1835	0.0739351	2.48191	0.0130682	0.0266401
ARID2	494.333	-0.0135275	0.096035	-0.14086	0.88798	0.927156
ARID3A	52.4985	1.41245	0.192563	7.33499	2.21731e-13	1.70739e-12
ARID3B	119.003	-0.659504	0.162092	-4.0687	4.72761e-05	0.000143431
ARID3C	0.176642	1.49851	5.19723	0.288329	0.773095	NA
ARID4A	112.181	-1.26122	0.167958	-7.5091	5.95342e-14	4.8627e-13
ARID4B	189.381	-0.630463	0.122153	-5.16125	2.4531e-07	1.00937e-06
ARID5A	55.3734	0.652149	0.209869	3.10741	0.00188732	0.00450206
ARID5B	98.7084	-0.284391	0.135221	-2.10316	0.0354519	0.0655104
ARIH1	594.835	-0.335758	0.0801152	-4.19094	2.77804e-05	8.73673e-05
ARIH2	258.675	-0.562937	0.0863635	-6.51823	7.11434e-11	4.23974e-10
ARIH2OS	8.05646	0.830178	0.557694	1.48859	0.136596	0.213172
ARL1	472.676	-0.420528	0.096948	-4.33767	1.44002e-05	4.71692e-05
ARL10	3.32251	1.41324	0.937329	1.50773	0.131624	0.206824
ARL11	3.29889	1.14811	0.844309	1.35982	0.173887	0.261927
ARL13A	0.214195	0.0533817	3.72773	0.0143201	0.988575	NA
ARL13B	300.112	-0.41749	0.0988988	-4.22139	2.42804e-05	7.69088e-05
ARL14	0.645996	-1.78208	1.63088	-1.09271	0.274521	0.381113
ARL14EP	138.205	-1.00764	0.20127	-5.00641	5.54552e-07	2.18203e-06
ARL14EPL	1.22875	-2.45661	1.46267	-1.67954	0.0930472	0.154006
ARL15	34.255	-1.14952	0.237282	-4.84454	1.26903e-06	4.78517e-06
ARL16	397.337	0.426988	0.0766369	5.57158	2.52446e-08	1.15443e-07
ARL17A	324.376	0.096526	0.0778844	1.23935	0.215216	0.312171
ARL17B	4.48945	0.194977	0.748664	0.260434	0.794529	0.854488
ARL2	190.791	0.328722	0.124425	2.64192	0.00824371	0.0174833
ARL2-SNX15	0	NA	NA	NA	NA	NA
ARL2BP	839.182	0.0017589	0.063193	0.0278338	0.977795	0.987447
ARL3	125.849	-1.10458	0.136031	-8.12007	4.6593e-16	4.64229e-15
ARL4A	311.274	-0.476787	0.0926338	-5.14701	2.64672e-07	1.08411e-06
ARL4C	2612.66	0.0988608	0.0587021	1.68411	0.0921606	0.152789
ARL4D	23.1321	-0.652197	0.265217	-2.45911	0.0139282	0.0282626
ARL5A	369.047	-1.36211	0.144463	-9.42877	4.14912e-21	6.23892e-20
ARL5B	133.346	-0.928279	0.130253	-7.12674	1.0277e-12	7.37808e-12
ARL5C	0	NA	NA	NA	NA	NA
ARL6	87.7451	0.201791	0.167082	1.20774	0.227147	0.326692
ARL6IP1	3797.73	-0.807825	0.0680375	-11.8732	1.63056e-32	5.24783e-31
ARL6IP4	390.846	0.315308	0.128244	2.45866	0.0139458	0.0282915
ARL6IP5	895.715	-0.150667	0.0781932	-1.92685	0.0539985	0.0955593
ARL6IP6	246.179	-0.62815	0.1251	-5.02118	5.13557e-07	2.03001e-06
ARL8A	316.587	0.967119	0.0894847	10.8076	3.1671e-27	7.30644e-26
ARL8B	789.956	-0.263887	0.104075	-2.53555	0.0112269	0.0231725
ARL9	0.252233	-0.63568	3.6321	-0.175017	0.861066	NA
ARMC1	468.017	-1.07165	0.115925	-9.24435	2.36667e-20	3.35058e-19
ARMC10	727.477	-0.65229	0.0932665	-6.99383	2.67485e-12	1.84185e-11
ARMC12	0.166939	0	4.70778	0	1	NA
ARMC2	50.0658	0.0224947	0.184878	0.121673	0.903158	0.937467
ARMC2-AS1	0.1604	0.0856187	4.76613	0.017964	0.985668	NA
ARMC3	12.6731	-0.139625	0.334164	-0.417835	0.676068	0.761315
ARMC4	5.12906	-0.752109	0.653448	-1.15099	0.249738	0.353243
ARMC5	93.7127	0.633886	0.179881	3.52393	0.000425201	0.00112986
ARMC6	259.814	-0.160957	0.119808	-1.34345	0.179126	0.268618
ARMC7	141.037	0.607953	0.14335	4.24105	2.22481e-05	7.09554e-05
ARMC8	924.536	-0.255552	0.0636125	-4.01733	5.88616e-05	0.00017677
ARMC9	156.234	-0.174659	0.105113	-1.66162	0.0965884	0.159102
ARMCX1	71.0408	-0.471609	0.161979	-2.91155	0.00359643	0.00816429
ARMCX2	166.238	-0.334973	0.140941	-2.37669	0.0174686	0.0346649
ARMCX3	203.745	-0.405776	0.142169	-2.85418	0.00431475	0.00964338
ARMCX4	27.9754	-0.623464	0.265862	-2.34506	0.0190238	0.0374827
ARMCX5	173.376	-0.232808	0.0999665	-2.32886	0.0198662	0.0389951
ARMCX5-GPRASP2	105.323	-0.315263	0.12844	-2.45455	0.0141059	0.0285861
ARMCX6	421.734	-0.0192822	0.0648361	-0.2974	0.766161	0.833049
ARMS2	0.0445493	0	5.20139	0	1	NA
ARMT1	218.327	-0.188771	0.114382	-1.65036	0.09887	0.162238
ARNT	379.305	0.323611	0.0697689	4.63832	3.51247e-06	1.24549e-05
ARNT2	19.8435	-0.318549	0.797276	-0.399546	0.689491	0.771854
ARNTL	111.696	0.568895	0.122479	4.64482	3.40366e-06	1.2084e-05
ARNTL2	474.212	-0.768419	0.0826802	-9.29387	1.48783e-20	2.13629e-19
ARNTL2-AS1	0.11654	0.085609	5.20139	0.0164589	0.986868	NA
ARPC1A	2666.27	0.0476466	0.0353028	1.34965	0.177127	0.266089
ARPC1B	1843.63	0.354089	0.0834656	4.24233	2.21207e-05	7.06169e-05
ARPC2	5794.02	0.0173821	0.0635354	0.273582	0.784406	0.846993
ARPC3	6362.02	-0.428186	0.062013	-6.90478	5.02804e-12	3.36908e-11
ARPC4	624.992	0.335155	0.0923793	3.62802	0.000285598	0.000780626
ARPC4-TTLL3	45.9519	0.913716	0.576586	1.5847	0.113035	0.181323
ARPC5	1458.02	-0.366793	0.122318	-2.99867	0.00271159	0.00629615
ARPC5L	240.102	-0.592917	0.0951825	-6.22927	4.68615e-10	2.56581e-09
ARPIN	91.8969	0.0342718	0.143417	0.238966	0.811132	0.867458
ARPP19	2465.32	-0.152135	0.0751745	-2.02375	0.0429957	0.0780077
ARPP21	0	NA	NA	NA	NA	NA
ARR3	1.13743	0.0216042	1.41629	0.015254	0.98783	0.994076
ARRB1	142.569	0.11822	0.127389	0.928021	0.353397	0.468154
ARRB2	444.977	0.118849	0.0888892	1.33705	0.181208	0.271385
ARRDC1	96.1999	1.40801	0.215229	6.54191	6.07368e-11	3.64612e-10
ARRDC1-AS1	86.0509	-0.318789	0.174709	-1.82469	0.0680477	0.117294
ARRDC2	30.006	1.12193	0.243639	4.60487	4.12727e-06	1.45151e-05
ARRDC3	288.09	0.872269	0.116223	7.50513	6.13693e-14	4.99647e-13
ARRDC3-AS1	50.5796	0.0052955	0.201461	0.0262854	0.97903	0.988265
ARRDC4	239.747	0.804076	0.118391	6.79171	1.10811e-11	7.19223e-11
ARRDC5	0.427481	-1.97532	2.9518	-0.669192	0.503373	NA
ARSA	145.301	1.64268	0.186296	8.81757	1.16975e-18	1.43194e-17
ARSB	439.436	0.139534	0.0846576	1.64821	0.0993089	0.162822
ARSD	374.898	0.602271	0.0655849	9.18309	4.18911e-20	5.84401e-19
ARSE	158.866	0.221342	0.112887	1.96074	0.0499093	0.0891675
ARSF	0.288027	0	3.54893	0	1	NA
ARSG	39.8226	-0.134219	0.208188	-0.644701	0.519121	0.628496
ARSH	0	NA	NA	NA	NA	NA
ARSI	0	NA	NA	NA	NA	NA
ARSJ	320.754	-0.147089	0.0786534	-1.87009	0.0614712	0.107249
ARSK	107.43	-0.553985	0.156262	-3.54522	0.00039228	0.00104756
ART1	0	NA	NA	NA	NA	NA
ART3	0	NA	NA	NA	NA	NA
ART4	0.260876	-2.76384	4.15845	-0.664633	0.506285	NA
ART5	0.10376	0	5.20139	0	1	NA
ARTN	2.28157	1.18581	0.84151	1.40915	0.15879	0.242697
ARV1	162.571	-1.21974	0.12306	-9.91171	3.70256e-23	6.48024e-22
ARVCF	9.37297	3.39477	0.668003	5.08197	3.73534e-07	1.50279e-06
ARX	2.42641	-0.635704	1.53545	-0.414018	0.678861	0.763236
AS3MT	16.2789	-0.248112	2.32237	-0.106835	0.91492	0.945398
ASAH1	1176.37	0.916907	0.0577351	15.8813	8.54199e-57	7.52878e-55
ASAH2	6.17001	0.131094	0.545923	0.240134	0.810227	0.86676
ASAH2B	18.9562	-0.72897	0.291802	-2.49816	0.0124839	0.0255551
ASAP1	3644.33	-0.125707	0.0500672	-2.51076	0.0120472	0.0247318
ASAP1-IT1	0.0960967	0	5.20139	0	1	NA
ASAP1-IT2	3.50937	1.04259	0.971623	1.07304	0.283253	0.390995
ASAP2	1140.84	0.0379239	0.0608592	0.623142	0.533191	0.64124
ASAP3	126.257	0.598189	0.130353	4.58899	4.45394e-06	1.55811e-05
ASB1	179.243	0.028319	0.109084	0.259606	0.795167	0.85496
ASB10	0	NA	NA	NA	NA	NA
ASB11	1.29779	0.0811122	1.48781	0.0545177	0.956523	0.97415
ASB12	3.84623	0.408773	0.686391	0.59554	0.551482	0.657646
ASB13	57.7206	0.982439	0.200786	4.89297	9.93261e-07	3.79023e-06
ASB14	0.845717	0.923834	1.18439	0.780009	0.435385	0.55034
ASB15	0.0228454	0	5.20139	0	1	NA
ASB16	3.92541	0.0114176	0.634171	0.0180041	0.985636	0.992391
ASB16-AS1	112.122	0.437378	0.151059	2.89542	0.00378653	0.00855517
ASB17	0	NA	NA	NA	NA	NA
ASB18	0.561479	1.41803	2.1135	0.67094	0.502259	NA
ASB2	45.349	-0.619347	0.257603	-2.40427	0.0162048	0.0323701
ASB3	32.7593	-0.807081	1.10479	-0.730528	0.465068	0.578194
ASB4	8.15551	-0.0473017	0.421647	-0.112183	0.910678	0.942521
ASB5	7.65109	-0.897426	0.555411	-1.61579	0.10614	0.172146
ASB6	230.294	0.570763	0.117471	4.85875	1.18129e-06	4.46709e-06
ASB7	166.491	-0.286083	0.105427	-2.71356	0.00665642	0.0143579
ASB8	186.872	0.185153	0.104875	1.76546	0.0774858	0.131453
ASB9	87.8825	-0.862683	0.151818	-5.68234	1.32867e-08	6.24102e-08
ASB9P1	0.552339	1.36664	1.7197	0.794696	0.42679	NA
ASCC1	481.272	-0.0844142	0.0800183	-1.05494	0.291454	0.40061
ASCC2	495.885	0.147906	0.0836805	1.76751	0.0771427	0.130935
ASCC3	687.436	-0.338079	0.0894171	-3.78092	0.000156249	0.000442925
ASCL1	0.170186	0	5.20139	0	1	NA
ASCL2	0	NA	NA	NA	NA	NA
ASCL3	0	NA	NA	NA	NA	NA
ASCL4	0	NA	NA	NA	NA	NA
ASCL5	2.30782	1.45754	1.36795	1.0655	0.286652	0.394861
ASF1A	461.625	-0.92373	0.109308	-8.45068	2.89618e-17	3.16233e-16
ASF1B	1656.84	-0.0886527	0.0636427	-1.39297	0.163627	0.249049
ASGR1	0.901687	1.07746	1.57301	0.684964	0.493366	0.604986
ASGR2	0.162298	-0.580512	4.74315	-0.122389	0.902591	NA
ASH1L	1116.22	0.0892109	0.0907704	0.982819	0.325696	0.438935
ASH1L-AS1	18.0769	-0.161345	0.296731	-0.543741	0.58662	0.688583
ASH2L	297.336	-0.397525	0.082168	-4.83795	1.31184e-06	4.93794e-06
ASIC1	158.001	0.761673	0.103822	7.33634	2.19517e-13	1.69109e-12
ASIC2	0	NA	NA	NA	NA	NA
ASIC3	13.8793	0.825468	0.359534	2.29594	0.0216794	0.0422023
ASIC4	0	NA	NA	NA	NA	NA
ASIC5	0	NA	NA	NA	NA	NA
ASIP	0.702059	-0.657841	1.77191	-0.371261	0.710443	0.78955
ASL	154.71	0.907279	0.135387	6.70137	2.06477e-11	1.30228e-10
ASMT	11.4507	-0.108871	0.414017	-0.262962	0.79258	0.853032
ASMTL	33.1706	-0.387751	0.23565	-1.64545	0.0998764	0.163578
ASMTL-AS1	16.3747	0.355739	0.346787	1.02581	0.304979	0.415742
ASNA1	783.353	-0.287075	0.0732122	-3.92113	8.81333e-05	0.000258313
ASNS	448.214	0.175027	0.074974	2.33451	0.0195692	0.0384648
ASNSD1	196.81	-0.878095	0.121694	-7.21562	5.36893e-13	3.96033e-12
ASPA	0	NA	NA	NA	NA	NA
ASPDH	0.0448034	0	5.20139	0	1	NA
ASPG	0.658165	-1.09216	1.83399	-0.595513	0.551501	0.657646
ASPH	4204.19	0.624879	0.0619295	10.0902	6.10615e-24	1.13455e-22
ASPHD1	27.6134	0.438147	0.299269	1.46406	0.143179	0.22224
ASPHD2	16.6557	-1.47597	0.426366	-3.46175	0.000536673	0.00140435
ASPM	937.969	-1.60482	0.141948	-11.3057	1.22969e-29	3.2515e-28
ASPN	0.559487	-0.707072	2.36887	-0.298485	0.765333	NA
ASPRV1	0.519244	0.032712	1.87818	0.0174168	0.986104	NA
ASPSCR1	54.8788	0.394652	0.203696	1.93746	0.0526893	0.0935755
ASRGL1	56.2042	-0.608781	0.190919	-3.18868	0.00142925	0.00348632
ASS1	169.147	1.61885	0.157416	10.2839	8.33088e-25	1.66298e-23
ASTE1	111.451	-0.149141	0.149847	-0.995288	0.319596	0.432444
ASTL	0.160607	0.911787	4.77428	0.190979	0.848542	NA
ASTN1	0	NA	NA	NA	NA	NA
ASTN2	504.237	-0.199611	0.0921106	-2.16708	0.0302285	0.056867
ASTN2-AS1	0.0407893	-0.63568	5.20139	-0.122213	0.90273	NA
ASUN	388.091	-0.682067	0.10378	-6.57227	4.95551e-11	2.99474e-10
ASXL1	1484.94	0.254892	0.0572691	4.45079	8.55558e-06	2.88493e-05
ASXL2	1009.48	0.360719	0.0537682	6.70878	1.96263e-11	1.2406e-10
ASXL3	0.0448445	0	5.20139	0	1	NA
ASZ1	0	NA	NA	NA	NA	NA
ATAD1	512.513	-0.705971	0.0934873	-7.55151	4.30225e-14	3.56179e-13
ATAD2	1519.25	-1.04777	0.0856324	-12.2357	2.00352e-34	7.24937e-33
ATAD2B	53.1065	-0.163283	0.194324	-0.840259	0.400763	0.516491
ATAD3A	175.195	-0.107537	0.149406	-0.719764	0.47167	0.584349
ATAD3B	155.915	-0.00203565	0.122297	-0.0166452	0.98672	0.99325
ATAD3C	26.785	-0.0620452	0.244345	-0.253925	0.799554	0.85871
ATAD5	237.653	-1.07087	0.14321	-7.4776	7.56932e-14	6.11918e-13
ATAT1	226.974	0.574896	0.105334	5.45783	4.81975e-08	2.14544e-07
ATCAY	7.01075	1.89168	0.632884	2.98898	0.00279913	0.00648223
ATE1	467.179	-0.27194	0.068848	-3.94987	7.81943e-05	0.000231153
ATE1-AS1	14.2201	-0.638229	0.393983	-1.61994	0.105245	0.171049
ATF1	393.719	-0.122486	0.0700534	-1.74847	0.0803831	0.135765
ATF2	835.028	-0.342026	0.0763653	-4.47881	7.50592e-06	2.55302e-05
ATF3	256.515	-0.0741746	0.0792351	-0.936133	0.349205	0.463637
ATF4	4115.3	0.440848	0.0616969	7.14538	8.97469e-13	6.47829e-12
ATF5	220.04	0.445563	0.153272	2.90701	0.00364897	0.00827045
ATF6	1394.82	-0.234617	0.0708739	-3.31034	0.000931837	0.00234831
ATF6B	1063.71	0.653948	0.127433	5.13169	2.87148e-07	1.17003e-06
ATF7	1337.46	0.474481	0.0728273	6.51515	7.26148e-11	4.32144e-10
ATF7IP	1387.91	-0.416755	0.0550228	-7.57422	3.61291e-14	3.00994e-13
ATF7IP2	40.6107	-0.966453	0.22793	-4.24013	2.23391e-05	7.11926e-05
ATG10	59.3653	-0.235802	0.17117	-1.3776	0.168328	0.254897
ATG101	63.5541	0.256004	0.184032	1.39109	0.164198	0.249741
ATG12	485.149	-0.732487	0.111166	-6.58915	4.42344e-11	2.69499e-10
ATG13	384.774	0.46883	0.100029	4.68694	2.77317e-06	9.98167e-06
ATG14	94.1052	-0.00364698	0.14766	-0.0246984	0.980296	0.989004
ATG16L1	300.652	-0.120352	0.0921646	-1.30584	0.191606	0.284037
ATG16L2	17.2042	1.14049	0.313424	3.63882	0.000273887	0.000750166
ATG2A	146.61	0.975636	0.159871	6.10265	1.04321e-09	5.50498e-09
ATG2B	223.649	0.108207	0.119803	0.903205	0.366417	0.481543
ATG3	859.12	-0.645935	0.062473	-10.3394	4.67279e-25	9.53814e-24
ATG4A	121.692	-0.534736	0.147577	-3.62344	0.000290707	0.000793329
ATG4B	461.433	0.227243	0.0880031	2.58221	0.00981695	0.020531
ATG4C	70.7798	-1.06523	0.181308	-5.87523	4.22259e-09	2.09327e-08
ATG4D	30.3751	0.936043	0.273924	3.41717	0.000632762	0.00163464
ATG5	478.828	-0.544124	0.0920494	-5.91122	3.39587e-09	1.69567e-08
ATG7	186.551	-0.192518	0.105595	-1.82318	0.0682768	0.117665
ATG9A	690.022	1.37181	0.122136	11.2318	2.84758e-29	7.3596e-28
ATG9B	20.997	0.178441	0.314273	0.567788	0.570179	0.674815
ATHL1	25.5062	1.16192	0.335621	3.46201	0.000536158	0.00140322
ATIC	2041.45	-0.716081	0.0623835	-11.4787	1.68836e-30	4.73374e-29
ATL1	70.8585	0.878223	0.186419	4.71102	2.46476e-06	8.96547e-06
ATL2	580.953	-0.257603	0.111747	-2.30523	0.0211537	0.0413241
ATL3	630.766	-0.291235	0.0658977	-4.41951	9.89261e-06	3.30465e-05
ATM	136.878	-0.314754	0.138351	-2.27505	0.022903	0.0443232
ATMIN	1593.85	-0.227945	0.0632704	-3.60271	0.000314914	0.000854579
ATN1	2682.48	0.382273	0.135261	2.82618	0.00471064	0.0104548
ATOH1	0.0498093	0	5.20139	0	1	NA
ATOH7	2.14606	-0.315957	0.950851	-0.332289	0.739671	0.812461
ATOH8	7.00611	-0.635703	1.47169	-0.431955	0.665774	0.753054
ATOX1	771.729	-0.389688	0.0779561	-4.99882	5.76832e-07	2.26244e-06
ATP10A	51.2898	-0.485419	0.241403	-2.01083	0.0443437	0.080191
ATP10B	0.152752	-1.38097	5.19435	-0.265861	0.790347	NA
ATP10D	240.927	-0.175857	0.0943697	-1.86349	0.062393	0.108658
ATP11A	1219.92	1.71155	0.081552	20.9872	8.58397e-98	2.04906e-95
ATP11A-AS1	0.203902	0.806966	3.77016	0.21404	0.830516	NA
ATP11AUN	0.0758507	0	5.20139	0	1	NA
ATP11B	316.734	-0.0412162	0.110771	-0.372085	0.70983	0.789017
ATP11C	336.533	-1.04491	0.110058	-9.4942	2.21904e-21	3.39312e-20
ATP12A	0.0683047	0	5.20139	0	1	NA
ATP13A1	729.878	0.731885	0.123595	5.92165	3.18737e-09	1.59852e-08
ATP13A2	359.891	1.21037	0.149647	8.08812	6.0595e-16	5.95113e-15
ATP13A3	2010.87	-0.317097	0.0988505	-3.20784	0.00133735	0.00327842
ATP13A4	2.17396	0.485695	0.950661	0.510903	0.609419	0.70719
ATP13A4-AS1	0.212025	0.80696	4.45372	0.181188	0.85622	NA
ATP13A5	0.55665	-2.30931	1.83807	-1.25638	0.208979	NA
ATP13A5-AS1	0.832217	0.18586	1.9025	0.0976923	0.922177	0.950813
ATP1A1	1874.49	-0.239032	0.0759611	-3.14677	0.00165084	0.00398216
ATP1A1-AS1	15.1119	0.0831267	0.345176	0.240824	0.809691	0.866403
ATP1A2	1.6228	0.215188	1.04865	0.205204	0.837412	0.888872
ATP1A3	59.4298	0.444348	0.276925	1.60458	0.108587	0.175403
ATP1A4	0	NA	NA	NA	NA	NA
ATP1B1	1386.11	0.44544	0.0747668	5.95772	2.55782e-09	1.29909e-08
ATP1B2	6.56049	-0.83061	0.543594	-1.528	0.126513	0.199833
ATP1B3	2874.64	-0.229411	0.0458401	-5.0046	5.59795e-07	2.20064e-06
ATP1B4	1.51585	0.0720646	1.52592	0.0472271	0.962332	0.977576
ATP2A1	6.70367	-0.0519708	0.459886	-0.113008	0.910024	0.94209
ATP2A1-AS1	22.4112	-0.575115	0.297716	-1.93176	0.0533895	0.0946374
ATP2A2	3671.38	0.116137	0.02794	4.15668	3.22905e-05	0.000100394
ATP2A3	0.488666	0.806975	2.45536	0.328658	0.742414	NA
ATP2B1	580.905	-0.312783	0.0989517	-3.16097	0.00157243	0.00380532
ATP2B2	0	NA	NA	NA	NA	NA
ATP2B2-IT2	0	NA	NA	NA	NA	NA
ATP2B3	0.118137	-0.635656	5.20139	-0.122209	0.902734	NA
ATP2B4	1319.24	1.07373	0.0660308	16.2611	1.86316e-59	1.79899e-57
ATP2C1	793.656	-0.362578	0.0942742	-3.846	0.000120063	0.000345649
ATP2C2	3.48911	-0.920893	0.701649	-1.31247	0.189362	0.281366
ATP4A	0	NA	NA	NA	NA	NA
ATP4B	0	NA	NA	NA	NA	NA
ATP5A1	3163.21	-0.025166	0.0532695	-0.472429	0.636621	0.729615
ATP5B	6359.47	-0.0678635	0.0361481	-1.87737	0.060467	0.105679
ATP5C1	2955.19	-0.551264	0.0670957	-8.21609	2.10245e-16	2.16895e-15
ATP5D	465.419	0.36758	0.191581	1.91867	0.0550263	0.0971282
ATP5E	3580.93	-0.965002	0.108811	-8.86864	7.40471e-19	9.24218e-18
ATP5EP2	1.42435	-0.356819	1.21713	-0.293164	0.769396	0.835668
ATP5F1	2765.34	-0.779218	0.0955586	-8.15434	3.51079e-16	3.53072e-15
ATP5G1	486.245	-0.545693	0.0968986	-5.63159	1.78554e-08	8.28064e-08
ATP5G2	3084.44	0.220621	0.120371	1.83285	0.0668255	0.115477
ATP5G3	2893.93	0.118257	0.0760343	1.55531	0.119872	0.190799
ATP5H	1421.4	-0.661705	0.102667	-6.44519	1.15459e-10	6.72678e-10
ATP5I	2693.77	-0.252028	0.0768782	-3.27828	0.0010444	0.00261169
ATP5J	540.301	-0.832684	0.0984768	-8.45564	2.77561e-17	3.0385e-16
ATP5J2	894.322	-0.758172	0.0880536	-8.61034	7.28418e-18	8.40223e-17
ATP5J2-PTCD1	81.145	0.517403	2.98206	0.173505	0.862254	0.908173
ATP5L	1472.1	-0.161555	0.0501796	-3.21953	0.001284	0.00315709
ATP5L2	2.42638	1.10672	1.07747	1.02715	0.304351	0.414984
ATP5O	1955.51	-0.203367	0.0499549	-4.071	4.68114e-05	0.000142071
ATP5S	50.8372	-0.77087	0.201123	-3.83282	0.000126681	0.000363787
ATP5SL	266.677	0.430046	0.129105	3.33099	0.000865387	0.00219275
ATP6AP1	1754.85	0.889717	0.110805	8.02958	9.78098e-16	9.36522e-15
ATP6AP1L	10.9783	0.0952969	0.470885	0.202378	0.839621	0.890666
ATP6AP2	1612.39	-0.446392	0.106902	-4.17571	2.97059e-05	9.29126e-05
ATP6V0A1	338.202	0.344029	0.095047	3.61957	0.000295092	0.000804529
ATP6V0A2	327.866	0.289914	0.0864766	3.35251	0.000800817	0.00203846
ATP6V0A4	7.27592	-0.985648	0.482329	-2.04352	0.0410011	0.0747598
ATP6V0B	692.686	0.00930775	0.0540398	0.172239	0.86325	0.908831
ATP6V0C	5933.38	0.558576	0.106225	5.2584	1.45316e-07	6.12895e-07
ATP6V0CP3	0.129362	0	5.20139	0	1	NA
ATP6V0D1	2247.59	0.692896	0.0759761	9.11992	7.51826e-20	1.02309e-18
ATP6V0D2	39.6559	0.904449	0.233002	3.88172	0.00010372	0.000301274
ATP6V0E1	2711.87	-0.676268	0.101485	-6.66373	2.66965e-11	1.66244e-10
ATP6V0E2	140.489	1.00244	0.169238	5.9233	3.15544e-09	1.58436e-08
ATP6V0E2-AS1	17.0071	-0.088389	0.31235	-0.282981	0.777192	0.841707
ATP6V1A	1220.31	-0.447561	0.0780165	-5.73675	9.65128e-09	4.61281e-08
ATP6V1B1	1.60886	1.8544	1.35639	1.36716	0.171576	0.258901
ATP6V1B1-AS1	24.4025	-0.360021	0.308553	-1.1668	0.24329	0.345601
ATP6V1B2	778.354	-0.0782622	0.0713401	-1.09703	0.272629	0.378946
ATP6V1C1	1043.59	-0.0847891	0.0616087	-1.37625	0.168743	0.255387
ATP6V1C2	11.462	0.0480925	0.387917	0.123976	0.901334	0.936139
ATP6V1D	428.026	-0.465438	0.0919794	-5.06024	4.18725e-07	1.67324e-06
ATP6V1E1	1410.02	-0.248297	0.0765619	-3.2431	0.00118238	0.00292608
ATP6V1E2	10.8447	0.171008	0.404639	0.422619	0.672573	0.758598
ATP6V1F	673.802	0.385641	0.0800798	4.81571	1.46676e-06	5.48623e-06
ATP6V1G1	842.656	-0.195527	0.0833317	-2.34638	0.0189569	0.0373639
ATP6V1G2	15.9329	-0.986088	0.35107	-2.80881	0.00497248	0.010979
ATP6V1G2-DDX39B	7.7317	-3.13866	3.39036	-0.92576	0.354571	0.469348
ATP6V1G3	0	NA	NA	NA	NA	NA
ATP6V1H	518.789	-0.0344128	0.0668315	-0.514919	0.606609	0.704779
ATP7A	132.113	0.0385819	0.139427	0.276718	0.781997	0.845374
ATP7B	44.0063	0.0170446	0.208459	0.0817644	0.934834	0.960255
ATP8A1	7.62806	-0.273497	0.768444	-0.35591	0.721908	0.798733
ATP8A2	10.9971	-1.88937	0.525544	-3.59507	0.0003243	0.000876586
ATP8B1	39.2272	-0.45213	0.213526	-2.11745	0.0342219	0.0634557
ATP8B2	171.762	-0.17864	0.109302	-1.63437	0.102181	0.166874
ATP8B3	91.9585	0.365917	0.17224	2.12446	0.0336314	0.062489
ATP8B4	0.276439	-1.1654	3.56386	-0.327005	0.743664	NA
ATP8B5P	0.452017	-2.00275	1.81859	-1.10126	0.270782	NA
ATP9A	202.7	0.611782	0.0887044	6.89686	5.31658e-12	3.55272e-11
ATP9B	88.3669	-0.444079	0.119346	-3.72094	0.000198482	0.000554774
ATPAF1	370.676	-0.519961	0.112177	-4.63517	3.56636e-06	1.26329e-05
ATPAF2	128.329	0.414516	0.104352	3.97228	7.11869e-05	0.00021153
ATPIF1	938.376	-0.162475	0.0501929	-3.23701	0.00120787	0.00298238
ATR	566.719	-0.846779	0.119346	-7.09518	1.29187e-12	9.18636e-12
ATRAID	1721.48	0.18328	0.051317	3.57153	0.000354906	0.000954282
ATRIP	59.7144	-0.445043	0.17012	-2.61606	0.00889519	0.0187562
ATRN	822.729	0.598021	0.0639151	9.35649	8.24258e-21	1.21185e-19
ATRNL1	228.323	1.15915	0.137061	8.45723	2.73809e-17	2.99933e-16
ATRX	456.367	-0.517236	0.129457	-3.99544	6.45746e-05	0.000192983
ATXN1	292.464	0.484744	0.0865623	5.59995	2.14418e-08	9.87194e-08
ATXN10	1541.95	-0.455352	0.06285	-7.24506	4.3224e-13	3.23277e-12
ATXN1L	427.599	0.146974	0.0761359	1.93041	0.0535556	0.0948831
ATXN2	2370.05	-0.145709	0.0842714	-1.72905	0.0838007	0.140721
ATXN2L	3046.41	0.659245	0.123948	5.31872	1.04498e-07	4.47771e-07
ATXN3	95.7531	-0.594949	0.173208	-3.43488	0.000592815	0.00154141
ATXN3L	0.0341524	0	5.20139	0	1	NA
ATXN7	465.636	0.347304	0.0662341	5.24359	1.57483e-07	6.61776e-07
ATXN7L1	105.868	0.0451399	0.147081	0.306905	0.758916	0.82758
ATXN7L2	61.0074	0.571732	0.210106	2.72116	0.00650523	0.0140634
ATXN7L3	276.444	0.243815	0.0863206	2.82453	0.00473503	0.0105048
ATXN7L3B	583.325	0.704812	0.0649701	10.8483	2.03278e-27	4.74693e-26
ATXN8OS	0.490488	-1.37493	2.34842	-0.585471	0.558231	NA
AUH	43.5506	-0.715468	0.209635	-3.41292	0.000642701	0.00165857
AUNIP	157.998	-0.873511	0.10503	-8.31679	9.03814e-17	9.49502e-16
AUP1	1071.62	0.0765729	0.099321	0.770964	0.440728	0.555296
AURKA	1788.14	-1.29829	0.0451275	-28.7693	5.19089e-182	4.46079e-179
AURKAIP1	232.983	-0.212679	0.119894	-1.7739	0.0760804	0.129372
AURKAPS1	10.5169	-0.258001	0.424198	-0.608208	0.543049	0.650093
AURKB	1084.07	-0.446607	0.0980601	-4.55443	5.25288e-06	1.82019e-05
AURKC	1.8271	0.608157	1.01294	0.600386	0.548249	0.655282
AUTS2	3.76399	0.830056	1.14708	0.723626	0.469295	0.581904
AVEN	55.1872	-0.774372	0.183287	-4.22492	2.39029e-05	7.57969e-05
AVIL	1.58518	0.210536	1.14539	0.183811	0.854162	0.90186
AVL9	468.238	0.297544	0.0745744	3.9899	6.61011e-05	0.000197236
AVP	0	NA	NA	NA	NA	NA
AVPI1	94.8364	0.830504	0.177089	4.68975	2.73544e-06	9.85413e-06
AVPR1A	0.771531	0.0991701	2.0296	0.0488619	0.961029	0.976857
AVPR1B	0	NA	NA	NA	NA	NA
AVPR2	1.3183	1.46749	1.18377	1.23968	0.215095	0.312099
AWAT1	0.0739084	0.0855992	5.20139	0.016457	0.98687	NA
AWAT2	0.0847617	0.806937	5.20139	0.155139	0.876712	NA
AXDND1	1.79562	0.0216619	0.898499	0.024109	0.980766	0.989395
AXIN1	65.0306	0.341624	0.201648	1.69416	0.0902357	0.150134
AXIN2	4.51409	0.486502	0.863022	0.563719	0.572945	0.677203
AXL	1603.69	-0.461517	0.0803556	-5.74343	9.27795e-09	4.44426e-08
AZGP1	0.154766	1.63337	4.82071	0.338824	0.734742	NA
AZGP1P1	0.0448034	0	5.20139	0	1	NA
AZI2	422.324	-0.00163872	0.0802016	-0.0204325	0.983698	0.991298
AZIN1	1390.15	-0.675874	0.0677225	-9.98005	1.86371e-23	3.33663e-22
AZIN1-AS1	1.14656	0.537224	1.29931	0.413469	0.679263	0.763588
AZIN2	12.0162	1.08177	0.406161	2.66339	0.00773582	0.0164896
AZU1	0.0714695	0.0855992	5.20139	0.016457	0.98687	NA
B2M	2488.7	-0.476913	0.0646526	-7.37655	1.62443e-13	1.2702e-12
B3GALNT1	362.638	-0.0594829	0.0902324	-0.659219	0.509755	0.619908
B3GALNT2	457.626	-0.734115	0.0836946	-8.77136	1.76523e-18	2.13504e-17
B3GALT1	9.19118	1.32531	0.608947	2.17639	0.0295262	0.0556615
B3GALT2	0.0586424	0	5.20139	0	1	NA
B3GALT4	0	NA	NA	NA	NA	NA
B3GALT5	78.3632	0.199433	0.153863	1.29617	0.194917	0.288176
B3GALT5-AS1	8.31034	0.491888	0.455145	1.08073	0.279819	0.387124
B3GALT6	264.444	-0.0124963	0.0777167	-0.160793	0.872257	0.91553
B3GAT1	1.65889	-0.220015	1.1511	-0.191135	0.84842	0.897351
B3GAT2	0.562213	-1.26672	1.99156	-0.636045	0.524747	NA
B3GAT3	90.0972	1.01125	0.164098	6.16246	7.16231e-10	3.83843e-09
B3GLCT	229.968	-0.276188	0.103937	-2.65726	0.00787785	0.0167715
B3GNT2	227.826	-0.0640506	0.102774	-0.623217	0.533142	0.641225
B3GNT3	18.7485	0.179513	0.37065	0.48432	0.628159	0.722375
B3GNT4	57.6902	2.48672	0.235696	10.5505	5.05144e-26	1.09482e-24
B3GNT5	389.727	0.305403	0.0755759	4.04101	5.32209e-05	0.000160531
B3GNT6	1.18611	0.871084	1.40347	0.620663	0.534822	0.642706
B3GNT7	3.61907	-0.072345	0.698338	-0.103596	0.91749	0.947423
B3GNT8	0.243637	-0.635694	3.11537	-0.204051	0.838313	NA
B3GNT9	74.3073	1.11706	0.183957	6.07241	1.26002e-09	6.60043e-09
B3GNTL1	43.4056	-0.0753182	0.224806	-0.335036	0.737598	0.810971
B4GALNT1	318.281	1.07728	0.132003	8.16104	3.32152e-16	3.35018e-15
B4GALNT2	0.202825	0.806967	4.55336	0.177225	0.859332	NA
B4GALNT3	31.4286	0.906178	0.232601	3.89585	9.78543e-05	0.000285248
B4GALNT4	38.6264	2.32847	0.230565	10.0989	5.58437e-24	1.04325e-22
B4GALT1	1773.41	0.737223	0.0605456	12.1763	4.15608e-34	1.4728e-32
B4GALT1-AS1	2.49763	0.0725589	0.84388	0.0859825	0.93148	0.958075
B4GALT2	394.089	0.536339	0.128157	4.18501	2.85158e-05	8.94836e-05
B4GALT3	676.076	0.431971	0.113724	3.7984	0.000145633	0.000414677
B4GALT4	177.267	0.103594	0.118578	0.873637	0.382316	0.497685
B4GALT4-AS1	0	NA	NA	NA	NA	NA
B4GALT5	1299.11	0.459887	0.0496091	9.27022	1.85763e-20	2.64955e-19
B4GALT6	65.5537	-0.221859	0.169833	-1.30633	0.191439	0.283863
B4GALT7	100.348	0.972859	0.161169	6.03627	1.5772e-09	8.17471e-09
B4GAT1	49.744	1.11323	0.209478	5.31431	1.07065e-07	4.58084e-07
B9D1	99.309	0.65616	0.151367	4.33491	1.45823e-05	4.7711e-05
B9D2	23.2308	0.756479	0.315007	2.40147	0.0163293	0.0325959
BAALC	0.646883	-1.11647	1.66	-0.672575	0.501217	0.612037
BAALC-AS1	0.605753	-1.32743	1.87688	-0.707253	0.479409	NA
BAALC-AS2	0	NA	NA	NA	NA	NA
BAAT	3.44986	0.539534	0.799053	0.675217	0.499538	0.610767
BABAM1	914.99	0.00634394	0.0811074	0.0782165	0.937656	0.962047
BACE1	253.614	0.632026	0.0915152	6.90623	4.97691e-12	3.33873e-11
BACE1-AS	2.39789	0.67886	0.945066	0.71832	0.47256	0.585151
BACE2	936.953	0.243819	0.0660502	3.69142	0.000223003	0.000618685
BACH1	192.885	0.153684	0.105575	1.45569	0.145479	0.225298
BACH1-IT2	0.702944	-0.490879	1.5216	-0.322606	0.746993	0.818578
BACH2	20.8479	-0.357156	0.395218	-0.903694	0.366158	0.481312
BAD	74.7928	0.881839	0.193352	4.56078	5.09633e-06	1.77022e-05
BAG1	125.946	0.0358972	0.118811	0.302138	0.762547	0.830486
BAG2	705.933	-0.852814	0.097549	-8.74242	2.28173e-18	2.73664e-17
BAG3	1167.73	0.136771	0.11263	1.21434	0.224616	0.323676
BAG4	201.805	-0.684157	0.100405	-6.81399	9.49275e-12	6.2035e-11
BAG5	289.367	-0.00992747	0.0938685	-0.105759	0.915773	0.946048
BAG6	1253.79	0.454147	0.131258	3.45995	0.000540266	0.0014129
BAGE	0.721107	0.865188	2.05276	0.421474	0.673409	0.759341
BAGE2	0	NA	NA	NA	NA	NA
BAGE3	0	NA	NA	NA	NA	NA
BAGE4	0	NA	NA	NA	NA	NA
BAGE5	0	NA	NA	NA	NA	NA
BAHCC1	32.7441	0.189898	0.240338	0.790127	0.429453	0.544523
BAHD1	113.666	0.657458	0.160592	4.09397	4.24055e-05	0.000129523
BAIAP2	188.204	0.0192612	0.142523	0.135144	0.892498	0.930278
BAIAP2-AS1	31.6216	0.358675	0.248029	1.4461	0.148148	0.22875
BAIAP2L1	1610.08	0.231367	0.055683	4.15508	3.25178e-05	0.000101009
BAIAP2L2	144.595	0.899659	0.184872	4.86639	1.13658e-06	4.30557e-06
BAIAP3	6.50856	2.30691	0.589692	3.91205	9.15141e-05	0.000267538
BAK1	158.239	0.638794	0.141339	4.51958	6.19623e-06	2.13117e-05
BAMBI	138.206	0.786039	0.104825	7.49858	6.4515e-14	5.24512e-13
BANCR	0.0733609	0	5.20139	0	1	NA
BANF1	1428.37	-0.0543798	0.0619481	-0.877828	0.380037	0.495351
BANF2	0	NA	NA	NA	NA	NA
BANK1	15.246	-0.44571	0.415696	-1.0722	0.283629	0.391418
BANP	169.164	0.306378	0.131449	2.33078	0.0197652	0.0388145
BAP1	292.801	0.193226	0.111622	1.73108	0.0834375	0.14018
BARD1	389.15	-0.6379	0.100084	-6.37363	1.84603e-10	1.04885e-09
BARHL1	0.103643	0.085609	5.20139	0.0164589	0.986868	NA
BARHL2	0.301187	0.193071	2.65824	0.0726311	0.9421	NA
BARX1	0.0510592	0.806927	5.20139	0.155137	0.876714	NA
BARX2	0.372683	0.0856264	2.52356	0.0339307	0.972932	NA
BASP1	3450.12	-1.18311	0.0597789	-19.7915	3.52566e-87	6.88586e-85
BASP1P1	0.523801	2.77846	2.56577	1.0829	0.278855	NA
BATF	0	NA	NA	NA	NA	NA
BATF2	3.60055	-0.581945	0.649707	-0.895704	0.370411	0.485281
BATF3	30.8416	-0.0710732	0.265842	-0.267351	0.789199	0.850672
BAX	550.05	0.488235	0.101423	4.81384	1.48058e-06	5.53671e-06
BAZ1A	621.011	-1.10279	0.11153	-9.88782	4.70137e-23	8.17838e-22
BAZ1B	1249.99	-0.353376	0.0543831	-6.4979	8.14474e-11	4.81871e-10
BAZ2A	1076.43	0.402496	0.0841513	4.78301	1.72692e-06	6.39254e-06
BAZ2B	224.96	-0.329597	0.107269	-3.07262	0.00212189	0.00501606
BBC3	7.63328	0.773475	0.489933	1.57874	0.114397	0.18322
BBIP1	230.445	-0.611023	0.0826465	-7.39321	1.43329e-13	1.12741e-12
BBOX1	0	NA	NA	NA	NA	NA
BBOX1-AS1	4.37175	0.631696	0.886601	0.712492	0.47616	0.588548
BBS1	185.403	0.598267	0.0961107	6.22477	4.82261e-10	2.63465e-09
BBS10	134.491	-0.674092	0.143247	-4.7058	2.5287e-06	9.17667e-06
BBS12	41.0885	-1.0366	0.238162	-4.3525	1.34592e-05	4.42469e-05
BBS2	131.208	0.736545	0.138588	5.31463	1.06872e-07	4.57374e-07
BBS4	77.4544	0.089992	0.143794	0.625838	0.531421	0.639917
BBS5	101.064	0.842945	0.180465	4.67095	2.99805e-06	1.07354e-05
BBS7	178.699	-0.253074	0.123041	-2.05684	0.0397021	0.0725837
BBS9	83.7167	0.228238	0.177632	1.28489	0.19883	0.292978
BBX	1051.17	-0.235965	0.068107	-3.46463	0.000530966	0.0013909
BCAM	115.464	0.263597	0.202827	1.29962	0.193731	0.286669
BCAN	6.00065	0.532952	0.539845	0.987231	0.32353	0.436735
BCAP29	598.107	-0.281646	0.0958269	-2.93912	0.00329151	0.00751576
BCAP31	1088.39	0.385598	0.0702579	5.48833	4.0576e-08	1.82083e-07
BCAR1	877.125	0.772098	0.146462	5.27165	1.35204e-07	5.72211e-07
BCAR3	315.784	0.588441	0.0914189	6.43675	1.22058e-10	7.08962e-10
BCAR4	0	NA	NA	NA	NA	NA
BCAS1	8.34272	-1.89495	0.546185	-3.46943	0.000521558	0.0013673
BCAS2	1090.86	-0.956346	0.110648	-8.64312	5.46995e-18	6.35645e-17
BCAS3	95.3748	0.495579	0.134203	3.69275	0.000221842	0.000615861
BCAS4	26.857	-0.308667	0.310873	-0.992905	0.320756	0.433775
BCAT1	782.779	-0.842775	0.100657	-8.37273	5.62991e-17	6.01749e-16
BCAT2	343.962	0.794332	0.0972082	8.17145	3.04709e-16	3.08787e-15
BCCIP	727.715	-1.46782	0.111589	-13.1538	1.61838e-39	7.43721e-38
BCDIN3D	19.5631	-0.253089	0.340034	-0.744305	0.456692	0.570309
BCDIN3D-AS1	19.0113	0.629657	0.351363	1.79204	0.0731267	0.124946
BCHE	265.053	-0.680291	0.142115	-4.78689	1.69388e-06	6.27833e-06
BCKDHA	435.998	1.3206	0.135738	9.72907	2.26655e-22	3.77839e-21
BCKDHB	376.794	0.0951757	0.117577	0.809475	0.418242	0.533417
BCKDK	1653.21	1.41859	0.115769	12.2536	1.60606e-34	5.84818e-33
BCL10	795.099	-0.600451	0.0592905	-10.1273	4.18124e-24	7.92315e-23
BCL11A	17.5093	-0.50081	0.453463	-1.10441	0.269415	0.375482
BCL11B	2.20405	-0.350876	1.24144	-0.282635	0.777457	0.841869
BCL2	120.046	0.513301	0.174724	2.93778	0.00330567	0.00754509
BCL2A1	0.519774	-0.635705	2.09405	-0.303576	0.761451	NA
BCL2L1	1390.87	0.195871	0.0609156	3.21544	0.00130243	0.00319784
BCL2L10	0.244305	0.806971	3.66003	0.220482	0.825496	NA
BCL2L11	273.895	-0.296935	0.0953151	-3.1153	0.0018376	0.00439199
BCL2L12	248.87	-0.237306	0.109052	-2.17607	0.0295497	0.0556997
BCL2L13	352.272	0.0595707	0.0653495	0.91157	0.361995	0.477007
BCL2L14	0.493152	-0.601012	2.10111	-0.286045	0.774843	NA
BCL2L15	15.5466	-1.13473	0.385769	-2.94147	0.00326661	0.00746289
BCL2L2	46.892	0.115896	0.220309	0.52606	0.598846	0.698356
BCL2L2-PABPN1	1228.39	-0.503925	0.061456	-8.19976	2.40859e-16	2.46701e-15
BCL3	319.013	0.033742	0.15825	0.213219	0.831156	0.883649
BCL6	264.149	0.696911	0.0947391	7.35611	1.89348e-13	1.46989e-12
BCL6B	0.112383	-0.635659	5.20139	-0.122209	0.902733	NA
BCL7A	149.493	0.746185	0.111734	6.67821	2.41877e-11	1.5161e-10
BCL7B	423.718	0.1825	0.093428	1.95338	0.0507746	0.0905065
BCL7C	94.5746	0.537716	0.160392	3.35252	0.000800794	0.00203846
BCL9	691.565	-0.0150504	0.0955814	-0.157461	0.874881	0.91742
BCL9L	646.443	0.704039	0.173599	4.05555	5.00172e-05	0.000151346
BCLAF1	2171.04	-0.681613	0.0838734	-8.12669	4.41158e-16	4.41338e-15
BCO1	7.70625	0.83438	0.52099	1.60153	0.10926	0.176186
BCO2	13.3894	0.676717	0.338408	1.99971	0.0455317	0.082132
BCOR	793.416	0.697998	0.0674955	10.3414	4.57815e-25	9.35609e-24
BCORL1	165.423	0.702329	0.150175	4.67673	2.91486e-06	1.04588e-05
BCORP1	0	NA	NA	NA	NA	NA
BCR	126.056	0.202253	0.137733	1.46844	0.141984	0.220601
BCRP2	2.25384	0.383139	1.16588	0.328626	0.742438	0.814729
BCRP3	26.5956	1.45637	0.326217	4.46443	8.02831e-06	2.7178e-05
BCS1L	230.275	0.00375046	0.0916796	0.0409083	0.967369	0.980143
BCYRN1	24.6746	-1.72241	0.339095	-5.07943	3.78573e-07	1.52164e-06
BDH1	318.754	0.672893	0.101034	6.66008	2.73679e-11	1.70178e-10
BDH2	115.736	-0.38226	0.157016	-2.43453	0.0149113	0.0300341
BDKRB1	0.489729	0.806973	2.21427	0.364443	0.715527	NA
BDKRB2	2.30989	-0.635707	1.52928	-0.415691	0.677636	0.762299
BDNF	259.613	-0.98679	0.0947306	-10.4168	2.07821e-25	4.32423e-24
BDNF-AS	7.73546	0.297456	0.566033	0.52551	0.599229	0.69866
BDP1	277.505	-0.819492	0.142913	-5.73421	9.79684e-09	4.67718e-08
BEAN1	0.985803	-0.635704	1.91383	-0.332164	0.739766	0.812471
BEAN1-AS1	0.0679627	0	5.20139	0	1	NA
BECN1	268.402	-0.226813	0.0900419	-2.51897	0.01177	0.0242148
BECN2	0	NA	NA	NA	NA	NA
BEGAIN	4.67923	1.16342	0.692309	1.68049	0.0928623	0.153761
BEND2	1.97649	2.39986	1.23201	1.94791	0.0514254	0.0915714
BEND3	174.939	0.142142	0.118669	1.1978	0.230994	0.331007
BEND3P3	3.1851	-0.0238953	0.703184	-0.0339815	0.972892	0.984052
BEND4	0	NA	NA	NA	NA	NA
BEND5	0	NA	NA	NA	NA	NA
BEND6	59.9876	-0.206755	0.200302	-1.03222	0.30197	0.412425
BEND7	161.329	-0.539713	0.123465	-4.37138	1.23463e-05	4.07676e-05
BEST1	1.08738	-0.0582004	1.33919	-0.0434593	0.965335	0.979022
BEST2	0.0315524	-0.63568	5.20139	-0.122213	0.90273	NA
BEST3	60.9064	-0.482477	0.187738	-2.56995	0.0101712	0.0211818
BEST4	0.157664	0.806957	5.20139	0.155143	0.876709	NA
BET1	330.942	-0.515255	0.142649	-3.61205	0.000303787	0.000826268
BET1L	398.612	0.839007	0.130247	6.44164	1.18192e-10	6.879e-10
BEX1	0.270511	-1.66279	3.55596	-0.467606	0.640066	NA
BEX2	23.6852	0.389878	0.258644	1.50739	0.13171	0.206938
BEX4	11.5623	-0.218249	0.405079	-0.538782	0.590037	0.691556
BEX5	9.75169	0.177584	0.512206	0.346704	0.728814	0.803884
BFAR	862.989	0.241969	0.0528162	4.58134	4.62002e-06	1.61194e-05
BFSP1	24.4808	-0.419058	0.280577	-1.49356	0.135291	0.21154
BFSP2	0	NA	NA	NA	NA	NA
BGLAP	0.401776	2.5424	2.81117	0.904394	0.365786	NA
BGLT3	0	NA	NA	NA	NA	NA
BGN	74.7085	-0.553821	0.369286	-1.49971	0.13369	0.209417
BHLHA15	0	NA	NA	NA	NA	NA
BHLHA9	0	NA	NA	NA	NA	NA
BHLHB9	19.9472	-0.225449	0.38504	-0.58552	0.558198	0.663927
BHLHE22	0	NA	NA	NA	NA	NA
BHLHE23	0	NA	NA	NA	NA	NA
BHLHE40	1602.96	1.42404	0.0488303	29.1631	5.70545e-187	6.12872e-184
BHLHE40-AS1	10.8499	0.667846	0.396483	1.68443	0.0920992	0.152717
BHLHE41	415.969	1.71281	0.0832128	20.5835	3.85778e-94	8.84049e-92
BHMG1	0.129346	0	5.20139	0	1	NA
BHMT	1.02644	0.921648	1.15491	0.798028	0.424854	0.539889
BHMT2	8.52988	0.639395	0.473257	1.35105	0.176679	0.265481
BICC1	1235.66	0.711126	0.0549441	12.9427	2.58356e-38	1.13564e-36
BICD1	328.617	0.920814	0.0771961	11.9282	8.43375e-33	2.74528e-31
BICD2	191.367	0.0601846	0.0967642	0.621971	0.533961	0.641896
BID	673.909	0.0797731	0.0629629	1.26699	0.20516	0.300553
BIK	21.8022	-1.17774	0.34675	-3.39652	0.000682474	0.00175515
BIN1	254.612	0.0137112	0.123573	0.110956	0.911651	0.943036
BIN2	0.303015	0.00940039	2.60694	0.00360591	0.997123	NA
BIN3	63.7576	0.231153	0.174114	1.3276	0.184312	0.275195
BIN3-IT1	2.11842	-0.574217	1.20263	-0.477469	0.633028	0.726923
BIRC2	468.925	-0.123934	0.105177	-1.17834	0.23866	0.340176
BIRC3	246.979	-0.551586	0.107674	-5.12273	3.01146e-07	1.22475e-06
BIRC5	606.437	-0.843277	0.070349	-11.987	4.15493e-33	1.38662e-31
BIRC6	880.74	-0.255434	0.122262	-2.08924	0.0366864	0.0675809
BIRC6-AS2	0.076977	0	5.20139	0	1	NA
BIRC7	2.10116	2.5691	0.840385	3.05705	0.00223528	0.00525479
BIRC8	0	NA	NA	NA	NA	NA
BISPR	96.6214	-0.502524	0.134391	-3.73927	0.000184555	0.000518377
BIVM	199.027	0.178367	0.121591	1.46694	0.142392	0.221213
BIVM-ERCC5	329.481	-0.0985149	0.130417	-0.755385	0.450018	0.564098
BLACAT1	1.66312	-0.729886	1.04293	-0.699845	0.484024	0.596253
BLACE	6.73678	0.296736	0.476382	0.622896	0.533353	0.641345
BLCAP	810.113	0.135764	0.0610836	2.22259	0.0262433	0.0500658
BLID	0	NA	NA	NA	NA	NA
BLK	0	NA	NA	NA	NA	NA
BLM	159.867	-1.10643	0.116017	-9.53673	1.47409e-21	2.28864e-20
BLMH	384.997	-0.281221	0.0679279	-4.13999	3.4732e-05	0.000107498
BLNK	0.0451173	0	5.20139	0	1	NA
BLOC1S1	207.045	-0.01186	0.136223	-0.0870628	0.930622	0.957531
BLOC1S1-RDH5	13.4076	0.447341	0.344718	1.2977	0.19439	0.28747
BLOC1S2	352.824	-0.11308	0.087256	-1.29596	0.194988	0.288256
BLOC1S3	160.648	0.533558	0.146605	3.63943	0.000273246	0.00074877
BLOC1S4	70.3994	0.116406	0.174177	0.668318	0.503931	0.614347
BLOC1S5	56.4185	-2.38157	1.50661	-1.58075	0.113935	0.1826
BLOC1S5-TXNDC5	66.5411	-0.0164925	1.52105	-0.0108428	0.991349	0.996451
BLOC1S6	228.097	-0.505102	0.118026	-4.2796	1.87233e-05	6.04201e-05
BLVRA	190.275	0.151615	0.110593	1.37093	0.170396	0.257482
BLVRB	209.883	1.55778	0.167456	9.30261	1.37043e-20	1.97763e-19
BLZF1	412.067	-0.644078	0.133506	-4.82432	1.40478e-06	5.26587e-06
BMF	27.2869	0.602484	0.318689	1.89051	0.05869	0.102835
BMI1	156.01	0.128651	0.190527	0.675237	0.499525	0.610767
BMP1	475.357	0.804499	0.112924	7.12425	1.04648e-12	7.50662e-12
BMP10	0	NA	NA	NA	NA	NA
BMP15	0.0510592	0.806927	5.20139	0.155137	0.876714	NA
BMP2	120.606	0.456644	0.139014	3.28488	0.00102024	0.00255574
BMP2K	712.175	0.049039	0.0760819	0.644556	0.519215	0.628566
BMP3	23.9121	-0.0170547	0.260793	-0.0653955	0.947859	0.968426
BMP4	14.5482	0.0951417	0.672661	0.141441	0.887522	0.927034
BMP5	0.0445493	0	5.20139	0	1	NA
BMP6	1.61756	-0.619175	1.52828	-0.405144	0.685372	0.768495
BMP7	2.34559	2.35758	1.04682	2.25213	0.0243139	0.0467168
BMP7-AS1	0	NA	NA	NA	NA	NA
BMP8A	8.14773	0.873256	0.519246	1.68178	0.0926123	0.153479
BMP8B	54.5105	2.71398	0.257501	10.5397	5.66861e-26	1.22395e-24
BMPER	9.61072	0.806987	1.46221	0.551895	0.58102	0.683961
BMPR1A	319.808	0.10729	0.0869088	1.23452	0.217011	0.314403
BMPR1B	33.1658	-0.33965	0.228643	-1.4855	0.137411	0.21425
BMPR1B-AS1	0.0510592	0.806927	5.20139	0.155137	0.876714	NA
BMPR2	1129.82	0.245979	0.0979961	2.51009	0.01207	0.0247728
BMS1	818.427	-0.71036	0.0710327	-10.0005	1.51672e-23	2.74111e-22
BMS1P17	7.1423	1.0084	0.498863	2.0214	0.043238	0.0783986
BMS1P18	7.1423	1.0084	0.498863	2.0214	0.043238	0.0783986
BMS1P20	186.668	-0.204645	0.102263	-2.00117	0.0453736	0.0818726
BMS1P21	1.91151	-0.304902	0.83887	-0.363467	0.716256	0.794213
BMS1P4	78.8319	-0.0615177	0.158987	-0.386935	0.698804	0.779538
BMS1P5	179.558	-0.224236	0.129837	-1.72706	0.0841577	0.141252
BMS1P6	60.6509	-0.184279	0.167517	-1.10006	0.271304	0.377502
BMX	0.0380145	-0.63568	5.20139	-0.122213	0.90273	NA
BNC1	612.334	-0.379604	0.0521362	-7.281	3.31363e-13	2.51108e-12
BNC2	96.5996	0.875153	0.144571	6.05344	1.41783e-09	7.39327e-09
BNIP1	141.78	-0.164508	0.12858	-1.27942	0.200748	0.29521
BNIP2	297.402	-0.810866	0.120279	-6.74153	1.56726e-11	1.00135e-10
BNIP3	2844.04	1.28017	0.0510652	25.0693	1.07612e-138	5.28437e-136
BNIP3L	1575.39	0.956215	0.0638928	14.9659	1.22633e-50	8.33081e-49
BNIPL	2.89968	-0.295824	0.962298	-0.307414	0.758528	0.827355
BOC	30.09	1.62918	0.241001	6.76006	1.37934e-11	8.84582e-11
BOD1	346.915	-0.116894	0.0898066	-1.30162	0.193046	0.28591
BOD1L1	613.283	-0.558873	0.123271	-4.5337	5.79592e-06	1.99869e-05
BOD1L2	0.477476	1.39803	1.76683	0.791267	0.428788	NA
BOK	149.788	1.65942	0.185478	8.9467	3.66283e-19	4.69448e-18
BOK-AS1	1.62096	-1.57684	1.35188	-1.16641	0.24345	0.345799
BOLA1	71.4305	-0.306988	0.152465	-2.0135	0.0440625	0.0797413
BOLA2	102.682	-0.00622118	0.179543	-0.0346502	0.972359	0.983865
BOLA2B	102.682	-0.00622118	0.179543	-0.0346502	0.972359	0.983865
BOLA3	349.605	-0.530023	0.104014	-5.09568	3.47491e-07	1.4036e-06
BOLA3-AS1	83.2563	0.617542	0.169451	3.64437	0.000268045	0.000735309
BOLL	0.485224	0.163163	2.18089	0.0748148	0.940362	NA
BOP1	179.821	-0.422083	0.159617	-2.64434	0.00818496	0.0173716
BORA	191.632	-1.20243	0.126154	-9.53145	1.55097e-21	2.39933e-20
BPESC1	0	NA	NA	NA	NA	NA
BPGM	78.8715	-0.279209	0.146493	-1.90595	0.0566565	0.0997189
BPHL	137.099	1.32121	0.132486	9.97244	2.0123e-23	3.58398e-22
BPI	0	NA	NA	NA	NA	NA
BPIFA1	0	NA	NA	NA	NA	NA
BPIFA2	0	NA	NA	NA	NA	NA
BPIFA3	0	NA	NA	NA	NA	NA
BPIFA4P	0	NA	NA	NA	NA	NA
BPIFB1	0	NA	NA	NA	NA	NA
BPIFB2	0.400021	3.35763	3.07512	1.09187	0.27489	NA
BPIFB3	0	NA	NA	NA	NA	NA
BPIFB4	0	NA	NA	NA	NA	NA
BPIFB6	0	NA	NA	NA	NA	NA
BPIFC	0.263734	-1.57317	3.60589	-0.436277	0.662635	NA
BPNT1	300.089	-0.450261	0.0773407	-5.82178	5.82234e-09	2.85665e-08
BPTF	1438.64	0.0845032	0.0522784	1.61641	0.106006	0.171977
BPY2	0	NA	NA	NA	NA	NA
BPY2B	0	NA	NA	NA	NA	NA
BPY2C	0	NA	NA	NA	NA	NA
BRAF	171.92	-0.341507	0.106692	-3.20086	0.00137016	0.00335168
BRAP	452.964	-0.484102	0.0894351	-5.41289	6.20154e-08	2.7218e-07
BRAT1	71.6405	0.575944	0.227181	2.53518	0.011239	0.0231945
BRCA1	411.538	-1.0108	0.100733	-10.0344	1.07618e-23	1.96352e-22
BRCA2	280.429	-0.883616	0.147903	-5.97429	2.3109e-09	1.17856e-08
BRCAT107	0	NA	NA	NA	NA	NA
BRCAT54	4.54217	-2.10786	0.889863	-2.36874	0.0178486	0.0353619
BRCC3	370.505	-0.206155	0.0889148	-2.31857	0.0204183	0.0399873
BRD1	112.721	0.293244	0.135055	2.17129	0.0299091	0.0563155
BRD2	5187.63	0.266761	0.0371272	7.18506	6.7178e-13	4.9048e-12
BRD3	262.791	0.106812	0.0957167	1.11592	0.264458	0.369923
BRD4	2995.87	0.327431	0.0915916	3.57491	0.000350353	0.000942482
BRD7	788.254	-0.663907	0.10499	-6.3235	2.55706e-10	1.43715e-09
BRD7P3	0.290003	0.807247	3.05045	0.264632	0.791293	NA
BRD8	344.494	-0.555294	0.0799239	-6.94778	3.71074e-12	2.52081e-11
BRD9	284.117	0.0501549	0.0989742	0.506747	0.612332	0.709557
BRDT	1.10252	2.63595	1.59893	1.64857	0.0992356	0.162729
BRDTP1	0.0512933	0	5.20139	0	1	NA
BRE	1082.31	0.152342	0.0494593	3.08015	0.00206893	0.00490398
BRE-AS1	2.58904	-0.414903	0.841517	-0.493041	0.621983	0.7175
BREA2	1.52819	0.60441	1.27009	0.47588	0.63416	0.727785
BRF1	50.991	0.876133	0.195636	4.47838	7.52099e-06	2.55764e-05
BRF2	48.6311	0.382522	0.180201	2.12276	0.0337741	0.0627067
BRI3	1528.67	0.86814	0.0717051	12.1071	9.68659e-34	3.41154e-32
BRI3BP	108.075	0.075675	0.139613	0.542035	0.587794	0.68935
BRICD5	2.4323	0.634402	0.948023	0.669184	0.503378	0.613891
BRINP1	129.598	-0.0979492	0.14099	-0.694724	0.487228	0.599041
BRINP2	0	NA	NA	NA	NA	NA
BRINP3	0	NA	NA	NA	NA	NA
BRIP1	453.098	-0.736976	0.104257	-7.06884	1.56233e-12	1.10184e-11
BRIX1	678.727	-1.37353	0.128688	-10.6734	1.35595e-26	3.02266e-25
BRK1	916.439	0.236545	0.0635087	3.7246	0.000195624	0.000547409
BRMS1	83.5654	-0.312399	0.150919	-2.06998	0.0384538	0.0704741
BRMS1L	55.6486	-0.897309	0.204447	-4.38896	1.13894e-05	3.77748e-05
BROX	572.709	-0.292806	0.0854967	-3.42477	0.000615328	0.00159488
BRPF1	248.167	0.192075	0.0924008	2.07871	0.0376436	0.0691366
BRPF3	941.073	0.288544	0.0616908	4.67726	2.90736e-06	1.04341e-05
BRS3	0	NA	NA	NA	NA	NA
BRSK1	10.2643	0.359838	0.565434	0.636393	0.52452	0.633338
BRSK2	29.5202	1.40991	0.301687	4.67343	2.96213e-06	1.06218e-05
BRWD1	174.856	-0.101342	0.148165	-0.683983	0.493986	0.605401
BRWD1-AS1	0.113982	0	5.20139	0	1	NA
BRWD1-IT2	0.652462	0.548173	1.58361	0.346154	0.729227	0.804058
BRWD3	231.758	-0.402239	0.119063	-3.37838	0.000729144	0.00186624
BSCL2	110.989	0.0274795	0.202126	0.135953	0.891859	0.929781
BSDC1	548.73	0.366886	0.0887971	4.13174	3.60033e-05	0.000111133
BSG	4090.13	0.452127	0.091646	4.9334	8.08084e-07	3.10914e-06
BSN	17.5303	1.59385	0.339474	4.69506	2.66524e-06	9.61939e-06
BSN-AS2	6.02896	1.12331	0.514457	2.18348	0.0290002	0.0547662
BSND	0	NA	NA	NA	NA	NA
BSPH1	0	NA	NA	NA	NA	NA
BSPRY	0.107682	1.89392	5.17953	0.365654	0.714623	NA
BST1	3.82761	-0.497228	0.637126	-0.780424	0.435142	0.55024
BST2	446.55	-0.00813655	0.115718	-0.0703137	0.943944	0.965667
BSX	0	NA	NA	NA	NA	NA
BTAF1	520.545	-0.156482	0.0954929	-1.63868	0.10128	0.165577
BTBD1	341.581	-0.280699	0.090692	-3.09508	0.00196758	0.00468054
BTBD10	372.928	-0.335821	0.0772524	-4.34707	1.37971e-05	4.53144e-05
BTBD11	148.848	-0.345293	0.514	-0.671777	0.501726	0.612571
BTBD16	2.57021	1.20677	0.936941	1.28799	0.19775	0.291736
BTBD17	0	NA	NA	NA	NA	NA
BTBD18	0.515179	1.38668	1.89002	0.733687	0.46314	NA
BTBD19	44.9663	0.802339	0.250332	3.2051	0.00135014	0.00330647
BTBD2	394.541	1.24756	0.143651	8.68463	3.79962e-18	4.47594e-17
BTBD3	267.784	-0.404712	0.0953541	-4.24431	2.1927e-05	7.00613e-05
BTBD6	68.2065	0.837621	0.142318	5.88555	3.96737e-09	1.97301e-08
BTBD7	422.23	-0.0849535	0.0781051	-1.08768	0.276736	0.383662
BTBD8	1.36323	0.176343	1.13517	0.155345	0.87655	0.918501
BTBD9	59.3761	0.362986	0.169888	2.13662	0.0326291	0.0608305
BTC	36.702	-0.0223071	0.223593	-0.0997666	0.92053	0.949736
BTD	112.459	-0.163261	0.130597	-1.25011	0.211258	0.307651
BTF3	9000.31	-0.31967	0.0440435	-7.25805	3.92724e-13	2.95007e-12
BTF3L4	991.3	-0.317078	0.0837441	-3.78628	0.00015292	0.000433702
BTF3P11	0.553321	-1.88049	1.79802	-1.04586	0.295624	NA
BTG1	367.176	0.870856	0.097408	8.94029	3.88147e-19	4.95623e-18
BTG2	64.279	0.373744	0.198862	1.87941	0.060188	0.105245
BTG3	450.081	-1.09757	0.0945899	-11.6035	3.95769e-31	1.16077e-29
BTG4	2.68602	-0.63571	1.5241	-0.417106	0.676601	0.761727
BTK	0.428492	-1.39331	2.08454	-0.668403	0.503877	NA
BTLA	0.150765	-0.584913	4.84119	-0.12082	0.903834	NA
BTN1A1	0.285534	-0.744064	3.0345	-0.245201	0.806301	NA
BTN2A1	273.34	0.119827	0.086131	1.39122	0.164159	0.249704
BTN2A2	170.793	0.290704	0.126938	2.29013	0.022014	0.0428003
BTN2A3P	26.7288	-0.0207518	0.239918	-0.0864954	0.931073	0.957937
BTN3A1	181.09	0.480883	0.109656	4.38537	1.15787e-05	3.83955e-05
BTN3A2	199.998	0.228109	0.101702	2.24292	0.024902	0.0477029
BTN3A3	96.1566	0.0906027	0.124217	0.729388	0.465765	0.578737
BTNL10	0	NA	NA	NA	NA	NA
BTNL2	0	NA	NA	NA	NA	NA
BTNL3	0	NA	NA	NA	NA	NA
BTNL8	0.0451173	0	5.20139	0	1	NA
BTNL9	0.367761	0.247523	2.16963	0.114085	0.90917	NA
BTRC	286.166	-0.0923337	0.0950862	-0.971053	0.331522	0.445007
BUB1	1588.95	-0.790414	0.0616507	-12.8208	1.25334e-37	5.31882e-36
BUB1B	597.71	-0.894465	0.0866395	-10.324	5.48952e-25	1.11129e-23
BUB3	3500.29	-0.750362	0.0652933	-11.4922	1.44438e-30	4.06959e-29
BUD13	174.946	-0.0653959	0.0913763	-0.715677	0.474191	0.586578
BUD31	2446.87	-0.480244	0.105519	-4.55125	5.33291e-06	1.8468e-05
BVES	370.805	-0.279492	0.0954268	-2.92886	0.00340205	0.00774759
BVES-AS1	17.5433	-0.223882	0.320334	-0.698902	0.484613	0.596808
BYSL	344.823	-0.254525	0.0865602	-2.94044	0.00327745	0.00748664
BZRAP1	18.6586	0.973434	0.30764	3.1642	0.00155511	0.0037671
BZRAP1-AS1	35.5521	0.0288453	0.229976	0.125427	0.900185	0.935449
BZW1	3681.37	-0.389496	0.0989767	-3.93523	8.31181e-05	0.000244448
BZW2	1294.75	-0.455444	0.0424534	-10.7281	7.5121e-27	1.7033e-25
C10orf10	7.88814	2.51292	0.478761	5.24881	1.53083e-07	6.44071e-07
C10orf105	0	NA	NA	NA	NA	NA
C10orf107	0.186754	-1.23188	3.80033	-0.32415	0.745824	NA
C10orf11	36.389	0.467323	0.228368	2.04635	0.0407215	0.0742736
C10orf111	5.99681	0.181737	0.549581	0.330683	0.740884	0.813283
C10orf113	0.0828457	-0.63567	5.20139	-0.122212	0.902732	NA
C10orf12	229.802	-0.0766344	0.0883325	-0.867567	0.385631	0.501179
C10orf120	0	NA	NA	NA	NA	NA
C10orf126	3.76758	0.497725	0.526385	0.945554	0.344376	0.458537
C10orf128	47.2684	-0.107933	0.245251	-0.440094	0.659869	0.748345
C10orf131	3.00748	-0.973945	0.830253	-1.17307	0.240768	0.342443
C10orf142	0	NA	NA	NA	NA	NA
C10orf2	116.914	-0.563482	0.11752	-4.79478	1.62852e-06	6.0557e-06
C10orf25	80.2467	0.145139	0.147234	0.985773	0.324245	0.437273
C10orf32	29.0011	-0.534792	0.281384	-1.90058	0.0573574	0.100746
C10orf32-ASMT	48.7564	0.592375	0.384505	1.54062	0.12341	0.195673
C10orf35	98.7416	0.908947	0.150056	6.05738	1.38354e-09	7.22984e-09
C10orf53	0	NA	NA	NA	NA	NA
C10orf54	31.3206	-1.52499	0.322401	-4.73009	2.24419e-06	8.20136e-06
C10orf55	7.22168	-0.24795	0.495665	-0.500236	0.616909	0.713562
C10orf62	2.38266	1.43405	0.974616	1.4714	0.141182	0.219473
C10orf67	0.802244	0.085632	1.86962	0.0458018	0.963468	0.978036
C10orf71	0.137795	0	5.20139	0	1	NA
C10orf71-AS1	0	NA	NA	NA	NA	NA
C10orf76	329.271	0.221392	0.0894583	2.4748	0.0133309	0.0271435
C10orf82	0.0416984	0	5.20139	0	1	NA
C10orf88	139.647	-0.412743	0.135221	-3.05237	0.00227044	0.00532798
C10orf90	0.568738	0.170525	1.72204	0.0990249	0.921119	NA
C10orf91	3.94893	1.02157	0.766351	1.33304	0.18252	0.272969
C10orf95	1.30882	1.83127	1.47209	1.24399	0.213503	0.31025
C10orf99	0.143433	0	5.20139	0	1	NA
C11orf1	376.304	-0.774655	0.112484	-6.88679	5.70663e-12	3.80007e-11
C11orf16	0.27977	-0.940877	3.5884	-0.262199	0.793168	NA
C11orf21	0	NA	NA	NA	NA	NA
C11orf24	953.07	0.470395	0.106137	4.43197	9.33773e-06	3.12963e-05
C11orf30	649.239	-0.030804	0.0644439	-0.477998	0.632652	0.726588
C11orf31	168.248	0.396311	0.134238	2.95231	0.00315406	0.00723075
C11orf39	0	NA	NA	NA	NA	NA
C11orf40	0	NA	NA	NA	NA	NA
C11orf42	0.259833	-0.635658	4.34261	-0.146377	0.883624	NA
C11orf44	2.47644	-0.530313	0.875894	-0.605453	0.544878	0.65201
C11orf45	31.5129	0.626097	0.224741	2.78586	0.00533858	0.0117138
C11orf49	390.08	0.517764	0.0802678	6.45046	1.1151e-10	6.50485e-10
C11orf52	2.99487	0.69871	0.769951	0.907473	0.364157	0.479217
C11orf53	0	NA	NA	NA	NA	NA
C11orf54	44.3078	0.0408952	0.211791	0.193093	0.846886	0.896105
C11orf57	156.411	-0.45305	0.120471	-3.76065	0.000169474	0.000478206
C11orf58	677.579	-0.533561	0.0890778	-5.98984	2.10054e-09	1.07542e-08
C11orf63	75.4523	0.0306783	0.158834	0.193147	0.846844	0.896105
C11orf65	2.0652	0.609501	0.962947	0.632954	0.526764	0.635689
C11orf68	70.2458	0.335538	0.166482	2.01546	0.0438566	0.0794272
C11orf70	47.6877	-0.375641	0.207686	-1.80869	0.0704988	0.120936
C11orf71	32.9617	-0.243057	0.222454	-1.09262	0.274563	0.381123
C11orf72	242.358	0.116737	0.125039	0.933602	0.350509	0.465046
C11orf73	253.804	-1.09998	0.1747	-6.29639	3.04655e-10	1.69783e-09
C11orf74	128.35	-1.02299	0.144327	-7.08798	1.36083e-12	9.64876e-12
C11orf80	120.952	1.0227	0.12667	8.07375	6.8173e-16	6.646e-15
C11orf84	191.861	0.360641	0.132711	2.71749	0.00657785	0.0142045
C11orf85	2.75605	-0.0754446	0.634333	-0.118935	0.905327	0.93871
C11orf86	0.0761016	-0.63567	5.20139	-0.122212	0.902732	NA
C11orf87	0	NA	NA	NA	NA	NA
C11orf88	1.98432	0	1.58386	0	1	1
C11orf91	3.92775	-2.38633	0.686145	-3.47788	0.00050539	0.00132795
C11orf94	0.0448034	0	5.20139	0	1	NA
C11orf95	74.9742	-0.429385	0.156403	-2.74538	0.00604415	0.0131322
C11orf96	0	NA	NA	NA	NA	NA
C11orf97	0.150588	0.77747	4.84434	0.160491	0.872495	NA
C11orf98	932.075	-0.749027	0.0644186	-11.6275	2.98682e-31	8.83553e-30
C12orf10	258.283	0.225085	0.13486	1.66902	0.0951131	0.156987
C12orf29	352.09	-1.2035	0.16317	-7.37571	1.63477e-13	1.2777e-12
C12orf4	414.322	-0.568594	0.103013	-5.51964	3.39692e-08	1.53558e-07
C12orf40	0.0448034	0	5.20139	0	1	NA
C12orf42	0.0510592	0.806927	5.20139	0.155137	0.876714	NA
[truncated: 24,449 more rows]
