# Supplementary material for: Mechanisms of resistance to VHL loss-induced genetic and pharmacological vulnerabilities
Source: EMBO Mol Med. 2025 Dec 19;18(2):599–619. doi: 10.1038/s44321-025-00361-w (PMC12905196; doi:10.1038/s44321-025-00361-w)
Supplement: Supplementary file 4 — Dataset EV3 [file 44321_2025_361_MOESM4_ESM.xlsx]

## Sheet: Dataset EV3
Dataset EV3. RNA-seq analysis by DESeq2 comparing MUT35 cells with and without dox.
gene	baseMean	log2FoldChange	lfcSE	stat	pvalue	padj
A1BG	17.5735	1.11891	0.381513	2.93281	0.00335905	0.00777362
A1BG-AS1	11.7051	1.04148	0.43983	2.36792	0.0178885	0.0357349
A1CF	0.386299	1.14624	2.63743	0.434605	0.663849	NA
A2M	0	NA	NA	NA	NA	NA
A2M-AS1	2.2292	-0.149084	0.709591	-0.210098	0.833591	0.884066
A2ML1	2.63018	2.47236	0.872326	2.83422	0.00459379	0.0103491
A2MP1	0	NA	NA	NA	NA	NA
A3GALT2	1.31371	-0.151801	1.47474	-0.102934	0.918015	0.944926
A4GALT	22.447	0.887169	0.300104	2.9562	0.0031145	0.00725368
A4GNT	3.7962	1.82626	0.646963	2.82282	0.00476036	0.0106701
AA06	0	NA	NA	NA	NA	NA
AAAS	375.651	0.561745	0.117848	4.7667	1.87269e-06	7.60676e-06
AACS	179.617	0.170502	0.115861	1.47161	0.141127	0.217097
AACSP1	2.16776	-1.21223	1.21196	-1.00022	0.317202	0.423644
AADAC	0	NA	NA	NA	NA	NA
AADACL2	0	NA	NA	NA	NA	NA
AADACL2-AS1	0.11252	-0.296447	5.20164	-0.0569911	0.954552	NA
AADACL3	0	NA	NA	NA	NA	NA
AADACL4	0	NA	NA	NA	NA	NA
AADACP1	0	NA	NA	NA	NA	NA
AADAT	155.138	-0.0271768	0.114644	-0.237053	0.812615	0.866924
AAED1	188.507	-0.0836961	0.101986	-0.820665	0.411837	0.522696
AAGAB	445.058	-0.388679	0.0914586	-4.24979	2.13976e-05	7.35875e-05
AAK1	1218.53	0.0826409	0.0772141	1.07028	0.284492	0.388246
AAMDC	28.5652	-0.571853	0.244839	-2.33563	0.0195106	0.0386441
AAMP	211.12	-0.175044	0.10848	-1.61361	0.106613	0.171573
AANAT	1.36564	-0.473019	1.60963	-0.293868	0.768859	0.834249
AAR2	460.024	0.37549	0.0914789	4.10466	4.04911e-05	0.000132706
AARD	8.64131	-0.289845	0.422541	-0.685956	0.492741	0.600683
AARS	456.034	-0.15869	0.0812289	-1.95362	0.0507466	0.0900856
AARS2	114.282	0.470641	0.132941	3.54023	0.000399786	0.00110375
AARSD1	28.5187	-0.31712	1.20493	-0.263186	0.792407	0.851717
AASDH	62.2533	-0.691784	0.178754	-3.87004	0.000108817	0.000331218
AASDHPPT	709.276	-0.753925	0.123287	-6.1152	9.64372e-10	6.47151e-09
AASS	30.0694	-0.97514	0.281209	-3.46767	0.000524995	0.00141862
AATBC	0.08471	-0.296447	5.20164	-0.0569911	0.954552	NA
AATF	363.057	-0.518754	0.0805041	-6.44383	1.16498e-10	9.08165e-10
AATK	0.816244	3.14737	1.46987	2.14125	0.0322541	NA
AATK-AS1	0	NA	NA	NA	NA	NA
ABALON	50.1502	0.0179784	0.259335	0.0693252	0.944731	0.963724
ABAT	44.2297	0.452543	0.236242	1.91559	0.0554168	0.0974433
ABCA1	2239.41	-0.371169	0.101341	-3.66257	0.000249698	0.000714157
ABCA10	4.18919	-1.16886	0.774098	-1.50997	0.131052	0.204169
ABCA11P	95.2941	0.0851808	0.13783	0.618014	0.536566	0.639557
ABCA12	60.6237	0.239882	0.15773	1.52084	0.1283	0.200511
ABCA13	5.39854	-1.54734	0.992123	-1.55962	0.118849	0.188096
ABCA17P	30.5266	0.442469	0.234137	1.88978	0.0587872	0.102473
ABCA2	169.133	1.46717	0.160273	9.15419	5.47694e-20	1.50906e-18
ABCA3	125.12	1.28868	0.163233	7.89472	2.90965e-15	4.35226e-14
ABCA4	3.26898	-0.144235	1.01324	-0.14235	0.886804	0.922244
ABCA5	16.7681	0.348262	0.323786	1.07559	0.282109	0.385536
ABCA6	0.137631	0	5.20164	0	1	NA
ABCA7	60.7102	0.809018	0.215098	3.76117	0.00016912	0.0004992
ABCA8	0.0792697	0.424891	5.20164	0.081684	0.934898	NA
ABCA9	17.679	-0.154693	0.364985	-0.423834	0.671687	0.757891
ABCA9-AS1	0	NA	NA	NA	NA	NA
ABCB1	134.47	0.164954	0.142811	1.15505	0.248069	0.346912
ABCB10	267.842	0.184195	0.0909657	2.02488	0.0428797	0.0776162
ABCB11	0.0494419	0	5.20164	0	1	NA
ABCB4	2.35334	1.8663	1.55619	1.19928	0.230421	0.326577
ABCB5	4.91691	2.51875	0.730994	3.44565	0.000569678	0.00153103
ABCB6	135.767	0.991366	0.107909	9.18709	4.03602e-20	1.14475e-18
ABCB7	259.864	-0.724323	0.0991983	-7.30177	2.84014e-13	3.21333e-12
ABCB8	123.485	0.402205	0.154754	2.59899	0.00934986	0.0198064
ABCB9	38.0245	0.831694	0.225042	3.69572	0.000219264	0.000633523
ABCC1	596.317	0.70242	0.0836685	8.39527	4.64822e-17	9.05023e-16
ABCC10	62.8052	0.614102	0.193306	3.17683	0.00148893	0.00371305
ABCC11	0.732056	-0.267792	1.74364	-0.153582	0.877939	NA
ABCC12	0.1556	0	5.20164	0	1	NA
ABCC13	0.592024	-0.178561	1.69555	-0.105311	0.916129	NA
ABCC2	14.9171	0.516838	0.405391	1.27491	0.20234	0.293425
ABCC3	295.308	1.34157	0.116912	11.475	1.76205e-30	1.25052e-28
ABCC4	388.111	-0.242654	0.0803739	-3.01906	0.00253561	0.00603234
ABCC5	506.027	0.0466625	0.0637886	0.731517	0.464463	0.574023
ABCC5-AS1	0.969795	0	1.78224	0	1	NA
ABCC6	26.6417	-1.02436	0.292153	-3.50623	0.000454494	0.00124059
ABCC6P1	25.1992	-0.417207	0.272893	-1.52883	0.126307	0.19798
ABCC6P2	11.461	-0.955413	0.476807	-2.00377	0.0450942	0.0810697
ABCC8	0.0738975	0	5.20164	0	1	NA
ABCC9	262.607	-0.559815	0.132642	-4.22048	2.4378e-05	8.29046e-05
ABCD1	56.6285	0.746551	0.277884	2.68655	0.00721933	0.0156346
ABCD2	0.308872	0	4.22111	0	1	NA
ABCD3	512.718	-0.180075	0.0755816	-2.38253	0.0171943	0.0344685
ABCD4	49.276	0.679866	0.204339	3.32715	0.000877397	0.00228427
ABCE1	3303.03	-0.751266	0.093003	-8.07787	6.59089e-16	1.07835e-14
ABCF1	852.355	0.0288178	0.0717289	0.401759	0.687861	0.770589
ABCF2	879.821	0.0547578	0.0520722	1.05157	0.292995	0.397596
ABCF3	171.249	0.203227	0.0971018	2.09293	0.0363557	0.0671793
ABCG1	0.14102	1.14623	5.20164	0.220359	0.825592	NA
ABCG2	17.2389	0.617831	0.592647	1.04249	0.297183	0.401915
ABCG4	0.0494419	0	5.20164	0	1	NA
ABCG5	0.309734	-0.26735	2.64726	-0.100991	0.919557	NA
ABCG8	0.0399172	0	5.20164	0	1	NA
ABHD1	2.45292	0.986704	0.651018	1.51563	0.129613	0.20233
ABHD10	318.364	-0.376059	0.0790583	-4.75673	1.96752e-06	7.97023e-06
ABHD11	135.632	0.594603	0.120074	4.95197	7.34658e-07	3.20233e-06
ABHD11-AS1	0.720643	0.986257	1.5794	0.624451	0.532332	NA
ABHD12	715.427	0.262061	0.0747179	3.50734	0.000452609	0.00123627
ABHD12B	9.29501	-0.35281	0.434037	-0.812856	0.416301	0.526852
ABHD13	98.1338	-0.566696	0.13221	-4.28633	1.81646e-05	6.32117e-05
ABHD14A	70.0448	0.127471	0.380156	0.335311	0.737391	0.810077
ABHD14A-ACY1	6.61685	0	5.20164	0	1	1
ABHD14B	306.044	0.163975	0.115722	1.41698	0.15649	0.236986
ABHD15	61.8713	0.275229	0.168301	1.63534	0.101978	0.1652
ABHD16A	142.849	0.462887	0.146153	3.16713	0.00153951	0.00382696
ABHD16B	10.1245	0.676346	0.506717	1.33476	0.181955	0.269051
ABHD17A	108.984	0.888637	0.182996	4.85604	1.19755e-06	5.0379e-06
ABHD17B	71.7962	-0.446676	0.194723	-2.29391	0.0217956	0.0426699
ABHD17C	99.1914	-0.829585	0.147823	-5.61203	1.99972e-08	1.10308e-07
ABHD2	1119.78	-0.0840574	0.0518058	-1.62255	0.104686	0.169019
ABHD3	281.469	-0.108776	0.103251	-1.05352	0.292104	0.396551
ABHD4	445.002	0.681688	0.112275	6.0716	1.26642e-09	8.36493e-09
ABHD5	298.28	-0.00563249	0.110727	-0.0508683	0.95943	0.973685
ABHD6	39.0866	-0.00224767	0.195222	-0.0115134	0.990814	0.996039
ABHD8	58.6265	0.654771	0.183403	3.57013	0.000356805	0.000992779
ABI1	598.998	0.117755	0.0643859	1.8289	0.0674153	0.11539
ABI2	725.108	-0.0269718	0.0738309	-0.365319	0.714873	0.79178
ABI3	3.48066	-1.56471	1.19463	-1.30978	0.190269	0.279135
ABI3BP	55.8181	-1.5082	0.204029	-7.39209	1.44541e-13	1.71091e-12
ABL1	692.281	0.729072	0.0814429	8.95194	3.49274e-19	8.83642e-18
ABL2	1015.14	0.279908	0.0788507	3.54985	0.000385448	0.00106632
ABLIM1	786.031	-0.0188583	0.0592305	-0.318389	0.75019	0.819853
ABLIM2	0.158859	-0.296448	4.82135	-0.0614864	0.950972	NA
ABLIM3	488.621	0.506142	0.0772511	6.5519	5.68094e-11	4.66834e-10
ABO	0.799048	-2.9904	1.50956	-1.98097	0.047595	NA
ABR	616.884	0.877185	0.0924826	9.48487	2.42679e-21	7.89382e-20
ABRA	0.0748418	0	5.20164	0	1	NA
ABRACL	1260.81	-0.409194	0.0895431	-4.5698	4.88179e-06	1.87253e-05
ABT1	236.412	0.0462214	0.100022	0.462114	0.644	0.734553
ABTB1	24.2884	1.00917	0.249434	4.04585	5.21331e-05	0.000167681
ABTB2	93.2923	0.649491	0.151705	4.28128	1.85821e-05	6.45822e-05
ACAA1	53.3381	0.00213223	0.213695	0.0099779	0.992039	0.996904
ACAA2	823.794	-0.262049	0.0810757	-3.23215	0.00122862	0.00311265
ACACA	551.374	0.0880422	0.0641481	1.37248	0.169913	0.25411
ACACB	77.7024	0.670158	0.158093	4.23901	2.24504e-05	7.69018e-05
ACAD10	74.5497	0.46817	0.167835	2.78946	0.00527952	0.0117375
ACAD11	194.617	0.0376901	0.120265	0.313391	0.753984	0.82334
ACAD8	60.6261	0.176734	0.157366	1.12307	0.261406	0.362073
ACAD9	295.643	0.269303	0.0912482	2.95133	0.0031641	0.00735986
ACADL	0.0645437	0	5.20164	0	1	NA
ACADM	296.742	-0.858783	0.118428	-7.25152	4.12123e-13	4.54055e-12
ACADS	21.9385	1.50556	0.293576	5.12836	2.9227e-07	1.3463e-06
ACADSB	159.619	0.434042	0.105513	4.11364	3.89476e-05	0.000128111
ACADVL	481.288	0.657639	0.0991402	6.63343	3.27985e-11	2.78024e-10
ACAN	0.0456907	0	5.20164	0	1	NA
ACAP1	9.32816	1.16042	0.41101	2.82333	0.00475272	0.0106559
ACAP2	692.195	-0.522818	0.109967	-4.75433	1.99101e-06	8.05146e-06
ACAP3	81.9452	0.835354	0.145233	5.75183	8.82826e-09	5.16499e-08
ACAT1	193.103	-0.224393	0.11048	-2.03107	0.0422474	0.0766664
ACAT2	426.267	-1.12515	0.0847777	-13.2717	3.37686e-40	4.13136e-38
ACBD3	565.84	-0.477694	0.0984318	-4.85304	1.21582e-06	5.10687e-06
ACBD4	18.7801	0.57274	0.295474	1.93838	0.0525769	0.0929121
ACBD5	224.319	-0.155697	0.12009	-1.2965	0.194804	0.284408
ACBD6	272.839	-0.289406	0.0915615	-3.16079	0.00157344	0.00390125
ACBD7	153.298	-0.68899	0.119925	-5.74517	9.18274e-09	5.34975e-08
ACCS	14.9117	0.126217	0.344596	0.366274	0.714161	0.791246
ACCSL	0	NA	NA	NA	NA	NA
ACD	536.456	0.850576	0.15656	5.43292	5.54403e-08	2.86084e-07
ACE	1.77024	-0.289339	0.954225	-0.303219	0.761723	0.82917
ACE2	7.34189	1.00876	1.33041	0.758232	0.448312	0.558186
ACER1	0.133771	1.23079	5.19555	0.236893	0.812739	NA
ACER2	21.5502	0.522534	0.26862	1.94526	0.0517441	0.0916479
ACER3	411.73	-0.154674	0.0944615	-1.63742	0.101542	0.164591
ACHE	11.3535	2.2539	0.447453	5.03717	4.72465e-07	2.11513e-06
ACIN1	1331.71	-0.0328098	0.0489879	-0.669753	0.503016	0.609552
ACKR1	0	NA	NA	NA	NA	NA
ACKR2	2.16047	1.88494	1.07575	1.75222	0.0797367	0.133716
ACKR3	0.0895963	0.424891	5.20164	0.081684	0.934898	NA
ACKR4	2.40559	-0.949754	0.754181	-1.25932	0.207915	0.300195
ACLY	2667.66	0.270653	0.0407227	6.64624	3.0068e-11	2.55937e-10
ACMSD	5.30882	-0.41672	1.01237	-0.411629	0.680611	0.765239
ACO1	838.215	-0.00338184	0.0621459	-0.0544178	0.956602	0.971717
ACO2	620.932	0.615515	0.0993771	6.19373	5.87563e-10	4.09894e-09
ACOT1	4.71836	1.33127	0.920801	1.44577	0.148242	0.226367
ACOT11	31.3925	0.915199	0.273154	3.35049	0.000806685	0.00211394
ACOT12	0.0451173	1.14623	5.20164	0.220359	0.825592	NA
ACOT13	397.702	-0.544053	0.0878764	-6.19112	5.97394e-10	4.16044e-09
ACOT2	118.407	0.423061	0.134081	3.15527	0.00160352	0.00396801
ACOT4	0.17125	1.14623	4.70704	0.243514	0.807607	NA
ACOT6	9.47725	0.15268	0.39504	0.386494	0.699131	0.779232
ACOT7	784.684	0.745582	0.115791	6.43901	1.20255e-10	9.34787e-10
ACOT8	283.778	0.688995	0.107917	6.38448	1.71986e-10	1.31264e-09
ACOT9	694.558	-0.161889	0.0646088	-2.50568	0.0122217	0.0252727
ACOX1	491.634	0.348366	0.0646731	5.38656	7.18174e-08	3.65758e-07
ACOX2	3.32558	-1.93071	0.772187	-2.50031	0.0124086	0.0256366
ACOX3	134.989	0.6113	0.12092	5.05543	4.29432e-07	1.93569e-06
ACOXL	0	NA	NA	NA	NA	NA
ACP1	1486.04	-0.228639	0.0525244	-4.353	1.34288e-05	4.78383e-05
ACP2	243.947	0.535416	0.106031	5.04962	4.42687e-07	1.98997e-06
ACP5	395.271	0.293488	0.12859	2.28235	0.0224689	0.0437788
ACP6	72.1075	-0.228872	0.168411	-1.359	0.174145	0.259398
ACPP	0.880912	-0.296451	1.81028	-0.163759	0.869921	NA
ACPT	0.0726547	1.14623	5.20164	0.220359	0.825592	NA
ACR	1.51428	0.669388	0.894934	0.747975	0.454476	0.564445
ACRBP	1.90774	-0.17171	0.966153	-0.177726	0.858938	0.902599
ACRC	20.1525	-0.211185	0.29911	-0.706046	0.480159	0.58929
ACRV1	4.17643	0.367279	0.653166	0.562306	0.573908	0.672767
ACSBG1	0.663022	0.402485	1.80611	0.222847	0.823655	NA
ACSBG2	1.03924	-1.84485	1.37185	-1.34479	0.178692	NA
ACSF2	81.4446	0.161003	0.151186	1.06493	0.286907	0.390889
ACSF3	76.8599	0.599739	0.177664	3.37568	0.000736323	0.0019401
ACSL1	40.9289	0.648168	0.190683	3.3992	0.000675839	0.0017908
ACSL3	448.119	-0.648018	0.0952437	-6.80378	1.01907e-11	9.2149e-11
ACSL4	1154.85	-0.50382	0.0910224	-5.53512	3.11022e-08	1.66359e-07
ACSL5	192.862	-1.03744	0.170747	-6.07592	1.23278e-09	8.15917e-09
ACSL6	1.37389	0.540742	1.32187	0.409072	0.682487	0.766611
ACSM1	0.314158	-0.296449	3.40401	-0.0870884	0.930601	NA
ACSM2A	0.24736	-0.984797	3.66791	-0.26849	0.788322	NA
ACSM2B	0	NA	NA	NA	NA	NA
ACSM3	45.9492	-1.71467	0.260326	-6.58663	4.49912e-11	3.73272e-10
ACSM4	0.158215	-1.009	5.16331	-0.195417	0.845067	NA
ACSM5	6.19951	-0.394592	0.858354	-0.459707	0.645726	0.735959
ACSM6	0.82375	-2.55036	1.83213	-1.39202	0.163917	NA
ACSS1	26.854	-0.285485	0.298747	-0.955607	0.339271	0.447287
ACSS2	124.26	0.50668	0.129868	3.9015	9.55972e-05	0.000293212
ACSS3	19.7205	-0.628326	0.241208	-2.60491	0.00918983	0.0194951
ACTA1	26.3753	0.493612	0.329255	1.49918	0.133827	0.207643
ACTA2	18.94	0.532317	0.335816	1.58514	0.112933	0.180241
ACTA2-AS1	0.0996186	1.95213	5.19555	0.375731	0.707117	NA
ACTB	275703	0.523293	0.0554572	9.43598	3.87338e-21	1.24267e-19
ACTBL2	68.4585	-0.00244125	0.159213	-0.0153333	0.987766	0.993889
ACTC1	26.5088	1.00631	0.317847	3.16603	0.00154535	0.00383913
ACTG1	76126.5	0.758027	0.0886282	8.55288	1.2005e-17	2.55597e-16
ACTG1P17	4.91444	-1.14183	0.721958	-1.58158	0.113747	0.181207
ACTG1P20	36.9476	0.779451	0.228679	3.40849	0.000653225	0.00173622
ACTG1P4	11.7154	0.519129	0.407354	1.27439	0.202525	0.293588
ACTG2	50.1767	0.712382	0.237349	3.00141	0.0026873	0.00635525
ACTL10	2.86504	1.38903	0.849043	1.63599	0.101841	0.165028
ACTL6A	1021.72	-1.01093	0.096266	-10.5015	8.50495e-26	4.1997e-24
ACTL6B	0	NA	NA	NA	NA	NA
ACTL7A	0	NA	NA	NA	NA	NA
ACTL7B	0	NA	NA	NA	NA	NA
ACTL8	14.0091	-1.85889	1.19865	-1.55082	0.120946	0.190818
ACTL9	0	NA	NA	NA	NA	NA
ACTN1	5992.49	0.830924	0.0812298	10.2293	1.46574e-24	6.56538e-23
ACTN1-AS1	0.0929916	0	5.20164	0	1	NA
ACTN2	53.3846	1.14946	0.190718	6.02705	1.66979e-09	1.08845e-08
ACTN3	0	NA	NA	NA	NA	NA
ACTN4	4474.21	0.6502	0.0998969	6.50871	7.57991e-11	6.09544e-10
ACTR10	374.432	-0.418476	0.103415	-4.04658	5.19719e-05	0.000167228
ACTR1A	1915.47	0.281554	0.0619413	4.5455	5.48053e-06	2.08174e-05
ACTR1B	187.058	0.486159	0.110812	4.38726	1.14788e-05	4.14227e-05
ACTR2	4639.31	-0.403704	0.0795151	-5.07708	3.83286e-07	1.73724e-06
ACTR3	2915.59	-0.344212	0.0917706	-3.75079	0.000176278	0.000518835
ACTR3B	64.277	-0.237741	0.182604	-1.30195	0.192933	0.28225
ACTR3BP2	0	NA	NA	NA	NA	NA
ACTR3BP5	0.0890985	0	5.20164	0	1	NA
ACTR3C	202.506	-0.520064	0.117289	-4.43406	9.24749e-06	3.39461e-05
ACTR5	88.0806	0.464302	0.138398	3.35483	0.000794148	0.00208242
ACTR6	53.5835	-0.855065	0.200629	-4.26192	2.02678e-05	6.99959e-05
ACTR8	222.464	0.223303	0.103556	2.15635	0.0310562	0.0584273
ACTRT1	0	NA	NA	NA	NA	NA
ACTRT2	0	NA	NA	NA	NA	NA
ACTRT3	11.0243	-0.361025	0.375391	-0.96173	0.336185	0.444004
ACVR1	265.039	0.329192	0.0828501	3.97335	7.08692e-05	0.000222275
ACVR1B	284.025	-0.0573368	0.0775693	-0.739169	0.459804	0.569381
ACVR1C	1.82119	0.0331114	1.04983	0.0315397	0.974839	0.984811
ACVR2A	51.4302	-0.122246	0.174611	-0.700108	0.48386	0.592412
ACVR2B	49.7808	-0.186107	0.181149	-1.02737	0.304247	0.409745
ACVR2B-AS1	8.40874	0.296333	0.462185	0.641157	0.521421	0.625919
ACVRL1	2.7656	-0.0328372	0.868553	-0.0378068	0.969842	0.980911
ACY1	196.618	0.361067	0.135051	2.67356	0.0075052	0.0161995
ACY3	0.0407893	0	5.20164	0	1	NA
ACYP1	20.615	-0.805167	0.305164	-2.63847	0.00832813	0.0178146
ACYP2	73.9082	0.388765	0.160894	2.41628	0.01568	0.0316808
ADA	429.56	0.15713	0.0700696	2.24248	0.0249304	0.0480156
ADAD1	0	NA	NA	NA	NA	NA
ADAD2	0	NA	NA	NA	NA	NA
ADAL	106.806	-0.542275	0.158044	-3.43117	0.000600984	0.00160674
ADAM10	1047.45	-0.422705	0.0878121	-4.81374	1.48129e-06	6.11847e-06
ADAM11	3.69139	0.674392	0.587662	1.14759	0.25114	0.350398
ADAM12	390.875	1.36136	0.069413	19.6124	1.21151e-85	1.24135e-82
ADAM15	482.732	0.809442	0.151469	5.34396	9.09397e-08	4.54117e-07
ADAM17	363.178	-0.0170871	0.0763291	-0.223861	0.822866	0.875523
ADAM18	0.799344	2.25187	1.42731	1.5777	0.114635	NA
ADAM19	125.671	0.0630076	0.136172	0.462704	0.643576	0.734172
ADAM1A	38.0394	0.207551	0.243514	0.852316	0.394039	0.504559
ADAM2	0	NA	NA	NA	NA	NA
ADAM20	0.215824	1.85917	4.44272	0.418475	0.6756	NA
ADAM20P1	0.755143	1.14182	1.38208	0.826162	0.408712	NA
ADAM21	3.13252	-1.90875	0.868084	-2.19881	0.0278913	0.0531007
ADAM21P1	0.594037	-1.65429	2.22177	-0.74458	0.456525	NA
ADAM22	54.7755	0.030193	0.191785	0.157432	0.874905	0.913579
ADAM23	0.896986	-0.247942	1.677	-0.147849	0.882462	NA
ADAM28	0.675709	-1.03133	1.78615	-0.577404	0.563666	NA
ADAM29	0.0399172	0	5.20164	0	1	NA
ADAM30	0	NA	NA	NA	NA	NA
ADAM32	2.12138	-0.122176	0.846564	-0.14432	0.885248	0.921167
ADAM33	0.172426	-0.296449	3.92707	-0.0754885	0.939826	NA
ADAM3A	0	NA	NA	NA	NA	NA
ADAM5	0	NA	NA	NA	NA	NA
ADAM6	0	NA	NA	NA	NA	NA
ADAM7	0.789123	1.14256	2.06987	0.551996	0.580951	NA
ADAM8	11.3024	0.660003	0.412744	1.59906	0.109807	0.175906
ADAM9	144.356	-0.0741472	0.131636	-0.563276	0.573247	0.672241
ADAMDEC1	0	NA	NA	NA	NA	NA
ADAMTS1	530.311	0.308257	0.0704386	4.37625	1.2074e-05	4.34081e-05
ADAMTS10	3.65614	0.446004	0.569755	0.7828	0.433745	0.543848
ADAMTS12	114.963	-0.975766	0.241894	-4.03386	5.48678e-05	0.000175547
ADAMTS13	3.56899	0.887088	0.708596	1.2519	0.210608	0.303535
ADAMTS14	0.140044	2.46966	5.16746	0.477926	0.632703	NA
ADAMTS15	18.1641	-0.426922	0.293438	-1.4549	0.145698	0.223044
ADAMTS16	13.8549	-1.01173	1.437	-0.704062	0.481394	0.590319
ADAMTS17	10.558	0.534531	0.455625	1.17318	0.240722	0.338411
ADAMTS18	2.21729	-1.02418	1.51972	-0.673926	0.500359	0.607216
ADAMTS19	0.258727	0	5.05965	0	1	NA
ADAMTS19-AS1	0.0869461	0	5.20164	0	1	NA
ADAMTS2	0.393643	-1.05514	2.30817	-0.457134	0.647575	NA
ADAMTS20	0	NA	NA	NA	NA	NA
ADAMTS3	339.851	-0.164346	0.0788322	-2.08476	0.0370912	0.0684074
ADAMTS4	3.46447	1.27592	0.79167	1.61168	0.107031	0.172145
ADAMTS5	44.049	0.238292	0.219587	1.08518	0.277843	0.38076
ADAMTS6	105.13	-0.569493	0.16864	-3.37697	0.000732901	0.0019317
ADAMTS7	10.8713	0.638535	0.485904	1.31412	0.188807	0.277406
ADAMTS7P1	0.45205	1.87228	2.12806	0.879806	0.378964	NA
ADAMTS8	0.128628	0	5.20164	0	1	NA
ADAMTS9	429.019	0.614882	0.0806657	7.62259	2.48637e-14	3.26614e-13
ADAMTS9-AS1	0.41409	-1.94035	1.94257	-0.998858	0.317864	NA
ADAMTS9-AS2	25.3838	0.739704	0.264342	2.79828	0.00513752	0.0114467
ADAMTSL1	0.165389	0	4.73996	0	1	NA
ADAMTSL2	2.76983	1.6548	0.877911	1.88492	0.0594401	0.103402
ADAMTSL3	60.5613	0.184018	0.166386	1.10597	0.268741	0.370448
ADAMTSL4	11.4482	0.745904	0.495325	1.50589	0.132096	0.205503
ADAMTSL4-AS1	1.49532	0.143949	1.08713	0.132412	0.894658	0.928234
ADAMTSL5	130.377	0.642861	0.137593	4.67219	2.98006e-06	1.18036e-05
ADAP1	6.22584	1.70284	0.648975	2.62389	0.0086931	0.0185123
ADAP2	67.1731	0.365384	0.209105	1.74737	0.0805731	0.134815
ADAR	3178.01	0.27113	0.0411762	6.58462	4.56046e-11	3.77978e-10
ADARB1	31.9368	0.00673488	0.217653	0.0309432	0.975315	0.985109
ADARB2	0.280762	1.14624	3.07209	0.373114	0.709063	NA
ADARB2-AS1	0	NA	NA	NA	NA	NA
ADAT1	254.88	-0.0719512	0.0869017	-0.82796	0.407693	0.518359
ADAT2	386.22	-0.0079964	0.0882719	-0.0905882	0.92782	0.951711
ADAT3	16.0745	0.926453	0.327408	2.82966	0.0046598	0.010474
ADCK1	61.3075	0.0921842	0.196849	0.468299	0.639571	0.730264
ADCK2	46.1556	0.78026	0.214969	3.62964	0.000283814	0.000803462
ADCK3	163.048	0.242787	0.118938	2.04129	0.0412219	0.0750046
ADCK4	34.4418	0.781913	0.25917	3.01699	0.00255294	0.00607093
ADCK5	11.3471	0.634993	0.407031	1.56006	0.118746	0.187962
ADCY1	6.45058	0.456127	0.72468	0.629418	0.529075	0.632883
ADCY10	0.874652	-2.08977	1.60866	-1.29907	0.19392	NA
ADCY10P1	6.35755	-0.633982	0.498448	-1.27191	0.203404	0.294628
ADCY2	0.296181	1.15359	3.00195	0.384282	0.70077	NA
ADCY3	364.755	0.695037	0.0921919	7.53902	4.73514e-14	6.00834e-13
ADCY4	0.0315524	0	5.20164	0	1	NA
ADCY5	1.65569	0.0343136	0.860746	0.039865	0.968201	0.979977
ADCY6	142.349	0.82303	0.167665	4.90879	9.16398e-07	3.94109e-06
ADCY7	275.572	0.039037	0.0969572	0.402621	0.687227	0.770264
ADCY8	33.7235	2.92466	0.610497	4.79062	1.66265e-06	6.8212e-06
ADCY9	105.579	0.462469	0.125047	3.69835	0.000217005	0.000627661
ADCYAP1	0	NA	NA	NA	NA	NA
ADCYAP1R1	0.523531	-0.284835	1.79341	-0.158824	0.873808	NA
ADD1	1940.38	0.423455	0.0630752	6.71349	1.9002e-11	1.64824e-10
ADD2	6.08734	1.15827	0.465208	2.48978	0.0127822	0.0263155
ADD3	1177.28	-0.853227	0.109166	-7.81588	5.45812e-15	7.82856e-14
ADD3-AS1	1.12482	0.505131	1.40424	0.359718	0.719058	0.795287
ADGB	0.0399172	0	5.20164	0	1	NA
ADGRA1	0	NA	NA	NA	NA	NA
ADGRA1-AS1	0	NA	NA	NA	NA	NA
ADGRA2	19.6002	0.364132	0.334301	1.08923	0.276051	0.378931
ADGRA3	577.195	0.230423	0.0647599	3.55811	0.000373539	0.00103477
ADGRB1	1.45976	0.984085	0.992317	0.991705	0.321341	0.42802
ADGRB2	36.5745	-0.0278345	0.303562	-0.091693	0.926942	0.951199
ADGRB3	28.3176	-0.217726	0.213181	-1.02132	0.307104	0.413015
ADGRD1	0.071691	0	5.20164	0	1	NA
ADGRE1	0.0380145	0	5.20164	0	1	NA
ADGRE2	26.4341	-0.800192	0.363696	-2.20017	0.0277949	0.0529418
ADGRE3	0.0407893	0	5.20164	0	1	NA
ADGRE4P	1.54647	1.73725	1.1737	1.48015	0.138833	0.214093
ADGRE5	463.997	0.0695641	0.094236	0.73819	0.460399	0.569988
ADGRF1	2.74511	0.438629	1.17962	0.371839	0.710013	0.787814
ADGRF2	3.85017	1.3034	0.792487	1.64469	0.100034	0.162501
ADGRF3	3.76401	1.53481	0.807755	1.9001	0.0574205	0.100357
ADGRF4	3.1119	0.155727	0.662238	0.235153	0.81409	0.868215
ADGRF5	0.0321736	-0.296447	5.20164	-0.0569911	0.954552	NA
ADGRG1	1941.82	1.14856	0.117176	9.80201	1.10366e-22	4.16897e-21
ADGRG2	17.4957	0.754932	0.401394	1.88078	0.0600022	0.104269
ADGRG3	0.415702	-0.993283	2.12325	-0.467811	0.63992	NA
ADGRG4	0.988232	1.73636	1.56453	1.10983	0.267073	NA
ADGRG5	1.21126	-0.300536	1.5795	-0.190273	0.849095	0.895659
ADGRG6	2165.99	-0.412114	0.0720899	-5.71667	1.08634e-08	6.27092e-08
ADGRG7	0.0399172	0	5.20164	0	1	NA
ADGRL1	168.477	0.392089	0.119583	3.27879	0.00104251	0.0026801
ADGRL2	29.1046	1.43843	0.331001	4.3457	1.38834e-05	4.92543e-05
ADGRL3	1.75451	1.75295	1.5889	1.10325	0.269919	0.371689
ADGRL3-AS1	0	NA	NA	NA	NA	NA
ADGRL4	0.0315524	0	5.20164	0	1	NA
ADGRV1	1.26097	-0.431578	1.26314	-0.341672	0.732598	0.806271
ADH1A	0	NA	NA	NA	NA	NA
ADH1B	0.0447929	-0.296447	5.20164	-0.0569911	0.954552	NA
ADH1C	0.162975	0	5.20164	0	1	NA
ADH4	0.494201	-2.06179	2.22311	-0.927431	0.353703	NA
ADH5	812.164	-0.414195	0.0896746	-4.61886	3.85847e-06	1.50038e-05
ADH6	3.03848	-0.89981	0.778118	-1.15639	0.24752	0.346233
ADH7	0	NA	NA	NA	NA	NA
ADHFE1	7.91785	-0.133584	0.727354	-0.183657	0.854282	0.899435
ADI1	596.225	-0.735496	0.0662719	-11.0982	1.28041e-28	7.8325e-27
ADIG	0	NA	NA	NA	NA	NA
ADIPOQ	3.03514	1.25322	0.836395	1.49836	0.13404	0.207915
ADIPOQ-AS1	1.17246	0.456616	1.35047	0.338115	0.735276	0.808513
ADIPOR1	1974.99	0.124709	0.0473756	2.63235	0.00847957	0.0181119
ADIPOR2	770.945	-0.125718	0.0656933	-1.91372	0.0556564	0.0978163
ADIRF	1.24877	0.204823	1.15629	0.177138	0.8594	0.90291
ADK	473.979	-0.671333	0.103571	-6.48185	9.06076e-11	7.19681e-10
ADM	125.353	1.80768	0.119618	15.1121	1.34852e-51	2.72934e-49
ADM2	2.42924	0.781171	1.0657	0.733009	0.463553	0.57307
ADM5	8.91269	0.641137	0.413368	1.55101	0.120899	0.190763
ADNP	2235.37	-0.238393	0.0359415	-6.6328	3.29384e-11	2.78922e-10
ADNP-AS1	22.0416	0.508708	0.303037	1.6787	0.0932112	0.153117
ADNP2	454.21	-0.233584	0.0752056	-3.10593	0.0018968	0.00460752
ADO	586.715	-0.0794123	0.101556	-0.781958	0.434239	0.544385
ADORA1	45.4607	0.188806	0.221246	0.853375	0.393451	0.503886
ADORA2A	2.37688	0.584841	0.867716	0.674	0.500311	0.607203
ADORA2A-AS1	7.71372	0.206961	0.483594	0.427964	0.668677	0.755291
ADORA2B	75.8566	1.19822	0.191842	6.24587	4.21448e-10	3.01713e-09
ADORA3	1.20295	-2.31848	1.33124	-1.7416	0.0815785	0.136302
ADPGK	672.894	0.216318	0.0573394	3.77259	0.000161561	0.000478958
ADPGK-AS1	4.1154	0.435798	0.624922	0.697364	0.485575	0.593936
ADPRH	64.3293	-0.0653279	0.17273	-0.378209	0.705276	0.784043
ADPRHL1	4.30607	0.3984	0.647766	0.615036	0.538531	0.641153
ADPRHL2	81.3756	0.925941	0.162976	5.68145	1.33558e-08	7.59778e-08
ADPRM	96.6509	-0.516645	0.145225	-3.55755	0.000374331	0.00103679
ADRA1A	1.32727	-0.112423	1.74531	-0.0644146	0.94864	0.966141
ADRA1B	10.7005	1.64626	0.443781	3.70963	0.000207564	0.000602585
ADRA1D	0.102766	0	5.20164	0	1	NA
ADRA2A	1.12739	-0.315657	1.6264	-0.194083	0.846111	0.893241
ADRA2B	0.24133	-0.296448	4.41135	-0.0672013	0.946421	NA
ADRA2C	1.09012	0.882008	1.15403	0.764287	0.444696	NA
ADRB1	18.9435	0.861602	1.11903	0.769957	0.441325	0.551413
ADRB2	494.855	0.298055	0.0827262	3.60291	0.00031467	0.000884246
ADRB3	0.0399172	0	5.20164	0	1	NA
ADRBK1	162.072	0.910508	0.13497	6.74598	1.51993e-11	1.33966e-10
ADRBK2	68.1607	-0.276015	0.14674	-1.88098	0.0599745	0.104232
ADRM1	1388.14	0.856038	0.127963	6.68973	2.23589e-11	1.92315e-10
ADSL	1161.51	-0.204719	0.0492715	-4.15491	3.25415e-05	0.000108168
ADSS	567.778	-0.648483	0.0999746	-6.48648	8.78662e-11	6.98922e-10
ADSSL1	10.0494	0.612009	0.436182	1.4031	0.160586	0.242372
ADTRP	79.9536	0.0620735	0.162922	0.381001	0.703203	0.78267
AEBP1	2.55695	-1.27079	1.34939	-0.941749	0.346321	0.454498
AEBP2	213.482	-1.02941	0.147652	-6.97188	3.1274e-12	3.05001e-11
AEN	144.751	0.389064	0.120774	3.22143	0.00127552	0.00322004
AES	1008.37	0.470623	0.0985962	4.77323	1.81293e-06	7.38596e-06
AFAP1	270.9	0.413955	0.0863182	4.79568	1.62121e-06	6.66119e-06
AFAP1-AS1	9.99028	-1.22416	0.483962	-2.52946	0.011424	0.023758
AFAP1L1	122.68	0.376823	0.120974	3.11491	0.00184003	0.00448423
AFAP1L2	481.594	-0.550405	0.0726039	-7.58093	3.43099e-14	4.44295e-13
AFF1	2191.17	0.170024	0.0592957	2.8674	0.00413866	0.0093911
AFF2	0.291077	0.402704	2.63671	0.15273	0.878611	NA
AFF3	236.6	0.746798	0.0927173	8.05457	7.97559e-16	1.29074e-14
AFF4	1845.18	0.0500843	0.0723897	0.69187	0.489019	0.597301
AFG3L1P	1073.44	-0.158863	0.0663885	-2.39293	0.0167145	0.0335847
AFG3L2	213.207	-0.2337	0.0954827	-2.44756	0.0143826	0.0293269
AFM	0	NA	NA	NA	NA	NA
AFMID	214.758	0.168564	0.0944311	1.78504	0.0742541	0.125614
AFP	12.5438	-1.04753	0.402518	-2.60245	0.00925595	0.0196277
AFTPH	198.039	-0.478939	0.0944888	-5.06874	4.00466e-07	1.8121e-06
AGA	134.758	-0.330427	0.113148	-2.92031	0.00349683	0.00806287
AGAP1	492.759	0.54317	0.0597501	9.09068	9.84171e-20	2.63087e-18
AGAP1-IT1	1.62275	0.333885	1.22059	0.273543	0.784436	0.846095
AGAP11	8.73693	0.833516	0.482895	1.72608	0.0843331	0.140318
AGAP2	0.623823	0	1.98718	0	1	NA
AGAP2-AS1	50.4014	0.63443	0.239594	2.64794	0.00809843	0.0173527
AGAP3	301.872	1.36416	0.13058	10.4469	1.51374e-25	7.27748e-24
AGAP4	184.081	0.14387	0.144364	0.996575	0.318971	0.425519
AGAP5	55.8074	0.503923	0.245684	2.0511	0.0402572	0.0734726
AGAP6	144.176	0.27061	0.160069	1.69059	0.0909151	0.14984
AGAP7P	3.46196	-1.48014	3.66654	-0.403688	0.686442	0.769683
AGAP9	144.774	0.144659	0.152094	0.951117	0.341545	0.449598
AGBL1	0	NA	NA	NA	NA	NA
AGBL1-AS1	0	NA	NA	NA	NA	NA
AGBL2	10.2615	0.286172	0.712642	0.401565	0.688004	0.770644
AGBL3	12.4697	-1.09576	0.369667	-2.96417	0.00303498	0.00708766
AGBL4	0.0341524	-0.296447	5.20164	-0.0569911	0.954552	NA
AGBL4-IT1	0	NA	NA	NA	NA	NA
AGBL5	652.305	0.495442	0.0690056	7.17974	6.9845e-13	7.46927e-12
AGBL5-AS1	0	NA	NA	NA	NA	NA
AGER	10.7199	0.828553	0.442344	1.8731	0.0610548	0.105784
AGFG1	2220.93	-0.000979337	0.0541757	-0.0180771	0.985577	0.992235
AGFG2	36.1514	0.392292	0.247588	1.58445	0.113091	0.180351
AGGF1	252.179	-0.299261	0.112778	-2.65353	0.00796554	0.0171015
AGK	654.615	0.110491	0.0627965	1.75951	0.0784909	0.131856
AGL	334.74	-0.478214	0.107524	-4.44749	8.68785e-06	3.19992e-05
AGMAT	232.185	-0.460572	0.0883452	-5.21333	1.85482e-07	8.79858e-07
AGMO	2.81804	0.671784	0.945778	0.710297	0.47752	0.586621
AGO1	352.681	0.328657	0.0779303	4.21733	2.47216e-05	8.39796e-05
AGO2	267.709	0.261616	0.0894712	2.92402	0.00345542	0.00797637
AGO3	129.025	0.16088	0.124513	1.29207	0.196332	0.28618
AGO4	80.5674	0.389701	0.150111	2.59608	0.00942955	0.0199649
AGPAT1	1115.21	0.545681	0.116859	4.66956	3.01852e-06	1.19415e-05
AGPAT2	97.5193	0.531608	0.165381	3.21445	0.00130697	0.00328979
AGPAT3	270.569	1.05154	0.120401	8.73367	2.46548e-18	5.59046e-17
AGPAT4	302.947	0.198741	0.0752431	2.64132	0.00825844	0.0176725
AGPAT4-IT1	17.5672	0.68611	0.332381	2.06423	0.0389959	0.071494
AGPAT5	341.695	0.0727075	0.0843366	0.862111	0.388626	0.498915
AGPS	861.802	-0.32102	0.0861798	-3.725	0.000195314	0.000569647
AGR2	0.253323	0	5.20164	0	1	NA
AGR3	0	NA	NA	NA	NA	NA
AGRN	1640.16	1.13606	0.131461	8.64176	5.53538e-18	1.21972e-16
AGRP	0.119291	0	5.20164	0	1	NA
AGT	44.7946	-0.442396	0.221478	-1.99747	0.0457743	0.0821653
AGTPBP1	452.173	-0.0960375	0.0974428	-0.985578	0.32434	0.431279
AGTR1	0	NA	NA	NA	NA	NA
AGTR2	0	NA	NA	NA	NA	NA
AGTRAP	298.933	0.685167	0.174679	3.92244	8.76579e-05	0.000270633
AGXT	0.199239	0	5.20164	0	1	NA
AGXT2	0.888562	0	1.93739	0	1	NA
AHCTF1	2031.71	-0.79363	0.104076	-7.6255	2.43092e-14	3.19587e-13
AHCTF1P1	5.13489	-0.278488	1.71275	-0.162597	0.870836	0.910722
AHCY	1209.88	0.510416	0.0896777	5.69168	1.25799e-08	7.18586e-08
AHCYL1	1643.83	-0.274104	0.054611	-5.01921	5.18837e-07	2.30822e-06
AHCYL2	161.154	-0.0487358	0.115761	-0.421004	0.673752	0.759611
AHDC1	265.801	0.815634	0.129438	6.30134	2.95083e-10	2.16738e-09
AHI1	217.652	-0.60005	0.117233	-5.11842	3.0811e-07	1.41366e-06
AHNAK	6020.33	0.145191	0.136692	1.06218	0.288154	0.392131
AHNAK2	473.522	1.69253	0.102544	16.5055	3.35087e-61	1.03649e-58
AHR	1077.58	0.405152	0.0954027	4.24676	2.16888e-05	7.45266e-05
AHRR	35.3319	0.316616	0.174045	1.81916	0.0688875	0.117615
AHSA1	462.553	-0.158922	0.0792249	-2.00596	0.0448607	0.080735
AHSA2	150.174	0.00869927	0.129454	0.0671995	0.946423	0.964784
AHSG	0.0739084	0	5.20164	0	1	NA
AHSP	0	NA	NA	NA	NA	NA
AICDA	5.13316	0.661009	0.751094	0.880062	0.378826	0.48886
AIDA	2473.33	-0.732576	0.102322	-7.15953	8.09552e-13	8.56245e-12
AIF1	0.0729629	-0.296447	5.20164	-0.0569911	0.954552	NA
AIF1L	943.99	-0.14706	0.0573876	-2.56257	0.0103901	0.02181
AIFM1	325.293	-0.381291	0.0912596	-4.1781	2.93959e-05	9.8471e-05
AIFM2	91.9478	0.134169	0.153196	0.8758	0.381139	0.491187
AIFM3	4.28214	-0.517911	0.837798	-0.618181	0.536456	0.639472
AIG1	925.625	-0.0757379	0.0644683	-1.17481	0.240071	0.337656
AIM1	229.559	-0.0682562	0.111257	-0.613503	0.539544	0.642079
AIM1L	7.34869	0.605831	0.565688	1.07096	0.284186	0.387954
AIM2	0	NA	NA	NA	NA	NA
AIMP1	376.357	-0.779392	0.129429	-6.02178	1.72506e-09	1.1218e-08
AIMP2	1433.66	-0.257354	0.0558184	-4.61057	4.01566e-06	1.5578e-05
AIP	242.648	0.342878	0.131212	2.61315	0.00897127	0.019066
AIPL1	3.20825	0.268825	0.834714	0.322056	0.74741	0.817851
AIRE	0.132037	-0.300417	5.19526	-0.0578253	0.953888	NA
AIRN	0	NA	NA	NA	NA	NA
AJAP1	0.0357971	0	5.20164	0	1	NA
AJUBA	389.478	-0.159081	0.0766486	-2.07546	0.0379444	0.0697533
AK1	259.451	0.0327044	0.102897	0.317836	0.750609	0.820256
AK2	3278.86	0.228088	0.0433575	5.26063	1.43559e-07	6.93638e-07
AK3	136.19	-0.450856	0.13946	-3.23286	0.00122556	0.00310586
AK4	5696.98	0.781294	0.0508062	15.3779	2.30212e-53	5.10014e-51
AK5	216.659	0.00390143	0.0898711	0.0434114	0.965374	0.978027
AK6	173.784	-1.09698	0.172968	-6.3421	2.26651e-10	1.68666e-09
AK7	2.49287	-0.576593	1.40937	-0.409113	0.682457	0.766611
AK8	17.8137	0.866697	0.322941	2.68376	0.00727984	0.015749
AK9	69.8257	-0.140731	0.156146	-0.901277	0.367441	0.47721
AKAP1	342.764	0.188026	0.07976	2.3574	0.0184033	0.0366502
AKAP10	466.613	-0.25041	0.0755569	-3.3142	0.000919073	0.00238369
AKAP11	546.443	-0.385386	0.101827	-3.78472	0.000153879	0.000457468
AKAP12	801.923	0.858904	0.0646478	13.2859	2.79447e-40	3.47064e-38
AKAP13	273.81	-0.100837	0.121658	-0.828859	0.407184	0.517913
AKAP14	0.0408941	0	5.20164	0	1	NA
AKAP17A	111.421	0.299013	0.132753	2.25241	0.0242966	0.0469272
AKAP2	1278.36	-0.562625	0.0550753	-10.2156	1.68901e-24	7.54486e-23
AKAP3	6.3528	-0.765792	0.89548	-0.855175	0.392454	0.502805
AKAP4	0.0447929	-0.296447	5.20164	-0.0569911	0.954552	NA
AKAP5	32.3248	-0.162107	0.252565	-0.641841	0.520976	0.625523
AKAP6	13.719	0.205353	0.38196	0.53763	0.590832	0.687299
AKAP7	35.4045	-0.574685	0.239492	-2.3996	0.0164131	0.033044
AKAP8	275.206	-0.192331	0.0806644	-2.38434	0.0171099	0.0343119
AKAP8L	296.562	-0.50627	0.0720875	-7.02298	2.17181e-12	2.16179e-11
AKAP9	219.225	-0.889639	0.167967	-5.29651	1.18037e-07	5.78332e-07
AKIP1	163.257	-0.206592	0.113886	-1.81403	0.0696733	0.11871
AKIRIN1	426.277	-0.348962	0.0958607	-3.64031	0.000272314	0.00077398
AKIRIN2	970.792	-0.261077	0.0462517	-5.64469	1.65477e-08	9.26516e-08
AKNA	218.434	0.383016	0.102504	3.73658	0.000186542	0.000546687
AKNAD1	0.503773	0	2.75361	0	1	NA
AKR1A1	412.435	0.157784	0.0870002	1.81361	0.0697379	0.118784
AKR1B1	8088.65	-0.399775	0.0349764	-11.4299	2.9658e-30	2.06022e-28
AKR1B10	10.0197	0.100387	0.431297	0.232756	0.815951	0.869408
AKR1B15	1.34855	2.88295	1.5375	1.87509	0.0607804	0.105387
AKR1C1	1.7513	-1.98392	1.33299	-1.48832	0.136666	0.211269
AKR1C2	0.222133	1.87729	4.40457	0.426214	0.669952	NA
AKR1C3	52.0027	0.195641	0.210224	0.930633	0.352043	0.460643
AKR1C4	0	NA	NA	NA	NA	NA
AKR1C6P	0.0832066	0	5.20164	0	1	NA
AKR1C8P	0.162475	-0.296447	5.20164	-0.0569911	0.954552	NA
AKR1D1	4.00526	-0.215095	0.7289	-0.295096	0.767921	0.833617
AKR1E2	0	NA	NA	NA	NA	NA
AKR7A2	343.352	0.606058	0.0976485	6.20653	5.41686e-10	3.80154e-09
AKR7A2P1	4.72038	0.374679	0.569423	0.657997	0.51054	0.616151
AKR7A3	5.3958	0.768186	0.659435	1.16492	0.244053	0.342171
AKR7L	5.18702	0.0507865	0.553904	0.0916883	0.926946	0.951199
AKT1	519.303	0.658441	0.103959	6.33364	2.3944e-10	1.77699e-09
AKT1S1	663.653	0.775264	0.139858	5.54322	2.96956e-08	1.59147e-07
AKT2	503.478	0.572934	0.10313	5.55547	2.76869e-08	1.4926e-07
AKT3	1042.31	-0.291169	0.0676691	-4.30283	1.68632e-05	5.89757e-05
AKTIP	199.38	0.0176055	0.123226	0.142872	0.886391	0.921991
ALAD	71.7025	0.100532	0.148306	0.67787	0.497854	0.605053
ALAS1	622.157	0.402778	0.0812702	4.95604	7.19462e-07	3.14194e-06
ALAS2	0.233647	0.424894	3.63454	0.116904	0.906936	NA
ALB	0.410961	-0.309912	2.40835	-0.128682	0.897609	NA
ALCAM	3765.29	-0.621409	0.070688	-8.79087	1.48409e-18	3.45598e-17
ALDH16A1	37.858	0.3793	0.201766	1.8799	0.060122	0.104455
ALDH18A1	1562.43	0.426041	0.0474637	8.97613	2.8046e-19	7.12848e-18
ALDH1A1	0.0798343	0	5.20164	0	1	NA
ALDH1A2	0.0494419	0	5.20164	0	1	NA
ALDH1A3	321.071	-1.0008	0.105455	-9.4903	2.30364e-21	7.5381e-20
ALDH1B1	365.319	-0.0100288	0.0740944	-0.135351	0.892334	0.926233
ALDH1L1	0	NA	NA	NA	NA	NA
ALDH1L1-AS1	0	NA	NA	NA	NA	NA
ALDH1L1-AS2	0	NA	NA	NA	NA	NA
ALDH1L2	179.396	-0.471575	0.130669	-3.60893	0.00030746	0.000865471
ALDH2	1.18847	-2.57875	1.51979	-1.69678	0.089738	0.148124
ALDH3A1	0	NA	NA	NA	NA	NA
ALDH3A2	272.649	-0.445776	0.098322	-4.53384	5.79215e-06	2.194e-05
ALDH3B1	180.285	0.483446	0.14048	3.44137	0.000578768	0.00155343
ALDH3B2	0.0826116	0	5.20164	0	1	NA
ALDH4A1	65.0559	0.43902	0.163073	2.69218	0.00709877	0.0153999
ALDH5A1	88.6618	0.0377854	0.13502	0.27985	0.779593	0.842692
ALDH6A1	252.06	-0.191265	0.0868922	-2.20118	0.0277234	0.0528241
ALDH7A1	219.514	-1.1837	0.104444	-11.3333	8.97875e-30	5.93539e-28
ALDH8A1	1.05248	-0.00755493	1.20496	-0.00626983	0.994997	NA
ALDH9A1	569.572	-0.715693	0.0960383	-7.45216	9.18266e-14	1.11843e-12
ALDOA	20523.7	1.16938	0.133645	8.74988	2.13572e-18	4.86291e-17
ALDOB	0	NA	NA	NA	NA	NA
ALDOC	5.1522	0.669134	0.587645	1.13867	0.254841	0.354567
ALG1	184.814	0.335357	0.106412	3.15151	0.0016243	0.00401217
ALG10	152.187	-0.431865	0.114187	-3.78209	0.000155517	0.000461957
ALG10B	179.629	-0.28221	0.123816	-2.27927	0.0226513	0.0441028
ALG11	40.9229	-0.538256	0.196222	-2.74309	0.00608641	0.0133898
ALG12	139.454	0.752569	0.130523	5.76579	8.12739e-09	4.78078e-08
ALG13	707.9	-0.00361808	0.0588686	-0.0614603	0.950993	0.967697
ALG14	223.647	-0.343173	0.0984136	-3.48705	0.000488387	0.00132736
ALG1L	0.627567	0.424895	2.23034	0.190507	0.848912	NA
ALG1L2	0.635156	0.989935	1.8658	0.530569	0.595718	NA
ALG1L9P	6.17116	0.0577744	0.551069	0.10484	0.916502	0.943733
ALG2	575.727	-0.166279	0.0681671	-2.43928	0.0147166	0.0299334
ALG3	1892.98	0.67183	0.137122	4.89952	9.60729e-07	4.11125e-06
ALG5	76.4507	-0.915506	0.167879	-5.45336	4.94272e-08	2.56996e-07
ALG6	521.25	-0.928308	0.125175	-7.41607	1.20647e-13	1.45219e-12
ALG8	778.587	-0.714854	0.0879514	-8.12784	4.37024e-16	7.31825e-15
ALG9	338.884	0.229264	0.0738196	3.10573	0.00189809	0.00460996
ALK	0.0826116	0	5.20164	0	1	NA
ALKBH1	208.109	-0.147277	0.103699	-1.42024	0.155538	0.23573
ALKBH2	148.766	-0.290433	0.120855	-2.40315	0.0162547	0.032745
ALKBH3	254.226	-0.290395	0.102137	-2.84318	0.00446665	0.0100807
ALKBH3-AS1	2.85432	-1.52205	1.00334	-1.51699	0.129269	0.201871
ALKBH4	18.9244	0.0856883	0.304481	0.281424	0.778385	0.841745
ALKBH5	664.684	1.15391	0.111467	10.352	4.09629e-25	1.91324e-23
ALKBH6	114.862	0.902844	0.188667	4.7854	1.70649e-06	6.98881e-06
ALKBH7	58.6535	0.444141	0.167442	2.6525	0.0079898	0.0171446
ALKBH8	86.0541	-0.701539	0.156106	-4.494	6.98974e-06	2.60965e-05
ALLC	0	NA	NA	NA	NA	NA
ALMS1	723.51	0.138643	0.106666	1.29978	0.193676	0.283114
ALMS1-IT1	4.86839	-1.07873	0.701642	-1.53743	0.124188	0.195223
ALMS1P	0.112142	-0.296447	5.20164	-0.0569911	0.954552	NA
ALOX12	6.86975	1.78964	0.592601	3.01998	0.00252789	0.00601745
ALOX12-AS1	6.57863	-0.569135	0.574951	-0.989884	0.322231	0.428961
ALOX12B	5.26104	0.647629	0.57839	1.11971	0.262837	0.363686
ALOX12P2	0.131493	1.14623	5.20164	0.220359	0.825592	NA
ALOX15	0.609694	0.435317	1.74437	0.249555	0.802931	NA
ALOX15B	0	NA	NA	NA	NA	NA
ALOX15P1	0.109093	0	5.20164	0	1	NA
ALOX5	4.25559	1.85563	0.81632	2.27317	0.0230162	0.044723
ALOX5AP	88.5602	-0.87661	0.501992	-1.74626	0.0807656	0.135095
ALOXE3	46.4615	2.33567	0.245728	9.50509	1.99866e-21	6.61938e-20
ALPI	0	NA	NA	NA	NA	NA
ALPK1	59.666	-0.532607	0.187966	-2.83353	0.00460375	0.0103644
ALPK2	2005.4	0.0515673	0.0391813	1.31612	0.188133	0.276633
ALPK3	0.29447	-0.0353075	2.608	-0.0135381	0.989198	NA
ALPL	2.71038	0.173436	0.980258	0.176929	0.859564	0.902922
ALPP	5.36018	0.678699	0.584713	1.16074	0.245749	0.344136
ALPPL2	0.256826	0	3.57443	0	1	NA
ALS2	322.792	-0.231376	0.0916496	-2.52457	0.011584	0.0240572
ALS2CL	17.3831	1.70361	0.382678	4.45179	8.51559e-06	3.14e-05
ALS2CR11	0.239884	1.8592	4.36569	0.425865	0.670206	NA
ALS2CR12	1.93449	-0.580849	0.814286	-0.713323	0.475646	0.584669
ALX1	93.2356	-0.619526	0.137618	-4.50178	6.73857e-06	2.5245e-05
ALX3	0.559811	0.961651	1.93191	0.497772	0.618645	NA
ALX4	0	NA	NA	NA	NA	NA
ALYREF	540.672	-0.327122	0.0945879	-3.45839	0.00054342	0.00146334
AMACR	108.326	-0.293606	0.130048	-2.25768	0.0239657	0.0463538
AMBN	0.114949	0	5.20164	0	1	NA
AMBP	3.86217	0.478876	1.27446	0.375749	0.707103	0.785809
AMBRA1	139.473	0.551707	0.133283	4.13937	3.48264e-05	0.000115156
AMD1	1545.31	-0.751631	0.127427	-5.89852	3.66782e-09	2.27766e-08
AMDHD1	6.06179	-1.01387	0.518643	-1.95486	0.0506	0.0898447
AMDHD2	32.202	0.347051	0.26529	1.30819	0.190808	0.279744
AMELX	0.0902347	1.86549	5.19983	0.35876	0.719775	NA
AMELY	0	NA	NA	NA	NA	NA
AMER1	153.592	0.51712	0.108668	4.7587	1.94847e-06	7.89499e-06
AMER2	0.946233	0.471413	1.56711	0.300818	0.763554	NA
AMER3	0.9192	0.481696	1.62088	0.297182	0.766327	NA
AMFR	337.9	0.249952	0.0910285	2.74587	0.00603509	0.0132894
AMH	51.1933	1.14496	0.212078	5.39876	6.7102e-08	3.42808e-07
AMHR2	0.264949	-1.04942	3.08308	-0.340382	0.733569	NA
AMICA1	0	NA	NA	NA	NA	NA
AMIGO1	1.08034	-1.7629	1.55758	-1.13182	0.257712	NA
AMIGO2	6660.51	-0.0599332	0.0708228	-0.846241	0.397418	0.507838
AMIGO3	25.1978	1.11536	0.274298	4.06622	4.77815e-05	0.000154442
AMMECR1	1168.85	-0.147252	0.0499884	-2.94572	0.00322208	0.00748198
AMMECR1L	381.182	0.143784	0.076874	1.87039	0.0614296	0.106344
AMN	2.84912	1.58661	1.00097	1.58508	0.112949	0.180247
AMN1	57.6856	-1.05431	0.234094	-4.50379	6.6752e-06	2.5019e-05
AMOT	85.6822	0.550851	0.141168	3.9021	9.53607e-05	0.000292597
AMOTL1	197.816	0.0540724	0.109517	0.493734	0.621494	0.714199
AMOTL2	1411.19	0.256821	0.0612743	4.19133	2.77327e-05	9.32425e-05
AMPD1	0.0958425	0	5.20164	0	1	NA
AMPD2	887.918	1.09556	0.0955001	11.4718	1.82752e-30	1.2914e-28
AMPD3	242.078	0.767746	0.103748	7.40008	1.36105e-13	1.62158e-12
AMPH	0.203027	-0.296448	4.48318	-0.0661245	0.947279	NA
AMT	1.69638	1.06859	1.06842	1.00016	0.317232	0.423648
AMTN	0	NA	NA	NA	NA	NA
AMY1A	0	NA	NA	NA	NA	NA
AMY1B	0.0357971	0	5.20164	0	1	NA
AMY1C	0	NA	NA	NA	NA	NA
AMY2A	0	NA	NA	NA	NA	NA
AMY2B	11.2466	-0.00105303	0.385041	-0.00273486	0.997818	1
AMZ1	38.628	0.282009	0.265958	1.06035	0.288985	0.393098
AMZ2	780.474	-0.0903886	0.0649052	-1.39262	0.163733	0.24608
AMZ2P1	25.1612	-0.283953	0.27018	-1.05098	0.293269	0.397869
ANAPC1	1138.63	-0.0673354	0.050337	-1.33769	0.180997	0.267995
ANAPC10	177.514	-0.914692	0.156346	-5.85042	4.90334e-09	2.99498e-08
ANAPC11	261.783	-0.00908578	0.122112	-0.0744053	0.940688	0.961029
ANAPC13	890.692	-0.998431	0.115641	-8.63388	5.93064e-18	1.30506e-16
ANAPC15	191.633	-0.121705	0.108591	-1.12077	0.262388	0.363217
ANAPC16	556.145	-0.231104	0.0824498	-2.80296	0.00506352	0.0112895
ANAPC1P1	1.33381	0.222494	1.44571	0.153899	0.877689	0.915269
ANAPC2	102.585	0.812614	0.150476	5.4003	6.65303e-08	3.40099e-07
ANAPC4	145.687	-0.815709	0.202223	-4.03371	5.49034e-05	0.000175627
ANAPC5	858.658	-0.0644321	0.0608222	-1.05935	0.28944	0.393521
ANAPC7	898.671	-0.378462	0.0567846	-6.66487	2.64894e-11	2.26535e-10
ANG	19.5978	1.4793	0.323636	4.57087	4.85704e-06	1.86391e-05
ANGEL1	176.284	0.566586	0.101981	5.5558	2.76343e-08	1.49025e-07
ANGEL2	373.099	-0.376692	0.0879309	-4.28396	1.83596e-05	6.38496e-05
ANGPT1	0	NA	NA	NA	NA	NA
ANGPT2	5.1589	0.0557765	0.596404	0.0935214	0.925489	0.950299
ANGPT4	0.524189	1.14944	1.85512	0.619606	0.535518	NA
ANGPTL1	0.960413	-1.80479	1.4252	-1.26634	0.205391	NA
ANGPTL2	143.974	0.674744	0.109425	6.16628	6.99168e-10	4.81199e-09
ANGPTL3	0.0853386	0	5.20164	0	1	NA
ANGPTL4	39.3367	1.68399	0.186162	9.04587	1.48476e-19	3.88216e-18
ANGPTL5	0.0451173	1.14623	5.20164	0.220359	0.825592	NA
ANGPTL6	3.20154	1.8634	0.828397	2.24941	0.0244866	0.0472609
ANGPTL7	0.404987	-0.750089	2.30589	-0.325292	0.74496	NA
ANHX	0	NA	NA	NA	NA	NA
ANK1	0	NA	NA	NA	NA	NA
ANK2	125.734	0.636864	0.1156	5.50919	3.60487e-08	1.90948e-07
ANK3	52.3668	-2.31764	1.21428	-1.90865	0.0563072	0.0987485
ANKAR	40.9326	-0.982256	0.241955	-4.05966	4.91448e-05	0.000158598
ANKDD1A	19.7838	-0.27273	0.284336	-0.959181	0.337467	0.445267
ANKDD1B	2.21254	-0.314011	0.938603	-0.334551	0.737963	0.810489
ANKEF1	244.647	-0.00129327	0.0926291	-0.0139618	0.98886	0.994746
ANKFN1	0.166573	0.351249	5.19102	0.0676647	0.946053	NA
ANKFY1	799.153	0.430977	0.052781	8.16539	3.20401e-16	5.468e-15
ANKH	205.806	0.239689	0.0999761	2.39747	0.0165089	0.0332123
ANKHD1	798.379	-0.557729	0.136808	-4.07671	4.56764e-05	0.000148252
ANKHD1-EIF4EBP3	498.122	1.07867	0.179487	6.00977	1.85784e-09	1.201e-08
ANKIB1	656.713	-0.154769	0.0786386	-1.96811	0.0490553	0.0873859
ANKK1	0.181512	1.14623	4.60903	0.248693	0.803599	NA
ANKLE1	85.1011	-0.199779	0.147076	-1.35834	0.174357	0.259643
ANKLE2	1391.71	0.174081	0.0488482	3.56372	0.000365643	0.00101426
ANKMY1	46.4988	0.275229	0.203028	1.35562	0.17522	0.260643
ANKMY2	387.964	-0.298137	0.0848585	-3.51334	0.000442513	0.00121131
ANKRA2	32.2912	-0.698037	0.237546	-2.93853	0.00329775	0.00764038
ANKRD1	1101.79	-0.062312	0.067377	-0.924826	0.355056	0.463945
ANKRD10	121.015	0.0526594	0.119877	0.439279	0.660459	0.748018
ANKRD11	797.061	0.318382	0.0679753	4.68378	2.81632e-06	1.11794e-05
ANKRD12	255.813	-0.372972	0.120039	-3.10709	0.00188939	0.00459293
ANKRD13A	920.117	-0.430031	0.0480786	-8.94433	3.74206e-19	9.42355e-18
ANKRD13B	130.657	1.21898	0.161754	7.53599	4.84647e-14	6.14486e-13
ANKRD13C	309.911	-0.433002	0.0945405	-4.58007	4.64818e-06	1.78711e-05
ANKRD13D	124.62	0.974922	0.158858	6.13708	8.40494e-10	5.69148e-09
ANKRD16	38.7358	0.762963	0.246499	3.0952	0.00196683	0.00476632
ANKRD17	1353.34	-0.0189856	0.0575358	-0.329978	0.741416	0.813086
ANKRD18A	33.7033	-1.03714	0.262048	-3.95781	7.56388e-05	0.000236105
ANKRD18B	28.3113	-1.45201	0.28008	-5.18428	2.16848e-07	1.01804e-06
ANKRD18DP	2.43774	-0.523038	0.911999	-0.573507	0.566302	0.66628
ANKRD19P	9.56187	0.10265	0.374424	0.274155	0.783966	0.845885
ANKRD2	1.79853	-0.862203	1.33046	-0.648049	0.516953	0.621706
ANKRD20A1	0.0357971	0	5.20164	0	1	NA
ANKRD20A11P	0.642623	2.1476	1.64097	1.30874	0.190622	NA
ANKRD20A12P	2.53059	0.291815	0.808295	0.361026	0.71808	0.79456
ANKRD20A19P	1.69737	0.973656	0.957593	1.01678	0.30926	0.415201
ANKRD20A2	0.0357971	0	5.20164	0	1	NA
ANKRD20A3	9.9902	-0.719105	0.459098	-1.56634	0.117268	0.186
ANKRD20A4	1.29479	-3.70624	2.09299	-1.77079	0.0765962	0.12907
ANKRD20A5P	7.36764	-0.98993	0.539731	-1.83412	0.0666366	0.11424
ANKRD20A8P	3.19537	-0.759164	0.853147	-0.88984	0.373552	0.48308
ANKRD20A9P	222.738	0.131459	0.113333	1.15994	0.246074	0.344561
ANKRD22	0.391542	-0.0790744	2.29622	-0.0344367	0.972529	NA
ANKRD23	5.35449	1.17518	0.504739	2.3283	0.0198962	0.0393365
ANKRD24	6.51102	-2.09423	0.752723	-2.78221	0.00539909	0.0119856
ANKRD26	69.9621	-1.20157	0.208122	-5.7734	7.76871e-09	4.58956e-08
ANKRD26P1	0.462034	0	2.48396	0	1	NA
ANKRD26P3	0	NA	NA	NA	NA	NA
ANKRD27	413.802	0.146865	0.0680497	2.1582	0.0309125	0.0581836
ANKRD28	426.736	-0.0931546	0.0791274	-1.17727	0.239087	0.336445
ANKRD29	14.4815	0.158134	0.34249	0.461719	0.644283	0.734774
ANKRD30A	0	NA	NA	NA	NA	NA
ANKRD30B	0.350438	1.14624	2.56988	0.446028	0.655577	NA
ANKRD30BL	0.0358939	0	5.20164	0	1	NA
ANKRD30BP2	0.643766	1.00189	1.71375	0.584618	0.558805	NA
ANKRD30BP3	0	NA	NA	NA	NA	NA
ANKRD31	5.85208	-2.25237	0.804093	-2.80114	0.00509232	0.0113475
ANKRD33	0	NA	NA	NA	NA	NA
ANKRD33B	427.575	-0.551251	0.058188	-9.47361	2.70339e-21	8.75876e-20
ANKRD34A	7.59947	0.101527	0.573884	0.176912	0.859577	0.902922
ANKRD34B	46.628	-0.4384	0.313144	-1.39999	0.161515	0.243502
ANKRD34C	0	NA	NA	NA	NA	NA
ANKRD34C-AS1	0	NA	NA	NA	NA	NA
ANKRD35	0.126522	-0.296447	5.20164	-0.0569911	0.954552	NA
ANKRD36	53.94	-0.448618	0.180102	-2.49091	0.0127418	0.0262456
ANKRD36B	64.0538	-0.353621	0.174675	-2.02445	0.0429242	0.0776797
ANKRD36BP1	648.463	-0.550447	0.145371	-3.7865	0.000152783	0.000454496
ANKRD36BP2	0.102382	-0.296447	5.20164	-0.0569911	0.954552	NA
ANKRD36C	13.2986	0.214675	0.411637	0.521516	0.602007	0.697034
ANKRD37	21.1619	0.887445	0.323698	2.74159	0.00611431	0.0134421
ANKRD39	99.9242	0.961173	0.138151	6.95742	3.46556e-12	3.35038e-11
ANKRD40	819.332	-0.0178982	0.0689172	-0.259706	0.79509	0.85361
ANKRD42	98.2736	-0.37234	0.137585	-2.70626	0.00680468	0.0148227
ANKRD44	76.9292	-0.762483	0.14867	-5.12868	2.91774e-07	1.34439e-06
ANKRD44-IT1	0.765312	0.491938	1.81321	0.271308	0.786154	NA
ANKRD45	1.82021	0.483094	0.992602	0.486695	0.626475	0.718815
ANKRD46	59.0078	-0.0922575	0.159952	-0.576782	0.564086	0.664437
ANKRD49	58.112	-0.414993	0.170086	-2.43991	0.014691	0.0298962
ANKRD50	218.02	-0.674599	0.126618	-5.32784	9.93887e-08	4.93751e-07
ANKRD52	1489.44	0.706157	0.0909245	7.76641	8.07417e-15	1.13329e-13
ANKRD53	2.7294	0.600449	0.705785	0.850753	0.394907	0.505513
ANKRD54	57.7232	0.718035	0.207612	3.45854	0.000543113	0.00146276
ANKRD55	1.06068	-0.0979714	1.14263	-0.0857418	0.931672	NA
ANKRD6	106.482	0.338165	0.124065	2.72571	0.00641626	0.0140438
ANKRD60	0.96376	1.05507	1.36218	0.774545	0.438608	NA
ANKRD61	11.2374	0.192244	0.340635	0.564369	0.572503	0.671744
ANKRD62	2.52058	1.1622	0.957572	1.21369	0.224866	0.320422
ANKRD62P1-PARP4P3	0.511061	0.467381	1.89949	0.246056	0.805639	NA
ANKRD63	0	NA	NA	NA	NA	NA
ANKRD65	4.02051	-0.836226	0.674158	-1.2404	0.214827	0.308665
ANKRD66	0	NA	NA	NA	NA	NA
ANKRD7	14.2221	-1.1087	0.375559	-2.95215	0.00315571	0.00734347
ANKRD9	19.6177	0.551038	0.307238	1.79352	0.0728891	0.123534
ANKS1A	247.527	0.258897	0.0905785	2.85827	0.00425962	0.00964933
ANKS1B	19.9652	0.127686	0.250426	0.509873	0.61014	0.704411
ANKS3	35.3649	0.352188	0.209533	1.68082	0.092797	0.152497
ANKS4B	6.86104	0.871326	0.511357	1.70395	0.0883909	0.14615
ANKS6	254.431	0.0905715	0.100354	0.902516	0.366783	0.476695
ANKUB1	0.0357971	0	5.20164	0	1	NA
ANKZF1	264.138	1.03361	0.0878126	11.7706	5.53065e-32	4.2984e-30
ANLN	4327.54	-1.24237	0.0709765	-17.504	1.3363e-68	6.25922e-66
ANO1	0	NA	NA	NA	NA	NA
ANO1-AS2	0	NA	NA	NA	NA	NA
ANO10	263.326	0.257456	0.0859608	2.99504	0.00274404	0.00646999
ANO2	13.3583	-0.916898	0.308916	-2.96811	0.00299635	0.00700844
ANO3	0	NA	NA	NA	NA	NA
ANO4	0.184961	1.14623	5.20164	0.220359	0.825592	NA
ANO5	18.9058	-1.00887	1.44959	-0.69597	0.486448	0.594648
ANO6	1714.26	0.240378	0.050566	4.75375	1.99682e-06	8.07298e-06
ANO7	98.653	1.40244	0.169203	8.28847	1.14713e-16	2.10593e-15
ANO8	64.4802	0.634466	0.174589	3.63406	0.000278999	0.000791059
ANO9	118.876	1.18014	0.190884	6.1825	6.30924e-10	4.36886e-09
ANOS1	8.60955	-0.0468795	0.601967	-0.0778771	0.937926	0.9592
ANP32A	801.87	-0.51407	0.070872	-7.25349	4.06154e-13	4.48384e-12
ANP32A-IT1	6.56316	0.546287	0.506757	1.07801	0.28103	0.384223
ANP32AP1	0.527839	-1.25727	2.54766	-0.4935	0.621659	NA
ANP32B	6833.6	-0.721492	0.0760439	-9.48783	2.35884e-21	7.70335e-20
ANP32C	0.294276	1.69484	4.16745	0.406685	0.684239	NA
ANP32D	0	NA	NA	NA	NA	NA
ANP32E	729.307	-1.2797	0.137024	-9.33923	9.7037e-21	2.95692e-19
ANPEP	1.43781	-0.296451	1.62941	-0.181937	0.855632	0.900278
ANTXR1	800.412	-0.23792	0.0572228	-4.15779	3.21339e-05	0.0001069
ANTXR2	68.2371	-0.407355	0.176391	-2.30939	0.0209221	0.0411219
ANTXRL	0	NA	NA	NA	NA	NA
ANTXRLP1	0.416548	2.46605	2.49379	0.988876	0.322724	NA
ANXA1	1030.52	-0.770472	0.0981242	-7.85201	4.09422e-15	5.98224e-14
ANXA10	0.50058	-0.296451	2.05615	-0.144177	0.88536	NA
ANXA11	1389.81	0.424035	0.0883231	4.80095	1.57913e-06	6.49509e-06
ANXA13	2.58832	-0.900637	0.979938	-0.919076	0.358056	0.46728
ANXA2	15509.1	0.0756585	0.0375983	2.01228	0.0441901	0.0797416
ANXA2P1	1.63216	-0.807408	0.918198	-0.87934	0.379217	0.489287
ANXA2P2	8.86655	1.06526	0.57692	1.84647	0.0648246	0.111538
ANXA2P3	18.254	-0.103135	0.308632	-0.33417	0.738251	0.810628
ANXA2R	3.24432	-0.279876	0.737525	-0.379479	0.704332	0.783449
ANXA3	690.114	-0.338811	0.109485	-3.09458	0.00197089	0.00477547
ANXA4	704.458	0.313251	0.0608048	5.15175	2.58066e-07	1.19885e-06
ANXA5	5551.85	-0.0833492	0.0551706	-1.51075	0.130851	0.203914
ANXA6	456.195	0.153891	0.0638845	2.40889	0.0160011	0.032266
ANXA7	1428.71	-0.377516	0.0669872	-5.63565	1.74398e-08	9.71815e-08
ANXA8	6.59481	-1.85027	0.98495	-1.87854	0.0603073	0.104688
ANXA8L1	8.61182	-1.17332	1.20981	-0.969839	0.332127	0.439671
ANXA9	6.89969	1.30621	0.497185	2.6272	0.008609	0.0183532
AOAH	36.635	-0.293345	1.06467	-0.275527	0.782911	0.845245
AOAH-IT1	0	NA	NA	NA	NA	NA
AOC1	0.0432894	0	5.20164	0	1	NA
AOC2	6.35055	0.843705	0.497048	1.69743	0.0896152	0.147951
AOC3	0.878706	2.41333	1.59052	1.51732	0.129186	NA
AOC4P	1.19573	0.488284	1.43968	0.339161	0.734488	0.807918
AOX1	10.3815	-0.530565	0.519789	-1.02073	0.307382	0.413294
AOX2P	0.42597	-0.174096	2.05106	-0.0848806	0.932356	NA
AP1AR	117.053	-1.21788	0.196245	-6.20591	5.43811e-10	3.81319e-09
AP1B1	749.283	0.885676	0.091188	9.71264	2.66342e-22	9.79016e-21
AP1B1P1	0.119997	0.424891	5.20164	0.081684	0.934898	NA
AP1G1	1907.08	-0.0384334	0.0569947	-0.674332	0.5001	0.60706
AP1G2	824.242	0.623143	0.0900607	6.91914	4.54381e-12	4.31583e-11
AP1M1	874.954	0.516704	0.0828019	6.24024	4.36905e-10	3.12505e-09
AP1M2	204.049	-0.422699	0.121994	-3.46493	0.000530376	0.00143151
AP1S1	363.351	0.096238	0.0850397	1.13168	0.257768	0.357577
AP1S2	281.627	-0.242776	0.0938678	-2.58636	0.00969956	0.0204731
AP1S3	129.3	0.107238	0.122424	0.875956	0.381054	0.491116
AP2A1	444.863	0.704729	0.134723	5.23097	1.68624e-07	8.06658e-07
AP2A2	452.557	0.398314	0.0918722	4.33552	1.45416e-05	5.14338e-05
AP2B1	5065.74	0.246838	0.031948	7.72623	1.10774e-14	1.51589e-13
AP2M1	4847.14	0.19898	0.0615785	3.23132	0.00123222	0.00312129
AP2S1	2718.36	-0.282721	0.0488696	-5.78521	7.24229e-09	4.29715e-08
AP3B1	374.155	-0.506124	0.09633	-5.25406	1.48783e-07	7.16976e-07
AP3B2	42.9785	1.20102	0.19084	6.29335	3.10686e-10	2.26675e-09
AP3D1	1440.22	0.636304	0.0764299	8.32533	8.40972e-17	1.58181e-15
AP3M1	1868.34	-0.220804	0.0777154	-2.84119	0.0044946	0.0101396
AP3M2	213.111	0.0482231	0.0914974	0.527044	0.598163	0.693514
AP3S1	1094.6	-0.494029	0.0878662	-5.62252	1.88196e-08	1.04409e-07
AP3S2	632.731	0.253811	0.06462	3.92774	8.57477e-05	0.000265085
AP4B1	170.805	0.0430003	0.110083	0.390619	0.696079	0.776852
AP4B1-AS1	22.7265	-0.0670012	0.255836	-0.261892	0.793405	0.85252
AP4E1	104.908	-0.0923054	0.157331	-0.586695	0.557408	0.658321
AP4M1	88.8831	-0.00949121	0.136922	-0.0693184	0.944736	0.963724
AP4S1	52.946	-0.112331	0.184137	-0.610039	0.541836	0.643732
AP5B1	162.393	0.312754	0.0977907	3.1982	0.00138288	0.00346862
AP5M1	384.863	-0.50652	0.127882	-3.96085	7.46848e-05	0.000233349
AP5S1	142.208	0.171615	0.140372	1.22257	0.221492	0.316518
AP5Z1	159.425	0.932831	0.158734	5.8767	4.18515e-09	2.57925e-08
APAF1	213.477	-0.133575	0.11051	-1.20872	0.226772	0.322689
APBA1	16.2412	1.1275	0.351972	3.20337	0.00135829	0.00341009
APBA2	195.74	0.87225	0.110603	7.8863	3.1128e-15	4.63079e-14
APBA3	61.1377	0.97544	0.1851	5.26979	1.36579e-07	6.62446e-07
APBB1	2.3647	0.176832	0.642337	0.275295	0.78309	0.845327
APBB1IP	1020.35	-0.150305	0.0546685	-2.74938	0.00597077	0.0131583
APBB2	542.689	0.0585544	0.0666252	0.878862	0.379476	0.489544
APBB3	78.5061	0.933021	0.139112	6.70699	1.98676e-11	1.71969e-10
APC	500.363	-0.198245	0.0705636	-2.80945	0.00496255	0.0110869
APC2	32.9974	0.833574	0.24535	3.39749	0.00068006	0.00180141
APCDD1	0	NA	NA	NA	NA	NA
APCDD1L	0	NA	NA	NA	NA	NA
APCDD1L-AS1	0.0512933	0	5.20164	0	1	NA
APCS	0	NA	NA	NA	NA	NA
APEH	193.333	0.234878	0.136509	1.7206	0.0853228	0.141792
APELA	0.391026	-1.06198	2.60888	-0.407061	0.683963	NA
APEX1	1287.74	0.107312	0.0571216	1.87866	0.0602914	0.104672
APEX2	609.53	0.399924	0.122136	3.27443	0.00105877	0.00271805
APH1A	1148.15	0.659524	0.0892041	7.39342	1.431e-13	1.6963e-12
APH1B	0.385949	1.02753	2.55055	0.402865	0.687047	NA
API5	927.171	-0.368403	0.0711865	-5.17519	2.27683e-07	1.06647e-06
APIP	146.042	-0.880304	0.147151	-5.9823	2.2001e-09	1.40728e-08
APITD1	142.863	-0.403765	0.13164	-3.06718	0.00216087	0.00520272
APITD1-CORT	23.5308	0.496439	0.461584	1.07551	0.282147	0.385556
APLF	66.5658	-0.511668	0.180738	-2.83099	0.00464044	0.0104399
APLN	7.42249	2.12045	0.489898	4.32836	1.50226e-05	5.29979e-05
APLNR	0	NA	NA	NA	NA	NA
APLP1	49.0335	1.18623	0.181097	6.55026	5.74364e-11	4.7106e-10
APLP2	3391.31	-0.284143	0.0377952	-7.51796	5.56355e-14	6.98918e-13
APMAP	1023.22	-0.0465252	0.0473359	-0.982873	0.32567	0.432696
APOA1	0.443712	0.424895	2.15809	0.196885	0.843917	NA
APOA1-AS	0.368528	0	2.97597	0	1	NA
APOA1BP	841.872	0.574681	0.0959698	5.98815	2.12243e-09	1.36131e-08
APOA2	1.37731	-1.24632	1.67223	-0.745305	0.456087	0.565975
APOA4	0	NA	NA	NA	NA	NA
APOA5	0	NA	NA	NA	NA	NA
APOB	0	NA	NA	NA	NA	NA
APOBEC1	0	NA	NA	NA	NA	NA
APOBEC2	0.552243	-0.578284	1.59643	-0.362236	0.717175	NA
APOBEC3A	6.24333	-0.2072	0.779515	-0.265807	0.790388	0.850293
APOBEC3A_B	0	NA	NA	NA	NA	NA
APOBEC3B	417.877	-0.998332	0.0753571	-13.248	4.63286e-40	5.58464e-38
APOBEC3B-AS1	35.0614	-0.336231	0.488285	-0.688597	0.491077	0.59919
APOBEC3C	134.786	0.327722	0.153715	2.13201	0.0330064	0.0616787
APOBEC3D	6.53954	0.960078	0.627868	1.52911	0.126238	0.19791
APOBEC3F	84.2385	-0.0976653	0.136738	-0.71425	0.475073	0.584218
APOBEC3G	20.9678	-0.331196	0.237803	-1.39273	0.163701	0.246055
APOBEC3H	0.0738975	0	5.20164	0	1	NA
APOBEC4	0.0799204	0	5.20164	0	1	NA
APOBR	0.435681	1.73714	1.86562	0.931133	0.351785	NA
APOC1	93.2355	-0.420992	0.166226	-2.53265	0.0113204	0.0235726
APOC1P1	3.04618	1.82509	1.20171	1.51874	0.128827	0.201238
APOC2	0.20376	0.424892	4.51227	0.0941638	0.924979	NA
APOC3	0	NA	NA	NA	NA	NA
APOC4	0.274699	1.13887	2.66684	0.427048	0.669344	NA
APOC4-APOC2	0.0408941	0	5.20164	0	1	NA
APOD	0	NA	NA	NA	NA	NA
APOE	82.8715	-0.266996	0.249212	-1.07136	0.284008	0.387744
APOF	1.78118	0.334071	0.937211	0.356452	0.721502	0.797246
APOH	0.655386	-0.280023	1.6741	-0.167268	0.867159	NA
APOL1	64.4543	-0.919227	0.175402	-5.24068	1.59982e-07	7.68009e-07
APOL2	136.089	0.721498	0.109135	6.61105	3.8161e-11	3.20006e-10
APOL3	15.5483	-1.79954	0.430844	-4.17679	2.95656e-05	9.89786e-05
APOL4	23.2326	-0.287521	0.32207	-0.892729	0.372002	0.481532
APOL5	0	NA	NA	NA	NA	NA
APOL6	254.196	-0.322683	0.0983199	-3.28197	0.00103086	0.00265262
APOLD1	60.0149	-0.18996	0.184859	-1.02759	0.30414	0.409702
APOM	19.5916	-0.0337339	0.335279	-0.100614	0.919857	0.946175
APOO	414.438	-0.239324	0.0737035	-3.24711	0.00116582	0.00296823
APOOL	564.107	-0.0534501	0.07542	-0.7087	0.478511	0.587663
APOOP5	0.0341524	-0.296447	5.20164	-0.0569911	0.954552	NA
APOPT1	162.14	-0.150682	0.141248	-1.06679	0.286065	0.389968
APP	4118.63	0.104968	0.0404883	2.59255	0.00952667	0.0201627
APPBP2	332.043	-0.15118	0.0939062	-1.60991	0.107418	0.172694
APPL1	485.967	-0.349935	0.0887367	-3.94352	8.02952e-05	0.000249499
APPL2	317.776	-0.0896645	0.0837575	-1.07053	0.284383	0.38819
APRT	440.699	1.11483	0.149949	7.43475	1.0477e-13	1.2676e-12
APTR	76.3859	-0.252351	0.145509	-1.73426	0.0828717	0.138153
APTX	286.6	-0.00515257	0.0903999	-0.0569975	0.954547	0.970236
AQP1	0.0765864	0	5.20164	0	1	NA
AQP10	0	NA	NA	NA	NA	NA
AQP11	21.1434	0.334438	0.288563	1.15898	0.246466	0.344965
AQP12A	0	NA	NA	NA	NA	NA
AQP12B	0	NA	NA	NA	NA	NA
AQP2	0	NA	NA	NA	NA	NA
AQP3	3.767	1.95332	0.772048	2.53005	0.0114045	0.0237287
AQP4	0.663483	0.434477	1.53691	0.282694	0.777411	NA
AQP4-AS1	1.73985	0.267064	0.920087	0.29026	0.771617	0.836855
AQP5	0	NA	NA	NA	NA	NA
AQP6	1.56623	-3.45059	1.46581	-2.35405	0.0185699	0.0369406
AQP7	0.449724	-1.57185	2.21759	-0.708808	0.478444	NA
AQP7P1	0.0729629	-0.296447	5.20164	-0.0569911	0.954552	NA
AQP7P3	0.233596	0	3.18077	0	1	NA
AQP8	0.0958555	1.14623	5.20164	0.220359	0.825592	NA
AQP9	0.203228	0	4.52577	0	1	NA
AQR	775.499	-0.253531	0.0657632	-3.85521	0.000115632	0.000350206
AR	0.931769	-1.51247	1.60633	-0.941568	0.346414	NA
ARAF	1442.36	0.633516	0.118495	5.34635	8.97469e-08	4.4857e-07
ARAP1	63.8493	0.344252	0.204224	1.68566	0.0918613	0.151202
ARAP2	104.561	-0.309774	0.148993	-2.07912	0.037606	0.0692128
ARAP3	194.652	1.01239	0.102983	9.83066	8.30686e-23	3.19678e-21
ARC	1.36719	1.89549	1.24625	1.52096	0.128271	0.200483
ARCN1	3092.66	-0.161868	0.0434842	-3.72245	0.0001973	0.000575334
AREG	2127.77	-1.36441	0.0537473	-25.3857	3.62974e-142	8.50086e-139
AREL1	512.402	0.29296	0.0702934	4.16767	3.07727e-05	0.000102705
ARF1	7547.52	0.426325	0.0786279	5.42206	5.89156e-08	3.02873e-07
ARF3	2941.14	0.00240134	0.0439106	0.054687	0.956388	0.971619
ARF4	3713.91	-0.246892	0.0725487	-3.40313	0.000666191	0.00176752
ARF5	636.112	1.04829	0.0989582	10.5933	3.20146e-26	1.61491e-24
ARF6	644.563	0.0518988	0.0708638	0.732374	0.46394	0.573463
ARFGAP1	310.519	0.634853	0.109077	5.82025	5.87611e-09	3.54426e-08
ARFGAP2	102.485	0.49875	0.153436	3.25055	0.00115182	0.00293716
ARFGAP3	529.722	-0.0836529	0.0761019	-1.09922	0.271671	0.373705
ARFGEF1	424.507	-0.167637	0.0878611	-1.90798	0.0563941	0.0988691
ARFGEF2	706.278	-0.0342878	0.0658255	-0.520889	0.602444	0.697441
ARFGEF3	142.538	2.44263	0.134267	18.1923	5.93566e-74	3.47533e-71
ARFIP1	201.302	-0.679661	0.122288	-5.55785	2.73114e-08	1.47526e-07
ARFIP2	254.268	0.621707	0.106937	5.81379	6.10729e-09	3.66885e-08
ARFRP1	36.9632	0.284831	0.261422	1.08954	0.275914	0.378775
ARG1	0.354001	-1.52689	2.87028	-0.531965	0.594751	NA
ARG2	113.853	-0.435613	0.146993	-2.9635	0.0030416	0.00710011
ARGFX	8.26846	0.962218	0.53544	1.79706	0.0723263	0.12269
ARGFXP2	2.8899	0.164812	0.816512	0.201849	0.840034	0.889073
ARGLU1	130.161	-0.240818	0.136919	-1.75883	0.0786062	0.132022
ARHGAP1	2425.55	0.522422	0.0962452	5.42803	5.69789e-08	2.93377e-07
ARHGAP10	107.266	-0.0970579	0.122781	-0.790494	0.429239	0.538941
ARHGAP11A	546.592	-1.10644	0.105271	-10.5103	7.74124e-26	3.83413e-24
ARHGAP11B	19.3212	-1.97821	0.466665	-4.23904	2.24476e-05	7.69018e-05
ARHGAP12	184.226	-0.648313	0.117392	-5.52263	3.33959e-08	1.77642e-07
ARHGAP15	0.1166	0	5.20164	0	1	NA
ARHGAP17	445.032	0.512995	0.133752	3.83543	0.000125344	0.00037739
ARHGAP18	276.715	-0.300043	0.111497	-2.69103	0.00712318	0.0154488
ARHGAP19	121.131	-0.660045	0.161977	-4.07492	4.60293e-05	0.000149249
ARHGAP19-SLIT1	9.1687	-1.80143	1.21246	-1.48577	0.137341	0.212132
ARHGAP20	0.453554	1.14286	2.06977	0.552168	0.580833	NA
ARHGAP21	962.053	0.358917	0.0507064	7.07834	1.4589e-12	1.48924e-11
ARHGAP22	20.6049	0.89224	0.326907	2.72934	0.00634607	0.0139106
ARHGAP23	618.216	-0.078783	0.0719339	-1.09521	0.273423	0.375765
ARHGAP24	45.3292	-0.259481	0.175128	-1.48166	0.13843	0.213532
ARHGAP25	0.758861	0.189236	1.40161	0.135013	0.892602	NA
ARHGAP26	346.55	0.244122	0.0727975	3.35344	0.000798136	0.0020922
ARHGAP26-AS1	0.154277	-0.296448	4.81449	-0.0615741	0.950902	NA
ARHGAP26-IT1	0	NA	NA	NA	NA	NA
ARHGAP27	275.023	0.668743	0.101777	6.57064	5.00986e-11	4.13762e-10
ARHGAP28	20.0001	1.40113	0.351558	3.98548	6.73446e-05	0.000212031
ARHGAP29	2015.65	-0.157462	0.0557942	-2.82219	0.00476965	0.0106895
ARHGAP30	1.55246	2.20809	1.1941	1.84916	0.0644346	0.110937
ARHGAP31	418.856	0.406945	0.0976238	4.16851	3.06602e-05	0.000102351
ARHGAP31-AS1	9.12411	-0.824946	0.42661	-1.93372	0.0531471	0.0938288
ARHGAP32	253.839	0.390561	0.106294	3.67435	0.000238458	0.000684638
ARHGAP33	111.01	0.99183	0.146033	6.79183	1.10721e-11	9.94061e-11
ARHGAP35	654.358	0.0981555	0.0620623	1.58156	0.113749	0.181207
ARHGAP36	0	NA	NA	NA	NA	NA
ARHGAP39	65.3457	0.462423	0.194322	2.37967	0.0173282	0.0347157
ARHGAP4	135.993	0.700637	0.133118	5.26328	1.4151e-07	6.84726e-07
ARHGAP40	113.692	0.210894	0.139077	1.51638	0.129422	0.202052
ARHGAP42	107.455	-0.0199941	0.174913	-0.114308	0.908993	0.938938
ARHGAP44	13.383	-0.0372981	0.3071	-0.121453	0.903332	0.93469
ARHGAP5	788.52	-0.610475	0.107003	-5.70519	1.1621e-08	6.68474e-08
ARHGAP5-AS1	25.555	0.536188	0.288687	1.85733	0.0632644	0.109151
ARHGAP6	46.1263	0.94157	0.166809	5.64461	1.6556e-08	9.26663e-08
ARHGAP8	114.854	0.101068	0.162052	0.623674	0.532841	0.636181
ARHGAP9	3.98386	-1.006	0.796373	-1.26323	0.206506	0.298357
ARHGDIA	2128.72	1.30176	0.178748	7.28266	3.27299e-13	3.66012e-12
ARHGDIB	121.525	0.219582	0.161464	1.35995	0.173847	0.259048
ARHGDIG	0	NA	NA	NA	NA	NA
ARHGEF1	240.7	0.606845	0.127439	4.76184	1.91838e-06	7.78635e-06
ARHGEF10	627.967	0.187754	0.0602187	3.11786	0.00182169	0.00444417
ARHGEF10L	37.5911	1.12006	0.245313	4.56582	4.97547e-06	1.9049e-05
ARHGEF11	392.186	0.557462	0.0823259	6.7714	1.27543e-11	1.13948e-10
ARHGEF12	736.234	-0.267358	0.0909539	-2.93949	0.00328753	0.00762062
ARHGEF15	0.225337	-0.984635	3.74066	-0.263225	0.792377	NA
ARHGEF16	90.5119	0.776479	0.160178	4.84761	1.24956e-06	5.23788e-06
ARHGEF17	215.377	0.7614	0.188838	4.03203	5.52981e-05	0.000176717
ARHGEF18	127.801	0.432796	0.109341	3.95821	7.55144e-05	0.000235761
ARHGEF19	7.839	0.739331	0.528938	1.39776	0.162184	0.244311
ARHGEF2	343.972	0.218153	0.0847308	2.57466	0.0100338	0.0211215
ARHGEF25	33.0078	0.223743	0.211875	1.05601	0.290962	0.395197
ARHGEF26	157.182	-0.656267	0.134881	-4.86553	1.14151e-06	4.82195e-06
ARHGEF26-AS1	35.4169	-0.276387	0.235159	-1.17532	0.239866	0.337455
ARHGEF28	257.231	-0.0758196	0.087717	-0.864366	0.387387	0.497791
ARHGEF3	76.3755	-0.106932	0.137154	-0.779651	0.435596	0.545752
ARHGEF3-AS1	0	NA	NA	NA	NA	NA
ARHGEF33	60.6777	-0.999388	0.189116	-5.28451	1.26038e-07	6.14231e-07
ARHGEF34P	145.94	2.07564	0.450918	4.60314	4.16163e-06	1.611e-05
ARHGEF35	30.0898	-0.378741	0.317357	-1.19342	0.232704	0.329272
ARHGEF37	22.1167	0.579855	0.481401	1.20452	0.228391	0.324457
ARHGEF38	0.619796	1.20334	2.07689	0.579392	0.562325	NA
ARHGEF38-IT1	0	NA	NA	NA	NA	NA
ARHGEF39	166.897	-0.479383	0.114526	-4.1858	2.84168e-05	9.52886e-05
ARHGEF4	26.9309	1.44839	0.262183	5.52435	3.30716e-08	1.76088e-07
ARHGEF40	112.617	0.852856	0.142464	5.98646	2.14455e-09	1.37389e-08
ARHGEF5	244.367	-0.532645	0.131642	-4.04615	5.20679e-05	0.000167504
ARHGEF6	101.211	-0.300041	0.157004	-1.91103	0.0560001	0.0983046
ARHGEF7	514.395	0.686815	0.0632078	10.866	1.67398e-27	9.76629e-26
ARHGEF7-AS1	0.0321736	-0.296447	5.20164	-0.0569911	0.954552	NA
ARHGEF7-AS2	0	NA	NA	NA	NA	NA
ARHGEF9	160.589	0.260657	0.106066	2.45749	0.0139913	0.028593
ARHGEF9-IT1	0.0498093	1.14623	5.20164	0.220359	0.825592	NA
ARID1A	1731.3	0.300194	0.0776815	3.86442	0.000111355	0.000338503
ARID1B	1172.62	0.244443	0.074039	3.30154	0.00096155	0.00248466
ARID2	494.333	-0.127102	0.0957181	-1.32788	0.184218	0.271809
ARID3A	52.4985	1.23158	0.171965	7.16184	7.96029e-13	8.43574e-12
ARID3B	119.003	0.173296	0.152852	1.13375	0.256898	0.356667
ARID3C	0.176642	1.85895	5.20017	0.357479	0.720733	NA
ARID4A	112.181	-1.13369	0.154866	-7.32045	2.4714e-13	2.82539e-12
ARID4B	189.381	-0.5807	0.12157	-4.77667	1.78222e-06	7.27533e-06
ARID5A	55.3734	1.335	0.195206	6.83896	7.97693e-12	7.32216e-11
ARID5B	98.7084	0.357159	0.11897	3.00209	0.00268136	0.00634317
ARIH1	594.835	-0.230124	0.0797466	-2.88569	0.00390556	0.0089138
ARIH2	258.675	-0.201511	0.0857727	-2.34936	0.0188055	0.0373558
ARIH2OS	8.05646	0.437835	0.499656	0.876272	0.380882	0.490933
ARL1	472.676	-0.427465	0.0988549	-4.32417	1.53109e-05	5.39337e-05
ARL10	3.32251	1.56739	0.743515	2.10808	0.0350243	0.065016
ARL11	3.29889	-0.441762	0.873391	-0.505801	0.612996	0.706664
ARL13A	0.214195	-0.296449	3.74884	-0.0790776	0.936971	NA
ARL13B	300.112	-0.272153	0.0938801	-2.89894	0.00374424	0.00858986
ARL14	0.645996	1.14624	1.95187	0.587252	0.557035	NA
ARL14EP	138.205	-0.911055	0.201545	-4.52036	6.17344e-06	2.32821e-05
ARL14EPL	1.22875	-2.5103	1.48802	-1.68701	0.0916017	0.150821
ARL15	34.255	-0.563553	0.251616	-2.23974	0.0251081	0.0483352
ARL16	397.337	0.329731	0.0770393	4.28004	1.86857e-05	6.48599e-05
ARL17A	324.376	0.12692	0.0766127	1.65664	0.0975915	0.159218
ARL17B	4.48945	-1.25477	0.834872	-1.50294	0.132853	0.206347
ARL2	190.791	0.58869	0.128858	4.56852	4.91182e-06	1.88229e-05
ARL2-SNX15	0	NA	NA	NA	NA	NA
ARL2BP	839.182	0.20984	0.0652482	3.21603	0.00129979	0.0032744
ARL3	125.849	-0.907833	0.141525	-6.41465	1.41146e-10	1.08943e-09
ARL4A	311.274	-0.381836	0.0882779	-4.32539	1.52265e-05	5.36594e-05
ARL4C	2612.66	-0.228172	0.0578367	-3.94511	7.97636e-05	0.000247989
ARL4D	23.1321	0.399315	0.238488	1.67436	0.0940593	0.15434
ARL5A	369.047	-1.26784	0.138086	-9.18157	4.24853e-20	1.20087e-18
ARL5B	133.346	-0.652617	0.136543	-4.77957	1.75668e-06	7.17643e-06
ARL5C	0	NA	NA	NA	NA	NA
ARL6	87.7451	0.451284	0.157673	2.86215	0.00420776	0.00953712
ARL6IP1	3797.73	-0.888425	0.0678165	-13.1004	3.2744e-39	3.78032e-37
ARL6IP4	390.846	0.464122	0.129852	3.57425	0.000351229	0.000978261
ARL6IP5	895.715	-0.314414	0.0799669	-3.93181	8.43098e-05	0.000260886
ARL6IP6	246.179	-0.362855	0.117983	-3.0755	0.00210151	0.00506725
ARL8A	316.587	0.641747	0.086708	7.40124	1.34919e-13	1.60863e-12
ARL8B	789.956	-0.394751	0.105049	-3.75777	0.000171433	0.000505754
ARL9	0.252233	-1.85071	3.56975	-0.518443	0.604149	NA
ARMC1	468.017	-0.928277	0.11636	-7.97761	1.49197e-15	2.32062e-14
ARMC10	727.477	-0.555789	0.0923861	-6.01594	1.78846e-09	1.16027e-08
ARMC12	0.166939	1.69646	4.67286	0.363045	0.716571	NA
ARMC2	50.0658	0.151314	0.180278	0.839333	0.401283	0.511836
ARMC2-AS1	0.1604	-0.296448	4.76632	-0.0621964	0.950406	NA
ARMC3	12.6731	-0.682652	0.529819	-1.28846	0.197585	0.287651
ARMC4	5.12906	-1.56797	1.20501	-1.30121	0.193185	0.282548
ARMC5	93.7127	0.878385	0.181087	4.85063	1.2307e-06	5.16407e-06
ARMC6	259.814	0.205707	0.115099	1.78721	0.0739041	0.125047
ARMC7	141.037	0.515905	0.141818	3.63779	0.000274987	0.000780901
ARMC8	924.536	-0.207614	0.0640354	-3.24217	0.00118623	0.00301459
ARMC9	156.234	0.17898	0.100733	1.77678	0.0756049	0.127583
ARMCX1	71.0408	-0.42961	0.169804	-2.53004	0.011405	0.0237287
ARMCX2	166.238	-0.79369	0.146864	-5.40425	6.50792e-08	3.33201e-07
ARMCX3	203.745	-0.39693	0.140381	-2.82752	0.00469096	0.0105304
ARMCX4	27.9754	-0.0798373	0.261581	-0.30521	0.760206	0.828259
ARMCX5	173.376	-0.224309	0.107058	-2.09521	0.0361521	0.0668711
ARMCX5-GPRASP2	105.323	-0.079067	0.121632	-0.650051	0.515659	0.620722
ARMCX6	421.734	-0.330683	0.0676089	-4.89112	1.00266e-06	4.27841e-06
ARMS2	0.0445493	0	5.20164	0	1	NA
ARMT1	218.327	-0.313295	0.113722	-2.75493	0.00587055	0.0129497
ARNT	379.305	0.359375	0.0695187	5.16947	2.34757e-07	1.09647e-06
ARNT2	19.8435	0.756731	0.215969	3.50389	0.000458507	0.00125029
ARNTL	111.696	0.674429	0.132583	5.08684	3.64075e-07	1.65474e-06
ARNTL2	474.212	-0.304691	0.083494	-3.64926	0.000262994	0.00074944
ARNTL2-AS1	0.11654	0	5.20164	0	1	NA
ARPC1A	2666.27	0.0216049	0.0360984	0.598502	0.549505	0.650534
ARPC1B	1843.63	0.160746	0.0853579	1.88321	0.0596726	0.103762
ARPC2	5794.02	0.06065	0.0633007	0.958125	0.338	0.445754
ARPC3	6362.02	-0.419041	0.0623065	-6.72548	1.75016e-11	1.52943e-10
ARPC4	624.992	0.44261	0.0966604	4.57902	4.67167e-06	1.79568e-05
ARPC4-TTLL3	45.9519	1.02989	0.565708	1.82054	0.0686773	0.11733
ARPC5	1458.02	-0.591329	0.122809	-4.81505	1.47165e-06	6.08479e-06
ARPC5L	240.102	-0.503683	0.100122	-5.03071	4.88663e-07	2.18168e-06
ARPIN	91.8969	0.148502	0.142103	1.04503	0.296007	0.400921
ARPP19	2465.32	-0.193517	0.075278	-2.5707	0.0101492	0.0213452
ARPP21	0	NA	NA	NA	NA	NA
ARR3	1.13743	0.521057	1.10355	0.472165	0.636809	0.727921
ARRB1	142.569	0.271715	0.13672	1.98738	0.0468808	0.0839227
ARRB2	444.977	0.459897	0.0855971	5.37281	7.75202e-08	3.92485e-07
ARRDC1	96.1999	1.05388	0.209419	5.0324	4.84386e-07	2.16613e-06
ARRDC1-AS1	86.0509	0.250291	0.185367	1.35025	0.176936	0.262863
ARRDC2	30.006	0.478857	0.218659	2.18997	0.0285268	0.0541345
ARRDC3	288.09	0.70143	0.112968	6.20909	5.32922e-10	3.75289e-09
ARRDC3-AS1	50.5796	0.417888	0.193888	2.1553	0.031138	0.0585373
ARRDC4	239.747	1.16058	0.114451	10.1403	3.65805e-24	1.58651e-22
ARRDC5	0.427481	-0.383824	2.93438	-0.130802	0.895932	NA
ARSA	145.301	0.99492	0.187617	5.30293	1.13958e-07	5.58847e-07
ARSB	439.436	0.412269	0.0779113	5.29152	1.21307e-07	5.92936e-07
ARSD	374.898	0.121188	0.077095	1.57193	0.115968	0.184258
ARSE	158.866	-0.333914	0.122458	-2.72677	0.00639579	0.0140065
ARSF	0.288027	1.85871	3.54687	0.524043	0.600249	NA
ARSG	39.8226	0.311297	0.198558	1.56779	0.116931	0.185554
ARSH	0	NA	NA	NA	NA	NA
ARSI	0	NA	NA	NA	NA	NA
ARSJ	320.754	0.274898	0.0682912	4.02537	5.68855e-05	0.000181199
ARSK	107.43	-0.706959	0.142565	-4.95885	7.09115e-07	3.10006e-06
ART1	0	NA	NA	NA	NA	NA
ART3	0	NA	NA	NA	NA	NA
ART4	0.260876	0	4.23517	0	1	NA
ART5	0.10376	1.14623	5.20164	0.220359	0.825592	NA
ARTN	2.28157	1.38237	0.938542	1.47289	0.140782	0.21665
ARV1	162.571	-0.910157	0.113073	-8.04926	8.3296e-16	1.34273e-14
ARVCF	9.37297	0.868848	0.379692	2.2883	0.0221201	0.0432112
ARX	2.42641	-0.315896	0.716128	-0.441117	0.659128	0.74699
AS3MT	16.2789	-0.649324	2.31938	-0.279956	0.779511	0.842684
ASAH1	1176.37	-0.0431145	0.0596448	-0.722855	0.469769	0.579226
ASAH2	6.17001	0.182923	0.562721	0.325069	0.745129	0.816008
ASAH2B	18.9562	-0.0826766	0.329285	-0.251079	0.801753	0.85852
ASAP1	3644.33	-0.0351316	0.0493089	-0.712481	0.476167	0.585179
ASAP1-IT1	0.0960967	1.14623	5.20164	0.220359	0.825592	NA
ASAP1-IT2	3.50937	0.493881	0.926466	0.53308	0.593978	0.68993
ASAP2	1140.84	-0.0766267	0.0544873	-1.40632	0.159629	0.241194
ASAP3	126.257	0.417754	0.125593	3.32626	0.000880205	0.00228976
ASB1	179.243	0.127021	0.0964129	1.31747	0.187681	0.276098
ASB10	0	NA	NA	NA	NA	NA
ASB11	1.29779	0.597751	1.40784	0.424588	0.671137	0.757548
ASB12	3.84623	0.328726	0.665202	0.494174	0.621183	0.713943
ASB13	57.7206	0.612561	0.203988	3.00293	0.00267393	0.00632834
ASB14	0.845717	-1.88659	1.40014	-1.34743	0.177842	NA
ASB15	0.0228454	0	5.20164	0	1	NA
ASB16	3.92541	-0.0925011	0.655284	-0.141162	0.887742	0.922986
ASB16-AS1	112.122	0.483895	0.151023	3.20412	0.00135474	0.00340325
ASB17	0	NA	NA	NA	NA	NA
ASB18	0.561479	1.15456	2.1909	0.526978	0.598209	NA
ASB2	45.349	0.337021	0.252316	1.33571	0.181644	0.268737
ASB3	32.7593	-1.96654	1.10972	-1.7721	0.0763784	0.128769
ASB4	8.15551	0.0235165	0.449532	0.0523133	0.958279	0.972878
ASB5	7.65109	-0.437231	0.470541	-0.92921	0.35278	0.461423
ASB6	230.294	0.681358	0.120503	5.65427	1.56514e-08	8.79933e-08
ASB7	166.491	-0.326341	0.108878	-2.9973	0.00272379	0.00643149
ASB8	186.872	0.150721	0.104731	1.43912	0.150117	0.228677
ASB9	87.8825	-1.06119	0.185647	-5.71614	1.08972e-08	6.2882e-08
ASB9P1	0.552339	-1.3227	1.66231	-0.7957	0.426207	NA
ASCC1	481.272	-0.0558479	0.082909	-0.673605	0.500562	0.607373
ASCC2	495.885	0.33949	0.084875	3.99988	6.33739e-05	0.000200415
ASCC3	687.436	-0.181048	0.0898972	-2.01394	0.0440154	0.0794614
ASCL1	0.170186	-0.593898	5.18251	-0.114596	0.908765	NA
ASCL2	0	NA	NA	NA	NA	NA
ASCL3	0	NA	NA	NA	NA	NA
ASCL4	0	NA	NA	NA	NA	NA
ASCL5	2.30782	1.42376	0.906055	1.57139	0.116092	0.18442
ASF1A	461.625	-0.892962	0.107959	-8.27127	1.32542e-16	2.40365e-15
ASF1B	1656.84	-0.0705821	0.0628924	-1.12227	0.261749	0.362455
ASGR1	0.901687	0.400098	1.33169	0.300443	0.763839	NA
ASGR2	0.162298	0	4.74838	0	1	NA
ASH1L	1116.22	0.0892185	0.0902604	0.988457	0.322929	0.429751
ASH1L-AS1	18.0769	-0.834139	0.32054	-2.6023	0.00926019	0.0196342
ASH2L	297.336	-0.35416	0.0839202	-4.2202	2.44091e-05	8.29868e-05
ASIC1	158.001	0.243388	0.118325	2.05694	0.0396924	0.0726004
ASIC2	0	NA	NA	NA	NA	NA
ASIC3	13.8793	0.825839	0.329289	2.50795	0.0121435	0.0251332
ASIC4	0	NA	NA	NA	NA	NA
ASIC5	0	NA	NA	NA	NA	NA
ASIP	0.702059	1.14108	2.0172	0.565677	0.571614	NA
ASL	154.71	1.13377	0.142437	7.95976	1.7237e-15	2.65836e-14
ASMT	11.4507	0.533334	0.418371	1.27479	0.202384	0.293436
ASMTL	33.1706	0.141482	0.229937	0.615308	0.538351	0.641032
ASMTL-AS1	16.3747	1.04352	0.380781	2.74046	0.00613531	0.0134865
ASNA1	783.353	-0.108588	0.0709889	-1.52965	0.126104	0.197776
ASNS	448.214	0.109417	0.0820788	1.33307	0.18251	0.26975
ASNSD1	196.81	-0.65002	0.110672	-5.8734	4.26958e-09	2.62746e-08
ASPA	0	NA	NA	NA	NA	NA
ASPDH	0.0448034	1.14623	5.20164	0.220359	0.825592	NA
ASPG	0.658165	1.42192	1.75372	0.810804	0.417478	NA
ASPH	4204.19	0.0620393	0.0619843	1.00089	0.316882	0.423318
ASPHD1	27.6134	0.323063	0.330682	0.976961	0.328588	0.435839
ASPHD2	16.6557	-0.300624	0.335661	-0.89562	0.370456	0.480289
ASPM	937.969	-1.58434	0.139435	-11.3626	6.41845e-30	4.31246e-28
ASPN	0.559487	-1.57268	2.31959	-0.677998	0.497773	NA
ASPRV1	0.519244	-0.125491	1.82165	-0.0688886	0.945078	NA
ASPSCR1	54.8788	0.534574	0.208712	2.5613	0.0104282	0.0218815
ASRGL1	56.2042	-0.455825	0.178224	-2.55759	0.0105399	0.0220819
ASS1	169.147	0.600337	0.170568	3.51963	0.000432146	0.00118488
ASTE1	111.451	-0.0615732	0.152632	-0.403409	0.686648	0.769861
ASTL	0.160607	-0.296448	4.78473	-0.0619571	0.950597	NA
ASTN1	0	NA	NA	NA	NA	NA
ASTN2	504.237	-0.0520737	0.0924813	-0.563073	0.573385	0.672346
ASTN2-AS1	0.0407893	0	5.20164	0	1	NA
ASUN	388.091	-0.607295	0.104621	-5.80469	6.44841e-09	3.8554e-08
ASXL1	1484.94	0.329928	0.0575055	5.73732	9.61849e-09	5.5897e-08
ASXL2	1009.48	0.243445	0.0500609	4.86298	1.15631e-06	4.88068e-06
ASXL3	0.0448445	1.14623	5.20164	0.220359	0.825592	NA
ASZ1	0	NA	NA	NA	NA	NA
ATAD1	512.513	-0.566837	0.0934098	-6.06828	1.29284e-09	8.52911e-09
ATAD2	1519.25	-0.912909	0.0853718	-10.6933	1.09372e-26	5.84054e-25
ATAD2B	53.1065	-0.096266	0.169629	-0.567511	0.570367	0.669766
ATAD3A	175.195	0.330472	0.150515	2.19561	0.0281199	0.053449
ATAD3B	155.915	0.129832	0.128471	1.01059	0.312214	0.418284
ATAD3C	26.785	0.474307	0.251751	1.88403	0.0595606	0.103579
ATAD5	237.653	-0.946358	0.144908	-6.53076	6.54362e-11	5.31596e-10
ATAT1	226.974	0.722787	0.104885	6.89124	5.53062e-12	5.18405e-11
ATCAY	7.01075	1.01967	0.422924	2.411	0.015909	0.0321039
ATE1	467.179	-0.222811	0.0698318	-3.19069	0.00141934	0.00355137
ATE1-AS1	14.2201	-0.575779	0.462847	-1.24399	0.213501	0.307115
ATF1	393.719	-0.153747	0.072052	-2.13383	0.0328565	0.0614195
ATF2	835.028	-0.415705	0.0738599	-5.62829	1.82007e-08	1.01181e-07
ATF3	256.515	0.923291	0.0747887	12.3453	5.16252e-35	4.9206e-33
ATF4	4115.3	0.331042	0.0622174	5.32072	1.03356e-07	5.10982e-07
ATF5	220.04	0.858568	0.149843	5.72978	1.0056e-08	5.8254e-08
ATF6	1394.82	-0.142439	0.0709086	-2.00877	0.044562	0.080289
ATF6B	1063.71	0.374495	0.128287	2.9192	0.00350926	0.00809039
ATF7	1337.46	0.5393	0.0729765	7.39005	1.4677e-13	1.73478e-12
ATF7IP	1387.91	-0.290887	0.0553609	-5.25438	1.48526e-07	7.15945e-07
ATF7IP2	40.6107	-0.718419	0.218581	-3.28674	0.00101355	0.00261014
ATG10	59.3653	-0.586316	0.182926	-3.20521	0.00134965	0.0033915
ATG101	63.5541	0.181002	0.186527	0.970379	0.331857	0.439356
ATG12	485.149	-0.803364	0.107228	-7.49213	6.77626e-14	8.40953e-13
ATG13	384.774	0.491751	0.101867	4.82738	1.38341e-06	5.74458e-06
ATG14	94.1052	-0.0136512	0.146225	-0.0933579	0.925619	0.950373
ATG16L1	300.652	0.406542	0.0763647	5.32369	1.01682e-07	5.03463e-07
ATG16L2	17.2042	0.255368	0.307655	0.830048	0.406512	0.517298
ATG2A	146.61	0.976416	0.166152	5.87665	4.18653e-09	2.57925e-08
ATG2B	223.649	-0.00168916	0.119998	-0.0140765	0.988769	0.994715
ATG3	859.12	-0.480657	0.0625158	-7.68856	1.48799e-14	2.0028e-13
ATG4A	121.692	-0.237668	0.14333	-1.65819	0.0972798	0.158798
ATG4B	461.433	0.306894	0.0837113	3.6661	0.000246278	0.000705236
ATG4C	70.7798	-1.15197	0.178503	-6.45348	1.09312e-10	8.58681e-10
ATG4D	30.3751	1.20701	0.25214	4.78707	1.6923e-06	6.93416e-06
ATG5	478.828	-0.698831	0.0925384	-7.55179	4.2931e-14	5.47287e-13
ATG7	186.551	-0.0120476	0.107014	-0.11258	0.910364	0.93983
ATG9A	690.022	1.28122	0.119674	10.7059	9.54683e-27	5.14838e-25
ATG9B	20.997	0.114127	0.470449	0.242592	0.808321	0.863465
ATHL1	25.5062	0.768085	0.286289	2.68291	0.00729855	0.0157832
ATIC	2041.45	-0.47674	0.0614383	-7.75965	8.51658e-15	1.19029e-13
ATL1	70.8585	0.344235	0.165246	2.08317	0.0372358	0.0686432
ATL2	580.953	-0.344183	0.107838	-3.19165	0.00141461	0.00354118
ATL3	630.766	-0.231354	0.0656256	-3.52536	0.000422907	0.00116212
ATM	136.878	-0.460572	0.138917	-3.31545	0.000914941	0.00237447
ATMIN	1593.85	-0.251916	0.0627901	-4.01204	6.01973e-05	0.000191144
ATN1	2682.48	0.664586	0.135413	4.90786	9.20771e-07	3.95471e-06
ATOH1	0.0498093	1.14623	5.20164	0.220359	0.825592	NA
ATOH7	2.14606	0.570829	0.838491	0.680781	0.49601	0.603278
ATOH8	7.00611	-0.815196	0.384066	-2.12254	0.0337923	0.0629536
ATOX1	771.729	-0.0335548	0.0737936	-0.454712	0.649317	0.739024
ATP10A	51.2898	0.276286	0.210508	1.31247	0.189361	0.278021
ATP10B	0.152752	-0.296447	5.20164	-0.0569911	0.954552	NA
ATP10D	240.927	-0.0102658	0.086516	-0.118658	0.905547	0.936568
ATP11A	1219.92	1.03049	0.0806843	12.7719	2.35424e-37	2.5062e-35
ATP11A-AS1	0.203902	-0.330533	3.75942	-0.0879213	0.929939	NA
ATP11AUN	0.0758507	-0.296447	5.20164	-0.0569911	0.954552	NA
ATP11B	316.734	-0.223731	0.108192	-2.0679	0.0386496	0.0709463
ATP11C	336.533	-0.669711	0.105455	-6.35067	2.14384e-10	1.60265e-09
ATP12A	0.0683047	-1.08578	5.19226	-0.209115	0.834358	NA
ATP13A1	729.878	0.838719	0.122128	6.86757	6.53065e-12	6.04879e-11
ATP13A2	359.891	1.29973	0.147744	8.79718	1.40294e-18	3.27167e-17
ATP13A3	2010.87	-0.125914	0.09824	-1.2817	0.199949	0.290496
ATP13A4	2.17396	0.525555	0.949185	0.553691	0.57979	0.677483
ATP13A4-AS1	0.212025	0	4.45387	0	1	NA
ATP13A5	0.55665	0.0183591	1.65175	0.0111149	0.991132	NA
ATP13A5-AS1	0.832217	0.421273	1.4713	0.286326	0.774628	NA
ATP1A1	1874.49	0.2031	0.0759187	2.67523	0.00746771	0.0161256
ATP1A1-AS1	15.1119	-0.0821465	0.357443	-0.229817	0.818234	0.871444
ATP1A2	1.6228	1.11833	1.17396	0.952613	0.340786	0.448779
ATP1A3	59.4298	0.609129	0.240693	2.53072	0.0113828	0.0236934
ATP1A4	0	NA	NA	NA	NA	NA
ATP1B1	1386.11	0.215203	0.0755098	2.85	0.00437195	0.00988057
ATP1B2	6.56049	-0.11347	0.645	-0.175922	0.860355	0.903496
ATP1B3	2874.64	0.0041977	0.0465067	0.09026	0.928081	0.951733
ATP1B4	1.51585	0.319481	0.932772	0.342507	0.731969	0.805698
ATP2A1	6.70367	0.349846	0.512334	0.682848	0.494703	0.60224
ATP2A1-AS1	22.4112	-0.651073	0.320101	-2.03396	0.0419554	0.076204
ATP2A2	3671.38	0.175673	0.028431	6.17894	6.45333e-10	4.45832e-09
ATP2A3	0.488666	0.066032	2.1666	0.0304772	0.975686	NA
ATP2B1	580.905	-0.477121	0.103978	-4.58869	4.46038e-06	1.72055e-05
ATP2B2	0	NA	NA	NA	NA	NA
ATP2B2-IT2	0	NA	NA	NA	NA	NA
ATP2B3	0.118137	0	5.20164	0	1	NA
ATP2B4	1319.24	0.763247	0.0655332	11.6467	2.38455e-31	1.77692e-29
ATP2C1	793.656	-0.42261	0.095479	-4.42621	9.59024e-06	3.51178e-05
ATP2C2	3.48911	-0.424233	0.688691	-0.615999	0.537895	0.640535
ATP4A	0	NA	NA	NA	NA	NA
ATP4B	0	NA	NA	NA	NA	NA
ATP5A1	3163.21	0.0104901	0.0532037	0.197168	0.843696	0.891432
ATP5B	6359.47	0.119401	0.0363003	3.28926	0.00100451	0.00258847
ATP5C1	2955.19	-0.520457	0.0675239	-7.70775	1.28058e-14	1.7379e-13
ATP5D	465.419	0.683904	0.189374	3.61138	0.000304568	0.000858067
ATP5E	3580.93	-0.960959	0.108653	-8.84431	9.20993e-19	2.19778e-17
ATP5EP2	1.42435	-2.14905	1.45559	-1.47642	0.139832	0.215472
ATP5F1	2765.34	-0.611123	0.0957348	-6.3835	1.73084e-10	1.31979e-09
ATP5G1	486.245	0.0230678	0.101838	0.226514	0.820802	0.873615
ATP5G2	3084.44	0.374419	0.120339	3.11137	0.0018622	0.00453287
ATP5G3	2893.93	0.149488	0.0750868	1.99087	0.0464948	0.0832954
ATP5H	1421.4	-0.865353	0.103013	-8.40046	4.44741e-17	8.66953e-16
ATP5I	2693.77	-0.264995	0.0774916	-3.41967	0.000626982	0.00167297
ATP5J	540.301	-0.77675	0.0992844	-7.82349	5.13793e-15	7.39518e-14
ATP5J2	894.322	-0.569816	0.0883063	-6.45273	1.09856e-10	8.62542e-10
ATP5J2-PTCD1	81.145	0.686301	2.98412	0.229984	0.818104	0.871362
ATP5L	1472.1	-0.207433	0.0496883	-4.17468	2.98402e-05	9.97756e-05
ATP5L2	2.42638	0.309542	1.03179	0.300005	0.764173	0.830767
ATP5O	1955.51	-0.25658	0.0501202	-5.11931	3.06661e-07	1.40745e-06
ATP5S	50.8372	-0.753865	0.218752	-3.44621	0.000568504	0.00152819
ATP5SL	266.677	0.719052	0.126664	5.67686	1.37192e-08	7.79863e-08
ATP6AP1	1754.85	0.769839	0.111125	6.92768	4.27788e-12	4.07268e-11
ATP6AP1L	10.9783	-0.0680729	0.472833	-0.143968	0.885526	0.921266
ATP6AP2	1612.39	-0.704431	0.106777	-6.59722	4.18949e-11	3.49174e-10
ATP6V0A1	338.202	0.41452	0.096181	4.3098	1.63405e-05	5.73143e-05
ATP6V0A2	327.866	0.351825	0.0894295	3.9341	8.35091e-05	0.000258555
ATP6V0A4	7.27592	0.137346	0.740147	0.185566	0.852785	0.898274
ATP6V0B	692.686	0.103271	0.0560287	1.84319	0.0653017	0.112265
ATP6V0C	5933.38	0.530764	0.106393	4.9887	6.07881e-07	2.67965e-06
ATP6V0CP3	0.129362	0	5.20164	0	1	NA
ATP6V0D1	2247.59	0.514142	0.0768692	6.68853	2.25418e-11	1.93786e-10
ATP6V0D2	39.6559	0.843365	0.418019	2.01753	0.0436405	0.0788802
ATP6V0E1	2711.87	-0.728049	0.100648	-7.23365	4.70193e-13	5.14232e-12
ATP6V0E2	140.489	1.01676	0.163919	6.20283	5.54567e-10	3.88529e-09
ATP6V0E2-AS1	17.0071	0.582319	0.326636	1.78277	0.0746231	0.126108
ATP6V1A	1220.31	-0.266278	0.0785097	-3.39166	0.000694701	0.00183841
ATP6V1B1	1.60886	-0.775766	1.08225	-0.716808	0.473492	0.582644
ATP6V1B1-AS1	24.4025	-0.281616	0.280038	-1.00563	0.314592	0.420782
ATP6V1B2	778.354	-0.232394	0.0752721	-3.08739	0.00201923	0.0048832
ATP6V1C1	1043.59	-0.219824	0.0623552	-3.52536	0.000422912	0.00116212
ATP6V1C2	11.462	-0.195469	0.352984	-0.553761	0.579743	0.677475
ATP6V1D	428.026	-0.493054	0.0932339	-5.28836	1.2342e-07	6.0201e-07
ATP6V1E1	1410.02	-0.470911	0.0779275	-6.04293	1.51336e-09	9.89632e-09
ATP6V1E2	10.8447	-0.538916	0.47386	-1.13729	0.255417	0.355188
ATP6V1F	673.802	0.199781	0.0804446	2.48346	0.0130113	0.0267436
ATP6V1G1	842.656	-0.304842	0.0837665	-3.63919	0.000273497	0.000777073
ATP6V1G2	15.9329	-1.01293	0.317191	-3.19344	0.00140589	0.00352149
ATP6V1G2-DDX39B	7.7317	1.51347	3.28788	0.460318	0.645288	0.735562
ATP6V1G3	0	NA	NA	NA	NA	NA
ATP6V1H	518.789	-0.074343	0.0706569	-1.05217	0.292722	0.397291
ATP7A	132.113	0.0967385	0.130178	0.743128	0.457404	0.567266
ATP7B	44.0063	0.191287	0.221507	0.863568	0.387825	0.498198
ATP8A1	7.62806	-1.31825	1.01132	-1.30349	0.192406	0.28171
ATP8A2	10.9971	-1.02197	0.564564	-1.8102	0.0702654	0.119582
ATP8B1	39.2272	0.0857935	0.233272	0.367783	0.713035	0.790419
ATP8B2	171.762	0.328051	0.105797	3.10074	0.00193036	0.0046828
ATP8B3	91.9585	0.0649185	0.142531	0.45547	0.648771	0.738608
ATP8B4	0.276439	-0.984958	3.60007	-0.273594	0.784397	NA
ATP8B5P	0.452017	-2.56615	1.73175	-1.48182	0.138388	NA
ATP9A	202.7	-0.235864	0.296949	-0.794292	0.427025	0.536873
ATP9B	88.3669	0.115128	0.179636	0.640899	0.521588	0.626028
ATPAF1	370.676	-0.522328	0.106656	-4.8973	9.71642e-07	4.15578e-06
ATPAF2	128.329	0.132601	0.103028	1.28704	0.198081	0.288217
ATPIF1	938.376	-0.134832	0.0512777	-2.62945	0.00855223	0.0182511
ATR	566.719	-0.759505	0.119446	-6.35856	2.03651e-10	1.52869e-09
ATRAID	1721.48	-0.118002	0.0508136	-2.32226	0.020219	0.039912
ATRIP	59.7144	0.0446906	0.174013	0.256823	0.797316	0.855276
ATRN	822.729	0.365114	0.0612767	5.95845	2.54649e-09	1.61498e-08
ATRNL1	228.323	0.114425	0.114291	1.00118	0.316741	0.423164
ATRX	456.367	-0.774704	0.129746	-5.97095	2.35882e-09	1.50201e-08
ATXN1	292.464	0.634999	0.0887741	7.15297	8.49179e-13	8.94694e-12
ATXN10	1541.95	-0.385619	0.0623323	-6.1865	6.15138e-10	4.27494e-09
ATXN1L	427.599	0.141302	0.0721257	1.9591	0.0501008	0.0890355
ATXN2	2370.05	0.0481257	0.0844436	0.569916	0.568735	0.668232
ATXN2L	3046.41	0.89114	0.124303	7.16907	7.55107e-13	8.03324e-12
ATXN3	95.7531	-0.672607	0.169832	-3.96042	7.48195e-05	0.000233725
ATXN3L	0.0341524	-0.296447	5.20164	-0.0569911	0.954552	NA
ATXN7	465.636	0.409985	0.0667111	6.14568	7.96204e-10	5.42067e-09
ATXN7L1	105.868	0.328979	0.143316	2.29548	0.0217054	0.0425136
ATXN7L2	61.0074	1.04315	0.202628	5.14809	2.63152e-07	1.21971e-06
ATXN7L3	276.444	0.353299	0.0865943	4.07994	4.50482e-05	0.000146503
ATXN7L3B	583.325	0.522529	0.0622664	8.39183	4.78633e-17	9.30807e-16
ATXN8OS	0.490488	-0.235989	2.14702	-0.109915	0.912477	NA
AUH	43.5506	-0.993924	0.176359	-5.6358	1.74251e-08	9.71329e-08
AUNIP	157.998	-0.685521	0.11085	-6.18424	6.24042e-10	4.32947e-09
AUP1	1071.62	0.380366	0.0981583	3.87503	0.000106611	0.00032511
AURKA	1788.14	-1.14567	0.0460736	-24.8661	1.73214e-136	3.54959e-133
AURKAIP1	232.983	0.108333	0.12144	0.892077	0.372352	0.481832
AURKAPS1	10.5169	-0.505611	0.439175	-1.15127	0.249619	0.348603
AURKB	1084.07	-0.254827	0.098408	-2.5895	0.00961153	0.0203135
AURKC	1.8271	0.275856	0.846174	0.326004	0.744421	0.815423
AUTS2	3.76399	-0.0219227	0.569478	-0.0384961	0.969292	0.980779
AVEN	55.1872	-0.360348	0.182012	-1.9798	0.0477256	0.0852489
AVIL	1.58518	0.0665167	1.05327	0.0631525	0.949645	0.966756
AVL9	468.238	0.108336	0.0719873	1.50493	0.132342	0.205827
AVP	0	NA	NA	NA	NA	NA
AVPI1	94.8364	0.677597	0.183252	3.69762	0.000217633	0.000629032
AVPR1A	0.771531	0.59904	1.68546	0.355417	0.722277	NA
AVPR1B	0	NA	NA	NA	NA	NA
AVPR2	1.3183	0.437711	1.43212	0.305639	0.759879	0.828139
AWAT1	0.0739084	0	5.20164	0	1	NA
AWAT2	0.0847617	1.14623	5.20164	0.220359	0.825592	NA
AXDND1	1.79562	1.12588	1.04189	1.08061	0.27987	0.382956
AXIN1	65.0306	0.335211	0.201704	1.6619	0.096533	0.157814
AXIN2	4.51409	0.313717	0.477281	0.657302	0.510987	0.616412
AXL	1603.69	0.157524	0.0788757	1.99711	0.0458131	0.0822088
AZGP1	0.154766	-0.963846	4.82637	-0.199704	0.841712	NA
AZGP1P1	0.0448034	1.14623	5.20164	0.220359	0.825592	NA
AZI2	422.324	-0.115856	0.0822261	-1.40899	0.158837	0.240141
AZIN1	1390.15	-0.433583	0.0679679	-6.37923	1.77977e-10	1.35144e-09
AZIN1-AS1	1.14656	-0.554576	1.54508	-0.358931	0.719647	0.795649
AZIN2	12.0162	0.0156441	0.392145	0.0398937	0.968178	0.979977
AZU1	0.0714695	0	5.20164	0	1	NA
B2M	2488.7	-0.724595	0.0651826	-11.1164	1.04423e-28	6.43578e-27
B3GALNT1	362.638	-0.0891109	0.0895514	-0.995081	0.319697	0.426147
B3GALNT2	457.626	-0.371692	0.0826112	-4.49929	6.81806e-06	2.55136e-05
B3GALT1	9.19118	1.07552	0.428301	2.51113	0.0120344	0.0249232
B3GALT2	0.0586424	0	5.20164	0	1	NA
B3GALT4	0	NA	NA	NA	NA	NA
B3GALT5	78.3632	0.150529	0.183457	0.820515	0.411922	0.522707
B3GALT5-AS1	8.31034	-0.0585532	0.470327	-0.124495	0.900924	0.933057
B3GALT6	264.444	0.151996	0.0802476	1.89409	0.0582135	0.101592
B3GAT1	1.65889	-0.471289	0.902949	-0.521944	0.601709	0.696788
B3GAT2	0.562213	-1.22539	2.03954	-0.600816	0.547963	NA
B3GAT3	90.0972	0.884319	0.180701	4.89382	9.88974e-07	4.2233e-06
B3GLCT	229.968	-0.307658	0.103583	-2.97015	0.00297658	0.00696776
B3GNT2	227.826	-0.250067	0.0811344	-3.08214	0.0020552	0.00496434
B3GNT3	18.7485	-0.443325	0.562806	-0.787705	0.430869	0.54078
B3GNT4	57.6902	1.6984	0.237929	7.13827	9.45109e-13	9.9004e-12
B3GNT5	389.727	0.00986908	0.07898	0.124957	0.900558	0.932904
B3GNT6	1.18611	-0.294455	1.67823	-0.175455	0.860722	0.90372
B3GNT7	3.61907	-0.654306	0.731618	-0.894327	0.371147	0.480691
B3GNT8	0.243637	1.14624	3.11542	0.367924	0.71293	NA
B3GNT9	74.3073	0.653931	0.179044	3.65236	0.000259846	0.000741371
B3GNTL1	43.4056	0.155611	0.233213	0.667246	0.504615	0.610794
B4GALNT1	318.281	0.90814	0.127114	7.1443	9.04564e-13	9.49387e-12
B4GALNT2	0.202825	-1.84992	4.50399	-0.410728	0.681272	NA
B4GALNT3	31.4286	0.555685	0.246851	2.25109	0.0243795	0.0470764
B4GALNT4	38.6264	1.07621	0.264023	4.0762	4.57786e-05	0.000148554
B4GALT1	1773.41	0.29353	0.0595504	4.9291	8.2608e-07	3.57801e-06
B4GALT1-AS1	2.49763	-0.34523	0.699603	-0.493465	0.621684	0.714368
B4GALT2	394.089	0.678155	0.129309	5.24446	1.56741e-07	7.53109e-07
B4GALT3	676.076	0.709036	0.113744	6.23363	4.55762e-10	3.25142e-09
B4GALT4	177.267	-0.195716	0.115646	-1.69237	0.0905747	0.149384
B4GALT4-AS1	0	NA	NA	NA	NA	NA
B4GALT5	1299.11	0.283058	0.0508803	5.56321	2.64851e-08	1.43299e-07
B4GALT6	65.5537	0.000563159	0.175766	0.00320404	0.997444	1
B4GALT7	100.348	0.792807	0.157143	5.04513	4.53207e-07	2.03489e-06
B4GAT1	49.744	0.983519	0.203825	4.82531	1.39782e-06	5.80003e-06
B9D1	99.309	0.507935	0.158532	3.204	0.00135534	0.00340372
B9D2	23.2308	0.717547	0.273796	2.62074	0.00877391	0.0186708
BAALC	0.646883	-0.00797794	1.47497	-0.00540889	0.995684	NA
BAALC-AS1	0.605753	-0.0405005	1.80813	-0.0223991	0.98213	NA
BAALC-AS2	0	NA	NA	NA	NA	NA
BAAT	3.44986	-0.37144	0.648429	-0.57283	0.56676	0.666628
BABAM1	914.99	0.0874288	0.0791817	1.10415	0.269526	0.371312
BACE1	253.614	0.863578	0.0941426	9.17309	4.5967e-20	1.28818e-18
BACE1-AS	2.39789	0.782165	0.822599	0.950846	0.341682	0.449706
BACE2	936.953	-0.0636921	0.0629697	-1.01147	0.31179	0.417913
BACH1	192.885	0.114691	0.108484	1.05722	0.290412	0.394602
BACH1-IT2	0.702944	-0.154379	1.53543	-0.100544	0.919912	NA
BACH2	20.8479	0.472117	0.401722	1.17523	0.239901	0.337469
BAD	74.7928	0.837744	0.18638	4.49482	6.96294e-06	2.60083e-05
BAG1	125.946	0.155309	0.111075	1.39824	0.162042	0.244143
BAG2	705.933	-0.801247	0.0987153	-8.11675	4.78845e-16	7.96166e-15
BAG3	1167.73	0.541488	0.113192	4.78379	1.72017e-06	7.03957e-06
BAG4	201.805	-0.37569	0.103805	-3.61918	0.000295534	0.000834335
BAG5	289.367	-0.0605524	0.0970351	-0.624026	0.53261	0.635998
BAG6	1253.79	0.733841	0.13216	5.55266	2.81361e-08	1.51383e-07
BAGE	0.721107	0.240234	1.79071	0.134156	0.893279	NA
BAGE2	0	NA	NA	NA	NA	NA
BAGE3	0	NA	NA	NA	NA	NA
BAGE4	0	NA	NA	NA	NA	NA
BAGE5	0	NA	NA	NA	NA	NA
BAHCC1	32.7441	0.184065	0.283976	0.648172	0.516874	0.621706
BAHD1	113.666	0.574669	0.161757	3.55266	0.000381357	0.00105572
BAIAP2	188.204	0.617974	0.141552	4.3657	1.26715e-05	4.53375e-05
BAIAP2-AS1	31.6216	0.373598	0.230984	1.61742	0.105789	0.170548
BAIAP2L1	1610.08	0.186468	0.0570146	3.27054	0.00107344	0.00275226
BAIAP2L2	144.595	0.875558	0.18039	4.8537	1.21176e-06	5.09471e-06
BAIAP3	6.50856	0.750128	0.709906	1.05666	0.290668	0.394888
BAK1	158.239	0.621074	0.14149	4.38954	1.13592e-05	4.10361e-05
BAMBI	138.206	0.627996	0.111659	5.62421	1.86354e-08	1.03457e-07
BANCR	0.0733609	0.424891	5.20164	0.081684	0.934898	NA
BANF1	1428.37	0.159869	0.062317	2.56542	0.0103051	0.0216453
BANF2	0	NA	NA	NA	NA	NA
BANK1	15.246	-0.637037	0.357318	-1.78283	0.0746139	0.126105
BANP	169.164	0.442476	0.132696	3.33452	0.000854461	0.00222951
BAP1	292.801	0.378056	0.111604	3.38747	0.000705394	0.0018655
BARD1	389.15	-0.734926	0.0943475	-7.78956	6.72413e-15	9.49486e-14
BARHL1	0.103643	-0.296447	5.20164	-0.0569911	0.954552	NA
BARHL2	0.301187	0.424895	2.68326	0.15835	0.874181	NA
BARX1	0.0510592	0	5.20164	0	1	NA
BARX2	0.372683	2.11774	2.42051	0.874915	0.38162	NA
BASP1	3450.12	-1.19382	0.0611669	-19.5174	7.80449e-85	7.10816e-82
BASP1P1	0.523801	0	2.68028	0	1	NA
BATF	0	NA	NA	NA	NA	NA
BATF2	3.60055	0.456374	0.697632	0.654176	0.512999	0.618299
BATF3	30.8416	0.297095	0.229055	1.29705	0.194616	0.284234
BAX	550.05	0.560991	0.0929428	6.03587	1.58106e-09	1.03185e-08
BAZ1A	621.011	-0.914375	0.111744	-8.18276	2.77422e-16	4.78744e-15
BAZ1B	1249.99	-0.266966	0.0541936	-4.92615	8.38666e-07	3.62677e-06
BAZ2A	1076.43	0.577393	0.0838698	6.8844	5.80323e-12	5.41789e-11
BAZ2B	224.96	-0.266881	0.0876097	-3.04625	0.00231718	0.00555297
BBC3	7.63328	1.03347	0.470502	2.19653	0.0280542	0.0533304
BBIP1	230.445	-0.301763	0.0873975	-3.45276	0.000554887	0.0014925
BBOX1	0	NA	NA	NA	NA	NA
BBOX1-AS1	4.37175	-0.39114	0.722528	-0.541349	0.588267	0.68502
BBS1	185.403	0.620351	0.0994593	6.23723	4.45379e-10	3.1815e-09
BBS10	134.491	-0.580047	0.139838	-4.148	3.3539e-05	0.000111222
BBS12	41.0885	-0.149236	0.206528	-0.722596	0.469928	0.579379
BBS2	131.208	0.243767	0.140604	1.73371	0.0829701	0.138275
BBS4	77.4544	-0.00393329	0.149026	-0.0263933	0.978944	0.98774
BBS5	101.064	0.720812	0.165747	4.34887	1.36844e-05	4.86219e-05
BBS7	178.699	-0.33594	0.116658	-2.8797	0.00398049	0.00906714
BBS9	83.7167	-0.25118	0.170328	-1.47468	0.140297	0.216088
BBX	1051.17	-0.178205	0.0687723	-2.59123	0.00956329	0.0202201
BCAM	115.464	0.185563	0.167685	1.10662	0.268459	0.370135
BCAN	6.00065	2.38092	0.843939	2.82119	0.00478451	0.0107213
BCAP29	598.107	-0.154435	0.0960423	-1.60799	0.107837	0.173203
BCAP31	1088.39	0.225075	0.0710678	3.16705	0.00153994	0.00382745
BCAR1	877.125	0.801788	0.146345	5.47876	4.28321e-08	2.24629e-07
BCAR3	315.784	0.731112	0.094646	7.7247	1.12118e-14	1.533e-13
BCAR4	0	NA	NA	NA	NA	NA
BCAS1	8.34272	-1.66882	0.712603	-2.34187	0.0191873	0.0380589
BCAS2	1090.86	-0.884403	0.111278	-7.94767	1.90058e-15	2.91197e-14
BCAS3	95.3748	0.213655	0.113804	1.8774	0.0604638	0.104916
BCAS4	26.857	0.386456	0.284495	1.3584	0.174338	0.259639
BCAT1	782.779	-1.15334	0.108813	-10.5993	3.00209e-26	1.52372e-24
BCAT2	343.962	0.848062	0.0915268	9.26572	1.93769e-20	5.68395e-19
BCCIP	727.715	-1.12495	0.112869	-9.96684	2.12898e-23	8.63921e-22
BCDIN3D	19.5631	-0.0292768	0.356882	-0.082035	0.934619	0.956677
BCDIN3D-AS1	19.0113	0.483401	0.368077	1.31332	0.189077	0.277728
BCHE	265.053	-0.885215	0.150429	-5.88459	3.9904e-09	2.46676e-08
BCKDHA	435.998	1.10379	0.13264	8.32173	8.66894e-17	1.62421e-15
BCKDHB	376.794	-0.330988	0.117972	-2.80564	0.00502173	0.0112054
BCKDK	1653.21	1.12822	0.116627	9.67378	3.8971e-22	1.39496e-20
BCL10	795.099	-0.226904	0.0629672	-3.60352	0.000313931	0.000882623
BCL11A	17.5093	-0.287714	1.43099	-0.201059	0.840652	0.889483
BCL11B	2.20405	1.70502	0.926123	1.84103	0.0656178	0.112749
BCL2	120.046	0.068024	0.137952	0.493099	0.621943	0.714615
BCL2A1	0.519774	-2.26865	1.94537	-1.16618	0.243543	NA
BCL2L1	1390.87	0.171808	0.0603921	2.84487	0.00444297	0.0100286
BCL2L10	0.244305	0.424893	3.66011	0.116087	0.907583	NA
BCL2L11	273.895	-0.18379	0.0863826	-2.12763	0.0333674	0.0622398
BCL2L12	248.87	0.0568436	0.100848	0.563654	0.57299	0.672075
BCL2L13	352.272	-0.0657396	0.07095	-0.926562	0.354154	0.462924
BCL2L14	0.493152	0.965015	2.01468	0.478992	0.631944	NA
BCL2L15	15.5466	0.057826	0.391156	0.147834	0.882474	0.919141
BCL2L2	46.892	0.0306858	0.217903	0.140823	0.88801	0.92303
BCL2L2-PABPN1	1228.39	-0.47038	0.0618707	-7.60262	2.90199e-14	3.78483e-13
BCL3	319.013	0.621553	0.151796	4.09466	4.22781e-05	0.000138124
BCL6	264.149	0.786497	0.095079	8.27203	1.31692e-16	2.39257e-15
BCL6B	0.112383	0	5.20164	0	1	NA
BCL7A	149.493	0.513601	0.11278	4.55401	5.26328e-06	2.00666e-05
BCL7B	423.718	0.43008	0.0971262	4.42806	9.50861e-06	3.48267e-05
BCL7C	94.5746	0.561471	0.15326	3.66352	0.000248776	0.000711644
BCL9	691.565	0.31289	0.0964364	3.24452	0.00117647	0.00299164
BCL9L	646.443	1.05094	0.175074	6.00281	1.93934e-09	1.25024e-08
BCLAF1	2171.04	-0.497488	0.0840186	-5.92116	3.19682e-09	1.99652e-08
BCO1	7.70625	-0.0757382	0.501848	-0.150919	0.88004	0.91705
BCO2	13.3894	-0.862724	0.395865	-2.17934	0.0293065	0.0554474
BCOR	793.416	0.430544	0.0667327	6.45177	1.10553e-10	8.67592e-10
BCORL1	165.423	0.514475	0.140119	3.67169	0.000240952	0.000691436
BCORP1	0	NA	NA	NA	NA	NA
BCR	126.056	0.280684	0.140471	1.99817	0.0456982	0.0820566
BCRP2	2.25384	1.81909	1.16546	1.56083	0.118564	0.18771
BCRP3	26.5956	1.17835	0.473368	2.4893	0.0127996	0.0263448
BCS1L	230.275	0.400465	0.0823869	4.86078	1.16925e-06	4.9277e-06
BCYRN1	24.6746	-1.04411	0.601593	-1.73557	0.0826401	0.137851
BDH1	318.754	0.478387	0.106208	4.50424	6.66118e-06	2.49722e-05
BDH2	115.736	-0.968623	0.152006	-6.37226	1.86262e-10	1.41239e-09
BDKRB1	0.489729	-0.29645	2.21428	-0.133881	0.893497	NA
BDKRB2	2.30989	2.73816	1.19778	2.28602	0.0222528	0.0434249
BDNF	259.613	-0.529659	0.0895074	-5.91748	3.26909e-09	2.0401e-08
BDNF-AS	7.73546	0.0298107	0.569057	0.0523862	0.958221	0.972878
BDP1	277.505	-0.538408	0.143535	-3.75105	0.000176094	0.000518385
BEAN1	0.985803	2.97379	1.64992	1.80239	0.0714848	NA
BEAN1-AS1	0.0679627	1.14623	5.20164	0.220359	0.825592	NA
BECN1	268.402	-0.03692	0.0931277	-0.396445	0.691777	0.773496
BECN2	0	NA	NA	NA	NA	NA
BEGAIN	4.67923	0.912515	0.634207	1.43883	0.150199	0.228738
BEND2	1.97649	0.689993	0.850756	0.811035	0.417345	0.527685
BEND3	174.939	0.324783	0.119347	2.72134	0.00650179	0.0142177
BEND3P3	3.1851	0.421148	0.637148	0.660989	0.508619	0.614512
BEND4	0	NA	NA	NA	NA	NA
BEND5	0	NA	NA	NA	NA	NA
BEND6	59.9876	-0.55127	0.2033	-2.71161	0.0066957	0.0146009
BEND7	161.329	0.257659	0.0982757	2.6218	0.00874666	0.01862
BEST1	1.08738	1.14624	1.85658	0.617396	0.536974	NA
BEST2	0.0315524	0	5.20164	0	1	NA
BEST3	60.9064	-0.411452	0.190322	-2.16187	0.0306283	0.057715
BEST4	0.157664	-1.08578	5.19226	-0.209115	0.834358	NA
BET1	330.942	-0.67157	0.143475	-4.68074	2.85845e-06	1.13438e-05
BET1L	398.612	0.946505	0.13225	7.15694	8.24963e-13	8.7142e-12
BEX1	0.270511	0.424894	3.58393	0.118555	0.905628	NA
BEX2	23.6852	-0.494226	0.262051	-1.88599	0.0592958	0.103184
BEX4	11.5623	-0.908762	0.35863	-2.53398	0.0112774	0.0234891
BEX5	9.75169	-0.219448	0.357545	-0.613765	0.539371	0.64192
BFAR	862.989	0.163312	0.0539577	3.02667	0.00247266	0.00590056
BFSP1	24.4808	-0.154542	0.255526	-0.604801	0.545311	0.646689
BFSP2	0	NA	NA	NA	NA	NA
BGLAP	0.401776	2.89966	2.80958	1.03206	0.302044	NA
BGLT3	0	NA	NA	NA	NA	NA
BGN	74.7085	-0.731445	0.633673	-1.15429	0.24838	0.347198
BHLHA15	0	NA	NA	NA	NA	NA
BHLHA9	0	NA	NA	NA	NA	NA
BHLHB9	19.9472	-0.668868	0.238266	-2.80723	0.00499694	0.0111596
BHLHE22	0	NA	NA	NA	NA	NA
BHLHE23	0	NA	NA	NA	NA	NA
BHLHE40	1602.96	0.878881	0.0485893	18.0879	3.96587e-73	2.24195e-70
BHLHE40-AS1	10.8499	0.502121	0.368309	1.36332	0.172783	0.257673
BHLHE41	415.969	1.15937	0.0874019	13.2648	3.70565e-40	4.50003e-38
BHMG1	0.129346	0.424891	5.20164	0.081684	0.934898	NA
BHMT	1.02644	-0.275814	1.58442	-0.174079	0.861803	NA
BHMT2	8.52988	1.02798	0.496964	2.06852	0.0385914	0.0708556
BICC1	1235.66	0.201956	0.052464	3.84941	0.000118401	0.000357999
BICD1	328.617	0.868399	0.0692491	12.5402	4.49744e-36	4.5513e-34
BICD2	191.367	0.156941	0.0982367	1.59758	0.110136	0.176311
BID	673.909	-0.015006	0.0622169	-0.241188	0.809409	0.86418
BIK	21.8022	1.14937	0.371279	3.0957	0.00196346	0.00475956
BIN1	254.612	-0.0582182	0.122215	-0.476358	0.63382	0.725111
BIN2	0.303015	2.42381	2.56835	0.943724	0.345311	NA
BIN3	63.7576	0.319406	0.177158	1.80295	0.0713965	0.121291
BIN3-IT1	2.11842	1.2877	1.23467	1.04295	0.29697	0.401759
BIRC2	468.925	0.161072	0.100004	1.61064	0.107257	0.172474
BIRC3	246.979	0.0783874	0.102779	0.762681	0.445654	0.555804
BIRC5	606.437	-0.673596	0.0703111	-9.58022	9.68379e-22	3.34223e-20
BIRC6	880.74	-0.130127	0.120161	-1.08294	0.278835	0.381826
BIRC6-AS2	0.076977	0.424891	5.20164	0.081684	0.934898	NA
BIRC7	2.10116	0.0224219	1.22118	0.0183609	0.985351	0.992129
BIRC8	0	NA	NA	NA	NA	NA
BISPR	96.6214	-0.412727	0.13785	-2.99404	0.00275311	0.00648763
BIVM	199.027	-0.120947	0.100396	-1.2047	0.22832	0.324385
BIVM-ERCC5	329.481	-0.421974	0.124934	-3.37758	0.000731267	0.0019277
BLACAT1	1.66312	-0.750892	1.12403	-0.668037	0.50411	0.610413
BLACE	6.73678	1.36406	0.518465	2.63095	0.00851458	0.0181731
BLCAP	810.113	0.216362	0.0598471	3.61525	0.000300056	0.0008464
BLID	0	NA	NA	NA	NA	NA
BLK	0	NA	NA	NA	NA	NA
BLM	159.867	-1.082	0.121467	-8.90777	5.20671e-19	1.27783e-17
BLMH	384.997	-0.318776	0.0683081	-4.66673	3.06027e-06	1.20765e-05
BLNK	0.0451173	1.14623	5.20164	0.220359	0.825592	NA
BLOC1S1	207.045	-0.265933	0.13767	-1.93167	0.0534005	0.0942558
BLOC1S1-RDH5	13.4076	0.9465	0.408363	2.31779	0.0204605	0.0403307
BLOC1S2	352.824	0.028539	0.0856289	0.333287	0.738918	0.811211
BLOC1S3	160.648	0.415068	0.139924	2.96639	0.00301319	0.0070438
BLOC1S4	70.3994	-0.0652291	0.181648	-0.359096	0.719523	0.7956
BLOC1S5	56.4185	-0.321674	1.50464	-0.213789	0.830712	0.881754
BLOC1S5-TXNDC5	66.5411	-1.45491	1.52199	-0.955927	0.339109	0.447109
BLOC1S6	228.097	-0.558883	0.117973	-4.73739	2.16486e-06	8.71153e-06
BLVRA	190.275	0.235899	0.0996588	2.36706	0.0179299	0.0357987
BLVRB	209.883	1.09452	0.162079	6.75297	1.44847e-11	1.28358e-10
BLZF1	412.067	-0.718761	0.137834	-5.21469	1.84128e-07	8.7394e-07
BMF	27.2869	0.433918	0.265708	1.63307	0.102455	0.165809
BMI1	156.01	0.270629	0.184218	1.46907	0.141814	0.218075
BMP1	475.357	0.677632	0.114765	5.90454	3.53639e-09	2.19688e-08
BMP10	0	NA	NA	NA	NA	NA
BMP15	0.0510592	0	5.20164	0	1	NA
BMP2	120.606	0.028065	0.113661	0.246919	0.804971	0.860953
BMP2K	712.175	-0.277572	0.0759258	-3.65584	0.000256341	0.00073188
BMP3	23.9121	-0.0546941	0.234819	-0.232921	0.815823	0.869377
BMP4	14.5482	-0.329234	0.317819	-1.03592	0.300241	0.405215
BMP5	0.0445493	0	5.20164	0	1	NA
BMP6	1.61756	-0.0651713	0.771828	-0.0844376	0.932709	0.95508
BMP7	2.34559	0.829818	1.00151	0.828566	0.40735	0.518042
BMP7-AS1	0	NA	NA	NA	NA	NA
BMP8A	8.14773	0.572818	0.479128	1.19554	0.231874	0.328212
BMP8B	54.5105	1.88861	0.197232	9.57553	1.01333e-21	3.48271e-20
BMPER	9.61072	-0.36869	0.312112	-1.18127	0.237494	0.334607
BMPR1A	319.808	-0.211229	0.0823387	-2.56536	0.0103067	0.021646
BMPR1B	33.1658	-0.209947	0.224005	-0.937242	0.348634	0.457021
BMPR1B-AS1	0.0510592	0	5.20164	0	1	NA
BMPR2	1129.82	0.109761	0.0948509	1.15719	0.247193	0.345835
BMS1	818.427	-0.458293	0.0715998	-6.40076	1.54601e-10	1.18714e-09
BMS1P17	7.1423	0.110188	0.471692	0.233603	0.815294	0.869086
BMS1P18	7.1423	0.110188	0.471692	0.233603	0.815294	0.869086
BMS1P20	186.668	0.0179013	0.102375	0.17486	0.86119	0.903979
BMS1P21	1.91151	0.437902	1.51357	0.289318	0.772338	0.837138
BMS1P4	78.8319	0.122486	0.161254	0.75958	0.447505	0.557393
BMS1P5	179.558	-0.0654889	0.127363	-0.51419	0.607119	0.701763
BMS1P6	60.6509	-0.194088	0.168862	-1.14939	0.250396	0.34957
BMX	0.0380145	0	5.20164	0	1	NA
BNC1	612.334	-0.107459	0.0624911	-1.71958	0.0855081	0.142057
BNC2	96.5996	0.319917	0.121782	2.62697	0.00861477	0.0183631
BNIP1	141.78	0.171521	0.121716	1.40919	0.15878	0.240089
BNIP2	297.402	-0.820364	0.121932	-6.72807	1.71933e-11	1.50409e-10
BNIP3	2844.04	0.707639	0.0516596	13.6981	1.04178e-42	1.51141e-40
BNIP3L	1575.39	0.444591	0.0632609	7.0279	2.09663e-12	2.08949e-11
BNIPL	2.89968	0.484085	0.946667	0.511358	0.6091	0.703558
BOC	30.09	0.603604	0.282469	2.13688	0.0326076	0.0610238
BOD1	346.915	-0.203969	0.0794704	-2.56661	0.0102699	0.0215798
BOD1L1	613.283	-0.535375	0.124882	-4.28705	1.8106e-05	6.30344e-05
BOD1L2	0.477476	-1.99403	1.81165	-1.10067	0.271041	NA
BOK	149.788	1.41447	0.170223	8.30953	9.60851e-17	1.78394e-15
BOK-AS1	1.62096	-0.262553	1.00298	-0.261772	0.793497	0.85252
BOLA1	71.4305	-0.207607	0.17731	-1.17087	0.241652	0.339384
BOLA2	102.682	0.214687	0.184462	1.16385	0.244483	0.342628
BOLA2B	102.682	0.214687	0.184462	1.16385	0.244483	0.342628
BOLA3	349.605	-0.419823	0.0971051	-4.32339	1.53653e-05	5.40903e-05
BOLA3-AS1	83.2563	0.552698	0.147585	3.74495	0.000180432	0.000529918
BOLL	0.485224	0.388475	2.17529	0.178585	0.858263	NA
BOP1	179.821	0.451387	0.159493	2.83014	0.00465279	0.0104644
BORA	191.632	-1.14354	0.124155	-9.21052	3.24534e-20	9.30141e-19
BPESC1	0	NA	NA	NA	NA	NA
BPGM	78.8715	-0.0667808	0.147679	-0.452201	0.651124	0.740464
BPHL	137.099	0.118522	0.137095	0.864526	0.387299	0.497717
BPI	0	NA	NA	NA	NA	NA
BPIFA1	0	NA	NA	NA	NA	NA
BPIFA2	0	NA	NA	NA	NA	NA
BPIFA3	0	NA	NA	NA	NA	NA
BPIFA4P	0	NA	NA	NA	NA	NA
BPIFB1	0	NA	NA	NA	NA	NA
BPIFB2	0.400021	1.92345	3.18644	0.603637	0.546085	NA
BPIFB3	0	NA	NA	NA	NA	NA
BPIFB4	0	NA	NA	NA	NA	NA
BPIFB6	0	NA	NA	NA	NA	NA
BPIFC	0.263734	-0.296449	3.62823	-0.0817064	0.93488	NA
BPNT1	300.089	-0.573415	0.083911	-6.83361	8.28059e-12	7.57968e-11
BPTF	1438.64	-0.0941138	0.0524261	-1.79517	0.0726263	0.12314
BPY2	0	NA	NA	NA	NA	NA
BPY2B	0	NA	NA	NA	NA	NA
BPY2C	0	NA	NA	NA	NA	NA
BRAF	171.92	-0.275913	0.113117	-2.43919	0.0147203	0.0299373
BRAP	452.964	-0.431224	0.0906817	-4.75535	1.98098e-06	8.02079e-06
BRAT1	71.6405	0.781522	0.214715	3.63982	0.00027283	0.000775311
BRCA1	411.538	-0.918826	0.104158	-8.82145	1.12991e-18	2.66913e-17
BRCA2	280.429	-0.972772	0.148722	-6.54088	6.1157e-11	4.98314e-10
BRCAT107	0	NA	NA	NA	NA	NA
BRCAT54	4.54217	-1.98205	0.755061	-2.62502	0.0086644	0.0184569
BRCC3	370.505	-0.305069	0.0904003	-3.37464	0.000739115	0.00194683
BRD1	112.721	0.274626	0.131886	2.0823	0.0373148	0.0687501
BRD2	5187.63	0.318432	0.0374591	8.50079	1.88311e-17	3.90782e-16
BRD3	262.791	-0.0165186	0.0867971	-0.190313	0.849064	0.895659
BRD4	2995.87	0.512334	0.0911701	5.61954	1.91467e-08	1.0608e-07
BRD7	788.254	-0.717244	0.105094	-6.82476	8.80743e-12	8.035e-11
BRD7P3	0.290003	-0.29645	3.0593	-0.0969012	0.922805	NA
BRD8	344.494	-0.537057	0.0720168	-7.45738	8.82618e-14	1.07821e-12
BRD9	284.117	0.210676	0.0989859	2.12835	0.0333084	0.0621606
BRDT	1.10252	2.73956	1.55516	1.7616	0.078137	0.131342
BRDTP1	0.0512933	0	5.20164	0	1	NA
BRE	1082.31	0.167993	0.048261	3.48092	0.000499689	0.0013556
BRE-AS1	2.58904	0.750259	0.720428	1.04141	0.297687	0.402497
BREA2	1.52819	0.506631	1.1247	0.45046	0.652379	0.741531
BRF1	50.991	0.490368	0.202091	2.42647	0.0152464	0.0308884
BRF2	48.6311	0.722061	0.186454	3.8726	0.000107681	0.000328128
BRI3	1528.67	0.558393	0.0734214	7.60532	2.84206e-14	3.71256e-13
BRI3BP	108.075	0.593623	0.150909	3.93365	8.36665e-05	0.000258993
BRICD5	2.4323	1.73604	0.860318	2.01791	0.043601	0.0788173
BRINP1	129.598	-0.10969	0.129643	-0.846092	0.397501	0.507882
BRINP2	0	NA	NA	NA	NA	NA
BRINP3	0	NA	NA	NA	NA	NA
BRIP1	453.098	-0.69259	0.103204	-6.71089	1.93445e-11	1.67707e-10
BRIX1	678.727	-1.05922	0.128482	-8.24409	1.66422e-16	2.97202e-15
BRK1	916.439	0.230271	0.0625434	3.68178	0.000231615	0.00066639
BRMS1	83.5654	-0.0243815	0.15662	-0.155673	0.876291	0.914462
BRMS1L	55.6486	-1.13647	0.212336	-5.35224	8.68704e-08	4.3565e-07
BROX	572.709	-0.0636819	0.0868548	-0.7332	0.463437	0.573013
BRPF1	248.167	0.320311	0.0941442	3.40235	0.000668096	0.00177201
BRPF3	941.073	0.44785	0.0619993	7.22347	5.06777e-13	5.52768e-12
BRS3	0	NA	NA	NA	NA	NA
BRSK1	10.2643	0.40242	0.450431	0.89341	0.371638	0.481212
BRSK2	29.5202	1.52965	0.257708	5.93559	2.9279e-09	1.83979e-08
BRWD1	174.856	-0.233446	0.149198	-1.56467	0.11766	0.186513
BRWD1-AS1	0.113982	0.424891	5.20164	0.081684	0.934898	NA
BRWD1-IT2	0.652462	-0.546251	1.66116	-0.328837	0.742279	NA
BRWD3	231.758	-0.294275	0.118811	-2.47684	0.013255	0.0271934
BSCL2	110.989	0.33735	0.208778	1.61583	0.106131	0.170949
BSDC1	548.73	0.372976	0.0883482	4.22165	2.42517e-05	8.25387e-05
BSG	4090.13	0.295867	0.0913897	3.23742	0.00120617	0.00306052
BSN	17.5303	0.980526	0.310097	3.162	0.00156691	0.00388739
BSN-AS2	6.02896	-0.0164341	0.495423	-0.0331718	0.973538	0.983799
BSND	0	NA	NA	NA	NA	NA
BSPH1	0	NA	NA	NA	NA	NA
BSPRY	0.107682	0	5.20164	0	1	NA
BST1	3.82761	0.0569918	0.868004	0.0656585	0.94765	0.965628
BST2	446.55	-0.0778808	0.112882	-0.689932	0.490237	0.598388
BSX	0	NA	NA	NA	NA	NA
BTAF1	520.545	-0.0962025	0.0946112	-1.01682	0.309239	0.415201
BTBD1	341.581	-0.466428	0.0932375	-5.00258	5.65688e-07	2.5024e-06
BTBD10	372.928	-0.430931	0.0773191	-5.57342	2.49793e-08	1.356e-07
BTBD11	148.848	0.360038	0.102197	3.52297	0.000426744	0.00117187
BTBD16	2.57021	0.679713	1.01373	0.670508	0.502534	0.609118
BTBD17	0	NA	NA	NA	NA	NA
BTBD18	0.515179	0.743928	1.73926	0.427726	0.668851	NA
BTBD19	44.9663	1.21454	0.273642	4.43842	9.06232e-06	3.32887e-05
BTBD2	394.541	0.76782	0.141656	5.42032	5.9492e-08	3.0574e-07
BTBD3	267.784	-0.380452	0.0860272	-4.42246	9.75837e-06	3.56857e-05
BTBD6	68.2065	0.200954	0.225961	0.889331	0.373825	0.483396
BTBD7	422.23	-0.0623641	0.0754053	-0.827052	0.408208	0.518812
BTBD8	1.36323	-3.11758	1.42171	-2.19283	0.0283194	0.053797
BTBD9	59.3761	0.149829	0.173088	0.865622	0.386697	0.497061
BTC	36.702	-0.543339	0.187533	-2.8973	0.00376391	0.0086316
BTD	112.459	-0.624943	0.140168	-4.45854	8.25204e-06	3.05106e-05
BTF3	9000.31	-0.138292	0.0442901	-3.12242	0.00179371	0.00438309
BTF3L4	991.3	-0.389461	0.0839554	-4.6389	3.5027e-06	1.36885e-05
BTF3P11	0.553321	0.424896	1.88403	0.225525	0.821571	NA
BTG1	367.176	0.873617	0.097176	8.99005	2.47121e-19	6.29085e-18
BTG2	64.279	0.702122	0.175501	4.00067	6.3163e-05	0.000199902
BTG3	450.081	-0.720096	0.0933931	-7.71038	1.25447e-14	1.70388e-13
BTG4	2.68602	-1.57082	1.40875	-1.11504	0.264832	0.365829
BTK	0.428492	0.424895	2.10386	0.20196	0.839948	NA
BTLA	0.150765	-0.296448	4.84648	-0.0611677	0.951226	NA
BTN1A1	0.285534	0	3.0531	0	1	NA
BTN2A1	273.34	0.234399	0.0866053	2.70651	0.00679936	0.0148131
BTN2A2	170.793	0.255478	0.127833	1.99854	0.0456585	0.0819943
BTN2A3P	26.7288	0.254095	0.22947	1.10731	0.268159	0.369771
BTN3A1	181.09	-0.000442101	0.107123	-0.00412705	0.996707	0.999823
BTN3A2	199.998	-0.0678097	0.106449	-0.637016	0.524114	0.628324
BTN3A3	96.1566	-0.277623	0.131451	-2.11198	0.0346878	0.0644753
BTNL10	0	NA	NA	NA	NA	NA
BTNL2	0	NA	NA	NA	NA	NA
BTNL3	0	NA	NA	NA	NA	NA
BTNL8	0.0451173	1.14623	5.20164	0.220359	0.825592	NA
BTNL9	0.367761	2.46276	2.22665	1.10604	0.268711	NA
BTRC	286.166	-0.0585604	0.0955903	-0.612618	0.540129	0.642542
BUB1	1588.95	-0.701261	0.0587167	-11.9431	7.05249e-33	5.78092e-31
BUB1B	597.71	-0.978605	0.0857976	-11.406	3.90421e-30	2.68931e-28
BUB3	3500.29	-0.693538	0.0655399	-10.5819	3.61467e-26	1.81776e-24
BUD13	174.946	0.0245848	0.0958191	0.256575	0.797507	0.855369
BUD31	2446.87	-0.545655	0.105695	-5.16256	2.43591e-07	1.13514e-06
BVES	370.805	-0.0755803	0.0904391	-0.835704	0.403321	0.513877
BVES-AS1	17.5433	-0.212255	0.335806	-0.632076	0.527337	0.631495
BYSL	344.823	0.14301	0.0864054	1.6551	0.0979034	0.159609
BZRAP1	18.6586	0.930671	0.317396	2.9322	0.00336565	0.00778668
BZRAP1-AS1	35.5521	0.181106	0.271522	0.667003	0.504771	0.610897
BZW1	3681.37	-0.244548	0.0983728	-2.48593	0.0129213	0.0265667
BZW2	1294.75	-0.0424349	0.0416614	-1.01857	0.308409	0.414358
C10orf10	7.88814	-0.966313	0.760818	-1.2701	0.20405	0.29546
C10orf105	0	NA	NA	NA	NA	NA
C10orf107	0.186754	0	3.84542	0	1	NA
C10orf11	36.389	0.603134	0.21487	2.80698	0.0050009	0.0111665
C10orf111	5.99681	0.682814	0.546397	1.24967	0.211422	0.30452
C10orf113	0.0828457	0	5.20164	0	1	NA
C10orf12	229.802	-0.11027	0.0978827	-1.12655	0.259934	0.360216
C10orf120	0	NA	NA	NA	NA	NA
C10orf126	3.76758	-0.407264	0.889157	-0.458033	0.646928	0.737022
C10orf128	47.2684	0.201394	0.165287	1.21845	0.223052	0.318391
C10orf131	3.00748	0.246585	0.857754	0.287478	0.773746	0.838166
C10orf142	0	NA	NA	NA	NA	NA
C10orf2	116.914	-0.428409	0.119451	-3.58649	0.000335153	0.000936509
C10orf25	80.2467	0.130625	0.164282	0.795123	0.426542	0.536541
C10orf32	29.0011	-0.174562	0.314679	-0.554729	0.57908	0.676894
C10orf32-ASMT	48.7564	-0.151648	0.381826	-0.397165	0.691245	0.773165
C10orf35	98.7416	0.711783	0.142631	4.99038	6.02595e-07	2.65777e-06
C10orf53	0	NA	NA	NA	NA	NA
C10orf54	31.3206	-1.07417	0.3509	-3.06118	0.00220466	0.00530347
C10orf55	7.22168	-0.0724797	0.520249	-0.139317	0.889199	0.923919
C10orf62	2.38266	-0.058017	0.925577	-0.0626819	0.95002	0.966948
C10orf67	0.802244	-0.77179	1.46689	-0.52614	0.598791	NA
C10orf71	0.137795	1.14623	5.20164	0.220359	0.825592	NA
C10orf71-AS1	0	NA	NA	NA	NA	NA
C10orf76	329.271	0.180438	0.0923913	1.95298	0.0508224	0.0901947
C10orf82	0.0416984	0	5.20164	0	1	NA
C10orf88	139.647	-0.179335	0.135539	-1.32313	0.185792	0.273884
C10orf90	0.568738	-2.30911	1.72101	-1.34172	0.179687	NA
C10orf91	3.94893	0.166127	0.650527	0.255373	0.798435	0.856029
C10orf95	1.30882	1.87247	1.80313	1.03846	0.299058	0.403951
C10orf99	0.143433	0	5.20164	0	1	NA
C11orf1	376.304	-0.743306	0.111215	-6.68353	2.33257e-11	2.0021e-10
C11orf16	0.27977	-0.35961	3.60282	-0.0998134	0.920492	NA
C11orf21	0	NA	NA	NA	NA	NA
C11orf24	953.07	0.640688	0.106545	6.01331	1.81778e-09	1.17697e-08
C11orf30	649.239	0.179492	0.0624689	2.87331	0.00406195	0.009236
C11orf31	168.248	0.339883	0.144024	2.3599	0.0182797	0.0364393
C11orf39	0	NA	NA	NA	NA	NA
C11orf40	0	NA	NA	NA	NA	NA
C11orf42	0.259833	-1.35206	4.28089	-0.315837	0.752126	NA
C11orf44	2.47644	2.27207	1.27018	1.78877	0.0736517	0.124685
C11orf45	31.5129	-0.382436	0.321782	-1.18849	0.234639	0.331325
C11orf49	390.08	0.540108	0.076421	7.06753	1.57721e-12	1.60104e-11
C11orf52	2.99487	0	1.56479	0	1	1
C11orf53	0	NA	NA	NA	NA	NA
C11orf54	44.3078	-0.40246	0.196017	-2.05319	0.0400545	0.0731729
C11orf57	156.411	-0.359025	0.123502	-2.90704	0.00364869	0.00838824
C11orf58	677.579	-0.421073	0.088647	-4.75	2.03415e-06	8.21172e-06
C11orf63	75.4523	-0.186472	0.174301	-1.06983	0.284696	0.388457
C11orf65	2.0652	-1.79612	1.2864	-1.39624	0.162642	0.244821
C11orf68	70.2458	0.616371	0.171063	3.60318	0.00031435	0.000883651
C11orf70	47.6877	-0.305947	0.246918	-1.23907	0.215321	0.309213
C11orf71	32.9617	-0.434401	0.231887	-1.87333	0.0610223	0.105762
C11orf72	242.358	0.000466003	0.130032	0.00358376	0.997141	1
C11orf73	253.804	-0.850553	0.176634	-4.81535	1.46944e-06	6.0772e-06
C11orf74	128.35	-1.0706	0.142787	-7.49789	6.48538e-14	8.073e-13
C11orf80	120.952	0.440181	0.110175	3.9953	6.46117e-05	0.000204133
C11orf84	191.861	0.668084	0.134612	4.96304	6.93992e-07	3.03719e-06
C11orf85	2.75605	-0.555739	1.13422	-0.489973	0.624153	0.716719
C11orf86	0.0761016	0	5.20164	0	1	NA
C11orf87	0	NA	NA	NA	NA	NA
C11orf88	1.98432	-0.929161	1.46091	-0.636013	0.524768	0.628969
C11orf91	3.92775	-2.72328	0.966203	-2.81853	0.00482435	0.0108017
C11orf94	0.0448034	1.14623	5.20164	0.220359	0.825592	NA
C11orf95	74.9742	-0.0255296	0.149961	-0.170242	0.86482	0.906455
C11orf96	0	NA	NA	NA	NA	NA
C11orf97	0.150588	0	4.84901	0	1	NA
C11orf98	932.075	-0.412999	0.066519	-6.20873	5.34137e-10	3.75983e-09
C12orf10	258.283	0.664189	0.134126	4.95197	7.34648e-07	3.20233e-06
C12orf29	352.09	-0.874882	0.163171	-5.36175	8.242e-08	4.15752e-07
C12orf4	414.322	-0.372347	0.101691	-3.66154	0.000250705	0.000716788
C12orf40	0.0448034	1.14623	5.20164	0.220359	0.825592	NA
C12orf42	0.0510592	0	5.20164	0	1	NA
[truncated: 24,449 more rows]
