# Supplementary material for: Mechanisms of resistance to VHL loss-induced genetic and pharmacological vulnerabilities
Source: EMBO Mol Med. 2025 Dec 19;18(2):599–619. doi: 10.1038/s44321-025-00361-w (PMC12905196; doi:10.1038/s44321-025-00361-w)
Supplement: Supplementary file 6 — Source data Fig. 1 [file 44321_2025_361_MOESM6_ESM.zip]

Archive with 59 entries (51 files):
- Figure 1/
- __MACOSX/._Figure 1
- Figure 1/.DS_Store
- __MACOSX/Figure 1/._.DS_Store
- Figure 1/1H/
- __MACOSX/Figure 1/._1H
- Figure 1/1F/
- __MACOSX/Figure 1/._1F
- Figure 1/1A/
- __MACOSX/Figure 1/._1A
- Figure 1/1G/
- __MACOSX/Figure 1/._1G
- Figure 1/1B/
- __MACOSX/Figure 1/._1B
- Figure 1/1E/
- __MACOSX/Figure 1/._1E
- Figure 1/1C/
- __MACOSX/Figure 1/._1C
- Figure 1/1H/Readme_1H.xlsx
- __MACOSX/Figure 1/1H/._Readme_1H.xlsx
- Figure 1/1H/Book5.xlsx
- __MACOSX/Figure 1/1H/._Book5.xlsx
- Figure 1/1F/Book6.xlsx
- __MACOSX/Figure 1/1F/._Book6.xlsx
- Figure 1/1F/readme_1F.xlsx
- __MACOSX/Figure 1/1F/._readme_1F.xlsx
- Figure 1/1A/CRISPR_(DepMap_Public_25Q2+Score,_Chronos)_subsetted.csv
- __MACOSX/Figure 1/1A/._CRISPR_(DepMap_Public_25Q2+Score,_Chronos)_subsetted.csv
- Figure 1/1A/ccRCC_cell_line_list.txt
- Figure 1/1G/d0_VHL:NTC.png
- __MACOSX/Figure 1/1G/._d0_VHL:NTC.png
- Figure 1/1G/.DS_Store
- __MACOSX/Figure 1/1G/._.DS_Store
- Figure 1/1G/d0_VHL:HIF1A.png
- __MACOSX/Figure 1/1G/._d0_VHL:HIF1A.png
- Figure 1/1G/d12_VHL:HIF1A.png
- __MACOSX/Figure 1/1G/._d12_VHL:HIF1A.png
- Figure 1/1G/d12_VHL:NTC.png
- __MACOSX/Figure 1/1G/._d12_VHL:NTC.png
- Figure 1/1B/Book4.xlsx
- __MACOSX/Figure 1/1B/._Book4.xlsx
- Figure 1/1E/readme_1E.xlsx
- __MACOSX/Figure 1/1E/._readme_1E.xlsx
- Figure 1/1E/C81035mle.csv
- __MACOSX/Figure 1/1E/._C81035mle.csv
- Figure 1/1C/.DS_Store
- __MACOSX/Figure 1/1C/._.DS_Store
- Figure 1/1C/NTC_GFP.tif
- __MACOSX/Figure 1/1C/._NTC_GFP.tif
- Figure 1/1C/NTC.tif
- __MACOSX/Figure 1/1C/._NTC.tif
- Figure 1/1C/sg6VHL_GFP.tif
- __MACOSX/Figure 1/1C/._sg6VHL_GFP.tif
- Figure 1/1C/sg2VHL.tif
- __MACOSX/Figure 1/1C/._sg2VHL.tif
- Figure 1/1C/sg6VHL.tif
- __MACOSX/Figure 1/1C/._sg6VHL.tif
- Figure 1/1C/sg2VHL_GFP.tif
- __MACOSX/Figure 1/1C/._sg2VHL_GFP.tif
