# Supplementary material for: Mechanisms of resistance to VHL loss-induced genetic and pharmacological vulnerabilities
Source: EMBO Mol Med. 2025 Dec 19;18(2):599–619. doi: 10.1038/s44321-025-00361-w (PMC12905196; doi:10.1038/s44321-025-00361-w)
Supplement: Supplementary file 6 — Source data Fig. 1 [file 44321_2025_361_MOESM6_ESM.zip › Figure 1/1H/Book5.xlsx]

## Sheet: Sheet1
	LV2-tandem-VHL-NTC																							LV2-tandem-VHL-HIF1A
0	25434	22686.5	31400	28338.5	17662.5	11304	19103.8	15386																53066	45216	31400	28338.5	37994	45216	25434	28338.5	20096	31400
3	33962.2	27745	65111	32031.1	20096	14949.5	26577	21631.5	21631.5	36625														124347	133249	73504.3	57226.5	81391.9	86525.8	41526.5	46735.8	29544.3	67852.3	40094.7
6	26002.3	50645.1	42251.8	38687.9	20096	64209.9	61544	54711.4	59798.2	27745	16733.1	28338.5												60667.9	114550	441562	362984	185414	56381.8	96162.5	402435	395718	280719	146500	104009	273258	129396	207394
9	130674	43721.4	104009	47505.1	59798.2	66018.5	30775.1	66932.2	50645.1	24316.2	22686.5	16733.1												49062.5	62426.3	191568	1145522	949850	816714	80384	1049024	120626	583290	404686	125600	1020186	223848	97264.6	135849
12	212264	278845	104009	169007	58077.4	18136.6	86525.8	76415	66018.5	30775.1	27157.9													134546	1605247	855600	74468.2	234021	149225	915624	1560659	313548	87571.5	264074	112164	2448223	96162.5	1443408	902109	732528	262256	112164	173406	772490	616222	220506
