# Supplementary material for: Mechanisms of resistance to VHL loss-induced genetic and pharmacological vulnerabilities
Source: EMBO Mol Med. 2025 Dec 19;18(2):599–619. doi: 10.1038/s44321-025-00361-w (PMC12905196; doi:10.1038/s44321-025-00361-w)
Supplement: Supplementary file 6 — Source data Fig. 1 [file 44321_2025_361_MOESM6_ESM.zip › Figure 1/1F/Book6.xlsx]

## Sheet: Sheet1
	MUT10/sgHIF1A			MUT10/sgHIF2A			MUT10/sgARNT
0	0.84	1.1	1.3	0.85	0.9		1.1	0.98	0.9
4	0.94	0.93	0.8	0.58	0.46		0.93	0.76	0.78
8	1.75	1.7	1.5	0.5	0.36		1.74	1.77	1.62
11	3.8	2.6	2.2	0.5	0.42		3.9	4.1	4.7
15	5.8	5.4	5.5	0.45	0.4		8.6	10.1	11.7
