# Supplementary material for: Mechanisms of resistance to VHL loss-induced genetic and pharmacological vulnerabilities
Source: EMBO Mol Med. 2025 Dec 19;18(2):599–619. doi: 10.1038/s44321-025-00361-w (PMC12905196; doi:10.1038/s44321-025-00361-w)
Supplement: Supplementary file 6 — Source data Fig. 1 [file 44321_2025_361_MOESM6_ESM.zip › Figure 1/1F/readme_1F.xlsx]

## Sheet: Sheet1
relative cell abundance over NTC cells on MUT10/sgHIF1A, MUT10/sgHIF2A and MUT10/sgARNT from day 0 to day 15
