# Supplementary material for: Mechanisms of resistance to VHL loss-induced genetic and pharmacological vulnerabilities
Source: EMBO Mol Med. 2025 Dec 19;18(2):599–619. doi: 10.1038/s44321-025-00361-w (PMC12905196; doi:10.1038/s44321-025-00361-w)
Supplement: Supplementary file 6 — Source data Fig. 1 [file 44321_2025_361_MOESM6_ESM.zip › Figure 1/1A/CRISPR_(DepMap_Public_25Q2+Score,_Chronos)_subsetted.csv]

depmap_id	cell_line_display_name	lineage_1	lineage_2	lineage_3	lineage_6	lineage_4	VHL
ACH-001270	127399	Soft Tissue	Synovial Sarcoma	Synovial Sarcoma			-0.37953683391177007
ACH-002680	170MGBA	CNS/Brain	Diffuse Glioma	Glioblastoma			-1.0817050186817174
ACH-002400	21MT1	Breast	Invasive Breast Carcinoma	Breast Invasive Ductal Carcinoma	HER2+		-0.4531542339062361
ACH-002401	21MT2	Breast	Invasive Breast Carcinoma	Breast Invasive Ductal Carcinoma	HER2+		-0.9541306388251558
ACH-002399	21NT	Breast	Invasive Breast Carcinoma	Breast Invasive Ductal Carcinoma	HER2+		-0.5611191733041906
ACH-000520	59M	Ovary/Fallopian Tube	Ovarian Epithelial Tumor	High-Grade Serous Ovarian Cancer			-0.538618670481633
ACH-000973	639V	Bladder/Urinary Tract	Urethral Cancer	Urethral Urothelial Carcinoma			-0.6638864837316817
ACH-001795	94T778	Soft Tissue	Liposarcoma	Well-Differentiated Liposarcoma			-0.7144601047813778
ACH-001999	9505BIK	Pancreas	Pancreatic Adenocarcinoma	Pancreatic Adenocarcinoma			-1.037910773170764
ACH-001796	95T1000	Soft Tissue	Liposarcoma	Well-Differentiated Liposarcoma			-0.6700397985423804
ACH-002001	A375SKINCJ1	Skin	Melanoma	Melanoma			-1.1595873110946129
ACH-002002	A375SKINCJ2	Skin	Melanoma	Melanoma			-0.5932217330717046
ACH-002003	A375SKINCJ3	Skin	Melanoma	Melanoma			-0.5782593324107107
ACH-000757	A427	Lung	Non-Small Cell Lung Cancer	Lung Adenocarcinoma			-0.037866823138876904
ACH-003012	A549CRAFKD	Lung	Non-Small Cell Lung Cancer	Lung Adenocarcinoma			-0.6523056367896477
ACH-002210	ARH77	Myeloid	Non-Cancerous	Immortalized Blood			-0.016303839133630427
ACH-000248	AU565	Breast	Invasive Breast Carcinoma	Invasive Breast Carcinoma	HER2+		-1.1269522320129042
ACH-002212	BB30HNC	Head and Neck	Head and Neck Squamous Cell Carcinoma	Head and Neck Squamous Cell Carcinoma			-0.31199766755764874
ACH-001016	BECKER	CNS/Brain	Diffuse Glioma	Astrocytoma			-1.2846861239847278
ACH-001331	BICR10	Head and Neck	Head and Neck Squamous Cell Carcinoma	Oral Cavity Squamous Cell Carcinoma			-0.7647065727881638
ACH-001278	BIN67	Ovary/Fallopian Tube	Ovarian Epithelial Tumor	Small Cell Carcinoma of the Ovary			-0.14817569270422948
ACH-000402	BL70	Lymphoid	Mature B-Cell Neoplasms	Burkitt Lymphoma			-0.8587705353693769
ACH-000160	BT12	CNS/Brain	Embryonal Tumor	Atypical Teratoid/Rhabdoid Tumor			-0.21569546488685365
ACH-001020	BT16	CNS/Brain	Embryonal Tumor	Atypical Teratoid/Rhabdoid Tumor			-0.13982835944532612
ACH-000288	BT549	Breast	Invasive Breast Carcinoma	Breast Invasive Carcinoma, NOS	Basal B TNBC		-0.8944090235610936
ACH-001454	C10	Bowel	Colorectal Adenocarcinoma	Colon Adenocarcinoma			-0.41688932847315346
ACH-001335	C4II	Cervix	Cervical Squamous Cell Carcinoma	Cervical Squamous Cell Carcinoma			-0.31837453235159185
ACH-001459	C80	Bowel	Colorectal Adenocarcinoma	Rectal Adenocarcinoma			-0.48848056130413464
ACH-001460	C84	Bowel	Colorectal Adenocarcinoma	Colon Adenocarcinoma			-0.8943071429189087
ACH-001461	C99	Bowel	Colorectal Adenocarcinoma	Rectal Adenocarcinoma			0.6228534409665193
ACH-000212	CAL120	Breast	Invasive Breast Carcinoma	Invasive Breast Carcinoma	Basal B TNBC		-0.32070231716558034
ACH-000856	CAL51	Breast	Invasive Breast Carcinoma	Invasive Breast Carcinoma	Basal B TNBC		-1.065785006802931
ACH-000783	CAMA1	Breast	Invasive Breast Carcinoma	Breast Invasive Lobular Carcinoma	luminal ER+, PR+, HER2+		-0.1511322097882143
ACH-002647	CCC5	Biliary Tract	Intraductal Papillary Neoplasm of the Bile Duct	Cholangiocarcinoma			-0.909537719958361
ACH-000963	CCK81	Bowel	Colorectal Adenocarcinoma	Colon Adenocarcinoma	MSI		0.18831032126155756
ACH-001163	CCLFPEDS0001T	Kidney	Renal Cell Carcinoma	Renal Medullary Carcinoma			-0.8288490018674495
ACH-001164	CCLFPEDS0003T	Soft Tissue	Undifferentiated Pleomorphic Sarcoma/Malignant Fibrous Histiocytoma/High-Grade Spindle Cell Sarcoma	Undifferentiated Pleomorphic Sarcoma/Malignant Fibrous Histiocytoma/High-Grade Spindle Cell Sarcoma			-0.8953622610490128
ACH-001433	CCLFPEDS0008T	Soft Tissue	Epithelioid Sarcoma	Epithelioid Sarcoma			-0.4253801882908712
ACH-002446	CCLFUPGI0005T	Esophagus/Stomach	Esophagogastric Adenocarcinoma	Stomach Adenocarcinoma			-0.7025477412703565
ACH-001959	CCLP1	Biliary Tract	Intraductal Papillary Neoplasm of the Bile Duct	Intrahepatic Cholangiocarcinoma			0.08835700854915185
ACH-001960	CCSW1	Biliary Tract	Intraductal Papillary Neoplasm of the Bile Duct	Intrahepatic Cholangiocarcinoma			-0.9950457203925482
ACH-000025	CH157MN	CNS/Brain	Meningothelial Tumor	Meningioma			-0.8345187316311669
ACH-001041	CHL1DM	Skin	Melanoma	Melanoma			-1.2458282355780563
ACH-001029	CHLA10	Bone	Ewing Sarcoma	Ewing Sarcoma	EWS-FLI		-0.6984947406448407
ACH-001031	CHLA266	CNS/Brain	Embryonal Tumor	Atypical Teratoid/Rhabdoid Tumor			-0.46357992116153535
ACH-001033	CHLA57	CNS/Brain	Embryonal Tumor	Primitive Neuroectodermal Tumor			-0.37887938528359094
ACH-001481	CHLA90	Peripheral Nervous System	Neuroblastoma	Neuroblastoma			-0.5016977890379652
ACH-001338	CHP134	Peripheral Nervous System	Neuroblastoma	Neuroblastoma	MYC Amplified		-0.3814112162406742
ACH-000798	CL40	Bowel	Colorectal Adenocarcinoma	Colon Adenocarcinoma			-0.42554933171540527
ACH-001322	CME1	Soft Tissue	Synovial Sarcoma	Synovial Sarcoma			-0.4814078526747037
ACH-001036	CMK115	Myeloid	Acute Myeloid Leukemia	Myeloid Leukemia Associated with Down Syndrome			-0.08942771175567787
ACH-002709	CMS	Myeloid	Acute Myeloid Leukemia	Acute Myeloid Leukemia	CBFA2T3::GLIS2 and TP53		-0.3912645715399727
ACH-001289	COGAR359	CNS/Brain	Embryonal Tumor	Atypical Teratoid/Rhabdoid Tumor			-0.7256423281269533
ACH-001038	COGE352	Bone	Ewing Sarcoma	Ewing Sarcoma	EWS-ERG		-0.6480976275063536
ACH-000253	COLO201	Bowel	Colorectal Adenocarcinoma	Colon Adenocarcinoma			-0.5475917858689204
ACH-001039	COLO205	Bowel	Colorectal Adenocarcinoma	Colon Adenocarcinoma			-0.7746675904040765
ACH-000864	COLO684	Uterus	Endometrial Carcinoma	Endometrial Carcinoma			-0.36868641078194786
ACH-001820	COLO824	Breast	Breast Neoplasm, NOS	Breast Neoplasm, NOS	HER2+		-0.1768470899216999
ACH-000187	CORL311	Lung	Lung Neuroendocrine Tumor	Small Cell Lung Cancer			-0.5153019007144053
ACH-000695	CORL47	Lung	Lung Neuroendocrine Tumor	Small Cell Lung Cancer			-0.32535549979687944
ACH-001340	COV413A	Ovary/Fallopian Tube	Ovarian Epithelial Tumor	Serous Ovarian Cancer			-0.7227265483064974
ACH-001048	COV504	Ovary/Fallopian Tube	Ovarian Epithelial Tumor	Serous Ovarian Cancer			-0.9774733361697172
ACH-001737	CTV1DM	Lymphoid	T-Lymphoblastic Leukemia/Lymphoma	T-Cell Acute Lymphoblastic Leukemia	TAL1		-0.41561294468163357
ACH-001050	CW9019	Soft Tissue	Rhabdomyosarcoma	Alveolar Rhabdomyosarcoma			-0.9171991657162115
ACH-002228	D423MG	CNS/Brain	Diffuse Glioma	Glioblastoma			-1.0478964683764775
ACH-001053	D425	CNS/Brain	Embryonal Tumor	Medulloblastoma	MYC Amplified		-0.9000339245751899
ACH-001054	D458	CNS/Brain	Embryonal Tumor	Medulloblastoma	MYC Amplified		-0.8909916781715932
ACH-002229	D502MG	CNS/Brain	Diffuse Glioma	Glioblastoma			-0.9458409930283038
ACH-002230	D542MG	CNS/Brain	Diffuse Glioma	Glioblastoma			-0.8274915437019531
ACH-002233	DIFI	Bowel	Colorectal Adenocarcinoma	Colorectal Adenocarcinoma			-0.9966538475825686
ACH-002708	DL221	Soft Tissue	Liposarcoma	Myxoid/Round-Cell Liposarcoma			-0.5890431085073168
ACH-002234	DOK	Head and Neck	Head and Neck Carcinoma, Other	Head and Neck Carcinoma, Other			-0.40044941120892963
ACH-000258	DU4475	Breast	Invasive Breast Carcinoma	Invasive Breast Carcinoma	luminal TNBC		-0.3051001638174506
ACH-000330	EFM19	Breast	Invasive Breast Carcinoma	Breast Invasive Ductal Carcinoma	luminal ER+, PR+, HER2+		-0.5663727737678389
ACH-000706	EKVX	Lung	Non-Small Cell Lung Cancer	Lung Adenocarcinoma			-0.6562665852128584
ACH-000585	EPLC272H	Lung	Non-Small Cell Lung Cancer	Lung Squamous Cell Carcinoma			0.06499362467725667
ACH-002105	ES4	Bone	Ewing Sarcoma	Ewing Sarcoma			-0.5496707816846579
ACH-002106	ES5	Bone	Ewing Sarcoma	Ewing Sarcoma			-0.7632556663206282
ACH-002109	ES8	Bone	Ewing Sarcoma	Ewing Sarcoma	EWS-FLI		0.053683194090558106
ACH-001496	ESO26	Esophagus/Stomach	Esophagogastric Adenocarcinoma	Adenocarcinoma of the Gastroesophageal Junction			-0.48014081567702516
ACH-001497	ESO51	Esophagus/Stomach	Esophagogastric Adenocarcinoma	Esophageal Adenocarcinoma			-1.3766922387324763
ACH-002650	ETCC016	Lung	Non-Small Cell Lung Cancer	Lung Adenocarcinoma			-0.8126301666264536
ACH-002110	EW1	Bone	Ewing Sarcoma	Ewing Sarcoma			-0.23485972873567734
ACH-002114	EW16	Bone	Ewing Sarcoma	Ewing Sarcoma			-0.6081096123241766
ACH-002116	EW22	Bone	Ewing Sarcoma	Ewing Sarcoma			-0.1515478364622468
ACH-002119	EW7	Bone	Ewing Sarcoma	Ewing Sarcoma			-0.19768077439446086
ACH-000499	EW8	Bone	Ewing Sarcoma	Ewing Sarcoma	EWS-FLI		-0.6201856411900135
ACH-000279	EWS502	Bone	Ewing Sarcoma	Ewing Sarcoma	EWS-FLI		-0.6841488194563414
ACH-000487	F36P	Myeloid	Acute Myeloid Leukemia	AML, NOS	RAD21		0.035928321904053706
ACH-001067	F5	CNS/Brain	Meningothelial Tumor	Meningioma			-0.44973041833094696
ACH-000633	FU97	Esophagus/Stomach	Esophagogastric Adenocarcinoma	Diffuse Type Stomach Adenocarcinoma			-0.8730658405438162
ACH-002239	H3118	Head and Neck	Salivary Carcinoma	Mucoepidermoid Carcinoma			-0.543064518384189
ACH-001508	H314	Head and Neck	Head and Neck Squamous Cell Carcinoma	Oral Cavity Squamous Cell Carcinoma			-0.6597958787932262
ACH-001310	HA1E	Kidney	Non-Cancerous	Immortalized Embyonic Kidney Cells			-0.4984056882815934
ACH-002475	HAP1	Myeloid	Myeloproliferative Neoplasms	Chronic Myeloid Leukemia, BCR-ABL1+	BCR-ABL1 positive		-0.3351952068561611
ACH-001736	HB1119	Lymphoid	B-Cell Acute Lymphoblastic Leukemia	B-Cell Acute Lymphoblastic Leukemia	ETV6-RUNX1		-1.0387700131470106
ACH-000374	HCC1143	Breast	Invasive Breast Carcinoma	Breast Invasive Ductal Carcinoma	Basal A TNBC		-0.02032479701416967
ACH-000111	HCC1187	Breast	Invasive Breast Carcinoma	Breast Invasive Ductal Carcinoma	Basal A TNBC		-0.5916389363340215
ACH-000699	HCC1395	Breast	Invasive Breast Carcinoma	Breast Invasive Ductal Carcinoma	Basal B TNBC		-0.41353172981661895
ACH-000277	HCC1419	Breast	Invasive Breast Carcinoma	Breast Invasive Ductal Carcinoma	HER2+		-0.5902325745306416
ACH-000352	HCC1428	Breast	Invasive Breast Carcinoma	Invasive Breast Carcinoma	luminal ER, PR+		-0.7495239437340391
ACH-000624	HCC1806	Breast	Breast Ductal Carcinoma In Situ	Breast Ductal Carcinoma In Situ	Basal A TNBC		-1.1134099881603028
ACH-000223	HCC1937	Breast	Invasive Breast Carcinoma	Breast Invasive Ductal Carcinoma	Basal A TNBC		-0.0068944695027823855
ACH-000859	HCC1954	Breast	Breast Ductal Carcinoma In Situ	Breast Ductal Carcinoma In Situ	Basal A HER2+		-0.4744640214999301
ACH-000725	HCC202	Breast	Breast Ductal Carcinoma In Situ	Breast Ductal Carcinoma In Situ	HER2+		-0.3184384114477314
ACH-000143	HCC2429	Lung	Non-Small Cell Lung Cancer	NUT Carcinoma of the Lung			-0.5805319519371257
ACH-000975	HCC2450	Lung	Non-Small Cell Lung Cancer	Lung Squamous Cell Carcinoma			-0.6258028555570649
ACH-001081	HCC2998	Bowel	Colorectal Adenocarcinoma	Colon Adenocarcinoma			0.03289003431049309
ACH-000840	HCC366	Lung	Non-Small Cell Lung Cancer	Lung Adenosquamous Carcinoma			-0.20179817460188676
ACH-000276	HCC38	Breast	Invasive Breast Carcinoma	Breast Invasive Ductal Carcinoma	Basal A TNBC		-0.0344478079168572
ACH-000339	HCC461	Lung	Non-Small Cell Lung Cancer	Lung Adenocarcinoma			-0.9571126142732161
ACH-000872	HCC515	Lung	Non-Small Cell Lung Cancer	Lung Adenocarcinoma			-1.517085826656747
ACH-000668	HCC70	Breast	Invasive Breast Carcinoma	Breast Invasive Ductal Carcinoma	Basal A TNBC		-0.48548732859274474
ACH-000029	HCC827GR5	Lung	Non-Small Cell Lung Cancer	Lung Adenocarcinoma			-0.9472243784280061
ACH-002243	HCE4	Esophagus/Stomach	Esophageal Squamous Cell Carcinoma	Esophageal Squamous Cell Carcinoma			-0.8117850456012129
ACH-002140	HEY	Ovary/Fallopian Tube	Ovarian Epithelial Tumor	High-Grade Serous Ovarian Cancer			-0.3275777034781182
ACH-000542	HEYA8	Ovary/Fallopian Tube	Ovarian Epithelial Tumor	High-Grade Serous Ovarian Cancer			-0.7214699784112731
ACH-001852	HKGZCC	Biliary Tract	Intraductal Papillary Neoplasm of the Bile Duct	Intrahepatic Cholangiocarcinoma			-1.0530197836428807
ACH-000721	HMC18	Breast	Invasive Breast Carcinoma	Breast Invasive Ductal Carcinoma	Basal B TNBC		-0.22270999160227722
ACH-002040	HMVII	Vulva/Vagina	Mucosal Melanoma of the Vulva/Vagina	Mucosal Melanoma of the Vulva/Vagina			-0.13262234047205967
ACH-000861	HOP62	Lung	Non-Small Cell Lung Cancer	Lung Adenocarcinoma			-1.076798778733639
ACH-000148	HS578T	Breast	Invasive Breast Carcinoma	Breast Invasive Carcinoma, NOS	Basal B TNBC		-0.6209560531906623
ACH-000616	HS746T	Esophagus/Stomach	Esophagogastric Adenocarcinoma	Stomach Adenocarcinoma			-0.8048071917338189
ACH-000801	HS936T	Skin	Melanoma	Melanoma			-0.7196108961312805
ACH-002141	HSC39	Esophagus/Stomach	Esophagogastric Adenocarcinoma	Signet Ring Cell Carcinoma of the Stomach			-0.5619427465004869
ACH-000546	HSC4	Head and Neck	Head and Neck Squamous Cell Carcinoma	Oral Cavity Squamous Cell Carcinoma			-0.8043259845669388
ACH-002069	HSOS1	Bone	Osteosarcoma	Osteosarcoma			-1.1531634691925203
ACH-002458	HT144SKINFV1	Skin	Melanoma	Melanoma			-0.9148289059525115
ACH-002460	HT144SKINFV2	Skin	Melanoma	Melanoma			-0.4342065117787298
ACH-000829	HUNS1	Lymphoid	Mature B-Cell Neoplasms	Plasma Cell Myeloma			-0.5696117079739362
ACH-000966	IGROV1	Ovary/Fallopian Tube	Ovarian Epithelial Tumor	Endometrioid Ovarian Cancer			-0.882351113612885
ACH-002247	IM9	Myeloid	Non-Cancerous	Immortalized Blood			-0.39829852978114927
ACH-000310	IMR32	Peripheral Nervous System	Neuroblastoma	Neuroblastoma	MYC Amplified		-0.3835333593141369
ACH-000512	INA6	Lymphoid	Mature B-Cell Neoplasms	Plasma Cell Myeloma			-0.0904695108521969
ACH-002706	IS076A	Esophagus/Stomach	Esophagogastric Adenocarcinoma	Esophageal Adenocarcinoma			-0.6817395111092097
ACH-002705	IS076P	Esophagus/Stomach	Esophagogastric Adenocarcinoma	Esophageal Adenocarcinoma			-0.9582271490374861
ACH-002143	ISTMEL1	Skin	Melanoma	Melanoma			-0.7352283195944019
ACH-000216	JHESOAD1	Esophagus/Stomach	Esophagogastric Adenocarcinoma	Esophageal Adenocarcinoma			-1.0733481634139543
ACH-000577	JHH2	Liver	Hepatocellular Carcinoma	Hepatocellular Carcinoma			-0.40671796014388084
ACH-002249	JHU011	Head and Neck	Head and Neck Squamous Cell Carcinoma	Larynx Squamous Cell Carcinoma			-0.9619088439728165
ACH-002250	JHU022	Head and Neck	Head and Neck Squamous Cell Carcinoma	Larynx Squamous Cell Carcinoma			-0.5762030859918845
ACH-002251	JHU029	Head and Neck	Head and Neck Squamous Cell Carcinoma	Larynx Squamous Cell Carcinoma			-0.8603784344622971
ACH-000711	JIMT1	Breast	Invasive Breast Carcinoma	Breast Invasive Ductal Carcinoma	Basal A HER2+		-0.8464503747090609
ACH-001096	JR	Soft Tissue	Rhabdomyosarcoma	Alveolar Rhabdomyosarcoma			-0.8297319938763739
ACH-002659	JVE127	Bowel	Colorectal Adenocarcinoma	Mucinous Adenocarcinoma of the Colon and Rectum			-0.4504185228467814
ACH-002664	JVE253	Bowel	Colorectal Adenocarcinoma	Mucinous Adenocarcinoma of the Colon and Rectum			-1.0459050522447226
ACH-000106	JVM2	Lymphoid	Mature B-Cell Neoplasms	Mantle Cell Lymphoma			-0.8471855657237848
ACH-000404	K029AX	Skin	Melanoma	Cutaneous Melanoma			-1.2354533720012661
ACH-000053	KARPAS299	Lymphoid	Mature T and NK Neoplasms	Anaplastic Large-Cell Lymphoma ALK Positive			-1.0883399907650424
ACH-001098	KCIMOH1	Pancreas	Pancreatic Adenocarcinoma	Pancreatic Adenocarcinoma			-0.538042149292303
ACH-001099	KD	Soft Tissue	Rhabdoid Cancer	Extrarenal Rhabdoid Cancer			-0.36374699184260406
ACH-000773	KIJK	Lymphoid	Mature T and NK Neoplasms	Anaplastic Large-Cell Lymphoma ALK Positive			-1.10972571794547
ACH-002257	KINGS1	CNS/Brain	Diffuse Glioma	Anaplastic Astrocytoma			-1.361945618037823
ACH-000969	KM12	Bowel	Colorectal Adenocarcinoma	Colon Adenocarcinoma	MSI		-0.1624148103571348
ACH-001853	KMCH1	Liver	Hepatocellular Carcinoma plus Intrahepatic Cholangiocarcinoma	Hepatocellular Carcinoma plus Intrahepatic Cholangiocarcinoma			-1.0500769910678365
ACH-000889	KMM1	Lymphoid	Mature B-Cell Neoplasms	Plasma Cell Myeloma			-0.670343972065402
ACH-000709	KMRC2	Kidney	Renal Cell Carcinoma	Renal Clear Cell Carcinoma			-0.0892228369945689
ACH-000588	KMS26	Lymphoid	Mature B-Cell Neoplasms	Plasma Cell Myeloma			-1.0385767311828806
ACH-000498	KO52	Myeloid	Acute Myeloid Leukemia	Acute Myeloid Leukemia			-0.3849452699726948
ACH-001107	KP1N	Pancreas	Pancreatic Adenocarcinoma	Pancreatic Adenocarcinoma			0.15139704421748212
ACH-002669	KP363T	Bowel	Colorectal Adenocarcinoma	Colon Adenocarcinoma			-0.5711363005569854
ACH-000028	KPL1	Breast	Invasive Breast Carcinoma	Invasive Breast Carcinoma	ER+		-0.5888324569976633
ACH-000345	KPNRTBM1	Peripheral Nervous System	Neuroblastoma	Neuroblastoma	MYC Amplified		-0.1310028364453315
ACH-000446	KPNSI9S	Peripheral Nervous System	Neuroblastoma	Neuroblastoma			-0.5757978492549354
ACH-002261	KPNYS	Peripheral Nervous System	Neuroblastoma	Neuroblastoma			-0.8463137589109059
ACH-001544	KYAE1	Esophagus/Stomach	Esophagogastric Adenocarcinoma	Esophageal Adenocarcinoma			-1.1023057565472199
ACH-002263	KYSE220	Esophagus/Stomach	Esophageal Squamous Cell Carcinoma	Esophageal Squamous Cell Carcinoma			-0.7135606522638831
ACH-000702	L1236	Lymphoid	Hodgkin Lymphoma	Hodgkin Lymphoma			-0.33772554817529715
ACH-000685	L33	Pancreas	Adenosquamous Carcinoma of the Pancreas	Adenosquamous Carcinoma of the Pancreas			-1.5867359479165672
ACH-000754	L428	Lymphoid	Hodgkin Lymphoma	Hodgkin Lymphoma			-0.7376437447376919
ACH-001111	L82	Lymphoid	Mature T and NK Neoplasms	Anaplastic Large-Cell Lymphoma ALK Positive			-0.30910910652853857
ACH-001354	LAN2	Peripheral Nervous System	Neuroblastoma	Neuroblastoma	MYC Amplified		-0.791553632124139
ACH-002150	LB1047RCC	Kidney	Renal Cell Carcinoma	Renal Cell Carcinoma			-1.0709201734580351
ACH-002265	LB771HNC	Head and Neck	Head and Neck Squamous Cell Carcinoma	Head and Neck Squamous Cell Carcinoma			-1.077061475008563
ACH-002156	LC1SQ	Lung	Non-Small Cell Lung Cancer	Lung Squamous Cell Carcinoma			-0.5234033269276303
ACH-000596	LCLC97TM1	Lung	Non-Small Cell Lung Cancer	Large Cell Lung Carcinoma			-1.1981546161974779
ACH-000591	LN235	CNS/Brain	Diffuse Glioma	Astrocytoma			-0.9932732362810537
ACH-000128	LN319	CNS/Brain	Diffuse Glioma	Astrocytoma			-0.6646832154833403
ACH-000634	LN340	CNS/Brain	Diffuse Glioma	Glioblastoma			-0.25226905967850116
ACH-000215	LN382	CNS/Brain	Diffuse Glioma	Glioblastoma			-0.9474885068280076
ACH-000455	LN428	CNS/Brain	Diffuse Glioma	Glioblastoma			-0.9552744945600891
ACH-000673	LN443	CNS/Brain	Diffuse Glioma	Glioblastoma			-0.9411723239562705
ACH-000676	LN464	Skin	Melanoma	Melanoma			-0.8381047551663255
ACH-000760	LNZ308	CNS/Brain	Diffuse Glioma	Glioblastoma			-0.7954471170626652
ACH-002269	LNZTA3WT4	CNS/Brain	Diffuse Glioma	Astrocytoma			-1.113297158550173
ACH-000204	LP1	Lymphoid	Mature B-Cell Neoplasms	Plasma Cell Myeloma			-0.6815399599641963
ACH-001799	LPS141	Soft Tissue	Liposarcoma	Dedifferentiated Liposarcoma			-0.37099717126570686
ACH-001793	LPS27	Soft Tissue	Liposarcoma	Liposarcoma			-0.5065732706160314
ACH-001804	LPS510	Soft Tissue	Liposarcoma	Dedifferentiated Liposarcoma			-1.3545574407320857
ACH-001791	LPS6	Soft Tissue	Liposarcoma	Liposarcoma			-0.8074889975589818
ACH-001802	LPS853	Soft Tissue	Liposarcoma	Dedifferentiated Liposarcoma			-0.7909779034635662
ACH-000438	LU65	Lung	Non-Small Cell Lung Cancer	Giant Cell Carcinoma of the Lung			-0.6034664611608838
ACH-002510	M040416	Skin	Melanoma	Acral Melanoma			-0.9737034055140922
ACH-000602	M07E	Myeloid	Acute Myeloid Leukemia	Acute Myeloid Leukemia	CBFA2T3::GLIS2 and TP53		-1.0173997553720526
ACH-002511	M140325	Skin	Melanoma	Melanoma			-0.8078899463048576
ACH-001119	MAC2A	Lymphoid	Mature T and NK Neoplasms	Anaplastic Large-Cell Lymphoma ALK Negative			-0.2029799494245742
ACH-002672	MAPACHS77	Pancreas	Pancreatic Adenocarcinoma	Pancreatic Adenocarcinoma			-0.9636183930644598
ACH-002485	MAVER1	Lymphoid	Mature B-Cell Neoplasms	Mantle Cell Lymphoma			-0.5236895961354293
ACH-002160	MCIXC	Bone	Ewing Sarcoma	Ewing Sarcoma			-0.4250318339449804
ACH-000621	MDAMB157	Breast	Invasive Breast Carcinoma	Breast Invasive Ductal Carcinoma	Basal B TNBC		-0.7890678168687459
ACH-000768	MDAMB231	Breast	Invasive Breast Carcinoma	Invasive Breast Carcinoma	Basal B TNBC		-0.4357845219552957
ACH-000934	MDAMB361	Breast	Invasive Breast Carcinoma	Invasive Breast Carcinoma	luminal ER+, HER2+		-0.4414875505003345
ACH-000876	MDAMB415	Breast	Invasive Breast Carcinoma	Invasive Breast Carcinoma	luminal ER+, HER2+		-1.1102359444752692
ACH-000573	MDAMB436	Breast	Invasive Breast Carcinoma	Breast Invasive Carcinoma, NOS	Basal B TNBC		-0.7510301250407024
ACH-000910	MDAMB453	Breast	Invasive Breast Carcinoma	Invasive Breast Carcinoma	HER2+		-1.0429088660555974
ACH-000849	MDAMB468	Breast	Invasive Breast Carcinoma	Invasive Breast Carcinoma	Basal A TNBC		-0.12903718065775371
ACH-000405	MEC1	Lymphoid	Mature B-Cell Neoplasms	Chronic Lymphocytic Leukemia/Small Lymphocytic Lymphoma			-0.2657249026173299
ACH-001554	MEL202	Eye	Ocular Melanoma	Uveal Melanoma			-1.1157891015715302
ACH-002014	MEL270	Eye	Ocular Melanoma	Uveal Melanoma			-0.6903047405206334
ACH-002015	MEL285	Eye	Ocular Melanoma	Uveal Melanoma			-0.7846971263144765
ACH-002016	MEL290	Eye	Ocular Melanoma	Uveal Melanoma			-0.8442201149365121
ACH-001555	MERO14	Pleura	Pleural Mesothelioma	Pleural Mesothelioma, Epithelioid Type			-0.6439036545663082
ACH-001556	MERO25	Pleura	Pleural Mesothelioma	Pleural Mesothelioma, Biphasic Type			-0.42824535068449654
ACH-001557	MERO41	Pleura	Pleural Mesothelioma	Pleural Mesothelioma, Epithelioid Type			-0.8506372135526806
ACH-001558	MERO48A	Pleura	Pleural Mesothelioma	Pleural Mesothelioma, Biphasic Type			0.09924993643877111
ACH-001559	MERO82	Pleura	Pleural Mesothelioma	Pleural Mesothelioma, Epithelioid Type			-0.6072937866694446
ACH-001560	MERO83	Pleura	Pleural Mesothelioma	Pleural Mesothelioma, Biphasic Type			-0.4140880987754555
ACH-001562	MERO95	Pleura	Pleural Mesothelioma	Pleural Mesothelioma, Epithelioid Type			-0.529432550480193
ACH-002486	MESOV	Ovary/Fallopian Tube	Ovarian Epithelial Tumor	Serous Ovarian Cancer			-1.1133158754706924
ACH-001819	MFM223	Breast	Invasive Breast Carcinoma	Breast Invasive Ductal Carcinoma	luminal ER, PR+		-0.8349556818037739
ACH-001997	MGHAOVC1	Ampulla of Vater	Ampullary Carcinoma	Ampullary Carcinoma			-0.7992073041169752
ACH-001841	MGHECC3	Biliary Tract	Intraductal Papillary Neoplasm of the Bile Duct	Extrahepatic Cholangiocarcinoma			-0.7325699544092676
ACH-001843	MGHECC4	Biliary Tract	Intraductal Papillary Neoplasm of the Bile Duct	Extrahepatic Cholangiocarcinoma			-0.5803653436235368
ACH-001961	MGHGB2	Biliary Tract	Intracholecystic Papillary Neoplasm	Gallbladder Cancer			-0.6865512753930019
ACH-001834	MGHICC10	Biliary Tract	Intraductal Papillary Neoplasm of the Bile Duct	Intrahepatic Cholangiocarcinoma			-0.8954606052900345
ACH-001835	MGHICC106	Biliary Tract	Intraductal Papillary Neoplasm of the Bile Duct	Intrahepatic Cholangiocarcinoma			-0.9742299312898959
ACH-001836	MGHICC108	Biliary Tract	Intraductal Papillary Neoplasm of the Bile Duct	Intrahepatic Cholangiocarcinoma			-0.8560794711764022
ACH-001838	MGHICC12	Biliary Tract	Intraductal Papillary Neoplasm of the Bile Duct	Intrahepatic Cholangiocarcinoma			-0.2894943501470708
ACH-001839	MGHICC137	Biliary Tract	Intraductal Papillary Neoplasm of the Bile Duct	Intrahepatic Cholangiocarcinoma			-0.5423432982378591
ACH-001842	MGHICC2	Biliary Tract	Intraductal Papillary Neoplasm of the Bile Duct	Intrahepatic Cholangiocarcinoma			-1.0298198123232338
ACH-001844	MGHICC4	Biliary Tract	Intraductal Papillary Neoplasm of the Bile Duct	Intrahepatic Cholangiocarcinoma			-0.6947864367632689
ACH-001848	MGHICC8	Biliary Tract	Intraductal Papillary Neoplasm of the Bile Duct	Intrahepatic Cholangiocarcinoma			-0.3364726483935697
ACH-001849	MGHICC9	Biliary Tract	Intraductal Papillary Neoplasm of the Bile Duct	Intrahepatic Cholangiocarcinoma			-0.8539656246208669
ACH-002161	MKN28	Esophagus/Stomach	Esophagogastric Adenocarcinoma	Tubular Stomach Adenocarcinoma			-0.46780464564968394
ACH-002928	MM100511	Skin	Melanoma	Acral Melanoma			-0.7259847812237834
ACH-002512	MM160113	Skin	Melanoma	Acral Melanoma			-0.9725650761972691
ACH-000763	MM1S	Lymphoid	Mature B-Cell Neoplasms	Plasma Cell Myeloma			-1.0659180644517219
ACH-001128	MON	Soft Tissue	Rhabdoid Cancer	Extrarenal Rhabdoid Cancer			-0.2461204776187973
ACH-000851	MORCPR	Lung	Non-Small Cell Lung Cancer	Lung Adenocarcinoma			-0.39813264526387676
ACH-002710	MPNST724	Peripheral Nervous System	Nerve Sheath Tumor	Malignant Peripheral Nerve Sheath Tumor			-0.8945047312346436
ACH-001577	MUTZ8	Myeloid	Acute Myeloid Leukemia	Acute Myeloid Leukemia			-0.24962540693628799
ACH-001134	MYLA	Lymphoid	Non-Hodgkin Lymphoma	Non-Hodgkin Lymphoma			-0.6697597878135831
ACH-001993	NALM16	Lymphoid	B-Cell Acute Lymphoblastic Leukemia	B-Cell Acute Lymphoblastic Leukemia	Near haploid		0.2760395789692631
ACH-002278	NB10	Peripheral Nervous System	Neuroblastoma	Neuroblastoma			-1.3725282486523471
ACH-002280	NB13	Peripheral Nervous System	Neuroblastoma	Neuroblastoma			-1.2234540042871926
ACH-001303	NB1643	Peripheral Nervous System	Neuroblastoma	Neuroblastoma	MYC Amplified		-0.8753568396226018
ACH-002282	NB17	Peripheral Nervous System	Neuroblastoma	Neuroblastoma			-0.6215537202099339
ACH-002284	NB6	Peripheral Nervous System	Neuroblastoma	Neuroblastoma			-0.817271241563896
ACH-002285	NB7	Peripheral Nervous System	Neuroblastoma	Neuroblastoma			-0.8011290538974158
ACH-002792	NCCCCS1BC1	Soft Tissue	Clear Cell Sarcoma	Clear Cell Sarcoma			-1.2821561858001527
ACH-002780	NCCES1C1	Bone	Ewing Sarcoma	Ewing Sarcoma			-0.45034036365155783
ACH-002785	NCCLMS1C1	Soft Tissue	Leiomyosarcoma	Leiomyosarcoma			-0.4477181772491796
ACH-002799	NCCMPNST1C1	Peripheral Nervous System	Nerve Sheath Tumor	Malignant Peripheral Nerve Sheath Tumor			-0.764723297796837
ACH-002800	NCCMPNST2C1	Peripheral Nervous System	Nerve Sheath Tumor	Malignant Peripheral Nerve Sheath Tumor			-0.2869137173484159
ACH-002801	NCCMPNST3C1	Peripheral Nervous System	Nerve Sheath Tumor	Malignant Peripheral Nerve Sheath Tumor			-0.27833136773425865
ACH-002778	NCCOS1X2C1	Bone	Osteosarcoma	Osteosarcoma			-0.9734210001940994
ACH-002782	NCCUPS1C1	Soft Tissue	Undifferentiated Pleomorphic Sarcoma/Malignant Fibrous Histiocytoma/High-Grade Spindle Cell Sarcoma	Undifferentiated Pleomorphic Sarcoma/Malignant Fibrous Histiocytoma/High-Grade Spindle Cell Sarcoma			-1.2198418183219042
ACH-002784	NCCUPS2C1	Soft Tissue	Undifferentiated Pleomorphic Sarcoma/Malignant Fibrous Histiocytoma/High-Grade Spindle Cell Sarcoma	Undifferentiated Pleomorphic Sarcoma/Malignant Fibrous Histiocytoma/High-Grade Spindle Cell Sarcoma			-0.5563278551147645
ACH-000921	NCIH157DM	Lung	Non-Small Cell Lung Cancer	Lung Squamous Cell Carcinoma			-1.1286214269948798
ACH-001137	NCIH1993	Lung	Non-Small Cell Lung Cancer	Lung Adenocarcinoma			-1.2333911573274965
ACH-000533	NCIH2004RT	Kidney	Rhabdoid Cancer	Rhabdoid Cancer			-1.144470616507288
ACH-000290	NCIH209	Lung	Lung Neuroendocrine Tumor	Small Cell Lung Cancer			-0.9047319639433921
ACH-000700	NCIH2882	Lung	Non-Small Cell Lung Cancer	Lung Squamous Cell Carcinoma			-0.4792543380173775
ACH-000251	NCIH2887	Lung	Non-Small Cell Lung Cancer	Non-Small Cell Lung Cancer			-1.1978344174905433
ACH-000337	NCIH3122	Lung	Non-Small Cell Lung Cancer	Lung Adenocarcinoma			-1.0913104823000015
ACH-000871	NCIH510	Lung	Lung Neuroendocrine Tumor	Small Cell Lung Cancer			-1.190696550343704
ACH-000767	NCIH526	Lung	Lung Neuroendocrine Tumor	Small Cell Lung Cancer			-0.9623708039835173
ACH-000491	NCIH716	Bowel	Colorectal Adenocarcinoma	Colon Adenocarcinoma			-0.7382296650877638
ACH-000203	NH6	Peripheral Nervous System	Neuroblastoma	Neuroblastoma	MYC Amplified		-0.42972540380008073
ACH-001367	NMB	Peripheral Nervous System	Neuroblastoma	Neuroblastoma	MYC Amplified		-0.23608357845766414
ACH-003191	NRHGCT2	Bone	Giant Cell Tumor of Bone	Giant Cell Tumor of Bone			-0.6748322742498837
ACH-003184	NRHLMS2	Soft Tissue	Leiomyosarcoma	Leiomyosarcoma			-0.7474258234136392
ACH-003177	NRHUPS1	Soft Tissue	Undifferentiated Pleomorphic Sarcoma/Malignant Fibrous Histiocytoma/High-Grade Spindle Cell Sarcoma	Undifferentiated Pleomorphic Sarcoma/Malignant Fibrous Histiocytoma/High-Grade Spindle Cell Sarcoma			-0.4300479377965164
ACH-003180	NRHUPS2	Soft Tissue	Undifferentiated Pleomorphic Sarcoma/Malignant Fibrous Histiocytoma/High-Grade Spindle Cell Sarcoma	Undifferentiated Pleomorphic Sarcoma/Malignant Fibrous Histiocytoma/High-Grade Spindle Cell Sarcoma			-0.702159357790368
ACH-001982	NZM3	Skin	Melanoma	Melanoma			-0.7189741986499605
ACH-001986	NZM42	Skin	Melanoma	Melanoma			-0.484754486305098
ACH-001990	NZM7	Skin	Melanoma	Melanoma			-1.20508951428062
ACH-001991	NZOV9	Ovary/Fallopian Tube	Ovarian Epithelial Tumor	Endometrioid Ovarian Cancer			-0.7221252508318562
ACH-000116	OAW28	Ovary/Fallopian Tube	Ovarian Epithelial Tumor	High-Grade Serous Ovarian Cancer			-0.6164186672454537
ACH-001613	OCIAML4	Myeloid	Acute Myeloid Leukemia	Acute Myeloid Leukemia			-0.7483990225579872
ACH-001618	OCIM2	Myeloid	Acute Myeloid Leukemia	Acute Myeloid Leukemia			-0.2542993139892892
ACH-000436	OCIMY7	Lymphoid	Mature B-Cell Neoplasms	Plasma Cell Myeloma			-0.616648701449916
ACH-002179	OCUBM	Breast	Invasive Breast Carcinoma	Invasive Breast Carcinoma			-0.35565591062415586
ACH-000247	OCUM1	Esophagus/Stomach	Esophagogastric Adenocarcinoma	Diffuse Type Stomach Adenocarcinoma			-0.4505587154469133
ACH-000544	OE21	Esophagus/Stomach	Esophageal Squamous Cell Carcinoma	Esophageal Squamous Cell Carcinoma			-0.9162073181789419
ACH-002018	OMM25	Eye	Ocular Melanoma	Uveal Melanoma			-0.8957413266104184
ACH-000024	OPM2	Lymphoid	Mature B-Cell Neoplasms	Plasma Cell Myeloma			-0.6295865470018502
ACH-002471	OS052	Bone	Osteosarcoma	Osteosarcoma			-1.1524758022761359
ACH-002470	OS186	Bone	Osteosarcoma	Osteosarcoma			-0.6882851801099332
ACH-001814	OS252	Bone	Osteosarcoma	Osteosarcoma			-0.8815209402498034
ACH-002834	OS384	Bone	Osteosarcoma	Osteosarcoma			-1.0581010542879503
ACH-002690	OS526	Bone	Osteosarcoma	Osteosarcoma			-0.6640316650863185
ACH-002181	OVCA420	Ovary/Fallopian Tube	Ovarian Epithelial Tumor	Serous Ovarian Cancer			-0.9323552072705501
ACH-001151	OVCAR5	Ovary/Fallopian Tube	Ovarian Epithelial Tumor	High-Grade Serous Ovarian Cancer			-0.9401707623310115
ACH-000696	OVCAR8	Ovary/Fallopian Tube	Ovarian Epithelial Tumor	High-Grade Serous Ovarian Cancer			-0.2472207278931257
ACH-000646	OVMANA	Ovary/Fallopian Tube	Ovarian Epithelial Tumor	Clear Cell Ovarian Cancer			-1.7072102679843781
ACH-002183	OVMIU	Ovary/Fallopian Tube	Ovarian Epithelial Tumor	High-Grade Serous Ovarian Cancer			-0.9407183675677322
ACH-000770	P31FUJ	Myeloid	Acute Myeloid Leukemia	Acute Myeloid Leukemia			-0.5480758058138058
ACH-001627	P4E6	Prostate	Non-Cancerous	Immortalized Epithelial Cells, Prostate			-0.8462035746986348
ACH-001380	PACADD165	Pancreas	Pancreatic Adenocarcinoma	Pancreatic Adenocarcinoma			-0.4136729291271922
ACH-001382	PACADD188	Pancreas	Pancreatic Adenocarcinoma	Pancreatic Adenocarcinoma			-0.9568421781711953
ACH-002294	PCI15A	Head and Neck	Head and Neck Squamous Cell Carcinoma	Hypopharynx Squamous Cell Carcinoma			-0.11591171025056235
ACH-002295	PCI30	Head and Neck	Head and Neck Squamous Cell Carcinoma	Oral Cavity Squamous Cell Carcinoma			-0.6359924146692384
ACH-002296	PCI38	Head and Neck	Head and Neck Squamous Cell Carcinoma	Oral Cavity Squamous Cell Carcinoma			-0.3901178189351837
ACH-002297	PCI4B	Head and Neck	Head and Neck Squamous Cell Carcinoma	Larynx Squamous Cell Carcinoma			-0.6080603055134448
ACH-002298	PCI6A	Head and Neck	Head and Neck Squamous Cell Carcinoma	Oral Cavity Squamous Cell Carcinoma			-0.33613459353633973
ACH-000606	PECAPJ34CLONEC12	Head and Neck	Head and Neck Squamous Cell Carcinoma	Oral Cavity Squamous Cell Carcinoma			-0.7335785758485744
ACH-000519	PEER	Lymphoid	T-Lymphoblastic Leukemia/Lymphoma	T-Cell Acute Lymphoblastic Leukemia	NKX2-5		-0.2581305816631342
ACH-001630	PEO1	Ovary/Fallopian Tube	Ovarian Epithelial Tumor	Serous Ovarian Cancer			-0.7577429783994414
ACH-001632	PEO4	Ovary/Fallopian Tube	Ovarian Epithelial Tumor	Serous Ovarian Cancer			-0.34321268909115316
ACH-001634	PGA1	Lymphoid	Mature B-Cell Neoplasms	Chronic Lymphocytic Leukemia/Small Lymphocytic Lymphoma			-0.4985282902770394
ACH-002186	PL4	Pancreas	Pancreatic Adenocarcinoma	Pancreatic Adenocarcinoma			-0.6968365788891391
ACH-000654	RAJI	Lymphoid	Non-Hodgkin Lymphoma	Non-Hodgkin Lymphoma	MYC::IGH		-0.3204349286390286
ACH-002189	RCCFG2	Kidney	Renal Cell Carcinoma	Renal Clear Cell Carcinoma			0.01578911445788478
ACH-000960	REH	Lymphoid	B-Cell Acute Lymphoblastic Leukemia	B-Cell Acute Lymphoblastic Leukemia	ETV6-RUNX1		-0.6566587980261648
ACH-000442	RERFLCSQ1	Lung	Non-Small Cell Lung Cancer	Lung Squamous Cell Carcinoma			-1.217510521418933
ACH-001740	RH28	Soft Tissue	Rhabdomyosarcoma	Alveolar Rhabdomyosarcoma			-1.0680298891797213
ACH-001765	RH4	Soft Tissue	Rhabdomyosarcoma	Alveolar Rhabdomyosarcoma			-0.828565402219889
ACH-001745	RHJT	Soft Tissue	Rhabdomyosarcoma	Alveolar Rhabdomyosarcoma			-0.8713362355687089
ACH-001639	ROS50	Lymphoid	Mature B-Cell Neoplasms	Diffuse Large B-Cell Lymphoma, NOS			-0.8966636124057734
ACH-002465	RPE1SS119	Eye	Non-Cancerous	Immortalized Epithelial Cells, Retinal			-0.38474092807464677
ACH-002462	RPE1SS48	Eye	Non-Cancerous	Immortalized Epithelial Cells, Retinal			-0.6597876726016806
ACH-002467	RPE1SS51	Eye	Non-Cancerous	Immortalized Epithelial Cells, Retinal			-0.7840807740536516
ACH-002464	RPE1SS6	Eye	Non-Cancerous	Immortalized Epithelial Cells, Retinal			-0.2224556055705692
ACH-002463	RPE1SS77	Eye	Non-Cancerous	Immortalized Epithelial Cells, Retinal			-0.5116108329010192
ACH-000817	RPMI8226	Lymphoid	Mature B-Cell Neoplasms	Plasma Cell Myeloma			-0.4993029926319499
ACH-000874	RS411	Lymphoid	B-Cell Acute Lymphoblastic Leukemia	B-Cell Acute Lymphoblastic Leukemia	KMT2A		-0.5913197980616335
ACH-001183	RT11284	Bladder/Urinary Tract	Bladder Urothelial Carcinoma	Bladder Urothelial Carcinoma			-0.8050032961152949
ACH-002461	RVH421SKINFV1	Skin	Melanoma	Melanoma			-0.9852029971426859
ACH-002693	S462	Peripheral Nervous System	Nerve Sheath Tumor	Malignant Peripheral Nerve Sheath Tumor	NF1 Mutant		-0.953483950782067
ACH-000238	SCC4	Head and Neck	Head and Neck Squamous Cell Carcinoma	Oral Cavity Squamous Cell Carcinoma			-0.8256525264189183
ACH-001279	SCCOHT1	Ovary/Fallopian Tube	Ovarian Epithelial Tumor	Small Cell Carcinoma of the Ovary			-0.4080904321379898
ACH-002198	SCH	Other	Extra Gonadal Germ Cell Tumor	Extra Gonadal Germ Cell Tumor			-0.03462412557366501
ACH-001386	SCLC22H	Lung	Lung Neuroendocrine Tumor	Small Cell Lung Cancer			-0.32967504227942235
ACH-001184	SCMCRM2	Soft Tissue	Rhabdomyosarcoma	Alveolar Rhabdomyosarcoma	PAX3-FKHR		-1.0619732006525369
ACH-001280	SCS214	Soft Tissue	Synovial Sarcoma	Synovial Sarcoma			-0.01591737960729922
ACH-001735	SEMK2	Lymphoid	B-Cell Acute Lymphoblastic Leukemia	B-Cell Acute Lymphoblastic Leukemia	KMT2A		-0.6837214210061109
ACH-000195	SET2	Myeloid	Acute Myeloid Leukemia	AML, NOS	DNMT3A, JAK2 and TP53		-1.0996050531567603
ACH-000887	SF172	CNS/Brain	Diffuse Glioma	Glioblastoma			-0.6595262065207136
ACH-000655	SF268	CNS/Brain	Diffuse Glioma	Astrocytoma			-0.6401725728905042
ACH-000273	SF539	CNS/Brain	Diffuse Glioma	Gliosarcoma			-1.0272008444661582
ACH-000490	SF767	Cervix	Cervical Squamous Cell Carcinoma	Cervical Squamous Cell Carcinoma			-0.799019590456524
ACH-001857	SG231	Biliary Tract	Intraductal Papillary Neoplasm of the Bile Duct	Intrahepatic Cholangiocarcinoma			-0.726500449130385
ACH-001647	SHI1	Myeloid	Acute Myeloid Leukemia	Acute Myeloid Leukemia	KMT2A::AFDN, PTPN11, KRAS		-0.5918559429981639
ACH-001648	SHMAC4	Prostate	Non-Cancerous	Immortalized Epithelial Cells, Prostate			-0.8310655130218404
ACH-000017	SKBR3	Breast	Invasive Breast Carcinoma	Invasive Breast Carcinoma	HER2+		-1.6978831727156618
ACH-002005	SKMEL19	Skin	Melanoma	Cutaneous Melanoma			0.08241259295570114
ACH-002304	SKMG1	CNS/Brain	Diffuse Glioma	Astrocytoma			-1.0243361751870725
ACH-002305	SKN3	Head and Neck	Head and Neck Squamous Cell Carcinoma	Oral Cavity Squamous Cell Carcinoma			-0.13405898773331382
ACH-001192	SKNEP1	Bone	Ewing Sarcoma	Ewing Sarcoma	EWS-FLI		-0.5221241842397123
ACH-002922	SKNMM	Peripheral Nervous System	Neuroblastoma	Neuroblastoma			-0.5255275774956554
ACH-001656	SKNO1	Myeloid	Acute Myeloid Leukemia	Acute Myeloid Leukemia	RUNX1::RUNX1T1, TP53, MYC and KIT		-0.5382752657837616
ACH-001193	SKPNDW	Bone	Ewing Sarcoma	Ewing Sarcoma	EWS-FLI		-0.499668379472164
ACH-001194	SKRC31	Kidney	Renal Cell Carcinoma	Renal Cell Carcinoma			-0.18780821005361475
ACH-000385	SKRC52	Kidney	Renal Cell Carcinoma	Renal Cell Carcinoma			0.2458665280929203
ACH-000127	SLR20	Bladder/Urinary Tract	Bladder Urothelial Carcinoma	Bladder Urothelial Carcinoma			-0.854245374754969
ACH-000246	SLR23	Kidney	Renal Cell Carcinoma	Renal Clear Cell Carcinoma			0.0671541617835637
ACH-000272	SLR24	Kidney	Renal Cell Carcinoma	Renal Clear Cell Carcinoma			-0.16275159667406325
ACH-001196	SMSCTR	Soft Tissue	Rhabdomyosarcoma	Embryonal Rhabdomyosarcoma			-1.0298720064709048
ACH-001197	SMZ1	Lymphoid	Non-Hodgkin Lymphoma	Mature T and NK Neoplasms			-0.3994076734792289
ACH-000504	SNB75	CNS/Brain	Diffuse Glioma	Glioblastoma			-0.39599664253872974
ACH-000286	SNU1033	Bowel	Colorectal Adenocarcinoma	Rectal Adenocarcinoma			0.5160822228287442
ACH-002538	SNU1235	Bowel	Colorectal Adenocarcinoma	Colon Adenocarcinoma			-0.5059548952908888
ACH-002526	SNU1327	Lung	Non-Small Cell Lung Cancer	Lung Adenocarcinoma			-0.20977112063152525
ACH-002544	SNU1750	Esophagus/Stomach	Esophagogastric Adenocarcinoma	Tubular Stomach Adenocarcinoma			-0.9138912726626058
ACH-002522	SNU2292	Lung	Non-Small Cell Lung Cancer	Lung Adenocarcinoma			-0.08652953658967166
ACH-001662	SNU2372	Breast	Invasive Breast Carcinoma	Breast Invasive Cancer, NOS	TNBC		-0.3296037166854503
ACH-002524	SNU251	Ovary/Fallopian Tube	Ovarian Epithelial Tumor	Endometrioid Ovarian Cancer			-0.8746107953996503
ACH-002531	SNU2535	Lung	Non-Small Cell Lung Cancer	Lung Adenocarcinoma			-0.7643550542263775
ACH-002535	SNU254	Bowel	Colorectal Adenocarcinoma	Rectal Adenocarcinoma			-0.18679592192526284
ACH-002528	SNU267	Kidney	Renal Cell Carcinoma	Renal Clear Cell Carcinoma			0.023570515939602132
ACH-000422	SNU475	Liver	Hepatocellular Carcinoma	Hepatocellular Carcinoma			-0.926735474570229
ACH-002533	SNU482	Kidney	Renal Cell Carcinoma	Renal Cell Carcinoma			-0.7501167535643134
ACH-000683	SNU503	Bowel	Colorectal Adenocarcinoma	Rectal Adenocarcinoma			-0.6826359443592974
ACH-000325	SNU620	Esophagus/Stomach	Esophagogastric Adenocarcinoma	Stomach Adenocarcinoma			-0.6299692609666522
ACH-000370	SNU626	CNS/Brain	Diffuse Glioma	Glioblastoma			-0.6295836684768532
ACH-000807	SNU738	CNS/Brain	Diffuse Glioma	Oligodendroglioma			-0.5853545613250359
ACH-002523	SNU739	Liver	Hepatocellular Carcinoma	Hepatocellular Carcinoma			-1.159453916078343
ACH-000460	SNU8	Ovary/Fallopian Tube	Ovarian Epithelial Tumor	Serous Ovarian Cancer			-1.0162752553848426
ACH-002530	SNU977	Bowel	Colorectal Adenocarcinoma	Rectal Adenocarcinoma			-0.17017032314530806
ACH-000722	SNUC1	Bowel	Colorectal Adenocarcinoma	Colon Adenocarcinoma			-0.850697935717077
ACH-000970	SNUC5	Bowel	Colorectal Adenocarcinoma	Colon Adenocarcinoma			-0.5393229623367085
ACH-001858	SSP25	Biliary Tract	Intraductal Papillary Neoplasm of the Bile Duct	Intrahepatic Cholangiocarcinoma			-0.8603173015775081
ACH-000660	SUDHL5	Lymphoid	Mature B-Cell Neoplasms	Diffuse Large B-Cell Lymphoma, NOS			-0.6999180196543316
ACH-001388	SUM102PT	Breast	Invasive Breast Carcinoma	Breast Invasive Ductal Carcinoma	TNBC		-0.789987369660886
ACH-001389	SUM1315MO2	Breast	Invasive Breast Carcinoma	Breast Invasive Ductal Carcinoma	TNBC		-0.3264814727824164
ACH-001390	SUM149PT	Breast	Invasive Breast Carcinoma	Breast Invasive Ductal Carcinoma	Basal B TNBC		-1.0825980921480691
ACH-001391	SUM159PT	Breast	Invasive Breast Carcinoma	Invasive Breast Carcinoma	Basal B TNBC		-1.359370499947997
ACH-001392	SUM185PE	Breast	Invasive Breast Carcinoma	Invasive Breast Carcinoma	luminal TNBC		-0.5198238707583419
ACH-001393	SUM190PT	Breast	Invasive Breast Carcinoma	Invasive Breast Carcinoma	Basal A HER2+		-1.1923097931863151
ACH-001394	SUM229PE	Breast	Invasive Breast Carcinoma	Invasive Breast Carcinoma	basal TNBC		-0.6792340034378368
ACH-001396	SUM52PE	Breast	Invasive Breast Carcinoma	Invasive Breast Carcinoma	luminal TNBC		-0.9009996245419826
ACH-000226	SUPM2	Lymphoid	Mature T and NK Neoplasms	Anaplastic Large-Cell Lymphoma ALK Positive			-1.0061792256096036
ACH-000820	SW403	Bowel	Colorectal Adenocarcinoma	Colon Adenocarcinoma			-0.7056972763738568
ACH-001275	SYO1	Bone	Osteosarcoma	Osteosarcoma			-0.5757367162380354
ACH-000147	T47D	Breast	Invasive Breast Carcinoma	Breast Invasive Ductal Carcinoma	luminal ER, PR+		-0.3587931290887096
ACH-002806	TB096	CNS/Brain	Diffuse Glioma	Anaplastic Astrocytoma	IDH Mutant		-0.6811489090587154
ACH-001283	TC106	Bone	Ewing Sarcoma	Ewing Sarcoma	EWS-ERG		-0.1545780333554575
ACH-001430	TC138	Bone	Ewing Sarcoma	Ewing Sarcoma	EWS-FLI		-0.24868242443914157
ACH-001431	TC205	Bone	Ewing Sarcoma	Ewing Sarcoma	EWS-FEV		-0.3710013179768162
ACH-001205	TC32	Bone	Ewing Sarcoma	Ewing Sarcoma	EWS-FLI		-0.2187387710874067
ACH-001861	TGBC1TKB	Biliary Tract	Intracholecystic Papillary Neoplasm	Gallbladder Cancer			-0.7848866296415226
ACH-001863	TKKK	Biliary Tract	Intraductal Papillary Neoplasm of the Bile Duct	Intrahepatic Cholangiocarcinoma			0.19891121453868899
ACH-000172	TM87	Soft Tissue	Rhabdoid Cancer	Extrarenal Rhabdoid Cancer			-0.7759312053790504
ACH-002202	TMK1	Esophagus/Stomach	Esophagogastric Adenocarcinoma	Stomach Adenocarcinoma			-1.304140564165909
ACH-001403	TO14	Ovary/Fallopian Tube	Ovarian Epithelial Tumor	Serous Ovarian Cancer			-1.3119205829100247
ACH-001675	TR146	Head and Neck	Head and Neck Squamous Cell Carcinoma	Oral Cavity Squamous Cell Carcinoma			-1.3577585145771502
ACH-001750	TTC442	Soft Tissue	Rhabdomyosarcoma	Embryonal Rhabdomyosarcoma			-0.21281880118474067
ACH-001211	TTC549	Soft Tissue	Rhabdoid Cancer	Extrarenal Rhabdoid Cancer			-0.21696915294920188
ACH-000597	TTC709	Soft Tissue	Rhabdoid Cancer	Extrarenal Rhabdoid Cancer			-0.35484006305520316
ACH-000208	U178	CNS/Brain	Diffuse Glioma	Astrocytoma			-0.2913043071022182
ACH-001172	U251MGDM	CNS/Brain	Diffuse Glioma	Astrocytoma			-0.9194672661649532
ACH-000036	U343	CNS/Brain	Diffuse Glioma	Glioblastoma			-1.0706976153412002
ACH-000425	UACC62	Skin	Melanoma	Melanoma			-0.9086739746913668
ACH-002004	UACC62SKINCJ1	Skin	Melanoma	Melanoma			-0.16898506850466755
ACH-000554	UACC893	Breast	Invasive Breast Carcinoma	Breast Invasive Lobular Carcinoma	HER2+		-0.46519929459307957
ACH-002204	UCH2	Bone	Chordoma	Chordoma			0.08321702316831692
ACH-001685	UHO1	Lymphoid	Hodgkin Lymphoma	Hodgkin Lymphoma			-0.24155139342144083
ACH-002711	UMHACC2A	Head and Neck	Salivary Carcinoma	Adenoid Cystic Carcinoma			-0.03495827551964936
ACH-001408	UMUC14	Bladder/Urinary Tract	Urethral Cancer	Urethral Urothelial Carcinoma			-1.135385406427341
ACH-001409	UMUC16	Bladder/Urinary Tract	Bladder Urothelial Carcinoma	Bladder Urothelial Carcinoma			-1.037657708252214
ACH-001416	UMUC9	Bladder/Urinary Tract	Bladder Urothelial Carcinoma	Bladder Urothelial Carcinoma			-1.3277613592050417
ACH-000262	UOK101	Kidney	Renal Cell Carcinoma	Renal Clear Cell Carcinoma			0.2783754647561236
ACH-001690	UPCISCC026	Head and Neck	Head and Neck Squamous Cell Carcinoma	Oral Cavity Squamous Cell Carcinoma			-0.7471488580243955
ACH-001691	UPCISCC029A	Head and Neck	Head and Neck Squamous Cell Carcinoma	Oral Cavity Squamous Cell Carcinoma			-1.0538295486765228
ACH-001692	UPCISCC040	Head and Neck	Head and Neck Squamous Cell Carcinoma	Oral Cavity Squamous Cell Carcinoma			-0.8425746223726591
ACH-001694	UPCISCC074	Head and Neck	Head and Neck Squamous Cell Carcinoma	Oral Cavity Squamous Cell Carcinoma			-0.8960186313690416
ACH-002926	UPMD1	Eye	Ocular Melanoma	Uveal Melanoma			-0.6748131709664807
ACH-002925	UPMM3	Eye	Ocular Melanoma	Uveal Melanoma			-0.44565137380964787
ACH-001232	UW228	CNS/Brain	Embryonal Tumor	Medulloblastoma	MYC No		-0.741427733033464
ACH-000661	WM1799	Skin	Melanoma	Melanoma			-1.413918203583615
ACH-002508	WM3211	Skin	Melanoma	Acral Melanoma			-0.22234936296000102
ACH-000827	WM793	Skin	Melanoma	Melanoma			-0.958809431473893
ACH-000765	WM983B	Skin	Melanoma	Melanoma			-1.106579729351519
ACH-001709	WSUNHL	Lymphoid	Mature B-Cell Neoplasms	Diffuse Large B-Cell Lymphoma, NOS			-0.7960976468805252
ACH-001295	Y79	Eye	Retinoblastoma	Retinoblastoma			-0.8064641347262632
ACH-001277	YAMATO	Soft Tissue	Synovial Sarcoma	Synovial Sarcoma			-0.43649519475115434
ACH-002847	YUHOIN	Skin	Melanoma	Melanoma			-0.5496562916272638
ACH-000097	ZR751	Breast	Invasive Breast Carcinoma	Breast Invasive Ductal Carcinoma	luminal ER, PR+		-0.4480236185480091
ACH-000959	SNUC4	Bowel	Colorectal Adenocarcinoma	Colon Adenocarcinoma	MSI		-0.5481579368128097
ACH-000268	SNU245	Biliary Tract	Intraductal Papillary Neoplasm of the Bile Duct	Extrahepatic Cholangiocarcinoma			-0.38710859300775724
ACH-000907	SNU349	Kidney	Renal Cell Carcinoma	Renal Clear Cell Carcinoma			0.02110962716508702
ACH-000377	SNU478	Ampulla of Vater	Ampullary Carcinoma	Ampullary Carcinoma			-0.671493829779534
ACH-000344	SNU668	Esophagus/Stomach	Esophagogastric Adenocarcinoma	Diffuse Type Stomach Adenocarcinoma			-0.9751747373162045
ACH-001628	PEA1	Ovary/Fallopian Tube	Ovarian Epithelial Tumor	High-Grade Serous Ovarian Cancer			-0.8989562322142521
ACH-001649	SHMAC5	Prostate	Non-Cancerous	Immortalized Epithelial Cells, Prostate			-0.40706270608152884
ACH-000618	SNU1041	Head and Neck	Head and Neck Squamous Cell Carcinoma	Hypopharynx Squamous Cell Carcinoma			-1.1181822777908543
ACH-000682	SNU1066	Head and Neck	Head and Neck Squamous Cell Carcinoma	Larynx Squamous Cell Carcinoma			-0.9983248636089994
ACH-000549	SNU1076	Head and Neck	Head and Neck Squamous Cell Carcinoma	Larynx Squamous Cell Carcinoma			-0.258803622931234
ACH-000302	SNU1077	Uterus	Endometrial Carcinoma	Uterine Carcinosarcoma/Uterine Malignant Mixed Mullerian Tumor			-1.065299789059473
ACH-001500	FLO1	Esophagus/Stomach	Esophagogastric Adenocarcinoma	Esophageal Adenocarcinoma			-0.21451951702806926
ACH-001654	SKGT4	Esophagus/Stomach	Esophagogastric Adenocarcinoma	Esophageal Adenocarcinoma			-1.0560809749124633
ACH-001653	SKGT2	Esophagus/Stomach	Esophagogastric Adenocarcinoma	Stomach Adenocarcinoma			-0.8634167494117874
ACH-000368	SNU1105	CNS/Brain	Diffuse Glioma	Glioblastoma			-0.4613168197723715
ACH-000461	SNU1196	Biliary Tract	Intraductal Papillary Neoplasm of the Bile Duct	Extrahepatic Cholangiocarcinoma			-0.7548550553742753
ACH-001458	C75	Bowel	Colorectal Adenocarcinoma	Colon Adenocarcinoma			-0.15131930489867207
ACH-001306	8305C	Thyroid	Anaplastic Thyroid Cancer	Anaplastic Thyroid Cancer			-0.5598958559169059
ACH-001786	SNU1544	Bowel	Colorectal Adenocarcinoma	Colon Adenocarcinoma			-0.14843012042128467
ACH-000623	SNU201	CNS/Brain	Diffuse Glioma	Glioblastoma			-0.9206896365107027
ACH-000266	SNU213	Pancreas	Pancreatic Adenocarcinoma	Pancreatic Adenocarcinoma			-1.2535478555693695
ACH-000466	SNU216	Esophagus/Stomach	Esophagogastric Adenocarcinoma	Tubular Stomach Adenocarcinoma			-0.7254445074698861
ACH-000037	S117	Soft Tissue	Sarcoma, NOS	Sarcoma, NOS			-0.17700778505940157
ACH-000456	BCPAP	Thyroid	Poorly Differentiated Thyroid Cancer	Poorly Differentiated Thyroid Cancer			-1.0140010041102328
ACH-000191	BHT101	Thyroid	Anaplastic Thyroid Cancer	Anaplastic Thyroid Cancer			-0.7303088423912163
ACH-000995	JURKAT	Lymphoid	T-Lymphoblastic Leukemia/Lymphoma	T-Cell Acute Lymphoblastic Leukemia	TAL1		-0.2180097570216255
ACH-000141	SNU308	Biliary Tract	Intracholecystic Papillary Neoplasm	Gallbladder Adenocarcinoma, NOS			-0.9107217265016645
ACH-000802	BFTC905	Bladder/Urinary Tract	Bladder Urothelial Carcinoma	Bladder Urothelial Carcinoma			-0.7551227132468448
ACH-000937	PF382	Lymphoid	T-Lymphoblastic Leukemia/Lymphoma	T-Cell Acute Lymphoblastic Leukemia	TAL1		-0.44750842435125215
ACH-000486	KU1919	Bladder/Urinary Tract	Bladder Urothelial Carcinoma	Bladder Urothelial Carcinoma			-0.48374304893786163
ACH-000545	VMCUB1	Bladder/Urinary Tract	Bladder Urothelial Carcinoma	Bladder Urothelial Carcinoma			-1.1458325607100197
ACH-000794	BICR22	Head and Neck	Head and Neck Squamous Cell Carcinoma	Oral Cavity Squamous Cell Carcinoma			-0.5797742077476443
ACH-000228	BICR31	Head and Neck	Head and Neck Squamous Cell Carcinoma	Oral Cavity Squamous Cell Carcinoma			-0.6928794317402742
ACH-001332	BICR78	Head and Neck	Head and Neck Squamous Cell Carcinoma	Oral Cavity Squamous Cell Carcinoma			-0.6039701657249775
ACH-000517	SNU410	Pancreas	Pancreatic Adenocarcinoma	Pancreatic Adenocarcinoma			-0.48998609930515424
ACH-000896	647V	Bladder/Urinary Tract	Bladder Urothelial Carcinoma	Bladder Urothelial Carcinoma			-1.244522913471789
ACH-000473	RT112	Bladder/Urinary Tract	Bladder Urothelial Carcinoma	Bladder Urothelial Carcinoma			-1.365899972324901
ACH-000518	CAL33	Head and Neck	Head and Neck Squamous Cell Carcinoma	Oral Cavity Squamous Cell Carcinoma			-0.8246361084377765
ACH-000174	CAL62	Thyroid	Anaplastic Thyroid Cancer	Anaplastic Thyroid Cancer			-0.8176188337700898
ACH-000593	BC3C	Bladder/Urinary Tract	Bladder Urothelial Carcinoma	Bladder Urothelial Carcinoma			-0.5749101790337126
ACH-000101	KE37	Lymphoid	T-Lymphoblastic Leukemia/Lymphoma	T-Cell Acute Lymphoblastic Leukemia	TAL1		-0.7278661747413634
ACH-000500	SNU46	Head and Neck	Head and Neck Squamous Cell Carcinoma	Larynx Squamous Cell Carcinoma			0.08262139998089313
ACH-000753	JMSU1	Bladder/Urinary Tract	Bladder Urothelial Carcinoma	Bladder Urothelial Carcinoma			-1.2123690104763671
ACH-000415	BICR6	Head and Neck	Head and Neck Squamous Cell Carcinoma	Hypopharynx Squamous Cell Carcinoma			-0.8032469935681955
ACH-001419	VP229	Breast	Invasive Breast Carcinoma	Breast Invasive Ductal Carcinoma			-0.8913651360702546
ACH-000142	CAL29	Bladder/Urinary Tract	Bladder Urothelial Carcinoma	Bladder Urothelial Carcinoma			-1.5314102981741238
ACH-000736	SNU601	Esophagus/Stomach	Esophagogastric Adenocarcinoma	Signet Ring Cell Carcinoma of the Stomach			-0.6978101536194952
ACH-001436	1411H	Testis	Non-Seminomatous Germ Cell Tumor	Yolk Sac Tumor			-1.205420010596189
ACH-000741	UBLC1	Bladder/Urinary Tract	Bladder Urothelial Carcinoma	Bladder Urothelial Carcinoma			-0.31581752859639467
ACH-000503	BICR16	Head and Neck	Head and Neck Squamous Cell Carcinoma	Oral Cavity Squamous Cell Carcinoma			-0.22621942858938804
ACH-000771	BICR56	Head and Neck	Head and Neck Squamous Cell Carcinoma	Oral Cavity Squamous Cell Carcinoma			-0.708220091802992
ACH-000630	YD8	Head and Neck	Head and Neck Squamous Cell Carcinoma	Oral Cavity Squamous Cell Carcinoma			-1.1469576466597675
ACH-000836	YD15	Head and Neck	Head and Neck Squamous Cell Carcinoma	Oral Cavity Squamous Cell Carcinoma			-0.45448121606974057
ACH-000762	YD38	Head and Neck	Head and Neck Squamous Cell Carcinoma	Head and Neck Squamous Cell Carcinoma			-1.5064787202474248
ACH-000735	PECAPJ49	Head and Neck	Head and Neck Squamous Cell Carcinoma	Oral Cavity Squamous Cell Carcinoma			-0.9159786533564866
ACH-000834	UMUC1	Bladder/Urinary Tract	Bladder Urothelial Carcinoma	Bladder Urothelial Carcinoma			-1.0358144478627769
ACH-001346	H103	Head and Neck	Head and Neck Squamous Cell Carcinoma	Oral Cavity Squamous Cell Carcinoma			-1.2176608577179968
ACH-001509	H357	Head and Neck	Head and Neck Squamous Cell Carcinoma	Oral Cavity Squamous Cell Carcinoma			-0.5782797122786897
ACH-001510	H376	Head and Neck	Head and Neck Squamous Cell Carcinoma	Oral Cavity Squamous Cell Carcinoma			-0.24854946818809104
ACH-001511	H413	Head and Neck	Head and Neck Squamous Cell Carcinoma	Oral Cavity Squamous Cell Carcinoma			-0.667574345690275
ACH-000532	SNU61	Bowel	Colorectal Adenocarcinoma	Rectal Adenocarcinoma			-1.0925425501002477
ACH-001664	SNU638	Esophagus/Stomach	Esophagogastric Adenocarcinoma	Stomach Adenocarcinoma			-0.533324151462422
ACH-001699	UPCISCC131	Head and Neck	Head and Neck Squamous Cell Carcinoma	Oral Cavity Squamous Cell Carcinoma			-1.3913499704708268
ACH-001229	UPCISCC154	Head and Neck	Head and Neck Squamous Cell Carcinoma	Oral Cavity Squamous Cell Carcinoma			-0.8103411641285971
ACH-001701	UPCISCC200	Head and Neck	Head and Neck Squamous Cell Carcinoma	Oral Cavity Squamous Cell Carcinoma			-0.6958437746220566
ACH-000407	SNU685	Uterus	Endometrial Carcinoma	Uterine Carcinosarcoma/Uterine Malignant Mixed Mullerian Tumor			-0.46769727742169476
ACH-000920	CMLT1	Myeloid	Myeloproliferative Neoplasms	Chronic Myeloid Leukemia, BCR-ABL1+	BCR::ABL1; TCR::MYB		-0.006062845035432307
ACH-000454	HCC95	Lung	Non-Small Cell Lung Cancer	Lung Squamous Cell Carcinoma			-0.3228448372182964
ACH-001347	H157	Head and Neck	Head and Neck Squamous Cell Carcinoma	Oral Cavity Squamous Cell Carcinoma			-0.8750671287137326
ACH-000256	COV318	Ovary/Fallopian Tube	Ovarian Epithelial Tumor	High-Grade Serous Ovarian Cancer			-0.879646103833509
ACH-000608	COV644	Ovary/Fallopian Tube	Ovarian Epithelial Tumor	Mucinous Ovarian Cancer			-0.05021652146861355
ACH-000123	COV434	Ovary/Fallopian Tube	Ovarian Epithelial Tumor	Small Cell Carcinoma of the Ovary			-0.6358731486075294
ACH-000278	COV362	Ovary/Fallopian Tube	Ovarian Epithelial Tumor	High-Grade Serous Ovarian Cancer			-1.1731137333134312
ACH-000901	HCC1359	Lung	Non-Small Cell Lung Cancer	Giant Cell Carcinoma of the Lung			0.18538967338614842
ACH-000898	SNU719	Esophagus/Stomach	Esophagogastric Adenocarcinoma	Tubular Stomach Adenocarcinoma			-0.21190155477562778
ACH-001668	SUSA	Testis	Non-Seminomatous Germ Cell Tumor	Teratoma			-0.28999595408691947
ACH-000537	SNU761	Liver	Hepatocellular Carcinoma	Hepatocellular Carcinoma			-1.20423874243365
ACH-000011	253J	Bladder/Urinary Tract	Bladder Urothelial Carcinoma	Bladder Urothelial Carcinoma			-0.4518434456313787
ACH-000026	253JBV	Bladder/Urinary Tract	Bladder Urothelial Carcinoma	Bladder Urothelial Carcinoma			-0.5905193846710867
ACH-001329	ANGMCSS	CNS/Brain	Diffuse Glioma	Glioblastoma			-0.8325796040797733
ACH-001533	KARPAS1718	Lymphoid	Mature B-Cell Neoplasms	Splenic Marginal Zone Lymphoma			-0.6790313780427804
ACH-001411	UMUC5	Bladder/Urinary Tract	Bladder Squamous Cell Carcinoma	Bladder Squamous Cell Carcinoma			-1.0506480441451367
ACH-001414	UMUC6	Bladder/Urinary Tract	Bladder Urothelial Carcinoma	Bladder Urothelial Carcinoma			-0.8453518978997308
ACH-001415	UMUC7	Bladder/Urinary Tract	Bladder Urothelial Carcinoma	Bladder Urothelial Carcinoma			-0.01706437331440125
ACH-001412	UMUC10	Bladder/Urinary Tract	Bladder Urothelial Carcinoma	Bladder Urothelial Carcinoma			-0.9697841786801693
ACH-001413	UMUC11	Bladder/Urinary Tract	Bladder Urothelial Carcinoma	Bladder Urothelial Carcinoma			-0.6057157007829853
ACH-001407	UMUC13	Bladder/Urinary Tract	Bladder Urothelial Carcinoma	Bladder Urothelial Carcinoma			-0.4716926273136573
ACH-001687	UMRC3	Kidney	Renal Cell Carcinoma	Renal Clear Cell Carcinoma			-0.10642222622279351
ACH-001688	UMRC7	Kidney	Renal Cell Carcinoma	Renal Cell Carcinoma			0.3439850129657108
ACH-000991	SNU81	Bowel	Colorectal Adenocarcinoma	Colon Adenocarcinoma			-0.21537284737200635
ACH-000280	SNU840	Ovary/Fallopian Tube	Ovarian Epithelial Tumor	Brenner Tumor, Malignant			-1.7058501499802725
ACH-000986	HT115	Bowel	Colorectal Adenocarcinoma	Colon Adenocarcinoma			-0.07483722220786204
ACH-000926	HT55	Bowel	Colorectal Adenocarcinoma	Colon Adenocarcinoma			-0.621583300024996
ACH-000704	OAW42	Ovary/Fallopian Tube	Ovarian Epithelial Tumor	Serous Ovarian Cancer			-0.9995964389906236
ACH-001126	MOGGUVW	CNS/Brain	Diffuse Glioma	Anaplastic Astrocytoma			-0.8135953692217018
ACH-000182	SNU869	Ampulla of Vater	Ampullary Carcinoma	Ampullary Carcinoma			-0.5277560298267565
ACH-000206	C8166	Lymphoid	Non-Cancerous	Transformed cell line, B lymphoblast			-0.7445120212170521
ACH-000316	SNU886	Liver	Hepatocellular Carcinoma	Hepatocellular Carcinoma			-1.063465923448057
ACH-000390	LUDLU1	Lung	Non-Small Cell Lung Cancer	Lung Squamous Cell Carcinoma			-1.0192465255902685
ACH-000161	CORL105	Lung	Non-Small Cell Lung Cancer	Lung Adenocarcinoma			-0.7816877344839893
ACH-000662	CORL23	Lung	Non-Small Cell Lung Cancer	Large Cell Lung Carcinoma			-0.39918878212565684
ACH-000968	COLO792	Skin	Melanoma	Melanoma			-0.13547781326989272
ACH-000657	A2780	Ovary/Fallopian Tube	Ovarian Epithelial Tumor	Endometrioid Ovarian Cancer			-0.8337816869087539
ACH-000847	HGC27	Esophagus/Stomach	Esophagogastric Adenocarcinoma	Stomach Adenocarcinoma			-0.5937642372748705
ACH-000320	PSN1	Pancreas	Pancreatic Adenocarcinoma	Pancreatic Adenocarcinoma			-0.6772474750598407
ACH-000903	FTC133	Thyroid	Well-Differentiated Thyroid Cancer	Follicular Thyroid Cancer			-1.164327949389643
ACH-000749	DMS273	Lung	Lung Neuroendocrine Tumor	Small Cell Lung Cancer			-0.557742209841562
ACH-001345	GP5D	Bowel	Colorectal Adenocarcinoma	Colon Adenocarcinoma			-0.04483391894590516
ACH-000837	NCIH322	Lung	Non-Small Cell Lung Cancer	Lung Adenocarcinoma			-1.0716021007110024
ACH-000257	CORL279	Lung	Lung Neuroendocrine Tumor	Small Cell Lung Cancer			-0.42879121187667035
ACH-000688	OV7	Ovary/Fallopian Tube	Ovarian Epithelial Tumor	Mixed Ovarian Carcinoma			-0.6350760297249852
ACH-000867	CHAGOK1	Lung	Non-Small Cell Lung Cancer	Non-Small Cell Lung Cancer			-0.8577385299160059
ACH-000619	PECAPJ15	Head and Neck	Head and Neck Squamous Cell Carcinoma	Oral Cavity Squamous Cell Carcinoma			-1.025058376999392
ACH-000732	PECAPJ41CLONED2	Head and Neck	Head and Neck Squamous Cell Carcinoma	Oral Cavity Squamous Cell Carcinoma			-0.650886698340316
ACH-000935	MDST8	Bowel	Colorectal Adenocarcinoma	Colon Adenocarcinoma			-0.6985080326555427
ACH-000961	ISHIKAWAHERAKLIO02ER	Uterus	Endometrial Carcinoma	Endometrial Carcinoma			-0.8885700903422935
ACH-000213	HUPT4	Pancreas	Pancreatic Adenocarcinoma	Pancreatic Adenocarcinoma			-0.9504548900374332
ACH-000004	HEL	Myeloid	Acute Myeloid Leukemia	AML, NOS	JAK2 and TP53		-0.055093402295256944
ACH-000614	RVH421	Skin	Melanoma	Melanoma			-0.8210320458975761
ACH-000938	NALM6	Lymphoid	B-Cell Acute Lymphoblastic Leukemia	B-Cell Acute Lymphoblastic Leukemia	DUX4		-0.8627464946397408
ACH-000295	EM2	Myeloid	Myeloproliferative Neoplasms	Chronic Myeloid Leukemia, BCR-ABL1+			-0.12143618851952076
ACH-001453	BPH1	Prostate	Non-Cancerous	Hyperplasia, Prostate			-0.3944021328125969
ACH-000202	COLO320	Bowel	Colorectal Adenocarcinoma	Colon Adenocarcinoma			-0.37725181322792467
ACH-000810	SKMEL30	Skin	Melanoma	Cutaneous Melanoma			-0.28255973524653205
ACH-000078	MHHNB11	Peripheral Nervous System	Neuroblastoma	Neuroblastoma	MYC Amplified		-1.062043455452494
ACH-000023	PATU8988T	Pancreas	Pancreatic Adenocarcinoma	Pancreatic Adenocarcinoma			-0.9337404716379784
ACH-000099	SIMA	Peripheral Nervous System	Neuroblastoma	Neuroblastoma			-0.9054544101532109
ACH-000391	MHHES1	Bone	Ewing Sarcoma	Ewing Sarcoma	EWS-FLI		-0.4634689266717994
ACH-000599	PATU8902	Pancreas	Pancreatic Adenocarcinoma	Pancreatic Adenocarcinoma			-0.8118615257999439
ACH-000346	JVM3	Lymphoid	Mature B-Cell Neoplasms	B-Cell Prolymphocytic Leukemia			-0.27444547238563827
ACH-000717	COLO680N	Esophagus/Stomach	Esophageal Squamous Cell Carcinoma	Esophageal Squamous Cell Carcinoma			-0.5672809316459206
ACH-000936	EFO27	Ovary/Fallopian Tube	Ovarian Epithelial Tumor	Mucinous Ovarian Cancer			-0.6875304990404747
ACH-000350	COLO678	Bowel	Colorectal Adenocarcinoma	Colon Adenocarcinoma			-0.8408007620694986
ACH-000948	2313287	Esophagus/Stomach	Esophagogastric Adenocarcinoma	Stomach Adenocarcinoma			-0.745613287188399
ACH-000022	PATU8988S	Pancreas	Pancreatic Adenocarcinoma	Pancreatic Adenocarcinoma			-0.4888151166823977
ACH-000294	NB4	Myeloid	Acute Myeloid Leukemia	Acute Promyelocytic Leukemia	PML::RARA; TP53; KRAS		0.4373386574721644
ACH-000435	EFE184	Uterus	Endometrial Carcinoma	Endometrial Carcinoma			-0.22412804803204917
ACH-000308	EFO21	Ovary/Fallopian Tube	Ovarian Epithelial Tumor	Serous Ovarian Cancer			-0.7517799903493917
ACH-000882	IGR1	Skin	Melanoma	Melanoma			-0.5740817641871663
ACH-000550	IGR39	Skin	Melanoma	Melanoma			-0.5711464410542815
ACH-000098	GAMG	CNS/Brain	Diffuse Glioma	Glioblastoma			-0.3018730797788484
ACH-000113	OCIAML2	Myeloid	Acute Myeloid Leukemia	Acute Myeloid Leukemia			-0.8359118193980356
ACH-000243	DANG	Pancreas	Pancreatic Adenocarcinoma	Pancreatic Adenocarcinoma			-0.6137890520432112
ACH-000915	IPC298	Skin	Melanoma	Cutaneous Melanoma			-0.8927808309090993
ACH-001129	MONOMAC1	Myeloid	Acute Myeloid Leukemia	Acute Monoblastic/Monocytic Leukemia			-0.06830588857147823
ACH-000210	CADOES1	Bone	Ewing Sarcoma	Ewing Sarcoma	EWS-ERG		-0.17436043275599838
ACH-000118	HUPT3	Pancreas	Pancreatic Adenocarcinoma	Pancreatic Adenocarcinoma			-0.46668407443549115
ACH-000805	COLO679	Skin	Melanoma	Cutaneous Melanoma			-0.5583889307539167
ACH-000787	LXF289	Lung	Non-Small Cell Lung Cancer	Lung Adenocarcinoma			-1.0923164525933775
ACH-000244	DKMG	CNS/Brain	Diffuse Glioma	Glioblastoma			-1.0720054440392368
ACH-000315	KARPAS422	Lymphoid	Mature B-Cell Neoplasms	Diffuse Large B-Cell Lymphoma, NOS			-0.7976195313301444
ACH-001650	SISO	Cervix	Cervical Adenocarcinoma	Cervical Adenocarcinoma			-0.22349350175350452
ACH-000233	DEL	Lymphoid	Mature T and NK Neoplasms	Anaplastic Large-Cell Lymphoma ALK Positive			-0.8562547689935713
ACH-001673	TFK1	Biliary Tract	Intraductal Papillary Neoplasm of the Bile Duct	Extrahepatic Cholangiocarcinoma			-0.9827655852518855
ACH-000190	HDMYZ	Myeloid	Acute Myeloid Leukemia	Acute Myeloid Leukemia			-0.6911809164130481
ACH-000823	KYSE140	Esophagus/Stomach	Esophageal Squamous Cell Carcinoma	Esophageal Squamous Cell Carcinoma			-0.6320257991953281
ACH-000777	KYSE30	Esophagus/Stomach	Esophageal Squamous Cell Carcinoma	Esophageal Squamous Cell Carcinoma			-0.864435298826257
ACH-000259	KELLY	Peripheral Nervous System	Neuroblastoma	Neuroblastoma	MYC Amplified		-1.423708024562531
ACH-000784	KYSE70	Esophagus/Stomach	Esophageal Squamous Cell Carcinoma	Esophageal Squamous Cell Carcinoma			-0.6497882659042136
ACH-000792	BFTC909	Kidney	Renal Cell Carcinoma	Renal Cell Carcinoma			-1.5605941418899139
ACH-000338	SR786	Lymphoid	Mature T and NK Neoplasms	Anaplastic Large-Cell Lymphoma ALK Positive			-0.42584394810420456
ACH-000637	KYSE520	Esophagus/Stomach	Esophageal Squamous Cell Carcinoma	Esophageal Squamous Cell Carcinoma			-0.46408563795423136
ACH-000824	KYSE510	Esophagus/Stomach	Esophageal Squamous Cell Carcinoma	Esophageal Squamous Cell Carcinoma			-1.0317153495657534
ACH-000855	KYSE150	Esophagus/Stomach	Esophageal Squamous Cell Carcinoma	Esophageal Squamous Cell Carcinoma			-0.5932044602701013
ACH-000693	KYSE180	Esophagus/Stomach	Esophageal Squamous Cell Carcinoma	Esophageal Squamous Cell Carcinoma			-0.6512189756053934
ACH-000873	KYSE270	Esophagus/Stomach	Esophageal Squamous Cell Carcinoma	Esophageal Squamous Cell Carcinoma			-1.0782705923756444
ACH-000809	KYSE410	Esophagus/Stomach	Esophageal Squamous Cell Carcinoma	Esophageal Squamous Cell Carcinoma			-1.0358585390523136
ACH-000332	YAPC	Pancreas	Pancreatic Adenocarcinoma	Pancreatic Adenocarcinoma			-0.7793182705065043
ACH-000627	LCLC103H	Lung	Non-Small Cell Lung Cancer	Large Cell Lung Carcinoma			-0.6661809096658069
ACH-001494	EGI1	Biliary Tract	Intraductal Papillary Neoplasm of the Bile Duct	Extrahepatic Cholangiocarcinoma			-0.804088665651149
ACH-000198	EOL1	Myeloid	Acute Myeloid Leukemia	Acute Myeloid Leukemia	FIP1L1::PDGFRA, KMT2A-PTD, PHF6		-0.5406481623434815
ACH-000865	KYSE450	Esophagus/Stomach	Esophageal Squamous Cell Carcinoma	Esophageal Squamous Cell Carcinoma			-0.3175841495954482
ACH-000176	LOUNH91	Lung	Non-Small Cell Lung Cancer	Lung Squamous Cell Carcinoma			-0.3981567895756337
ACH-001669	TANOUE	Lymphoid	B-Cell Acute Lymphoblastic Leukemia	B-Cell Acute Lymphoblastic Leukemia	BCL2/MYC		-0.8227652666693992
ACH-000548	BHY	Head and Neck	Head and Neck Squamous Cell Carcinoma	Oral Cavity Squamous Cell Carcinoma			-0.49639315161772934
ACH-000192	MFE280	Uterus	Endometrial Carcinoma	Endometrial Carcinoma			-0.9681438278921419
ACH-000879	MFE296	Uterus	Endometrial Carcinoma	Endometrial Carcinoma			-1.4030314140970293
ACH-000070	697	Lymphoid	B-Cell Acute Lymphoblastic Leukemia	B-Cell Acute Lymphoblastic Leukemia	TCF3-PBX1		-0.3593857652197628
ACH-000988	MFE319	Uterus	Endometrial Carcinoma	Uterine Adenosquamous Carcinoma			-0.9708293392300245
ACH-000363	SKMM2	Lymphoid	Mature B-Cell Neoplasms	Plasma Cell Myeloma			-0.9532219066994065
ACH-000323	42MGBA	CNS/Brain	Diffuse Glioma	Glioblastoma			-0.49241978609840475
ACH-000137	8MGBA	CNS/Brain	Diffuse Glioma	Glioblastoma			-0.9128483946930941
ACH-001715	CAL72	Bone	Osteosarcoma	Osteosarcoma			-0.4973207833708415
ACH-000826	CAL12T	Lung	Non-Small Cell Lung Cancer	Non-Small Cell Lung Cancer			-0.17653616481003248
ACH-000516	CAL78	Bone	Chondrosarcoma	Dedifferentiated Chondrosarcoma			-0.05729793141813844
ACH-000913	ESS1	Uterus	Uterine Sarcoma/Mesenchymal	Endometrial Stromal Sarcoma			-0.9771463705888187
ACH-000249	CL11	Bowel	Colorectal Adenocarcinoma	Colon Adenocarcinoma			-0.4205987006123947
ACH-000833	RH30	Soft Tissue	Rhabdomyosarcoma	Alveolar Rhabdomyosarcoma			-1.3270649057838213
ACH-000183	L363	Lymphoid	Mature B-Cell Neoplasms	Plasma Cell Myeloma			-0.26536839558963443
ACH-000878	HCC15	Lung	Non-Small Cell Lung Cancer	Lung Squamous Cell Carcinoma			-0.3282846995008515
ACH-000013	ONCODG1	Ovary/Fallopian Tube	Ovarian Epithelial Tumor	High-Grade Serous Ovarian Cancer			-1.2393495633125038
ACH-000716	TT2609C02	Thyroid	Well-Differentiated Thyroid Cancer	Follicular Thyroid Cancer			-1.102707418866595
ACH-000424	TC71	Bone	Ewing Sarcoma	Ewing Sarcoma			-0.18588694791020605
ACH-000983	KCL22	Myeloid	Myeloproliferative Neoplasms	Chronic Myeloid Leukemia, BCR-ABL1+	BCR-ABL1 positive		-0.7520232233345621
ACH-000124	OCILY19	Lymphoid	Mature B-Cell Neoplasms	Diffuse Large B-Cell Lymphoma, NOS			-1.216608036239539
ACH-000326	JURLMK1	Myeloid	Myeloproliferative Neoplasms	Chronic Myeloid Leukemia, BCR-ABL1+	BCR-ABL1 positive		-0.8937264398035314
ACH-000667	HCC44	Lung	Non-Small Cell Lung Cancer	Lung Adenocarcinoma			-0.6508665077339548
ACH-000838	AMO1	Lymphoid	Mature B-Cell Neoplasms	Plasma Cell Myeloma			-0.3588667473007402
ACH-000653	JJN3	Lymphoid	Mature B-Cell Neoplasms	Plasma Cell Myeloma			-1.0685476757124341
ACH-000782	SEM	Lymphoid	B-Cell Acute Lymphoblastic Leukemia	B-Cell Acute Lymphoblastic Leukemia	KMT2A		-0.5044578752745614
ACH-000922	RCHACV	Lymphoid	B-Cell Acute Lymphoblastic Leukemia	B-Cell Acute Lymphoblastic Leukemia	TCF3-PBX1		-0.7881774740961095
ACH-000362	MOLM13	Myeloid	Acute Myeloid Leukemia	Acute Myeloid Leukemia	KMT2A::MLLT3; FLT3-ITD		-0.39368091482087403
ACH-000562	HCC78	Lung	Non-Small Cell Lung Cancer	Lung Adenocarcinoma			-1.1286008665701441
ACH-000978	EN	Uterus	Endometrial Carcinoma	Endometrial Carcinoma			-0.08170797411588138
ACH-000656	SUDHL8	Lymphoid	Mature B-Cell Neoplasms	Diffuse Large B-Cell Lymphoma, NOS			-1.1203371062486804
ACH-000336	OCIAML3	Myeloid	Acute Myeloid Leukemia	Acute Myeloid Leukemia	NPM1c, DNMT3A, NRAS		-1.203977736896165
ACH-000398	RI1	Lymphoid	Mature B-Cell Neoplasms	Activated B-cell Type			-0.7920416172357836
ACH-000100	RH41	Soft Tissue	Rhabdomyosarcoma	Alveolar Rhabdomyosarcoma			-0.42582476274031317
ACH-001450	BLUE1	Lymphoid	Mature B-Cell Neoplasms	Burkitt Lymphoma			-0.9646409699817753
ACH-000645	JL1	Pleura	Pleural Mesothelioma	Pleural Mesothelioma, Epithelioid Type			-0.46994968865891495
ACH-000604	KYO1	Myeloid	Myeloproliferative Neoplasms	Chronic Myeloid Leukemia, BCR-ABL1+	BCR-ABL1 positive		-1.0115414939549905
ACH-000450	MELHO	Skin	Melanoma	Melanoma			-0.8053414698817493
ACH-001356	MB1	Thyroid	Anaplastic Thyroid Cancer	Anaplastic Thyroid Cancer			-0.3708819495481868
ACH-001344	GIMEN	Peripheral Nervous System	Neuroblastoma	Neuroblastoma			-0.7932145565000954
ACH-001698	UPCISCC116	Head and Neck	Head and Neck Squamous Cell Carcinoma	Oral Cavity Squamous Cell Carcinoma			-1.203665586968968
ACH-001696	UPCISCC111	Head and Neck	Head and Neck Squamous Cell Carcinoma	Oral Cavity Squamous Cell Carcinoma			-0.8002234738140993
ACH-001548	LS	Peripheral Nervous System	Neuroblastoma	Neuroblastoma			-0.03241637319174595
ACH-001368	OACM51	Esophagus/Stomach	Esophagogastric Adenocarcinoma	Esophageal Adenocarcinoma			-0.8996276617252696
ACH-001616	OCILY18	Lymphoid	Mature B-Cell Neoplasms	Diffuse Large B-Cell Lymphoma, NOS			-1.2190723523480935
ACH-001375	PACADD119	Pancreas	Pancreatic Adenocarcinoma	Pancreatic Adenocarcinoma			-1.1436553670573575
ACH-001377	PACADD137	Pancreas	Pancreatic Adenocarcinoma	Pancreatic Adenocarcinoma			-0.9440965754163189
ACH-000881	MELJUSO	Skin	Melanoma	Cutaneous Melanoma			-0.962841634230482
ACH-001353	JOPACA1	Pancreas	Pancreatic Adenocarcinoma	Pancreatic Adenocarcinoma			-0.6439505560244341
ACH-001379	PACADD161	Pancreas	Pancreatic Adenocarcinoma	Pancreatic Adenocarcinoma			-0.43833918385120707
ACH-001707	WAOSEL	Lymphoid	Mature B-Cell Neoplasms	Chronic Lymphocytic Leukemia/Small Lymphocytic Lymphoma			-0.8586338713397735
ACH-001677	U2904	Lymphoid	Mature B-Cell Neoplasms	Diffuse Large B-Cell Lymphoma, NOS			-0.3059451105870739
ACH-001574	MOLM14	Myeloid	Acute Myeloid Leukemia	Acute Myeloid Leukemia			-0.45367539366352094
ACH-001065	EVSAT	Breast	Invasive Breast Carcinoma	Breast Invasive Lobular Carcinoma	PR+		-0.6814282702166994
ACH-000515	HCC33	Lung	Lung Neuroendocrine Tumor	Small Cell Lung Cancer			-1.2749154491877608
ACH-000821	EJM	Lymphoid	Mature B-Cell Neoplasms	Plasma Cell Myeloma			-0.31677863832848413
ACH-002678	WILL1	Lymphoid	Mature B-Cell Neoplasms	Diffuse Large B-Cell Lymphoma, NOS			-0.48850998676327567
ACH-001695	UPCISCC099	Head and Neck	Head and Neck Squamous Cell Carcinoma	Oral Cavity Squamous Cell Carcinoma			-0.7180828476163644
ACH-001227	UPCISCC090	Head and Neck	Head and Neck Squamous Cell Carcinoma	Oral Cavity Squamous Cell Carcinoma			-1.3560317958869876
ACH-001366	NGP	Peripheral Nervous System	Neuroblastoma	Neuroblastoma	MYC Amplified		-0.7965377005961234
ACH-001502	GCT27	Testis	Non-Seminomatous Germ Cell Tumor	Teratoma			-0.6009463480288861
ACH-001520	HG3	Lymphoid	Non-Cancerous	Transformed cell line, B lymphoblast			-0.6917038168516747
ACH-001484	CI	Lymphoid	Mature B-Cell Neoplasms	Chronic Lymphocytic Leukemia/Small Lymphocytic Lymphoma			-0.551604765368356
ACH-002654	JVE015	Bowel	Colorectal Adenocarcinoma	Colon Adenocarcinoma			-0.43067744896769744
ACH-002677	U2946	Lymphoid	Mature B-Cell Neoplasms	Diffuse Large B-Cell Lymphoma, NOS			-0.9342196631609523
ACH-002681	538MGBA	CNS/Brain	Diffuse Glioma	Glioblastoma			-1.0995803812877496
ACH-002660	JVE187	Bowel	Colorectal Adenocarcinoma	Colon Adenocarcinoma			-0.5289701182945192
ACH-002662	JVE207	Bowel	Colorectal Adenocarcinoma	Colon Adenocarcinoma			-0.34420450666309127
ACH-000376	SF295	CNS/Brain	Diffuse Glioma	Glioblastoma			-0.6892319830060206
ACH-001547	LO68	Pleura	Pleural Mesothelioma	Pleural Mesothelioma, Epithelioid Type			-0.866194202547713
ACH-001977	NO36	Pleura	Pleural Mesothelioma	Pleural Mesothelioma, Epithelioid Type			-0.6228292357732118
ACH-001992	ONE58	Pleura	Pleural Mesothelioma	Pleural Mesothelioma, Epithelioid Type			-0.7947872878398261
ACH-001550	MCC13	Skin	Merkel Cell Carcinoma	Merkel Cell Carcinoma			-0.27152478496409443
ACH-001551	MCC142	Skin	Merkel Cell Carcinoma	Merkel Cell Carcinoma			-0.5634630764037334
ACH-001552	MCC26	Skin	Merkel Cell Carcinoma	Merkel Cell Carcinoma			0.22544841666530857
ACH-001563	MM127	Skin	Melanoma	Melanoma			-0.05663292999041114
ACH-001970	MM253	Skin	Melanoma	Melanoma			-1.4582485513148735
ACH-001566	MM370	Skin	Melanoma	Melanoma			-0.9460378317101552
ACH-001568	MM386	Skin	Melanoma	Melanoma			-0.5689987871903319
ACH-001567	MM383	Skin	Melanoma	Melanoma			-0.8410154555630356
ACH-001570	MM426	Skin	Melanoma	Melanoma			-1.039472638519842
ACH-001972	MM473	Skin	Melanoma	Melanoma			-0.575224706068429
ACH-001973	MM485	Skin	Melanoma	Melanoma			-0.45921407693755134
ACH-001975	MM576	Skin	Melanoma	Melanoma			-0.4931164849058167
ACH-001401	SW13	Adrenal Gland	Adrenocortical Carcinoma	Adrenocortical Carcinoma			-0.06429908670172191
ACH-000054	HT1080	Soft Tissue	Fibrosarcoma	Fibrosarcoma			-0.5263005777683856
ACH-000207	DETROIT562	Head and Neck	Head and Neck Squamous Cell Carcinoma	Oropharynx Squamous Cell Carcinoma			-0.46368944458798744
ACH-000681	A549	Lung	Non-Small Cell Lung Cancer	Lung Adenocarcinoma			-0.8870087462104229
ACH-001061	DLD1	Bowel	Colorectal Adenocarcinoma	Colon Adenocarcinoma			-0.7481380959981989
ACH-000997	HCT15	Bowel	Colorectal Adenocarcinoma	Colon Adenocarcinoma	MSI		-0.42563710556646495
ACH-000651	SW620	Bowel	Colorectal Adenocarcinoma	Colon Adenocarcinoma			-0.2594550829933468
ACH-000950	LOVO	Bowel	Colorectal Adenocarcinoma	Colon Adenocarcinoma	MSI		-0.4409942832806677
ACH-000958	SW48	Bowel	Colorectal Adenocarcinoma	Colon Adenocarcinoma	MSI		-0.30309573705397885
ACH-000470	SW1463	Bowel	Colorectal Adenocarcinoma	Rectal Adenocarcinoma			-0.4500409109602008
ACH-000421	SW837	Bowel	Colorectal Adenocarcinoma	Rectal Adenocarcinoma			-0.5321469379235595
ACH-000551	K562	Myeloid	Myeloproliferative Neoplasms	Chronic Myeloid Leukemia, BCR-ABL1+			-0.5069747934625486
ACH-000971	HCT116	Bowel	Colorectal Adenocarcinoma	Colon Adenocarcinoma	MSI		-0.47156633939056913
ACH-000381	T84	Bowel	Colorectal Adenocarcinoma	Colon Adenocarcinoma			-0.716916102578642
ACH-000403	NCIH747	Bowel	Colorectal Adenocarcinoma	Colon Adenocarcinoma			-0.5016485719905741
ACH-000501	LS123	Bowel	Colorectal Adenocarcinoma	Colon Adenocarcinoma			-0.3407344013273233
ACH-000785	NCIH2126	Lung	Non-Small Cell Lung Cancer	Lung Adenocarcinoma			-0.47524746236911125
ACH-001385	RPMI2650	Head and Neck	Head and Neck Carcinoma, Other	NUT Midline Carcinoma of the Head and Neck			-0.4800974807855319
ACH-000169	RD	Soft Tissue	Rhabdomyosarcoma	Embryonal Rhabdomyosarcoma			-0.3912401769593956
ACH-000489	SW1116	Bowel	Colorectal Adenocarcinoma	Colon Adenocarcinoma			-0.6306807159532818
ACH-000151	JM1	Lymphoid	B-Cell Acute Lymphoblastic Leukemia	B-Cell Acute Lymphoblastic Leukemia			-0.8893188080240204
ACH-000957	LS180	Bowel	Colorectal Adenocarcinoma	Colon Adenocarcinoma	MSI		-0.35016228617267625
ACH-000329	CCFSTTG1	CNS/Brain	Diffuse Glioma	Astrocytoma			-0.12677196667586632
ACH-000414	NCIH1944	Lung	Non-Small Cell Lung Cancer	Lung Adenocarcinoma			-1.3020847707175935
ACH-000359	MG63	Bone	Osteosarcoma	Osteosarcoma			-0.6776692467211022
ACH-001402	SW756	Cervix	Cervical Squamous Cell Carcinoma	Cervical Squamous Cell Carcinoma			-1.1435149948974401
ACH-000788	A2058	Skin	Melanoma	Melanoma			-0.9902284949778294
ACH-000885	TOV21G	Ovary/Fallopian Tube	Ovarian Epithelial Tumor	Clear Cell Ovarian Cancer			-0.8002443192650324
ACH-000048	TOV112D	Ovary/Fallopian Tube	Ovarian Epithelial Tumor	Endometrioid Ovarian Cancer			-0.4462028750023106
ACH-000291	OV90	Ovary/Fallopian Tube	Ovarian Epithelial Tumor	Serous Ovarian Cancer			-0.5483729597530934
ACH-000601	MIAPACA2	Pancreas	Pancreatic Adenocarcinoma	Pancreatic Adenocarcinoma			-1.1229022022330155
ACH-000082	G292CLONEA141B1	Bone	Osteosarcoma	Osteosarcoma			-1.2352994088729967
ACH-000090	PC3	Prostate	Prostate Adenocarcinoma	Prostate Adenocarcinoma			-0.05943339540859449
ACH-000375	G402	Kidney	Rhabdoid Cancer	Rhabdoid Cancer			-0.217440594502885
ACH-000096	G401	Kidney	Rhabdoid Cancer	Rhabdoid Cancer			-0.25704682581730565
ACH-000164	PANC1	Pancreas	Pancreatic Adenocarcinoma	Pancreatic Adenocarcinoma			0.051925255057806874
ACH-000724	HT1376	Bladder/Urinary Tract	Bladder Urothelial Carcinoma	Bladder Urothelial Carcinoma			-1.3955111347961355
ACH-000547	HT1197	Bladder/Urinary Tract	Bladder Urothelial Carcinoma	Bladder Urothelial Carcinoma			-1.389438836764625
ACH-001336	CASKI	Cervix	Cervical Squamous Cell Carcinoma	Cervical Squamous Cell Carcinoma			-0.44537327330379695
ACH-001328	A431	Skin	Cutaneous Squamous Cell Carcinoma	Cutaneous Squamous Cell Carcinoma			-0.8245133791741194
ACH-001374	PA1	Ovary/Fallopian Tube	Ovarian Germ Cell Tumor	Mixed Germ Cell Tumor			0.2003129359020256
ACH-000580	C32	Skin	Melanoma	Melanoma			-1.2800084856130098
ACH-000406	U937	Myeloid	Acute Myeloid Leukemia	Acute Myeloid Leukemia	PICALM::MLLT10, TP53, PTPN11, JAK3 and CCND3		-1.379919729515664
ACH-001334	C4I	Cervix	Cervical Squamous Cell Carcinoma	Cervical Squamous Cell Carcinoma			-0.6054998668499054
ACH-000052	A673	Bone	Ewing Sarcoma	Ewing Sarcoma	EWS-FLI		-0.26604260108687094
ACH-000219	A375	Skin	Melanoma	Melanoma			-1.0121929564324181
ACH-000558	A172	CNS/Brain	Diffuse Glioma	Glioblastoma			-1.16328999650613
ACH-000188	SCC25	Head and Neck	Head and Neck Squamous Cell Carcinoma	Oral Cavity Squamous Cell Carcinoma			-1.0346125610790171
ACH-000181	SCC9	Head and Neck	Head and Neck Squamous Cell Carcinoma	Oral Cavity Squamous Cell Carcinoma			-0.9056878648937442
ACH-000567	ST486	Lymphoid	Mature B-Cell Neoplasms	Burkitt Lymphoma			-0.4090381920758745
ACH-000583	MC116	Lymphoid	Non-Hodgkin Lymphoma	Mature B-Cell Neoplasms			-0.12381185576414722
ACH-000965	RL952	Uterus	Endometrial Carcinoma	Uterine Adenosquamous Carcinoma			-0.7186810731780252
ACH-000304	WM115	Skin	Melanoma	Melanoma			-1.4043507630506673
ACH-001239	WM2664	Skin	Melanoma	Melanoma			-1.179421178409135
ACH-000222	ASPC1	Pancreas	Pancreatic Adenocarcinoma	Pancreatic Adenocarcinoma			-0.6850871722469816
ACH-000535	BXPC3	Pancreas	Pancreatic Adenocarcinoma	Pancreatic Adenocarcinoma			-0.8191161827952167
ACH-000571	T98G	CNS/Brain	Diffuse Glioma	Glioblastoma			-0.7308538362343489
ACH-000880	AGS	Esophagus/Stomach	Esophagogastric Adenocarcinoma	Stomach Adenocarcinoma			-0.9386628565905655
ACH-000977	LNCAPCLONEFGC	Prostate	Prostate Adenocarcinoma	Prostate Adenocarcinoma			-0.44697104669428517
ACH-000522	UMUC3	Bladder/Urinary Tract	Bladder Urothelial Carcinoma	Bladder Urothelial Carcinoma			-0.8505801691772926
ACH-000114	SU8686	Pancreas	Pancreatic Adenocarcinoma	Pancreatic Adenocarcinoma			-0.7548322300755027
ACH-001075	NCIH292	Lung	Non-Small Cell Lung Cancer	Mucoepidermoid Carcinoma of the Lung			-0.5952188084852258
ACH-000138	CFPAC1	Pancreas	Pancreatic Adenocarcinoma	Pancreatic Adenocarcinoma			-1.2329468444865614
ACH-000649	786O	Kidney	Renal Cell Carcinoma	Renal Clear Cell Carcinoma			-0.02097098922312446
ACH-000411	769P	Kidney	Renal Cell Carcinoma	Renal Clear Cell Carcinoma			0.24143192572144
ACH-000953	SUPT1	Lymphoid	Non-Hodgkin Lymphoma	Non-Hodgkin Lymphoma	TAL1 DP-like		-0.8352540191040329
ACH-002291	NTERA2CLD1	Testis	Non-Seminomatous Germ Cell Tumor	Embryonal Carcinoma			-1.138373154805259
ACH-000401	COLO800	Skin	Melanoma	Cutaneous Melanoma			-0.5741362468823413
ACH-000906	ES2	Ovary/Fallopian Tube	Ovarian Epithelial Tumor	Clear Cell Ovarian Cancer			-1.0559405925227257
ACH-000094	HPAFII	Pancreas	Pancreatic Adenocarcinoma	Pancreatic Adenocarcinoma			-0.7640806243369466
ACH-000387	TF1	Myeloid	Acute Myeloid Leukemia	AML, NOS	CBFA2T3::ABHD12 and TP53		0.33209646803351356
ACH-000863	DBTRG05MG	CNS/Brain	Diffuse Glioma	Glioblastoma			-0.7536481302464294
ACH-001711	PFSK1	CNS/Brain	Embryonal Tumor	Primitive Neuroectodermal Tumor			-0.7031836393199474
ACH-000698	DMS53	Lung	Lung Neuroendocrine Tumor	Small Cell Lung Cancer			-1.151818527356323
ACH-001578	NCCIT	Testis	Non-Seminomatous Germ Cell Tumor	Embryonal Carcinoma			-0.3569639755560968
ACH-000335	MSTO211H	Pleura	Pleural Mesothelioma	Pleural Mesothelioma, Biphasic Type			-0.3647547098947866
ACH-000832	CAL27	Head and Neck	Head and Neck Squamous Cell Carcinoma	Oral Cavity Squamous Cell Carcinoma			-0.6114616043671306
ACH-000748	SJSA1	Bone	Osteosarcoma	Osteosarcoma			-0.9632740719048218
ACH-000074	KU812	Myeloid	Myeloproliferative Neoplasms	Chronic Myeloid Leukemia, BCR-ABL1+	BCR-ABL1 positive		-0.9408848947282634
ACH-000009	C2BBE1	Bowel	Colorectal Adenocarcinoma	Colon Adenocarcinoma			-0.1214698423209204
ACH-000007	LS513	Bowel	Colorectal Adenocarcinoma	Colon Adenocarcinoma			-0.1640700772591791
ACH-000260	SKNAS	Peripheral Nervous System	Neuroblastoma	Neuroblastoma			-0.48094090042765036
ACH-001702	VAESBJ	Soft Tissue	Epithelioid Sarcoma	Epithelioid Sarcoma			-0.8155147624394692
ACH-000341	SKNFI	Peripheral Nervous System	Neuroblastoma	Neuroblastoma			-0.8638840359474298
ACH-000366	SKNDZ	Peripheral Nervous System	Neuroblastoma	Neuroblastoma	MYC Amplified		-1.0719526690009245
ACH-000252	LS1034	Bowel	Colorectal Adenocarcinoma	Colon Adenocarcinoma			-0.20524131604621154
ACH-000985	LS411N	Bowel	Colorectal Adenocarcinoma	Colon Adenocarcinoma	MSI		-0.24350723559027343
ACH-000677	SW1573	Lung	Non-Small Cell Lung Cancer	Lung Adenocarcinoma			-0.5493926483413483
ACH-000155	SW1990	Pancreas	Pancreatic Adenocarcinoma	Pancreatic Adenocarcinoma			-0.6963882983174193
ACH-001398	SW156	Kidney	Renal Cell Carcinoma	Renal Cell Carcinoma			0.20828266780299565
ACH-000890	SW1271	Lung	SMARCA4-deficient undifferentiated tumor	SMARCA4-deficient undifferentiated tumor			-0.7249182799548527
ACH-000790	SHP77	Lung	Lung Neuroendocrine Tumor	Small Cell Lung Cancer			-0.3067809805352331
ACH-002214	BC1	Lymphoid	Mature B-Cell Neoplasms	Primary Effusion Lymphoma			-0.5606099473407465
ACH-002478	BC2	Lymphoid	Mature B-Cell Neoplasms	Primary Effusion Lymphoma			-0.5500826816472193
ACH-000221	SNU398	Liver	Hepatocellular Carcinoma	Hepatocellular Carcinoma			-0.3298338991471475
ACH-000420	SNU449	Liver	Hepatocellular Carcinoma	Hepatocellular Carcinoma			-0.5114686851908697
ACH-000483	SNU182	Liver	Hepatocellular Carcinoma	Hepatocellular Carcinoma			-0.8358711902946003
ACH-000478	SNU387	Liver	Hepatocellular Carcinoma	Hepatocellular Carcinoma			-0.7684839094116335
ACH-000493	SNU423	Liver	Hepatocellular Carcinoma	Hepatocellular Carcinoma			-0.5420915318186035
ACH-000914	HT	Lymphoid	Mature B-Cell Neoplasms	Diffuse Large B-Cell Lymphoma, NOS			-0.3923673154647407
ACH-000371	RL	Lymphoid	Mature B-Cell Neoplasms	Diffuse Large B-Cell Lymphoma, NOS			-0.4628772636936088
ACH-001188	SHSY5Y	Peripheral Nervous System	Neuroblastoma	Neuroblastoma	MYC Amplified		-1.6445900529802913
ACH-000312	SKNBE2	Peripheral Nervous System	Neuroblastoma	Neuroblastoma	MYC Amplified		-0.46068873009447653
ACH-000120	CHP212	Peripheral Nervous System	Neuroblastoma	Neuroblastoma	MYC Amplified		-0.5261237737479891
ACH-002215	BC3	Lymphoid	Mature B-Cell Neoplasms	Primary Effusion Lymphoma			-1.0081848296078442
ACH-000334	DB	Lymphoid	Mature B-Cell Neoplasms	Diffuse Large B-Cell Lymphoma, NOS			-0.9439685787850116
ACH-000152	M059K	CNS/Brain	Diffuse Glioma	Glioblastoma			-0.3422667755418249
ACH-000956	22RV1	Prostate	Prostate Adenocarcinoma	Prostate Adenocarcinoma			-0.4485878752939568
ACH-000060	PANC1005	Pancreas	Pancreatic Adenocarcinoma	Pancreatic Adenocarcinoma			-0.6219564834413465
ACH-000139	PANC0327	Pancreas	Pancreatic Adenocarcinoma	Pancreatic Adenocarcinoma			0.15383886522679557
ACH-000417	PANC0813	Pancreas	Pancreatic Adenocarcinoma	Pancreatic Adenocarcinoma			-0.7211887854105838
ACH-000042	PANC0203	Pancreas	Pancreatic Adenocarcinoma	Pancreatic Adenocarcinoma			-0.5051001841576874
ACH-000235	PANC0403	Pancreas	Pancreatic Adenocarcinoma	Pancreatic Adenocarcinoma			-1.2670573454786185
ACH-000093	PANC0504	Pancreas	Pancreatic Adenocarcinoma	Pancreatic Adenocarcinoma			-0.41990307696603346
ACH-000943	RKO	Bowel	Colorectal Adenocarcinoma	Colon Adenocarcinoma	MSI		-0.4572642324181617
ACH-000819	LN18	CNS/Brain	Diffuse Glioma	Glioblastoma			-0.5916597258883144
ACH-000595	LN229	CNS/Brain	Diffuse Glioma	Glioblastoma			-1.2065173963867357
ACH-001498	FARAGE	Lymphoid	Mature B-Cell Neoplasms	Germinal Center B-Cell Type			-0.8270101190936858
ACH-000263	KASUMI1	Myeloid	Acute Myeloid Leukemia	Acute Myeloid Leukemia	RUNX1::RUNX1T1, TP53, RAD21 and KIT		-0.7831618581591709
ACH-001422	WPE1NA22	Prostate	Non-Cancerous	Immortalized Epithelial Cells, Prostate			-1.0635391333691677
ACH-000012	HCC827	Lung	Non-Small Cell Lung Cancer	Lung Adenocarcinoma			-1.1410563997317742
ACH-000115	VCAP	Prostate	Prostate Adenocarcinoma	Prostate Adenocarcinoma			-0.514496968253472
ACH-001418	UWB1289	Ovary/Fallopian Tube	Ovarian Epithelial Tumor	Serous Ovarian Cancer			-0.3289269647333796
ACH-000664	SUDHL1	Lymphoid	Mature T and NK Neoplasms	Anaplastic Large-Cell Lymphoma ALK Positive			-0.8242939492338086
ACH-000365	SUDHL4	Lymphoid	Mature B-Cell Neoplasms	Diffuse Large B-Cell Lymphoma, NOS			-0.6701810306125149
ACH-000271	SUDHL10	Lymphoid	Mature B-Cell Neoplasms	Diffuse Large B-Cell Lymphoma, NOS			-0.622422450844253
ACH-002499	UACC3199	Breast	Invasive Breast Carcinoma	Breast Invasive Ductal Carcinoma	HER2+		-0.09915746116106561
ACH-001683	UACC3133	Breast	Invasive Breast Carcinoma	Breast Invasive Lobular Carcinoma	ER+, HER2+		-1.5331629055127172
ACH-002500	Z138	Lymphoid	Mature B-Cell Neoplasms	Mantle Cell Lymphoma			-0.9944579943777676
ACH-001028	CHLA06ATRT	CNS/Brain	Embryonal Tumor	Atypical Teratoid/Rhabdoid Tumor			-0.8411705252902217
ACH-001794	93T449	Soft Tissue	Liposarcoma	Well-Differentiated Liposarcoma			-0.6168933031180399
ACH-001228	UPCISCC152	Head and Neck	Head and Neck Squamous Cell Carcinoma	Oral Cavity Squamous Cell Carcinoma			-0.7784660672347727
ACH-001370	OCIP5X	Ovary/Fallopian Tube	Ovarian Epithelial Tumor	Serous Ovarian Cancer			-0.6654545124946805
ACH-000900	NCIH23	Lung	Non-Small Cell Lung Cancer	Lung Adenocarcinoma			-0.20497777460273786
ACH-000510	NCIH1299	Lung	Non-Small Cell Lung Cancer	Large Cell Lung Carcinoma			-0.09258564025654759
ACH-000860	NCIH358	Lung	Non-Small Cell Lung Cancer	Lung Adenocarcinoma			-0.7006982292329341
ACH-000343	NCIH522	Lung	Non-Small Cell Lung Cancer	Lung Adenocarcinoma			-0.44508193461946244
ACH-000775	NCIH727	Lung	Lung Neuroendocrine Tumor	Lung Carcinoid			-1.5205460542185807
ACH-000980	NCIH1155	Lung	Non-Small Cell Lung Cancer	Large Cell Lung Carcinoma			-0.529778587968219
ACH-000648	NCIH28	Pleura	Pleural Mesothelioma	Pleural Mesothelioma, Epithelioid Type			-1.9193036682012536
ACH-000427	NCIN87	Esophagus/Stomach	Esophagogastric Adenocarcinoma	Tubular Stomach Adenocarcinoma			-0.35669556252851864
ACH-000639	NCIH211	Lung	Lung Neuroendocrine Tumor	Small Cell Lung Cancer			-0.7650268660361295
ACH-000367	NCIH226	Pleura	Pleural Mesothelioma	Pleural Mesothelioma, Epithelioid Type			-0.6159275477440509
ACH-000378	NCIH647	Lung	Non-Small Cell Lung Cancer	Lung Adenosquamous Carcinoma			-0.4480889648252081
ACH-000945	NCIH650	Lung	Non-Small Cell Lung Cancer	Lung Adenocarcinoma			-0.7716706959909769
ACH-000416	NCIH838	Lung	Non-Small Cell Lung Cancer	Lung Adenocarcinoma			-1.0232909036076427
ACH-000292	NCIH841	Lung	SMARCA4-deficient undifferentiated tumor	SMARCA4-deficient undifferentiated tumor			-0.3907227683658496
ACH-000866	NCIH1048	Lung	Lung Neuroendocrine Tumor	Small Cell Lung Cancer			-0.9611329377086186
ACH-000514	NCIH1092	Lung	Lung Neuroendocrine Tumor	Small Cell Lung Cancer			0.0032364545205841866
ACH-000666	NCIH1355	Lung	Non-Small Cell Lung Cancer	Lung Adenocarcinoma			-1.1004428962105455
ACH-000845	NCIH1373	Lung	Non-Small Cell Lung Cancer	Lung Adenocarcinoma			-0.49375339862203027
ACH-000589	NCIH1437	Lung	Non-Small Cell Lung Cancer	Lung Adenocarcinoma			-0.8634953686332085
ACH-000869	NCIH1568	Lung	Non-Small Cell Lung Cancer	Lung Adenocarcinoma			-0.969193514007189
ACH-000015	NCIH1581	Lung	Non-Small Cell Lung Cancer	Large Cell Lung Carcinoma			-0.1278303243579222
ACH-000916	NCIH1573	Lung	Non-Small Cell Lung Cancer	Lung Adenocarcinoma			-1.1775401049339898
ACH-000766	NCIH1648	Lung	Non-Small Cell Lung Cancer	Lung Adenocarcinoma			-0.8674498777454629
ACH-000448	NCIH1666	Lung	Non-Small Cell Lung Cancer	Lung Adenocarcinoma			-0.592902304947475
ACH-000021	NCIH1693	Lung	Non-Small Cell Lung Cancer	Lung Adenocarcinoma			-0.48030423778479947
ACH-000431	NCIH1694	Lung	Lung Neuroendocrine Tumor	Small Cell Lung Cancer			-0.6422393251446705
ACH-000747	NCIH1703	Lung	Non-Small Cell Lung Cancer	Lung Squamous Cell Carcinoma			-0.181079304518315
ACH-000496	NCIH1792	Lung	Non-Small Cell Lung Cancer	Lung Adenocarcinoma			-1.1874362201212751
ACH-000888	NCIH1793	Lung	Non-Small Cell Lung Cancer	Lung Adenocarcinoma			-0.6870312228745027
ACH-000559	NCIH1836	Lung	Lung Neuroendocrine Tumor	Small Cell Lung Cancer			-0.4063810813132854
ACH-000894	NCIH1869	Lung	Non-Small Cell Lung Cancer	Lung Squamous Cell Carcinoma			-0.49408745365980533
ACH-002490	NCIH1882	Lung	Lung Neuroendocrine Tumor	Small Cell Lung Cancer			-0.3704335295681235
ACH-000434	NCIH1915	Lung	Non-Small Cell Lung Cancer	Large Cell Lung Carcinoma			-0.5833489086180957
ACH-000587	NCIH1975	Lung	Non-Small Cell Lung Cancer	Lung Adenocarcinoma			-1.1225799023996048
ACH-000886	NCIH2009	Lung	Non-Small Cell Lung Cancer	Lung Adenocarcinoma			-0.7644903282375655
ACH-000781	NCIH2023	Lung	Non-Small Cell Lung Cancer	Lung Adenocarcinoma			-1.2512640539660527
ACH-000521	NCIH2030	Lung	Non-Small Cell Lung Cancer	Lung Adenocarcinoma			-0.5391777268849476
ACH-000153	NCIH2052	Pleura	Pleural Mesothelioma	Pleural Mesothelioma, Sarcomatoid Type			0.07251250614520721
ACH-000841	NCIH2087	Lung	Non-Small Cell Lung Cancer	Lung Adenocarcinoma			-0.7771499672126689
ACH-000929	NCIH2110	Lung	Non-Small Cell Lung Cancer	Non-Small Cell Lung Cancer			-0.7948507977689315
ACH-000481	NCIH2170	Lung	Non-Small Cell Lung Cancer	Lung Squamous Cell Carcinoma			-0.3202786899824018
ACH-000525	NCIH2171	Lung	Lung Neuroendocrine Tumor	Small Cell Lung Cancer			-0.8539582811559323
ACH-000924	NCIH2172	Lung	Non-Small Cell Lung Cancer	Non-Small Cell Lung Cancer			-0.5655429702856575
ACH-000912	NCIH2286	Lung	Lung Neuroendocrine Tumor	Small Cell Lung Cancer			-0.254079979362182
ACH-000718	NCIH2291	Lung	Non-Small Cell Lung Cancer	Lung Adenocarcinoma			-0.6105448741615447
ACH-000092	NCIH2452	Pleura	Pleural Mesothelioma	Pleural Mesothelioma, Biphasic Type			-0.20474688061787516
ACH-000932	SNU1	Esophagus/Stomach	Esophagogastric Adenocarcinoma	Stomach Adenocarcinoma			-0.6722353174351543
ACH-000303	SNU5	Esophagus/Stomach	Esophagogastric Adenocarcinoma	Stomach Adenocarcinoma			-0.4914908235519787
ACH-000581	SNU16	Esophagus/Stomach	Esophagogastric Adenocarcinoma	Stomach Adenocarcinoma			-0.7187618918540108
ACH-000311	NCIH2122	Lung	Non-Small Cell Lung Cancer	Lung Adenocarcinoma			-0.8991660344127375
ACH-000274	HS852T	Skin	Melanoma	Melanoma			-1.0747136370744779
ACH-000441	SH4	Skin	Melanoma	Melanoma			-0.5151729172914181
ACH-001442	A388	Skin	Cutaneous Squamous Cell Carcinoma	Cutaneous Squamous Cell Carcinoma			-0.6861958184869741
ACH-001341	DOTC24510	Cervix	Mixed Cervical Carcinoma	Mixed Cervical Carcinoma			-0.6789718466728334
ACH-001318	PLCPRF5	Liver	Hepatocellular Carcinoma	Hepatocellular Carcinoma			-0.8466227788895863
ACH-000077	MJ	Lymphoid	Non-Hodgkin Lymphoma	Mature T and NK Neoplasms			-0.5357864455611199
ACH-001001	143B	Bone	Osteosarcoma	Osteosarcoma			-0.8317803610688967
ACH-000557	AML193	Myeloid	Acute Myeloid Leukemia	AML with Myelodysplasia-Related Changes	SFPQ::ZFP36L1, NRAS, EZH2, PHF6		-0.2063068331762451
ACH-000045	MV411	Myeloid	Acute Myeloid Leukemia	Acute Myeloid Leukemia	KMT2A::AFF1, FLT3-ITD, TP53, STAG2 and MGA		-0.44716500089563904
ACH-000293	KLE	Uterus	Endometrial Carcinoma	Endometrial Carcinoma			-0.18839497952775952
ACH-000858	KNS62	Lung	Non-Small Cell Lung Cancer	Lung Squamous Cell Carcinoma			-0.8832047528970323
ACH-000647	TE1	Esophagus/Stomach	Esophageal Squamous Cell Carcinoma	Esophageal Squamous Cell Carcinoma			-0.4398996233924233
ACH-000632	HS944T	Skin	Melanoma	Cutaneous Melanoma			-0.8043206020790634
ACH-000739	HEPG2	Liver	Hepatoblastoma	Hepatoblastoma			-0.34949777596705983
ACH-000005	HEL9217	Myeloid	Acute Myeloid Leukemia	Acute Myeloid Leukemia			0.15417570131029312
ACH-000437	SW1088	CNS/Brain	Diffuse Glioma	Astrocytoma			-0.6963180816671213
ACH-000355	NCIH82	Lung	Lung Neuroendocrine Tumor	Small Cell Lung Cancer			-0.7697505865079808
ACH-000178	HS766T	Pancreas	Pancreatic Adenocarcinoma	Pancreatic Adenocarcinoma			-0.6663448176487123
ACH-000396	J82	Bladder/Urinary Tract	Bladder Urothelial Carcinoma	Bladder Urothelial Carcinoma			0.1015224709929835
ACH-000039	SKNMC	Bone	Ewing Sarcoma	Ewing Sarcoma	EWS-FLI		-0.17068107139573563
ACH-000793	KATOIII	Esophagus/Stomach	Esophagogastric Adenocarcinoma	Signet Ring Cell Carcinoma of the Stomach			-0.44235456608102447
ACH-000163	SW579	Head and Neck	Head and Neck Squamous Cell Carcinoma	Head and Neck Squamous Cell Carcinoma			-1.2004535842345052
ACH-000149	SKNSH	Peripheral Nervous System	Neuroblastoma	Neuroblastoma			-0.9419857091519319
ACH-000941	HEC1B	Uterus	Endometrial Carcinoma	Endometrial Carcinoma			-0.8261775984781695
ACH-000939	SKUT1	Uterus	Uterine Sarcoma/Mesenchymal	Uterine Leiomyosarcoma			-0.8385526549672904
ACH-001400	SW954	Vulva/Vagina	Squamous Cell Carcinoma of the Vulva/Vagina	Squamous Cell Carcinoma of the Vulva/Vagina			-0.8610946324033807
ACH-000884	MDAMB435S	Skin	Melanoma	Melanoma			-0.29361819212052065
ACH-000799	HS695T	Skin	Melanoma	Melanoma			-0.5053007932665656
ACH-000067	HS683	CNS/Brain	Diffuse Glioma	Oligodendroglioma			-0.561725529689491
ACH-000075	U87MG	CNS/Brain	Diffuse Glioma	Glioblastoma			-0.8874468411553504
ACH-000014	HS294T	Skin	Melanoma	Melanoma			-1.1683018337560287
ACH-001529	JAR	Uterus	Gestational Trophoblastic Disease	Choriocarcinoma			-1.0061120653093514
ACH-000389	H4	CNS/Brain	Diffuse Glioma	Astrocytoma			-0.5235264459544821
ACH-000040	U118MG	CNS/Brain	Diffuse Glioma	Astrocytoma			-0.9661793933178981
ACH-000133	HS729	Fibroblast	Non-Cancerous	Fibroblast			-0.9265589167081956
ACH-000041	RDES	Bone	Ewing Sarcoma	Ewing Sarcoma	EWS-FLI		-0.455346545402473
ACH-001421	WERIRB1	Eye	Retinoblastoma	Retinoblastoma			-0.43523919778563824
ACH-000800	NCIH446	Lung	Lung Neuroendocrine Tumor	Small Cell Lung Cancer			-1.8240185925999475
ACH-000638	NCIH441	Lung	Non-Small Cell Lung Cancer	Lung Adenocarcinoma			-0.7384771044761346
ACH-000463	NCIH460	Lung	Non-Small Cell Lung Cancer	Large Cell Lung Carcinoma			-0.9540263456360101
ACH-000395	NCIH520	Lung	Non-Small Cell Lung Cancer	Lung Squamous Cell Carcinoma			-0.5615390778429302
ACH-000853	NCIH661	Lung	Non-Small Cell Lung Cancer	Large Cell Lung Carcinoma			-0.302603820007462
ACH-000055	D283MED	CNS/Brain	Embryonal Tumor	Medulloblastoma	MYC Exp		-0.8209857253796636
ACH-000211	DAOY	CNS/Brain	Embryonal Tumor	Medulloblastoma	MYC No		-0.48342854341833497
ACH-000095	D341MED	CNS/Brain	Embryonal Tumor	Medulloblastoma	MYC Amplified		-0.7811876421251136
ACH-000242	RT4	Bladder/Urinary Tract	Bladder Urothelial Carcinoma	Bladder Urothelial Carcinoma			-0.38191326087170985
ACH-000019	MCF7	Breast	Invasive Breast Carcinoma	Invasive Breast Carcinoma	ER+		-0.6881866586491292
ACH-000839	SCABER	Bladder/Urinary Tract	Bladder Squamous Cell Carcinoma	Bladder Squamous Cell Carcinoma			-0.4290726354344026
ACH-001333	C33A	Cervix	Cervical Squamous Cell Carcinoma	Cervical Squamous Cell Carcinoma			-0.3928617764537228
ACH-001525	HT3	Cervix	Cervical Adenocarcinoma	Cervical Adenocarcinoma			-0.6907980353088276
ACH-001360	MS751	Cervix	Cervical Squamous Cell Carcinoma	Cervical Squamous Cell Carcinoma			-0.30490176550886544
ACH-000556	SIHA	Cervix	Cervical Squamous Cell Carcinoma	Cervical Squamous Cell Carcinoma			-0.9903646932684964
ACH-001530	JEG3	Uterus	Gestational Trophoblastic Disease	Choriocarcinoma			-0.6820869623097244
ACH-000552	HT29	Bowel	Colorectal Adenocarcinoma	Colon Adenocarcinoma			-0.32597411398259607
ACH-000018	T24	Bladder/Urinary Tract	Bladder Urothelial Carcinoma	Bladder Urothelial Carcinoma			-0.22269493539789464
ACH-000740	A253	Head and Neck	Head and Neck Squamous Cell Carcinoma	Oral Cavity Squamous Cell Carcinoma			-0.6698949214248422
ACH-000846	FADU	Head and Neck	Head and Neck Squamous Cell Carcinoma	Hypopharynx Squamous Cell Carcinoma			-0.8773472565720541
ACH-000433	CAKI1	Kidney	Renal Cell Carcinoma	Renal Clear Cell Carcinoma			-0.5393677827859567
ACH-000234	CAKI2	Kidney	Renal Cell Carcinoma	Papillary Renal Cell Carcinoma			-1.151977158134673
ACH-000720	TCCSUP	Bladder/Urinary Tract	Bladder Urothelial Carcinoma	Bladder Urothelial Carcinoma			-1.1432327540779008
ACH-000361	SKHEP1	Liver	Hepatocellular Carcinoma	Hepatocellular Carcinoma			-0.27990979386782455
ACH-000511	CALU1	Lung	Non-Small Cell Lung Cancer	Lung Squamous Cell Carcinoma			-0.6391358119741207
ACH-000264	CALU6	Lung	Non-Small Cell Lung Cancer	Lung Adenocarcinoma			-0.6771641490281284
ACH-000665	SKMES1	Lung	Non-Small Cell Lung Cancer	Lung Squamous Cell Carcinoma			-1.0548019067252996
ACH-000322	HT144	Skin	Melanoma	Melanoma			-1.0462536699465055
ACH-000477	MALME3M	Skin	Melanoma	Melanoma			-0.9969038845676973
ACH-000348	RPMI7951	Skin	Melanoma	Melanoma			-0.7602564670119112
ACH-001190	SKMEL2	Skin	Melanoma	Melanoma			-0.7296267913122786
ACH-000001	NIHOVCAR3	Ovary/Fallopian Tube	Ovarian Epithelial Tumor	High-Grade Serous Ovarian Cancer			-0.5432209501831013
ACH-000822	SKMEL24	Skin	Melanoma	Melanoma			-0.6790257241483109
ACH-000713	CAOV3	Ovary/Fallopian Tube	Ovarian Epithelial Tumor	High-Grade Serous Ovarian Cancer			-0.7977015128747875
ACH-000103	CAOV4	Ovary/Fallopian Tube	Ovarian Epithelial Tumor	High-Grade Serous Ovarian Cancer			-0.8541412063299288
ACH-000811	SKOV3	Ovary/Fallopian Tube	Ovarian Epithelial Tumor	Serous Ovarian Cancer			-0.8934538739693705
ACH-001399	SW626	Bowel	Colorectal Adenocarcinoma	Colon Adenocarcinoma			-0.15039694329008624
ACH-000354	CAPAN1	Pancreas	Pancreatic Adenocarcinoma	Pancreatic Adenocarcinoma			-0.8617520700307805
ACH-000979	DU145	Prostate	Prostate Adenocarcinoma	Prostate Adenocarcinoma			-0.5822082950822032
ACH-000410	SAOS2	Bone	Osteosarcoma	Osteosarcoma			-0.8262169145156605
ACH-000087	SKES1	Bone	Ewing Sarcoma	Ewing Sarcoma	EWS-FLI		-0.20939062109901713
ACH-000145	SKLMS1	Soft Tissue	Leiomyosarcoma	Leiomyosarcoma			-0.23967439182326244
ACH-000905	5637	Bladder/Urinary Tract	Bladder Urothelial Carcinoma	Bladder Urothelial Carcinoma			-0.7550777943759784
ACH-001274	SW982	Soft Tissue	Synovial Sarcoma	Synovial Sarcoma			-0.7389374245751534
ACH-000364	U2OS	Bone	Osteosarcoma	Osteosarcoma			-0.7807511743417886
ACH-000319	MPP89	Pleura	Pleural Mesothelioma	Pleural Mesothelioma, Epithelioid Type			0.0146541090384944
ACH-000569	ISTMES1	Pleura	Pleural Mesothelioma	Pleural Mesothelioma, Epithelioid Type			0.12076114648378888
ACH-000331	ISTMES2	Pleura	Pleural Mesothelioma	Pleural Mesothelioma, Epithelioid Type			-0.47492927349093983
ACH-000464	CAS1	CNS/Brain	Diffuse Glioma	Glioblastoma			-1.0268634048564131
ACH-001145	OC316	Ovary/Fallopian Tube	Ovarian Epithelial Tumor	Serous Ovarian Cancer			-0.892380204047622
ACH-000962	OC314	Ovary/Fallopian Tube	Ovarian Epithelial Tumor	Serous Ovarian Cancer			-0.5332926726896005
ACH-000944	NAMALWA	Lymphoid	Mature B-Cell Neoplasms	Burkitt Lymphoma			-0.5464511347426506
ACH-000609	SF126	CNS/Brain	Diffuse Glioma	Glioblastoma			-0.5097377387380368
ACH-000804	NB1	Peripheral Nervous System	Neuroblastoma	Neuroblastoma	MYC Amplified		-1.1671660409607991
ACH-001651	SKGI	Cervix	Cervical Squamous Cell Carcinoma	Cervical Squamous Cell Carcinoma			-0.2572021961134644
ACH-001652	SKGII	Cervix	Cervical Squamous Cell Carcinoma	Cervical Squamous Cell Carcinoma			-0.7075537569987302
ACH-000719	RMGI	Ovary/Fallopian Tube	Ovarian Epithelial Tumor	Clear Cell Ovarian Cancer			-1.3629963548255526
ACH-000701	RMUGS	Ovary/Fallopian Tube	Ovarian Epithelial Tumor	Mucinous Ovarian Cancer			-1.198156330485102
ACH-001451	BOKU	Cervix	Cervical Squamous Cell Carcinoma	Cervical Squamous Cell Carcinoma			-0.4571050904244191
ACH-000776	ONS76	CNS/Brain	Embryonal Tumor	Medulloblastoma	MYC No		-0.9505677111316889
ACH-000622	KNS42	CNS/Brain	Diffuse Glioma	Glioblastoma			-0.6691333865037021
ACH-000445	KNS60	CNS/Brain	Diffuse Glioma	Glioblastoma			-0.7589779977659233
ACH-000479	KNS81	CNS/Brain	Diffuse Glioma	Glioblastoma			-0.3610771534389098
ACH-001605	NO10	CNS/Brain	Diffuse Glioma	Glioblastoma			-1.1258710848017788
ACH-001606	NO11	CNS/Brain	Diffuse Glioma	Glioblastoma			-1.018153013031594
ACH-000227	KPNYN	Peripheral Nervous System	Neuroblastoma	Neuroblastoma	MYC Amplified		-0.9419627238460238
ACH-000231	KALS1	CNS/Brain	Diffuse Glioma	Glioblastoma			-0.8989651044284296
ACH-000631	KS1	CNS/Brain	Diffuse Glioma	Glioblastoma			-0.7734426303461504
ACH-000200	NMCG1	CNS/Brain	Diffuse Glioma	Glioblastoma			-0.12736592540303948
ACH-000168	NOMO1	Myeloid	Acute Myeloid Leukemia	Acute Monoblastic/Monocytic Leukemia			-1.0636773290631036
ACH-000738	GB1	CNS/Brain	Diffuse Glioma	Glioblastoma			-0.7486524625783089
ACH-000269	AM38	CNS/Brain	Diffuse Glioma	Glioblastoma			-0.20861378787258583
ACH-000469	YH13	CNS/Brain	Diffuse Glioma	Glioblastoma			-0.5264223128588935
ACH-000076	NCO2	Myeloid	Myeloproliferative Neoplasms	Chronic Myeloid Leukemia, BCR-ABL1+	BCR-ABL1 positive		-0.5767869732810825
ACH-001517	HEC1	Uterus	Endometrial Carcinoma	Endometrial Carcinoma			-0.47320173850992026
ACH-000444	LU99	Lung	Non-Small Cell Lung Cancer	Giant Cell Carcinoma of the Lung			-0.6586372406499685
ACH-000524	KURAMOCHI	Ovary/Fallopian Tube	Ovarian Epithelial Tumor	High-Grade Serous Ovarian Cancer			-0.8460265459100316
ACH-000697	A3KAW	Lymphoid	Mature B-Cell Neoplasms	Diffuse Large B-Cell Lymphoma, NOS			-0.23404875301750505
ACH-001643	SCCH196	Bone	Ewing Sarcoma	Ewing Sarcoma			-0.2956872146019535
ACH-001642	SCC3	Lymphoid	Non-Hodgkin Lymphoma	Mature B-Cell Neoplasms			-0.8788408297497711
ACH-000373	SKM1	Myeloid	Acute Myeloid Leukemia	Acute Myeloid Leukemia			-0.6945552644106066
ACH-001543	KOSC2	Head and Neck	Head and Neck Squamous Cell Carcinoma	Oral Cavity Squamous Cell Carcinoma			-0.48202761414026873
ACH-001670	TASK1	CNS/Brain	Embryonal Tumor	Primitive Neuroectodermal Tumor			-1.0379367983760281
ACH-001549	LU135	Lung	Lung Neuroendocrine Tumor	Small Cell Lung Cancer			-0.48986426742984546
ACH-001655	SKN	Uterus	Uterine Sarcoma/Mesenchymal	Uterine Leiomyosarcoma			-0.4692433640994351
ACH-000505	RKN	Soft Tissue	Leiomyosarcoma	Leiomyosarcoma			-0.9786458595473535
ACH-000108	KP3	Pancreas	Adenosquamous Carcinoma of the Pancreas	Adenosquamous Carcinoma of the Pancreas			-0.166410461542999
ACH-000974	SNGM	Uterus	Endometrial Carcinoma	Endometrial Carcinoma			-0.9646000106849149
ACH-000281	KP2	Pancreas	Pancreatic Adenocarcinoma	Pancreatic Adenocarcinoma			-0.6964498206483823
ACH-001619	OCUG1	Biliary Tract	Intracholecystic Papillary Neoplasm	Gallbladder Adenocarcinoma, NOS			-1.7872492848266655
ACH-001542	KON	Head and Neck	Head and Neck Squamous Cell Carcinoma	Oral Cavity Squamous Cell Carcinoma			-0.6888316439331008
ACH-001626	OSC20	Head and Neck	Head and Neck Squamous Cell Carcinoma	Oral Cavity Squamous Cell Carcinoma			-1.131173285351427
ACH-001625	OSC19	Head and Neck	Head and Neck Squamous Cell Carcinoma	Oral Cavity Squamous Cell Carcinoma			-0.43087093636096263
ACH-000475	HUH1	Liver	Hepatocellular Carcinoma	Hepatocellular Carcinoma			-0.9437602961569596
ACH-000430	TYKNU	Ovary/Fallopian Tube	Ovarian Epithelial Tumor	High-Grade Serous Ovarian Cancer			-0.3857151580746157
ACH-000796	MCAS	Ovary/Fallopian Tube	Ovarian Epithelial Tumor	Mucinous Ovarian Cancer			-0.7593866855027294
ACH-000356	MKN45	Esophagus/Stomach	Esophagogastric Adenocarcinoma	Diffuse Type Stomach Adenocarcinoma			-0.16028153152784008
ACH-000758	MKN74	Esophagus/Stomach	Esophagogastric Adenocarcinoma	Tubular Stomach Adenocarcinoma			-0.509567402710744
ACH-000565	RCM1	Bowel	Colorectal Adenocarcinoma	Rectal Adenocarcinoma			-0.04750916857107923
ACH-000561	TDOTT	Esophagus/Stomach	Esophageal Squamous Cell Carcinoma	Esophageal Squamous Cell Carcinoma			-1.010826104791359
ACH-000480	HUH7	Liver	Hepatocellular Carcinoma	Hepatocellular Carcinoma			-1.0915031583653232
ACH-000393	HLF	Liver	Hepatocellular Carcinoma	Hepatocellular Carcinoma			-0.34752989165879666
ACH-000976	HUCCT1	Biliary Tract	Intraductal Papillary Neoplasm of the Bile Duct	Intrahepatic Cholangiocarcinoma			-0.5677139791348585
ACH-001526	HUO9	Bone	Osteosarcoma	Osteosarcoma			-0.44184709552608825
ACH-000476	JHH4	Liver	Hepatocellular Carcinoma	Hepatocellular Carcinoma			-0.7502994845764726
ACH-001674	TGW	Peripheral Nervous System	Neuroblastoma	Neuroblastoma			-1.0167334691799181
ACH-000472	HSC2	Head and Neck	Head and Neck Squamous Cell Carcinoma	Oral Cavity Squamous Cell Carcinoma			-0.796711202195688
ACH-000778	HSC3	Head and Neck	Head and Neck Squamous Cell Carcinoma	Oral Cavity Squamous Cell Carcinoma			-1.1754897743037005
ACH-000607	KYM1	Kidney	Rhabdoid Cancer	Rhabdoid Cancer			-0.3010940292897365
ACH-000570	YKG1	CNS/Brain	Diffuse Glioma	Glioblastoma			-1.1420043074361486
ACH-001233	VMRCLCD	Lung	Non-Small Cell Lung Cancer	Lung Adenocarcinoma			-0.7371439592680866
ACH-000528	ABC1	Lung	Non-Small Cell Lung Cancer	Lung Adenocarcinoma			-0.5905083840709171
ACH-000911	NUGC3	Esophagus/Stomach	Esophagogastric Adenocarcinoma	Stomach Adenocarcinoma			-0.8566441010296362
ACH-001307	8505C	Thyroid	Anaplastic Thyroid Cancer	Anaplastic Thyroid Cancer			-0.22826877977416332
ACH-001603	NH12	Peripheral Nervous System	Neuroblastoma	Neuroblastoma			-1.1580868536425093
ACH-000144	RERFGC1B	Esophagus/Stomach	Esophagogastric Adenocarcinoma	Stomach Adenocarcinoma			-0.5069799843208166
ACH-000684	KMRC1	Kidney	Renal Cell Carcinoma	Renal Clear Cell Carcinoma			-0.21214995464071568
ACH-000313	KMRC3	Kidney	Renal Cell Carcinoma	Renal Clear Cell Carcinoma			-0.0670225650819829
ACH-001523	HSC1	Skin	Cutaneous Squamous Cell Carcinoma	Cutaneous Squamous Cell Carcinoma			-1.176469989708071
ACH-001524	HSC5	Skin	Cutaneous Squamous Cell Carcinoma	Cutaneous Squamous Cell Carcinoma			-1.2057766455278727
ACH-001521	HKA1	Skin	Cutaneous Squamous Cell Carcinoma	Cutaneous Squamous Cell Carcinoma			-1.1740298857112879
ACH-001522	HMY1	Skin	Melanoma	Melanoma			-0.5629972176041702
ACH-000791	RERFLCAD1	Lung	Non-Small Cell Lung Cancer	Lung Adenocarcinoma			-0.18387900522024136
ACH-000774	RERFLCAD2	Lung	Non-Small Cell Lung Cancer	Lung Adenocarcinoma			-0.8164910490411764
ACH-000296	OUMS23	Bowel	Colorectal Adenocarcinoma	Colon Adenocarcinoma			-1.0468582368207453
ACH-001641	SAT	Head and Neck	Head and Neck Squamous Cell Carcinoma	Head and Neck Squamous Cell Carcinoma			-0.4608420912745681
ACH-000734	JHH5	Liver	Hepatocellular Carcinoma	Hepatocellular Carcinoma			-1.232881895406059
ACH-000217	JHH6	Liver	Hepatocellular Carcinoma	Hepatocellular Carcinoma			-0.46612409602614713
ACH-000848	JHH7	Liver	Hepatocellular Carcinoma	Hepatocellular Carcinoma			-0.4683430404638979
ACH-001607	NOZ	Biliary Tract	Intracholecystic Papillary Neoplasm	Gallbladder Adenocarcinoma, NOS			-0.8357797373958024
ACH-000467	HCC56	Bowel	Colorectal Adenocarcinoma	Colon Adenocarcinoma			-0.5803971263310351
ACH-001645	SEKI	Skin	Melanoma	Melanoma			-0.805456125062544
ACH-000527	OVISE	Ovary/Fallopian Tube	Ovarian Epithelial Tumor	Clear Cell Ovarian Cancer			-1.0435926104673692
ACH-000663	OVTOKO	Ovary/Fallopian Tube	Ovarian Epithelial Tumor	Clear Cell Ovarian Cancer			-1.6074876461976253
ACH-000620	JHH1	Liver	Hepatocellular Carcinoma	Hepatocellular Carcinoma			-0.8886585282610127
ACH-000250	KMRC20	Kidney	Renal Cell Carcinoma	Renal Clear Cell Carcinoma			0.10783115665825826
ACH-001443	ASH3	Thyroid	Anaplastic Thyroid Cancer	Anaplastic Thyroid Cancer			-0.183609219840917
ACH-000919	IM95	Esophagus/Stomach	Esophagogastric Adenocarcinoma	Stomach Adenocarcinoma			-0.49956024866482285
ACH-001528	IHH4	Thyroid	Well-Differentiated Thyroid Cancer	Papillary Thyroid Cancer			-0.647924338769454
ACH-000843	HARA	Lung	Non-Small Cell Lung Cancer	Lung Squamous Cell Carcinoma			-0.8222156331211272
ACH-000652	SUIT2	Pancreas	Pancreatic Adenocarcinoma	Pancreatic Adenocarcinoma			-0.8739362589636015
ACH-000984	HEC6	Uterus	Endometrial Carcinoma	Uterine Adenosquamous Carcinoma			-0.21952078896555366
ACH-000994	HEC59	Uterus	Endometrial Carcinoma	Endometrial Carcinoma			-0.8639678165345221
ACH-000972	HEC151	Uterus	Endometrial Carcinoma	Endometrial Carcinoma			0.2242509759722734
ACH-001518	HEC116	Uterus	Endometrial Carcinoma	Endometrial Carcinoma			-1.4961788440153039
ACH-000996	HEC251	Uterus	Endometrial Carcinoma	Endometrial Carcinoma			-0.44173880091104545
ACH-000946	HEC265	Uterus	Endometrial Carcinoma	Endometrial Carcinoma			-0.5577244601658862
ACH-000831	HEC50B	Uterus	Endometrial Carcinoma	Endometrial Carcinoma			-0.37140444397152717
ACH-000862	KMBC2	Bladder/Urinary Tract	Bladder Urothelial Carcinoma	Bladder Urothelial Carcinoma			-0.8324837509281756
ACH-001513	HCA1	Cervix	Cervical Adenocarcinoma	Endocervical Adenocarcinoma			-0.6580948683421236
ACH-000714	KMS11	Lymphoid	Mature B-Cell Neoplasms	Plasma Cell Myeloma			-0.5868528518290883
ACH-000576	KMS27	Lymphoid	Mature B-Cell Neoplasms	Plasma Cell Myeloma			-0.6338935586094546
ACH-000541	KMS34	Lymphoid	Mature B-Cell Neoplasms	Plasma Cell Myeloma			-0.37596502536231596
ACH-000426	KMS20	Lymphoid	Mature B-Cell Neoplasms	Plasma Cell Myeloma			-1.737536342192847
ACH-001515	HCS2	Cervix	Cervical Squamous Cell Carcinoma	Cervical Squamous Cell Carcinoma			-1.160006352603228
ACH-001676	TY82	Head and Neck	Head and Neck Carcinoma, Other	NUT Midline Carcinoma of the Head and Neck			-0.6103781904701626
ACH-001539	KML1	Lymphoid	Mature B-Cell Neoplasms	Germinal Center B-Cell Type			-0.18900551577761043
ACH-000232	U251MG	CNS/Brain	Diffuse Glioma	Astrocytoma			-0.8874544678170482
ACH-001532	JMURTK2	Kidney	Rhabdoid Cancer	Rhabdoid Cancer			-0.2710182703665641
ACH-001538	KKU213	Biliary Tract	Intraductal Papillary Neoplasm of the Bile Duct	Intrahepatic Cholangiocarcinoma			-0.7450769484572758
ACH-001608	NP2	CNS/Brain	Diffuse Glioma	Glioblastoma			-0.9367172651985882
ACH-001609	NP3	CNS/Brain	Diffuse Glioma	Glioblastoma			-0.5750123498545753
ACH-001536	KKU100	Biliary Tract	Intraductal Papillary Neoplasm of the Bile Duct	Extrahepatic Cholangiocarcinoma			-0.9401156871065802
ACH-002283	NB5	Peripheral Nervous System	Neuroblastoma	Neuroblastoma			-0.4762718340163593
ACH-001610	NP5	CNS/Brain	Diffuse Glioma	Glioblastoma			-1.072957894012436
ACH-001622	ONDA7	CNS/Brain	Diffuse Glioma	Glioblastoma			-0.6330228138772145
ACH-001624	ONDA9	CNS/Brain	Diffuse Glioma	Glioblastoma			-1.1293210666767521
ACH-001623	ONDA8	CNS/Brain	Diffuse Glioma	Glioblastoma			-0.44050994015563705
ACH-001495	EMTOKA	Uterus	Endometrial Carcinoma	Uterine Carcinosarcoma/Uterine Malignant Mixed Mullerian Tumor			-0.4744791742653093
ACH-001611	NP8	CNS/Brain	Diffuse Glioma	Glioblastoma			-0.7663730400628485
ACH-000035	NCIH1650	Lung	Non-Small Cell Lung Cancer	Non-Small Cell Lung Cancer			-0.0970106541662975
ACH-000383	OE33	Esophagus/Stomach	Esophagogastric Adenocarcinoma	Esophageal Adenocarcinoma			-1.3012741592569452
ACH-000261	RERFLCAI	Lung	Non-Small Cell Lung Cancer	Lung Squamous Cell Carcinoma			-0.6451674667533938
ACH-002051	LU134A	Lung	Lung Neuroendocrine Tumor	Small Cell Lung Cancer			-0.6462003389405132
ACH-002052	LU139	Lung	Lung Neuroendocrine Tumor	Small Cell Lung Cancer			-0.5877599029987067
ACH-002083	NB69	Peripheral Nervous System	Neuroblastoma	Neuroblastoma			-0.48101611777584563
ACH-000672	IALM	Lung	Non-Small Cell Lung Cancer	Large Cell Lung Carcinoma			-0.5055902626854825
ACH-000047	GCIY	Esophagus/Stomach	Esophagogastric Adenocarcinoma	Stomach Adenocarcinoma			-0.5600309735878961
ACH-002019	HOKUG	Cervix	Glassy Cell Carcinoma of the Cervix	Glassy Cell Carcinoma of the Cervix			-1.007445758204533
ACH-002026	HHUA	Uterus	Endometrial Carcinoma	Endometrial Carcinoma			-0.4245909408837971
ACH-002027	HOUAI	Uterus	Endometrial Carcinoma	Endometrial Carcinoma			-0.6523202212867801
ACH-002046	HTMMT	Uterus	Endometrial Carcinoma	Uterine Carcinosarcoma/Uterine Malignant Mixed Mullerian Tumor			-0.5386482300470193
ACH-002041	HOTHC	Thyroid	Anaplastic Thyroid Cancer	Anaplastic Thyroid Cancer			-1.0051539362745374
ACH-002070	HKBMM	CNS/Brain	Meningothelial Tumor	Meningioma			-0.9115949450355242
ACH-000159	OSRC2	Kidney	Renal Cell Carcinoma	Renal Clear Cell Carcinoma			-0.06813578102927975
ACH-000756	GI1	CNS/Brain	Diffuse Glioma	Gliosarcoma			-1.0032948986272165
ACH-000305	ECGI10	Esophagus/Stomach	Esophageal Squamous Cell Carcinoma	Esophageal Squamous Cell Carcinoma			-1.0543847235252224
ACH-002044	HSQ89	Head and Neck	Head and Neck Squamous Cell Carcinoma	Sinonasal Squamous Cell Carcinoma			-0.9576087340789801
ACH-002084	MMAC	Skin	Melanoma	Melanoma			-0.46685335337063194
ACH-002033	HMMME	Pleura	Pleural Mesothelioma	Pleural Mesothelioma, Epithelioid Type			0.11362415064100706
ACH-002030	SA3	Head and Neck	Head and Neck Squamous Cell Carcinoma	Oral Cavity Squamous Cell Carcinoma			-0.40252742367860983
ACH-002024	ECC4	Bowel	Colorectal Adenocarcinoma	Rectal Adenocarcinoma			-0.6229507647157222
ACH-000265	KP4	Pancreas	Pancreatic Adenocarcinoma	Pancreatic Adenocarcinoma			-0.20078918977994054
ACH-002042	T3M5	Head and Neck	Head and Neck Squamous Cell Carcinoma	Head and Neck Squamous Cell Carcinoma			-0.6797286506327416
ACH-002021	T3M3	Uterus	Gestational Trophoblastic Disease	Choriocarcinoma			-0.8797740091869406
ACH-000085	T3M4	Pancreas	Pancreatic Adenocarcinoma	Pancreatic Adenocarcinoma			-1.0174442521560865
ACH-002067	NOS1	Bone	Osteosarcoma	Osteosarcoma			-0.5355318549798482
ACH-000458	CJM	Skin	Melanoma	Melanoma			-0.8638020615755206
ACH-000255	LMSU	Esophagus/Stomach	Esophagogastric Adenocarcinoma	Stomach Adenocarcinoma			-0.788518685328015
ACH-000189	RCC10RGB	Kidney	Renal Cell Carcinoma	Renal Cell Carcinoma			0.17038157662366438
ACH-002023	TGBC18TKB	Ampulla of Vater	Ampullary Carcinoma	Ampullary Carcinoma			-0.8604955675910319
ACH-000239	HUG1N	Esophagus/Stomach	Esophagogastric Adenocarcinoma	Tubular Stomach Adenocarcinoma			0.19310440825232156
ACH-002077	LU165	Lung	Lung Neuroendocrine Tumor	Small Cell Lung Cancer			-0.020763229909094627
ACH-002025	TT1TKB	Bowel	Colorectal Adenocarcinoma	Rectal Adenocarcinoma			-0.8841122228473242
ACH-002061	P2URK562	Myeloid	Myeloproliferative Neoplasms	Chronic Myeloid Leukemia, BCR-ABL1+			-0.3870324316436249
ACH-000495	TUHR4TKB	Kidney	Renal Cell Carcinoma	Renal Cell Carcinoma			0.002966388497106953
ACH-000459	TUHR10TKB	Kidney	Renal Cell Carcinoma	Renal Clear Cell Carcinoma			0.3822950880718915
ACH-001862	TGBC52TKB	Ampulla of Vater	Ampullary Carcinoma	Ampullary Carcinoma			-0.7992294194163313
ACH-001856	RBE	Biliary Tract	Intraductal Papillary Neoplasm of the Bile Duct	Intrahepatic Cholangiocarcinoma			-1.0875220928782634
ACH-000671	HUH6	Liver	Hepatoblastoma	Hepatoblastoma			-0.6469081966914867
ACH-000317	TUHR14TKB	Kidney	Renal Cell Carcinoma	Renal Cell Carcinoma			0.3751340702096503
ACH-002035	LCAM1	Lung	Non-Small Cell Lung Cancer	Poorly Differentiated Non-Small Cell Lung Cancer			-0.9761283832379928
ACH-000397	TEN	Uterus	Endometrial Carcinoma	Uterine Clear Cell Carcinoma			-0.6923679752908858
ACH-000507	KE39	Esophagus/Stomach	Esophagogastric Adenocarcinoma	Stomach Adenocarcinoma			-0.47237622600477025
ACH-000167	KE97	Lymphoid	Mature B-Cell Neoplasms	Plasma Cell Myeloma			-0.3086584593406759
ACH-000324	JHOC5	Ovary/Fallopian Tube	Ovarian Epithelial Tumor	Clear Cell Ovarian Cancer			-0.8325302138789007
ACH-000132	JHOS2	Ovary/Fallopian Tube	Ovarian Epithelial Tumor	High-Grade Serous Ovarian Cancer			-0.7328617393076701
ACH-000928	JHUEM1	Uterus	Endometrial Carcinoma	Endometrial Carcinoma			-1.0553526284189352
ACH-001864	YSCCC	Biliary Tract	Intraductal Papillary Neoplasm of the Bile Duct	Intrahepatic Cholangiocarcinoma			-1.3311404794221078
ACH-000237	JHOM1	Ovary/Fallopian Tube	Ovarian Epithelial Tumor	Mucinous Ovarian Cancer			-1.432591592784616
ACH-000993	JHUEM7	Uterus	Endometrial Carcinoma	Endometrial Carcinoma			-0.8412671349739889
ACH-000584	JHOS4	Ovary/Fallopian Tube	Ovarian Epithelial Tumor	High-Grade Serous Ovarian Cancer			-0.9519634017972807
ACH-002048	RMSYM	Soft Tissue	Rhabdomyosarcoma	Embryonal Rhabdomyosarcoma			-0.8012252713872502
ACH-002060	MY	Myeloid	Acute Leukemias of Ambiguous Lineage	Acute Leukemias of Ambiguous Lineage			-0.4975933669190734
ACH-002062	SLVL	Lymphoid	Mature B-Cell Neoplasms	Splenic Marginal Zone Lymphoma			-1.0042205086743754
ACH-000592	TM31	CNS/Brain	Diffuse Glioma	Astrocytoma			-1.1451309069228204
ACH-002055	TL1	Lymphoid	Mature B-Cell Neoplasms	Burkitt Lymphoma			-0.4845871636074268
ACH-002020	SKGIIIA	Cervix	Cervical Squamous Cell Carcinoma	Cervical Squamous Cell Carcinoma			-0.8283551608054422
ACH-002080	TN2	Peripheral Nervous System	Neuroblastoma	Neuroblastoma			-1.1717767503190726
ACH-000947	OVK18	Ovary/Fallopian Tube	Ovarian Epithelial Tumor	Endometrioid Ovarian Cancer			-0.3059344089459586
ACH-002059	P30OHK	Lymphoid	B-Cell Acute Lymphoblastic Leukemia	B-Cell Acute Lymphoblastic Leukemia	MEF2D		-0.9136956710641748
ACH-000764	SH10TC	Esophagus/Stomach	Esophagogastric Adenocarcinoma	Mucinous Stomach Adenocarcinoma			-0.701643509007643
ACH-000471	LI7	Liver	Hepatocellular Carcinoma	Hepatocellular Carcinoma			-0.959794176706172
ACH-000408	TE5	Esophagus/Stomach	Esophageal Squamous Cell Carcinoma	Esophageal Squamous Cell Carcinoma			-0.7750528045598271
ACH-000605	TE6	Esophagus/Stomach	Esophageal Squamous Cell Carcinoma	Esophageal Squamous Cell Carcinoma			-1.2435108663200412
ACH-000484	VMRCRCW	Kidney	Renal Cell Carcinoma	Renal Cell Carcinoma			0.2897251956123995
ACH-000563	EBC1	Lung	Non-Small Cell Lung Cancer	Lung Squamous Cell Carcinoma			-0.6120315941987441
ACH-000769	LK2	Lung	Non-Small Cell Lung Cancer	Lung Squamous Cell Carcinoma			-0.6794790431118254
ACH-000307	PK1	Pancreas	Pancreatic Adenocarcinoma	Pancreatic Adenocarcinoma			-0.8765754807339103
ACH-000468	PK45H	Pancreas	Pancreatic Adenocarcinoma	Pancreatic Adenocarcinoma			-0.3209488405831872
ACH-002029	SAS	Head and Neck	Head and Neck Squamous Cell Carcinoma	Oral Cavity Squamous Cell Carcinoma			-0.8584913688592033
ACH-002043	CA922	Head and Neck	Head and Neck Squamous Cell Carcinoma	Oral Cavity Squamous Cell Carcinoma			-1.0138833142938353
ACH-000694	TE9	Esophagus/Stomach	Esophageal Squamous Cell Carcinoma	Esophageal Squamous Cell Carcinoma			-0.751162004014956
ACH-000917	TE4	Esophagus/Stomach	Esophageal Squamous Cell Carcinoma	Esophageal Squamous Cell Carcinoma			-0.45649552699382506
ACH-000452	TE8	Esophagus/Stomach	Esophageal Squamous Cell Carcinoma	Esophageal Squamous Cell Carcinoma			-0.7563499229383315
ACH-000318	TE10	Esophagus/Stomach	Esophageal Squamous Cell Carcinoma	Esophageal Squamous Cell Carcinoma			-0.8473687173788275
ACH-000488	TE11	Esophagus/Stomach	Esophageal Squamous Cell Carcinoma	Esophageal Squamous Cell Carcinoma			-0.897094941982965
ACH-002045	HO1U1	Head and Neck	Head and Neck Squamous Cell Carcinoma	Oral Cavity Squamous Cell Carcinoma			-0.9088304764274258
ACH-002066	HSSCH2	Peripheral Nervous System	Nerve Sheath Tumor	Malignant Peripheral Nerve Sheath Tumor			-0.913182794530855
ACH-000746	GSS	Esophagus/Stomach	Esophagogastric Adenocarcinoma	Stomach Adenocarcinoma			-0.4761812944547675
ACH-000485	GSU	Esophagus/Stomach	Esophagogastric Adenocarcinoma	Stomach Adenocarcinoma			-0.7006996847539986
ACH-000086	ACCMESO1	Pleura	Pleural Mesothelioma	Pleural Mesothelioma, Epithelioid Type			-0.22691570583996862
ACH-001850	G415	Biliary Tract	Intracholecystic Papillary Neoplasm	Gallbladder Adenocarcinoma, NOS			-0.25081931979038874
ACH-002039	PK8	Pancreas	Pancreatic Adenocarcinoma	Pancreatic Adenocarcinoma			-1.1385786277526435
ACH-000030	PC14	Lung	Non-Small Cell Lung Cancer	Lung Adenocarcinoma			-0.8018587876309596
ACH-000209	SNU1079	Biliary Tract	Intraductal Papillary Neoplasm of the Bile Duct	Intrahepatic Cholangiocarcinoma			-0.38233088669002496
ACH-000502	TCCPAN2	Pancreas	Pancreatic Adenocarcinoma	Pancreatic Adenocarcinoma			-0.9948337764186029
ACH-001719	OCIC4P	Ovary/Fallopian Tube	Ovarian Epithelial Tumor	Clear Cell Ovarian Cancer			-0.8128842582720917
ACH-000146	THP1	Myeloid	Acute Myeloid Leukemia	Acute Myeloid Leukemia	KMT2A::MLLT3, NRAS and TP53		-0.6142364679549
ACH-000835	GCT	Soft Tissue	Undifferentiated Pleomorphic Sarcoma/Malignant Fibrous Histiocytoma/High-Grade Spindle Cell Sarcoma	Undifferentiated Pleomorphic Sarcoma/Malignant Fibrous Histiocytoma/High-Grade Spindle Cell Sarcoma			-0.4331417090713019
ACH-000579	UACC257	Skin	Melanoma	Melanoma			-0.7846754703590675
ACH-001300	CHLA15	Peripheral Nervous System	Neuroblastoma	Neuroblastoma			-0.5754843724815363
ACH-001301	COGN278	Peripheral Nervous System	Neuroblastoma	Neuroblastoma	MYC Amplified		-0.7025309673944474
ACH-001302	COGN305	Peripheral Nervous System	Neuroblastoma	Neuroblastoma	MYC Amplified		-1.0195505476011895
ACH-002687	WM3772F	Eye	Ocular Melanoma	Uveal Melanoma			-0.3234245068366182
ACH-000899	WM88	Skin	Melanoma	Melanoma			-0.5065124110422984
