# Supplementary material for: Mechanisms of resistance to VHL loss-induced genetic and pharmacological vulnerabilities
Source: EMBO Mol Med. 2025 Dec 19;18(2):599–619. doi: 10.1038/s44321-025-00361-w (PMC12905196; doi:10.1038/s44321-025-00361-w)
Supplement: Supplementary file 6 — Source data Fig. 1 [file 44321_2025_361_MOESM6_ESM.zip › Figure 1/1A/ccRCC_cell_line_list.txt]

"ACH-000016"
"ACH-000046"
"ACH-000159"
"ACH-000171"
"ACH-000189"
"ACH-000246"
"ACH-000250"
"ACH-000262"
"ACH-000272"
"ACH-000300"
"ACH-000313"
"ACH-000317"
"ACH-000385"
"ACH-000411"
"ACH-000429"
"ACH-000433"
"ACH-000457"
"ACH-000459"
"ACH-000484"
"ACH-000495"
"ACH-000513"
"ACH-000555"
"ACH-000600"
"ACH-000649"
"ACH-000684"
"ACH-000709"
"ACH-000907"
"ACH-001175"
"ACH-001194"
"ACH-001224"
"ACH-001225"
"ACH-001398"
"ACH-002090"
"ACH-002139"
"ACH-002167"
"ACH-002168"
"ACH-002187"
"ACH-002188"
"ACH-002189"
"ACH-002190"
"ACH-002191"
"ACH-002192"
"ACH-002195"
