# Supplementary material for: Mechanisms of resistance to VHL loss-induced genetic and pharmacological vulnerabilities
Source: EMBO Mol Med. 2025 Dec 19;18(2):599–619. doi: 10.1038/s44321-025-00361-w (PMC12905196; doi:10.1038/s44321-025-00361-w)
Supplement: Supplementary file 6 — Source data Fig. 1 [file 44321_2025_361_MOESM6_ESM.zip › Figure 1/1B/Book4.xlsx]

## Sheet: Sheet1
	organoids growth quantified by surface area (um2) from day 0 to day 11
	LV-NTC																																	LV2-VHLsg2
d0	25434	25434	40094.7	33312.3	24316.2	40807.4	30775.1	42983.5	59798.2	37994	41526.5	59798.2	33312.3	61544	36625	32031.1	48280.6	56381.8	60667.9	35281														76415	58934.7	58077.4	51445.8	50645.1	50645.1	43721.4	40807.4	37994	37306.3	35949.9	35949.9	35949.9	33962.2	33312.3	32668.6
d3	36625	67852.3	58934.7	113354	56381.8	66018.5	61544	86525.8	82406.2	68778.6	52252.7	66018.5	67852.3	123101	59798.2	59798.2	104009	79382.3	23766.7	84453.4	41526.5	73504.3	60667.9	166106	87571.5	38687.9	93977.1							50645.1	60667.9	70650	71595.1	57226.5	70650	14949.5	41526.5	37306.3	26002.3	36625	26002.3	36625	37306.3	20096	20096
d6	429866	251479	239193	191568	185414	183891	177862	174885	174885	154752	151976	141124	138474	133249	115753	112164	108631	105155	101736	90746	88623.4	87571.5	86525.8	84453.4	79382.3	79382.3	70650	66018.5	59798.2	57226.5	53066	52252.7	51445.8	69711.1	79382.3	116962	74468.2	89681.5	77397.9	26002.3	40807.4	58077.4	40807.4	90746	96162.5	24871.9	22686.5	23766.7	19103.8
d9	810321	723456	599643	492402	475148	455806	429866	406944	373738	325568	325568	294017	292098	223847	215542	212264	205783	204178	202580	193123	190020	171934	169007	167554	164665	160379	154752	151976	149225	126859				86525.8	97264.6	109803	207394	73504.3	85486.5	35949.9	81391.9	131958	128125	113354	126859	106308	66018.5	59798.2	83426.7
d11	1.43066e+06	1.4222e+06	1130400	772490	753914	747772	635850	635850	588715	561837	532996	525262	515038	512498	497389	441562	441562	406944	389059	386851	386851	375908	303704	284487	275114	264074	251479	246176	244421	217191	207394	207394		48280.6	77397.9	82406.2	58934.7	113354	121860	190020	114550	68778.6	67852.3	100609	249705	51445.8	48280.6	78387	161801
[truncated: 49 more columns]
