# Supplementary material for: Mechanisms of resistance to VHL loss-induced genetic and pharmacological vulnerabilities
Source: EMBO Mol Med. 2025 Dec 19;18(2):599–619. doi: 10.1038/s44321-025-00361-w (PMC12905196; doi:10.1038/s44321-025-00361-w)
Supplement: Supplementary file 6 — Source data Fig. 1 [file 44321_2025_361_MOESM6_ESM.zip › Figure 1/1E/C81035mle.csv]

Gene	C8_beta	C8_p.value	C10_beta	C10_p.value	C35_beta	C35_p.value
BCL2L2-PABPN1	-1.59015	0	-1.6445	0	-1.7313	0
SF3B5	-1.40675	0	-1.703	0	-1.4906	0
SNRPE	-1.3507	0	-1.5506	0	-1.4026	0
RPL8	-1.2864	0	-1.4766	0	-1.4232	0
RPS28	-1.25755	0	-1.4467	0	-1.1739	0
FAM86B1	-1.22995	0	-1.3788	0	-0.82546	0
SNRPD3	-1.2001	0	-1.4064	0	-1.3092	0
UBL5	-1.1961	0	-1.6135	0	-1.3788	0
HIST1H2BF	-1.18205	0	-1.5294	0	-1.1044	0
POLR2L	-1.1529	0	-1.6404	0	-1.3264	0
EXOSC3	-1.15165	0	-1.1742	0	-1.1473	0
HIST1H2AJ	-1.12585	0	-1.5002	0	-1.328	0
RGPD6	-1.11795	0	-1.4653	0	-1.3408	0
MED11	-1.10865	0	-1.0307	0	-1.0786	0
PSMB4	-1.09765	0	-1.3912	0	-1.1627	0
RPL18A	-1.07045	0	-1.6277	0	-1.3308	0
TUBB	-1.06985	0	-1.4098	0	-1.0825	0
DNAJC9	-1.0619	0	-1.2354	0	-1.0673	0
RPL3	-1.06155	0	-0.76478	0	-1.1723	0
RPL36	-1.0549	0	-1.3425	0	-0.9364	0
PSMB3	-1.04505	0	-1.2024	0	-1.203	0
RPS18	-1.04485	0	-1.4074	0	-1.2446	0
FERMT2	-1.03305	0	-0.99348	0	-0.93328	0
WDR77	-1.03185	0	-1.2098	0	-1.0896	0
PHB2	-1.022715	0	-1.3637	0	-1.2781	0
RPL12	-1.022225	0	-1.1716	0	-1.1991	0
HIST1H2BH	-1.015445	0	-1.283	0	-0.94583	0
RPS14	-1.014615	0	-1.4907	0	-1.3603	0
EXOSC6	-1.00428	0	-1.1748	0	-1.2164	0
TCEB2	-0.99969	0	-1.2192	0	-1.1555	0
PRPF19	-0.984795	0	-1.1994	0	-1.1371	0
EIF1AX	-0.97821	0	-1.3669	0	-1.2146	0
RPL31	-0.97348	0	-1.5496	0	-1.2499	0
CDC23	-0.97283	0	-1.1099	0	-0.94324	0
RPS29	-0.97224	0	-1.3873	0	-1.284	0
HIST1H2BB	-0.971885	0	-1.1102	0	-0.89406	0
POP5	-0.96579	0	-1.2344	0	-1.0966	0
HYPK	-0.962525	0	-1.106	0	-0.90385	0
NIFK	-0.954205	0	-1.0124	0	-0.9085	0
GAPDH	-0.95307	0	-1.208	0	-0.95554	0
CBWD3	-0.94444	0	-0.70117	0	-0.58997	0
RPL27A	-0.94423	0	-1.1963	0	-1.0133	0
PRELID1	-0.942275	0	-1.089	0	-0.98625	0
RPL37A	-0.940495	0	-0.82323	0	-0.79942	0
HSPD1	-0.919905	0	-1.2795	0	-1.1298	0
RPS5	-0.91739	0	-1.3051	0	-0.93387	0
LAS1L	-0.899485	0	-1.063	0	-0.83706	0
NHP2L1	-0.892645	0	-1.4282	0	-1.3156	0
ATP6V0C	-0.885975	0	-1.3511	0	-1.077	0
LRR1	-0.885885	0	-1.3355	0	-1.2143	0
MARS2	-0.88475	0	-1.309	0	-1.021	0
GSPT1	-0.881985	0	-1.2664	0	-1.1567	0
KRTAP5-7	-0.8817	0	-0.87391	0	-0.5308	0
SBDS	-0.880585	0	-1.204	0	-1.1561	0
DAP3	-0.879975	0	-1.09	0	-0.93189	0
BCL2L1	-0.879465	0	-1.4633	0	-1.4128	0
RPA1	-0.878335	0	-1.2538	0	-1.0871	0
MAD2L2	-0.871035	0	-1.262	0	-0.96001	0
RABL2A	-0.8654	0	-0.8976	0	-0.91373	0
TINF2	-0.854905	0	-1.4898	0	-1.4198	0
PPP4C	-0.85381	0	-1.0815	0	-0.84824	0
TXNL4A	-0.84878	0	-0.88673	0	-0.91681	0
GRWD1	-0.847215	0	-1.0272	0	-0.85045	0
DARS	-0.84697	0	-1.0419	0	-0.93878	0
PSMC1	-0.844855	0	-0.62337	0	-0.54791	0
PSMD12	-0.844665	0	-0.96157	0	-0.82365	0
ZFP36L1	-0.83793	0	-0.87354	0	-0.90313	0
SOD2	-0.837105	0	-0.90183	0	-0.76659	0
HSPE1	-0.83256	0	-1.0617	0	-1.0824	0
SUPV3L1	-0.83134	0	-0.86993	0	-0.58985	0
PAM16	-0.82819	0	-0.96349	0	-0.8479	0
USP39	-0.82569	0	-1.4665	0	-1.3279	0
RANGAP1	-0.82399	0	-1.2631	0	-1.1686	0
SET	-0.822175	0	-0.96279	0	-0.71057	0
SRF	-0.82083	0	-0.80235	0	-0.68793	0
RSL24D1	-0.805405	0	-0.8184	0	-0.39837	0.01816
HNRNPU	-0.803695	0	-1.2752	0	-1.0535	0
CENPM	-0.80351	0	-1.1794	0	-0.97187	0
MYC	-0.80335	0	-1.1067	0	-0.73332	0
EIF6	-0.802885	0	-0.88225	0	-0.97594	0
CCT4	-0.801605	0	-1.2505	0	-1.0595	0
PSMA6	-0.801315	0	-0.9526	0	-1.038	0
RPUSD4	-0.80036	0	-0.90969	0	-0.84329	0
EIF2B1	-0.79087	0	-0.27405	0.004165	-0.46234	0
DAD1	-0.78724	0	-1.0372	0	-1.0156	0
RPS7	-0.780065	0	-1.0799	0	-0.99793	0
TOP3A	-0.77846	0	-1.0642	0	-0.85512	0
MRPS34	-0.77793	0	-1.0824	0	-0.88021	0
CD52	-0.776275	0.01816	-0.44545	0.05459	-0.19395	0.21814
TAMM41	-0.77452	0	-0.90557	0	-0.75088	0
RPL26	-0.77227	0	-0.82142	0	-0.62137	0
ATF4	-0.769765	0	-0.77978	0	-0.75421	0
ORC6	-0.769445	0	-1.1467	0	-1.062	0
PSMG4	-0.76832	0	-1.1925	0	-1.0702	0
MED30	-0.76623	0	-0.80445	0	-0.63311	0
EIF4A3	-0.763665	0	-1.3176	0	-1.0558	0
EIF3B	-0.75919	0	-0.90961	0	-0.77108	0
PPIL2	-0.75443	0	-1.2129	0	-1.0686	0
CENPA	-0.751465	0	-0.96017	0	-0.86388	0
NCL	-0.75105	0	-0.83491	0	-0.62806	0
CDC27	-0.74942	0	-1.2548	0	-1.1572	0
TIMM13	-0.74903	0	-1.0432	0	-0.86245	0
HBG1	-0.74883	0.01816	-0.10638	0.61826	-0.15495	0.3091
RPL24	-0.74422	0	-0.64842	0	-0.58047	0
CDC40	-0.74002	0	-0.42609	0	-0.248	0.0001666
BANF1	-0.739555	0	-1.2415	0	-0.84939	0
RPL13	-0.738515	0	-1.447	0	-1.2664	0
TICRR	-0.73624	0	-0.92859	0	-0.83233	0
NDUFAB1	-0.73574	0	-0.76585	0	-0.73798	0
TRMT112	-0.73329	0	-1.189	0	-0.99813	0
RBX1	-0.73203	0	-1.0514	0	-0.88582	0
RPS19	-0.726155	0	-1.3641	0	-1.0796	0
RPL6	-0.725955	0	-1.1016	0	-0.85904	0
RPL23	-0.725735	0	-1.1176	0	-1.0772	0
FDX1L	-0.72355	0	-1.1832	0	-0.88799	0
YY1	-0.722425	0	-0.89686	0	-0.70718	0
POLR2A	-0.719875	0	-1.1184	0	-0.78789	0
DNLZ	-0.717405	0	-1.0205	0	-0.81203	0
SDE2	-0.716255	0	-0.56563	0	-0.5208	0
CCDC84	-0.71305	0	-0.97259	0	-0.79454	0
PRPF38A	-0.71088	0	-1.13	0	-0.89738	0
COG1	-0.708515	0	-1.0416	0	-0.58595	0
ERCC6-PGBD3	-0.70621	0.01816	-0.50193	0.03643	-0.26946	0.10912
SNAPC2	-0.70139	0	-0.78428	0	-0.73232	0
KIF18A	-0.701365	0	-1.0615	0	-0.96028	0
SNRPD1	-0.699905	0	-1.2288	0	-0.84505	0
ARIH1	-0.698525	0	-1.0609	0	-0.89296	0
VPS25	-0.697685	0	-1.0119	0	-0.84871	0
SF3A3	-0.69472	0	-1.035	0	-1.0001	0
MED28	-0.69021	0	-0.90936	0	-0.74191	0
DPAGT1	-0.68851	0	-0.88768	0	-0.60634	0
HIST1H2AK	-0.685375	0	-0.71431	0	-0.61593	0
COPB1	-0.68379	0	-0.78429	0	-0.48324	0
NR2C2AP	-0.68251	0	-1.0315	0	-0.90809	0
MCM5	-0.68158	0	-0.82533	0	-0.88176	0
ACTR2	-0.67926	0	-0.85275	0	-0.81417	0
HIST1H2AL	-0.678225	5.55E-05	-0.79649	0	-0.75359	0
SNRPF	-0.677215	0	-1.2527	0	-0.97327	0
PSMD1	-0.675405	0	-0.85192	0	-0.69029	0
SDHD	-0.67472	0.00072194	-0.23713	0.13273	-0.049703	0.4737
ABCB7	-0.67321	0	-0.67853	0	-0.58952	0
AATF	-0.670275	0	-0.69821	0	-0.52572	0
NHP2	-0.670035	0	-0.99302	0	-0.75824	0
OIP5	-0.669865	0	-0.73915	0	-0.70267	0
RPL11	-0.668395	0	-1.0177	0	-0.83826	0
OGT	-0.668115	0	-1.1188	0	-0.96685	0
DDX18	-0.666765	0	-0.89079	0	-0.8233	0
PAFAH1B1	-0.666085	0	-0.9339	0	-0.96614	0
C1orf109	-0.6659	0	-0.74496	0	-0.60629	0
MPI	-0.66528	0	-0.78361	0	-0.50497	0
PPP1CB	-0.663145	0	-0.90741	0	-0.73186	0
RRM2	-0.662425	0	-0.7191	0	-0.57784	0
RPS11	-0.6604	0	-0.8312	0	-0.62773	0
MRP63	-0.659575	0	-0.80764	0	-0.72283	0
NAPG	-0.658185	0	-0.96023	0	-0.66547	0
ORAOV1	-0.65663	0	-1.0739	0	-0.86026	0
RPL9	-0.655935	0.01816	-0.24699	0.29105	-0.20178	0.19998
SF3B3	-0.655525	0	-1.2393	0	-0.82961	0
NGLY1	-0.655395	0	-0.72069	0	-0.55318	0
KRTAP22-2	-0.65526	0.01816	-0.074618	0.67285	0.004736	0.8545
GTF2H2C	-0.653365	5.55E-05	-0.83894	0	-0.68323	0
CWC22	-0.6529	0	-0.976	0	-0.72123	0
KRTAP5-1	-0.652415	5.55E-05	-0.40269	0.001555	-0.46962	0
BUB3	-0.651825	0	-0.73909	0	-0.71306	0
BIRC5	-0.651095	0	-1.0498	0	-0.90989	0
BPTF	-0.64936	0	-0.27378	0.0042206	-0.23113	0.00055534
GAR1	-0.649335	0	-0.6089	0	-0.43155	0
CAPZB	-0.64698	0	-0.88316	0	-0.48666	0
RPL38	-0.645425	0.0017216	-0.72034	0	-0.61157	0
CIAO1	-0.64529	0	-0.9768	0	-0.84517	0
NDNL2	-0.645075	0	-0.84823	0	-0.77786	0
MRPL34	-0.643645	0	-1.0732	0	-0.76237	0
POLR2B	-0.642905	0	-0.97857	0	-0.69106	0
RPL4	-0.64123	0.00011107	-0.62691	0	-0.63937	0
PPP1R10	-0.63954	0	-0.67796	0	-0.55469	0
RPL35A	-0.63899	0.00022214	-0.64088	0	-0.60412	0
RPL18	-0.638085	0	-0.79405	0	-0.44523	0
EIF1	-0.63775	0	-0.8604	0	-0.91238	0
PRKRA	-0.63757	0	-0.72901	0	-0.42191	0
WEE1	-0.636885	0	-0.94604	0	-0.72826	0
WDR43	-0.63468	0	-1.1664	0	-0.89375	0
PSMC2	-0.634525	0	-0.88155	0	-0.70414	0
RPLP2	-0.632295	0	-1.0441	0	-0.89269	0
GTF2A2	-0.63188	0	-0.91706	0	-0.68787	0
RPL17	-0.630445	0.0017216	-0.86854	0	-0.82258	0
PFDN6	-0.63009	0	-0.95428	0	-0.70464	0
SNRPG	-0.629285	0.036375	-1.053	0	-0.6011	0
LSM7	-0.629255	0	-1.0982	0	-0.81606	0
NKAP	-0.62825	0	-0.78302	0	-0.73807	0
GTF2H3	-0.62677	0	-0.82223	0	-0.69463	0
ACIN1	-0.62672	0	-0.90099	0	-0.81835	0
HIST2H3D	-0.624675	0.0017216	-0.76642	0	-0.45077	0
PPP1R12A	-0.62411	0	-0.82789	0	-0.78593	0
TRIM28	-0.623965	0	-1.0978	0	-0.82388	0
PPP1R2	-0.623685	0	-0.69372	0	-0.63644	0
SAP18	-0.622885	0	-0.48869	0	-0.57446	0
ZBTB11	-0.617855	0	-0.95056	0	-0.78649	0
RASA4B	-0.61299	0.036375	0.009453	0.99972	-0.24365	0.18176
KIF23	-0.612865	0	-1.0165	0	-0.81712	0
TUBE1	-0.612505	0	-0.36878	0.00011107	-0.39324	0
CDC20	-0.611525	0	-1.1684	0	-0.99162	0
ALG2	-0.611325	0	-1.2175	0	-1.1143	0
CPSF3L	-0.61026	0	-0.84038	0	-0.5383	0
BRD4	-0.610135	0	-0.82668	0	-0.60055	0
HIST2H3C	-0.609425	0.0024435	-0.33972	0.033376	-0.30674	0.0063864
RPS15A	-0.608725	0.00049981	-0.61865	0	-0.46643	0
ZNF443	-0.608135	0.002499	-0.45785	0.0038874	-0.25859	0.022269
C21orf59	-0.60705	0	-0.86666	0	-0.65742	0
MUS81	-0.60653	0	-0.67403	0	-0.5267	0
GLRX5	-0.60549	0	-0.89814	0	-0.57172	0
PAK1IP1	-0.605325	0	-0.41966	0	-0.63499	0
NAPA	-0.60522	0	-0.44717	0	-0.51888	0
EMC3	-0.60067	0	-0.60201	0	-0.47608	0
SSBP3	-0.599245	0.0001666	-0.52682	0	-0.13037	0.054257
RBBP4	-0.59863	0	-1.0831	0	-0.82588	0
RPL34	-0.597795	0.054534	-1.2583	0	-1.0837	0
RPS12	-0.597345	0.0001666	-1.2126	0	-1.0413	0
MCM2	-0.59717	0	-0.90236	0	-0.74822	0
TPX2	-0.59693	0	-0.53468	0	-0.40702	0
SF3B2	-0.596845	0	-0.83735	0	-0.86657	0
COX17	-0.596805	0.0001666	-0.41314	0.00022214	-0.57142	0
UBE2M	-0.596615	0	-1.2776	0	-0.96367	0
TSR2	-0.596565	0	-1.0668	0	-0.95424	0
SF3A2	-0.59616	0	-0.69996	0	-0.51505	0
FTSJ3	-0.594605	0	-0.79486	0	-0.6427	0
CDC73	-0.593965	0	-0.72107	0	-0.57465	0
CHMP6	-0.59217	0	-0.55372	0	-0.45062	0
FLII	-0.58995	0	-0.40664	0	-0.33114	0
SUPT6H	-0.587535	0	-0.76865	0	-0.51196	0
ATP5D	-0.58555	0	-0.60407	0	-0.40237	0
UBA52	-0.58511	0	-0.77129	0	-0.6433	0
ZNRD1	-0.582625	0	-0.76357	0	-0.57864	0
COPS5	-0.582445	0	-1.0109	0	-0.9376	0
HMHB1	-0.582025	0.072694	-0.065929	0.69106	0.028548	0.90909
DEFB136	-0.581155	0.0043872	-0.20182	0.20242	-0.22204	0.043983
TOP2A	-0.580875	0	-1.0177	0	-0.81975	0
UBB	-0.579055	0.0046649	-0.89089	0	-0.79186	0
SMC3	-0.57877	0	-0.45783	0	-0.51121	0
SGOL1	-0.578215	0	-0.7606	0	-0.70023	0
SF3B1	-0.57758	0	-0.69762	0	-0.612	0
MRPL44	-0.577015	0	-0.80283	0	-0.41211	0
DNAJC8	-0.57667	0.00022214	-0.92668	0	-0.52266	0
PCNA	-0.576465	0	-1.1875	0	-0.98293	0
UTP20	-0.575775	0	-0.87572	0	-0.71848	0
ALG10	-0.575495	0.0010551	-0.491	5.55E-05	-0.29977	0.001666
WDR33	-0.5735	0	-1.0654	0	-0.83397	0
NOP58	-0.570585	0	-0.9352	0	-0.80273	0
PIGW	-0.57011	0	-0.30973	0.00072194	-0.2134	0.0012773
SPDL1	-0.56997	0	-0.78595	0	-0.74728	0
HSPA9	-0.568375	0	-1.1032	0	-0.78338	0
ANAPC1	-0.568155	0.00027767	-0.67271	0	-0.42118	0
SMNDC1	-0.568035	0	-0.81301	0	-0.64795	0
SF3B14	-0.56686	0	-0.88779	0	-0.65662	0
RPL30	-0.565015	0.001555	-0.83373	0	-0.8166	0
DHDDS	-0.564265	0	-1.0541	0	-0.92025	0
RPP21	-0.56353	0	-0.66611	0	-0.49195	0
XAB2	-0.563465	0	-1.1461	0	-0.90051	0
TRAIP	-0.56342	0	-0.38377	5.55E-05	-0.34261	0
KAT8	-0.56291	0	-0.64825	0	-0.52352	0
RRM1	-0.56176	0	-1.1686	0	-0.88799	0
SUGP1	-0.5617	0	-0.61952	0	-0.4211	0
CDC26	-0.56131	0	-0.70588	0	-0.59664	0
NANOG	-0.56112	0.0017771	-0.13426	0.2579	0.085827	0.68696
PAX8	-0.56101	0	-1.1023	0	-0.85853	0
C19orf53	-0.56009	0	-0.6605	0	-0.38287	0
WDR87	-0.558675	0	-0.12084	0.15999	-0.22637	0.00066641
YRDC	-0.558415	0	-1.1133	0	-0.97215	0
BMP8A	-0.557655	0.0074416	-0.61023	0	-0.6021	0
CLASRP	-0.55716	0	-0.61808	0	-0.49367	0
GPN2	-0.55629	0	-1.1462	0	-0.85279	0
CHD2	-0.55578	0	-0.67057	0	-0.38281	0
GOLGA6A	-0.55572	0.0074416	-0.40539	0.0092186	-0.40296	0.00022214
ACSL4	-0.55496	0	-0.19054	0.038318	-0.14214	0.019937
C1QBP	-0.55485	0	-0.53675	0	-0.40003	0
PRIM1	-0.55481	0	-0.62227	0	-0.474	0
DHX9	-0.55469	0	-0.87061	0	-0.6995	0
TRIAP1	-0.55427	0	-0.76929	0	-0.59778	0
RPL36A	-0.553595	0.0019992	-0.95619	0	-0.84345	0
SLC33A1	-0.552865	0	-0.89459	0	-0.72373	0
PELO	-0.552515	0	-0.75447	0	-0.63426	0
TIMM44	-0.55214	0	-0.61727	0	-0.54304	0
PTBP1	-0.55137	0	-0.49153	0	-0.25321	0.0001666
RNF113A	-0.55074	0	-0.56395	0	-0.61507	0
PFDN5	-0.550545	0	-0.80462	0	-0.65911	0
RAD9A	-0.54985	0	-0.60717	0	-0.53183	0
LCE1C	-0.54982	0.090798	-0.069662	0.69106	-0.047658	0.58194
COPS2	-0.54921	0	-0.80408	0	-0.54714	0
MRPL19	-0.549085	0	-0.61053	0	-0.37287	0
TAF1B	-0.54844	0	-0.90656	0	-0.54577	0
TPT1	-0.54762	0.00027767	-1.0573	0	-0.88513	0
RPL27	-0.54634	0	-0.82431	0	-0.69428	0
QARS	-0.54621	0	-0.97386	0	-0.82247	0
POLR3H	-0.54584	0	-0.74362	0	-0.58139	0
EEFSEC	-0.54576	0	-1.1183	0	-1.0146	0
SFTPA2	-0.54417	0.00038874	-0.2384	0.028433	-0.27984	0.00049981
IPO7	-0.544125	0	-0.46624	0	-0.25758	0.0001666
CLTC	-0.544075	0	-0.63865	0	-0.57251	0
CCNH	-0.54221	0	-0.71907	0	-0.47338	0
CDK1	-0.54183	5.55E-05	-1.0908	0	-0.94148	0
CTPS1	-0.541355	5.55E-05	-0.32424	0.00055534	-0.33984	0
PHF5A	-0.54028	5.55E-05	-1.0973	0	-0.87905	0
XRCC6	-0.53921	5.55E-05	-1.1259	0	-0.87795	0
CMPK1	-0.536795	5.55E-05	-0.76739	0	-0.70276	0
EFCAB4A	-0.536085	5.55E-05	-0.39914	0	-0.20683	0.001666
KPNB1	-0.535325	5.55E-05	-0.53303	0	-0.56931	0
NCMAP	-0.53521	5.55E-05	-0.083806	0.289	-0.096456	0.078247
NAA30	-0.533845	5.55E-05	-0.78126	0	-0.62472	0
MOGS	-0.533625	5.55E-05	-0.6549	0	-0.31581	0
ELOF1	-0.53283	5.55E-05	-0.36485	0.00011107	-0.4485	0
PABPN1	-0.532065	0.00072194	-0.81321	0	-0.68497	0
SNRNP25	-0.53144	5.55E-05	-0.65087	0	-0.58029	0
ZNHIT3	-0.530825	0.0003332	-0.45403	0.0001666	-0.50689	0
PMF1	-0.53078	5.55E-05	-0.93976	0	-0.82051	0
PTRH2	-0.529595	5.55E-05	-0.23325	0.011829	-0.2503	0.0001666
POC1B-GALNT4	-0.52873	0.10901	-0.58584	0.018215	-0.19892	0.19998
VPS37A	-0.52714	5.55E-05	-0.51073	0	-0.5366	0
NUP85	-0.526765	5.55E-05	-0.82913	0	-0.67046	0
SNAPC5	-0.525965	0.00077748	-0.66199	0	-0.65303	0
PRKCI	-0.52583	5.55E-05	-0.27836	0.0034986	-0.20159	0.0021658
RNF123	-0.524855	5.55E-05	-0.27934	0.0034986	-0.32694	0
RPS25	-0.52447	0.00077748	-0.52564	0	-0.60024	0
EIF3C	-0.52431	0.0028322	-0.7598	0	-0.52727	0
MAT2A	-0.522925	5.55E-05	-0.92539	0	-0.82531	0
BLOC1S2	-0.522795	5.55E-05	-0.55758	0	-0.47721	0
RPS3	-0.521535	0.00083301	-1.3281	0	-1.2491	0
GET4	-0.52148	5.55E-05	-0.85688	0	-0.54179	0
TSR1	-0.52084	5.55E-05	-0.54715	0	-0.34835	0
MRPS26	-0.52068	5.55E-05	-0.81934	0	-0.62089	0
PRMT1	-0.51991	5.55E-05	-1.1055	0	-0.7839	0
SRP9	-0.51908	0.0030544	-0.64933	0	-0.60565	0
SPTSSA	-0.518445	5.55E-05	-0.49605	0	-0.64351	0
FAM86A	-0.51783	5.55E-05	-0.68107	0	-0.40168	0
KIFC1	-0.517205	5.55E-05	-0.59288	0	-0.14943	0.014994
NOL6	-0.516785	5.55E-05	-0.90981	0	-0.72443	0
MTPAP	-0.516425	5.55E-05	-0.52969	0	-0.39841	0
DDX56	-0.5164	5.55E-05	-1.1533	0	-0.87355	0
MRPL30	-0.515845	5.55E-05	-0.18497	0.042872	-0.12691	0.032765
SLC35B1	-0.515695	5.55E-05	-0.82562	0	-0.49226	0
RAD51D	-0.51499	5.55E-05	-0.81711	0	-0.44442	0
RPL10A	-0.514685	5.55E-05	-0.66708	0	-0.65628	0
WWTR1	-0.51462	0.00011107	-0.59206	0	-0.55786	0
MED24	-0.51359	5.55E-05	-0.47187	0	-0.41844	0
NUDT21	-0.512445	0.00011107	-1.1312	0	-0.81772	0
MRPL17	-0.51204	0.00011107	-0.98268	0	-0.73256	0
GABPB1	-0.5118	0.00011107	-0.95134	0	-0.61403	0
XRCC3	-0.51094	0.00011107	-1.0622	0	-0.84084	0
MRPS11	-0.510665	0.00011107	-0.70939	0	-0.59471	0
TTF1	-0.510655	0.00011107	-0.79929	0	-0.41542	0
ALYREF	-0.51051	0.00011107	-1.0027	0	-0.90958	0
GTF2H5	-0.510275	0.0039984	-0.030617	0.67862	-0.14085	0.082468
MRPL53	-0.510085	0.00011107	-0.84737	0	-0.72117	0
RPS19BP1	-0.510085	5.55E-05	-0.37004	0.00011107	-0.57086	0
NOL7	-0.50982	0.00011107	-0.81129	0	-0.63824	0
GTF3C2	-0.508975	0.00011107	-0.67737	0	-0.39047	0
RRAGA	-0.508615	0.00011107	-0.70326	0	-0.527	0
CKAP5	-0.508485	0.00011107	-0.97713	0	-0.7306	0
C7orf10	-0.508075	0.00011107	0.10968	0.39968	0.075443	0.70784
ACTR10	-0.508025	0.00011107	-0.73623	0	-0.67442	0
VMP1	-0.507875	0.00011107	-0.92832	0	-0.68283	0
GPX4	-0.507665	0.00011107	-1.3429	0	-0.94625	0
LONP1	-0.507185	0.00011107	-0.98849	0	-0.67316	0
KRTAP4-4	-0.50704	0.10901	0.10651	0.65441	0.11432	0.70917
ACTB	-0.506425	0.00099961	-0.52983	0	0.31639	0.004054
HGS	-0.50632	0.00011107	-0.7789	0	-0.70617	0
ATP5A1	-0.5057	0.00011107	-0.72833	0	-0.38307	0
SMC5	-0.505515	0.00011107	-0.94848	0	-0.78408	0
SYF2	-0.50517	0.00011107	-0.79974	0	-0.67889	0
DBR1	-0.50496	0.00011107	-0.79153	0	-0.53492	0
DUT	-0.504795	0	-0.86028	0	-0.60652	0
DEXI	-0.50437	0.00011107	-0.4341	0	-0.24113	0.00038874
ERCC2	-0.503425	0.00011107	-0.73797	0	-0.58422	0
NME3	-0.502905	0.00011107	-0.13808	0.11618	-0.13289	0.026823
TAF10	-0.50249	0.00011107	-0.55404	0	-0.458	0
AARS	-0.50214	0.00011107	-1.1525	0	-1.0921	0
KRT81	-0.501935	0.10901	-0.42872	0.05459	-0.089874	0.52735
ORC1	-0.501285	0.00011107	-0.84637	0	-0.53252	0
NUP160	-0.500525	0.00011107	-0.73881	0	-0.66055	0
EIF4A1	-0.49955	0.0011107	-0.76352	0	-0.48737	0
SRBD1	-0.499425	0.00011107	-0.94129	0	-0.6687	0
LTV1	-0.499295	0.00011107	-0.49374	0	-0.36281	0
EIF3A	-0.499095	0.00011107	-0.74286	0	-0.77586	0
GEMIN7	-0.497555	0.00011107	-0.45358	0	-0.43344	0
ATL2	-0.49516	0.00011107	-0.61108	0	-0.48052	0
MRPL11	-0.494765	0.00011107	-0.59028	0	-0.57553	0
SCAP	-0.493955	0.00011107	-0.20205	0.028711	-0.40716	0
CDH11	-0.493855	0.00011107	-0.13991	0.11246	-0.030209	0.34664
SIRT6	-0.493835	0.00011107	-0.34299	0.0003332	-0.0127	0.46815
LDB1	-0.49342	0.00011107	-0.8929	0	-0.20351	0.0021103
PPP1R15B	-0.493405	0.00011107	-0.85548	0	-0.73916	0
TSFM	-0.492895	0.00011107	-0.69922	0	-0.39801	0
GLTPD2	-0.492415	0.00011107	-0.06282	0.38646	-0.16866	0.0077192
KCMF1	-0.49167	0.00011107	-0.96567	0	-0.6512	0
COG3	-0.491645	0.00011107	-0.90238	0	-0.58539	0
DEFB114	-0.49148	0.10901	-0.5368	0.03643	-0.18736	0.2363
TGIF2-C20orf24	-0.491475	0.10901	-0.27177	0.2002	0.0068026	0.8545
IARS	-0.491055	0.00011107	-1.0872	0	-0.74879	0
MCTS1	-0.490525	0.00011107	-0.41969	0	-0.37278	0
VEZT	-0.489605	0.00011107	-0.44648	0	-0.32531	0
RPF1	-0.489495	0.00011107	-0.42775	0	-0.45686	0
TCP1	-0.48934	0.00011107	-0.80123	0	-0.65457	0
POC5	-0.48872	0.00011107	-0.33909	0.0003332	-0.19687	0.0023324
EIF5	-0.48851	0.00011107	-0.5393	0	-0.46382	0
SPIC	-0.488425	0.00011107	-0.21749	0.019437	-0.06147	0.18371
PRPF4	-0.48804	0.00011107	-0.73225	0	-0.65959	0
KIAA0319L	-0.487965	0.00011107	-0.23523	0.011051	-0.12828	0.031432
LAMTOR2	-0.48751	0	-0.55125	0	-0.3862	0
PFKFB3	-0.486265	0.00011107	-0.43634	0	-0.20791	0.0016105
IGBP1	-0.48595	0.00011107	-0.72105	0	-0.5795	0
PGP	-0.48538	0.00011107	-0.53615	0	-0.36851	0
CFLAR	-0.484035	0	-0.63127	0	-0.57099	0
THOC5	-0.483985	0.00011107	-0.93359	0	-0.66736	0
SPANXC	-0.483355	0.10901	-0.46724	0.05459	-0.32811	0.054534
SLTM	-0.48167	0.0001666	-0.21028	0.023491	-0.4327	0
PNO1	-0.481565	0.0001666	-0.69328	0	-0.57057	0
ATP2A2	-0.479385	0.00022214	-0.87732	0	-0.76579	0
POLR1C	-0.478735	0.00022214	-0.62497	0	-0.59824	0
RRS1	-0.477445	0.00022214	-0.75695	0	-0.68868	0
RPS13	-0.477395	0.0020548	-0.59214	0	-0.62177	0
UBE2G2	-0.47709	0.00022214	-1.0623	0	-0.67303	0
TSPAN31	-0.476715	0.00022214	-0.26192	0.0052757	-0.16411	0.0086078
STATH	-0.47656	0.0064419	-0.12116	0.29733	-0.13706	0.088521
TFAM	-0.47589	0.00094408	-0.81637	0	-0.51364	0
FANCD2	-0.47501	0.00022214	-1.0903	0	-0.77396	0
PSTPIP2	-0.474715	0.00022214	-0.19572	0.034042	-0.14726	0.01666
BUD31	-0.47447	0.00022214	-0.80408	0	-0.4349	0
SSR2	-0.474215	0.00022214	-0.7001	0	-0.52604	0
ZMAT5	-0.473555	0.00022214	-0.67406	0	-0.6269	0
TRMT10C	-0.473435	0.00022214	-0.46574	0	-0.27383	0
ANAPC10	-0.47216	0.00022214	-0.82973	0	-0.56035	0
KDM5C	-0.47172	0.00022214	-0.18858	0.039651	-0.15596	0.011884
FRG2B	-0.471555	0.10901	-0.71037	0	-0.28562	0.072694
ZNF22	-0.47136	0.00022214	-0.24771	0.0075526	-0.15505	0.012162
EFTUD2	-0.470675	0.00027767	-0.73241	0	-0.6362	0
IL20	-0.470385	0.00027767	-0.15271	0.085744	-0.048068	0.24207
BRWD1	-0.469665	0.00027767	-0.77189	0	-0.46935	0
EXOSC1	-0.46949	0.00027767	-0.95623	0	-0.74885	0
C20orf112	-0.46945	0.00027767	-0.32725	0.00055534	-0.11052	0.05248
CHMP1A	-0.46903	0.00027767	-0.072654	0.33748	-0.19286	0.0027212
WDR18	-0.468775	0.00027767	-0.83807	0	-0.60983	0
CDC42	-0.46848	0.00027767	-0.78873	0	-0.52777	0
POLR3B	-0.467795	0.00027767	-0.93514	0	-0.80199	0
POLR3K	-0.467555	0.00027767	-1.2601	0	-1.091	0
KRTAP10-9	-0.467525	0.025268	-0.30834	0.054257	-0.3122	0.0056645
YARS2	-0.46731	0.00027767	-0.79156	0	-0.68278	0
CCDC42B	-0.467255	0.00027767	-0.04832	0.46293	-0.10494	0.062198
LGALS9C	-0.466955	0.0072194	-0.22992	0.070362	-0.084076	0.22186
DPM1	-0.46688	0.00027767	-0.5401	0	-0.36312	0
ELMO2	-0.46686	0.00027767	-0.67297	0	-0.32179	0
HNRNPA1	-0.46572	0.002388	-0.51619	0	-0.41344	0
ELP4	-0.46533	0.00027767	-0.83284	0	-0.72067	0
EIF3F	-0.46512	0.002499	-0.86603	0	-0.65858	0
ERVW-1	-0.464405	0.12723	-0.38703	0.090965	-0.10706	0.49103
FANCI	-0.463825	0.00027767	-1.0506	0	-0.79904	0
NUFIP1	-0.46364	0.00027767	-0.51621	0	-0.46409	0
MAN1A1	-0.46343	0.00027767	-0.21777	0.019326	-0.050045	0.23208
DRAP1	-0.46302	0.00027767	-0.24233	0.0086078	-0.093421	0.084911
PDPK1	-0.462835	0.00027767	-1.2242	0	-0.96378	0
SCFD1	-0.462725	0.00027767	-0.61643	0	-0.37447	0
MAD2L1BP	-0.46247	0.00027767	-0.52835	0	-0.40126	0
MCM4	-0.461805	0.00027767	-0.5005	0	-0.56621	0
SRFBP1	-0.461235	0.00027767	-0.41477	0	-0.34531	0
CEP85L	-0.4602	0.00027767	-0.19663	0.032876	-0.11248	0.049981
MMS19	-0.459915	0.00027767	-0.8454	0	-0.66082	0
CDK2	-0.459645	0.00027767	-0.52135	0	-0.2569	0.0001666
C1GALT1	-0.45959	0.00027767	-0.25787	0.0057755	-0.23821	0.00038874
STAC3	-0.4594	0.00027767	-0.27617	0.0037763	-0.11562	0.045427
FAM207A	-0.45937	0.0080524	-0.16213	0.18476	0.019458	0.80963
MAP6	-0.459225	0.00027767	-0.12769	0.14244	-0.19558	0.0024435
COL4A3BP	-0.45919	0.00027767	-0.30768	0.00083301	-0.32739	0
TBCB	-0.458885	0.00027767	-0.95762	0	-0.76072	0
GMPPB	-0.45877	0.00027767	-0.84847	0	-0.7656	0
AASDHPPT	-0.45865	0.00027767	-0.37125	0.00011107	-0.35583	0
ARL15	-0.458385	0.00027767	-0.033549	0.55229	0.09275	0.55401
MRPS18A	-0.45816	0.00027767	-0.63406	0	-0.47461	0
ZCCHC9	-0.45754	0.00027767	-0.31026	0.00072194	-0.29674	0
MED8	-0.457205	0.00027767	-0.48113	0	-0.18044	0.0045538
MRPL40	-0.45717	0.00027767	-0.61451	0	-0.43463	0
SETD1B	-0.456915	0.00027767	-0.91919	0	-0.68336	0
ERVV-1	-0.45687	0.12723	0.19487	0.38163	-0.0076559	0.81818
SLMO2	-0.456795	0.00027767	-1.0973	0	-0.8672	0
HEATR1	-0.456615	0.00027767	-1.0163	0	-0.85477	0
TIMM22	-0.45648	0.00027767	-0.49019	0	-0.58669	0
SPATA16	-0.454165	0.00038874	-0.064552	0.37796	-0.065186	0.1676
TCEB1	-0.454135	0.0087188	-1.0798	0	-0.85873	0
CABS1	-0.454045	0.0003332	0.12189	0.33659	0.048156	0.9774
DTYMK	-0.45334	0.0003332	-0.74651	0	-0.6082	0
SNRNP35	-0.452885	0.00044427	-0.68081	0	-0.52284	0
FXN	-0.452795	0.00027767	-0.64537	0	-0.76426	0
AHNAK	-0.45266	0.00038874	-0.40915	0	-0.21101	0.0014994
NCAPH2	-0.45235	0.00044427	-0.84802	0	-0.67152	0
WHAMM	-0.450425	0.00044427	-0.32984	0.00049981	-0.37435	0
MED20	-0.45003	0.00044427	-0.88242	0	-0.74279	0
MTO1	-0.4494	0.00044427	-0.36402	0.00011107	-0.3654	0
ZNF207	-0.449315	0.00044427	-0.55101	0	-0.51878	0
MRPS35	-0.44894	0.00044427	-0.88216	0	-0.62849	0
CCT6A	-0.448355	0.0029988	-0.54162	0	-0.29432	0.00044427
ERP44	-0.448035	0.00044427	-0.14926	0.093019	-0.046893	0.2479
LAMP5	-0.447825	0.00044427	-0.27466	0.0039984	0.06066	0.85145
TRIM49	-0.44781	0.036319	-0.39155	0.013162	-0.29274	0.0091631
RCHY1	-0.447775	0	-0.24723	0.0018882	-0.20552	0.0001666
CENPC	-0.447135	0.00044427	-0.66678	0	-0.41848	0
ALG1	-0.44709	0.00044427	-0.99629	0	-0.93591	0
CDC7	-0.446515	0.00049981	-1.1062	0	-0.98284	0
SRSF11	-0.446355	0.00049981	-0.87259	0	-0.55606	0
SEC22A	-0.445545	0.00049981	-0.095384	0.24179	-0.066764	0.16216
RAD21	-0.44496	0.00049981	-0.95885	0	-0.65784	0
SP5	-0.44472	0.00049981	0.11791	0.35797	-0.035126	0.31588
RPL32	-0.444245	0.036819	-0.92264	0	-0.53809	0
HNRNPM	-0.44358	0.00049981	-0.65997	0	-0.44363	0
NRIP3	-0.44332	0.00049981	-0.15647	0.08008	-0.081342	0.1149
VTI1B	-0.44331	0.00049981	-0.4348	0	-0.31507	0
CTAGE1	-0.44253	0.00049981	-0.28739	0.0028878	-0.19459	0.0025546
CSH2	-0.44147	0.036819	-0.15714	0.3131	-0.18497	0.08219
WHSC1	-0.440825	0.00061087	-0.24239	0.0086078	-0.29198	0
PRMT5	-0.44064	0.00049981	-1.01	0	-0.90482	0
PAGR1	-0.439915	0.00055534	-0.55955	0	-0.53312	0
CCDC107	-0.43926	0.00061087	-0.3393	0.0003332	-0.29163	0
MICU2	-0.439045	0.00061087	-0.10636	0.20364	-0.085352	0.10307
FBXO43	-0.43787	0.00066641	-0.31127	0.00072194	-0.36381	0
HIST1H3G	-0.43771	0.00066641	-0.59992	0	-0.57309	0
FNTB	-0.437685	0.00066641	-0.82058	0	-0.89408	0
EID1	-0.437575	0.00066641	-0.15693	0.079302	-0.14963	0.014716
GHR	-0.43745	0.00066641	-0.023926	0.61321	-0.0049002	0.52913
CTU2	-0.437245	0.00077748	-0.71133	0	-0.62348	0
MMP8	-0.437195	0.00066641	-0.099753	0.22691	-0.18028	0.0045538
NDUFB10	-0.437115	0.00066641	-0.51832	0	-0.48115	0
TRMT6	-0.43673	0.00077748	-0.76757	0	-0.45247	0
ENKD1	-0.43649	0.00077748	-0.24135	0.0088299	-0.13073	0.028711
RPL15	-0.436435	0.040595	-1.4981	0	-1.074	0
IVNS1ABP	-0.436135	0.00077748	-0.25541	0.0061087	-0.11235	0.050258
ATP6V1A	-0.435965	0.00083301	-1.0886	0	-0.93703	0
PRPF40A	-0.43585	0.00083301	-0.82959	0	-0.54113	0
SYCP2L	-0.434505	0.00083301	-0.17967	0.048481	-0.027381	0.36458
AFMID	-0.434405	0.00083301	-0.045072	0.48165	-0.082128	0.11301
ZBTB8OS	-0.433975	0.00088854	-0.93984	0	-0.80434	0
TMED10	-0.43377	0.00083301	-1.177	0	-0.86838	0
MAPK1	-0.43336	0.00088854	-0.67379	0	-0.44964	0
CKS2	-0.43299	0.0034986	-0.32454	0.004054	-0.087894	0.14372
HTATSF1	-0.43297	0.00088854	-0.868	0	-0.56827	0
NDUFB8	-0.432595	0.00088854	-0.391	0	-0.30246	0
VPS26A	-0.432545	0.00088854	-0.78599	0	-0.59511	0
MRGBP	-0.43252	0.00088854	-0.83352	0	-0.64445	0
RBL1	-0.43204	0.00088854	-0.33756	0.0003332	-0.14851	0.015716
HPGDS	-0.432035	0.00088854	0.11048	0.39668	0.0084001	0.64147
PPAN	-0.431945	0.00088854	-0.95998	0	-0.66922	0
EDARADD	-0.4315	0.00088854	-0.093581	0.24896	-0.10617	0.060532
RPL5	-0.43075	0.044205	-1.068	0	-1.0271	0
DRGX	-0.4305	0.00088854	-0.27366	0.0042206	-0.098992	0.072083
ABT1	-0.43047	0.00088854	-0.77405	0	-0.63096	0
CDK7	-0.430295	0.00088854	-0.47304	0	-0.3831	0
MROH6	-0.430045	0.00088854	-0.21185	0.022325	-0.22647	0.00066641
SWSAP1	-0.429735	0.00088854	-0.35291	0.00022214	-0.19338	0.0027212
STAT1	-0.429585	0.00088854	-0.25996	0.0053868	-0.19338	0.0027212
FERMT1	-0.429545	0.00088854	-0.22944	0.013495	0.00034352	0.57422
PLK1	-0.42945	0.00088854	-1.0221	0	-0.77576	0
GTF2IRD2B	-0.428835	0.00088854	-0.26502	0.0049425	-0.25464	0.0001666
C15orf38-AP3S2	-0.428685	0.12723	-0.2616	0.2002	-0.46924	0
TTF2	-0.428465	0.00094408	-0.52117	0	-0.42487	0
HINFP	-0.42717	0.00099961	-1.058	0	-0.73338	0
CNOT1	-0.42715	0.00088854	-0.27866	0.0034986	-0.091571	0.089243
CYP11A1	-0.42715	0.00094408	-0.11789	0.16743	-0.15919	0.010551
UBE2G1	-0.42688	0.00094408	-0.12912	0.13889	-0.036173	0.31027
MT2A	-0.426555	0.12723	-0.20932	0.41823	-0.22583	0.18176
TP53BP1	-0.42632	0.00094408	-0.24215	0.0087188	-0.20978	0.0016105
RFC3	-0.42555	0.00099961	-0.55613	0	-0.30761	0
SEPP1	-0.424085	0.00099961	-0.36384	0.00011107	-0.2685	0
ITGAV	-0.42396	0.0010551	-0.46743	0	-0.3381	0
KTI12	-0.423265	0.00099961	-0.52022	0	-0.51373	0
HIST1H2AC	-0.42299	0.004165	-0.2784	0.011162	-0.32294	5.55E-05
SNX1	-0.42287	0.0010551	-0.30563	0.00099961	-0.33409	0
RNMT	-0.42267	0.0010551	-0.53998	0	-0.47832	0
TUBGCP4	-0.42192	0.0011107	-0.93488	0	-0.93916	0
NUDCD2	-0.420735	0.0010551	-0.60155	0	-0.27866	0
MRPS31	-0.42065	0.0011662	-0.4558	0	-0.36039	0
PECR	-0.420015	0.0011107	-0.1064	0.20353	-0.10461	0.062864
TMTC2	-0.41979	0.0011107	-0.11186	0.18693	-0.098553	0.07336
TAS2R20	-0.419705	0.0011107	-0.016717	0.6613	-0.0069108	0.51352
PPP2R4	-0.419385	0.0011662	-0.76093	0	-0.62807	0
COPS8	-0.419265	0.0011662	-0.85487	0	-0.62327	0
TRRAP	-0.418475	0.0011662	-0.33055	0.00049981	-0.34968	0
WDR36	-0.41825	0.0011662	-0.49436	0	-0.49255	0
LSM14A	-0.41806	0.0011662	-0.55516	0	-0.36612	0
RFWD3	-0.417905	0.0011662	-1.0889	0	-0.7512	0
ADCK2	-0.41756	0.0011662	-0.16767	0.062642	-0.17266	0.006553
RPL21	-0.416345	0.048648	-0.99826	0	-0.97262	0
TMEM110	-0.41629	0.0011662	-0.16707	0.06342	-0.22787	0.00055534
WDR52	-0.41597	0.0011662	-0.12332	0.15394	-0.043586	0.26645
FANCE	-0.41593	0.0012217	-0.37564	0.00011107	-0.34648	0
STOML3	-0.41584	0.0011662	-0.027077	0.5916	0.1065	0.44177
C1orf86	-0.41573	0.0011662	-0.35894	0.00011107	-0.36958	0
STARD7	-0.415655	0.0012217	-0.69148	0	-0.49599	0
COX6B1	-0.4153	0.0011662	-0.46794	0	-0.28392	0
DDN	-0.41509	0.0012217	-0.25001	0.0071083	-0.32197	0
RBM10	-0.41494	0.0012217	-0.7915	0	-0.26821	0
CHMP2A	-0.413975	0.0012217	-1.0214	0	-0.73219	0
TNFSF10	-0.41323	0.0021103	-0.83089	0	-0.70157	0
NAGS	-0.412835	0.0012217	-0.033889	0.55062	-0.085983	0.10185
VPS4A	-0.412315	0.0012217	-0.49571	0	-0.30799	0
SCG2	-0.41206	0.0012217	-0.24095	0.009052	-0.18447	0.0039429
MRPL16	-0.412005	0.0012217	-0.3927	0	-0.24686	0.00022214
HIST1H2AH	-0.41179	0.0047204	-0.30996	0.0049425	-0.31162	0.00022214
NUS1	-0.411045	0.0048315	-0.57201	0	-0.58215	0
NDUFA6	-0.410745	0.0012217	-0.37069	0.00011107	-0.42026	0
ATP6AP1	-0.410705	0.0012217	-0.55636	0	-0.49952	0
PRPF18	-0.410485	0.0012217	-0.44391	0	-0.52326	0
NOP16	-0.410045	0.0012217	-1.0591	0	-0.78749	0
CRCP	-0.4098	0	-0.70904	0	-0.59002	0
B3GALT1	-0.40976	0.0012217	-0.21924	0.018937	-0.078368	0.12267
COA6	-0.409225	0.0022214	-0.49123	5.55E-05	-0.33272	0.00011107
PAK4	-0.4088	0.0012217	-0.44306	0	-0.3657	0
NSF	-0.408655	0.0012773	-0.43632	0	-0.35463	0
APITD1	-0.408545	0.0012773	-0.31499	0.00072194	-0.29513	0
GINS1	-0.407595	0.0012773	-0.83678	0	-0.76316	0
ATP6V1E1	-0.407005	0.0012773	-0.76076	0	-0.61029	0
MCM8	-0.40678	0.0012773	-0.28085	0.0033876	-0.18562	0.0037763
THOC2	-0.40668	0.0012773	-0.91218	0	-0.66207	0
OAT	-0.406145	0.0012773	-0.19424	0.035209	-0.24029	0.00038874
TUBA1C	-0.4061	0.015494	-0.91856	0	-0.83346	0
SRRM1	-0.40493	0.0013883	-0.41069	0	-0.18318	0.0042761
WFDC2	-0.40487	0.0012773	-0.10796	0.19842	-0.10862	0.055645
SMU1	-0.404855	0.0013328	-1.2563	0	-1.0209	0
CORO6	-0.40361	0.0013883	-0.13141	0.1325	0.031833	0.86472
PCBP1	-0.403465	0.0014439	-0.97238	0	-0.72109	0
MCHR1	-0.403425	0.0014439	-0.27826	0.0034986	-0.18609	0.0036652
ADH5	-0.40328	0.016494	-0.34423	0.0066085	-0.37016	0.0001666
DENR	-0.403205	0.0055534	-0.60379	0	-0.43567	0
CRKL	-0.403135	0.0022769	-0.69034	0	0.61133	0
N4BP2	-0.402565	0.0014439	-0.18361	0.044316	-0.034311	0.32032
DPM2	-0.402515	0.0014439	-0.5334	0	-0.45965	0
IQCB1	-0.401665	0.0014439	-0.33219	0.00038874	-0.28811	0
RBMX	-0.401525	0.0023324	-0.93449	0	-0.65982	0
GFM1	-0.401515	0.0014439	-0.36741	0.00011107	-0.25429	0.0001666
MRPL32	-0.401415	0.0014994	-0.26452	0.0049425	-0.42594	0
CHTF8	-0.40118	0.0014439	-0.57559	0	-0.40519	0
KRT6C	-0.401075	0.053479	-0.27168	0.086577	-0.20293	0.061143
VPS52	-0.40093	0.0014439	-0.56834	0	-0.44955	0
KRTAP5-10	-0.40074	0.017327	-0.43151	0.00066641	-0.40047	5.55E-05
EXOC8	-0.40072	0.0014994	-0.44029	0	-0.4695	0
RFC5	-0.4007	0.0014439	-0.6421	0	-0.55371	0
ZNHIT2	-0.400595	0.0014439	-0.89416	0	-0.82944	0
CD63	-0.40058	0.0014439	-0.52608	0	-0.19056	0.0029988
WDR3	-0.400545	0.0014439	-0.77134	0	-0.62322	0
RICTOR	-0.40032	0.001666	-0.73349	0	-0.46266	0
PSMG3	-0.39989	0.001666	-0.68179	0	-0.48612	0
KMT2C	-0.39974	0.001666	-0.14303	0.1054	-0.25425	0.0001666
DDRGK1	-0.3996	0.0014994	-0.18827	0.039929	-0.16528	0.0082746
POLN	-0.39944	0.0017216	-0.0062233	0.73966	-0.032472	0.33187
MRPL43	-0.39896	0.0018326	-0.65986	0	-0.59516	0
GTPBP4	-0.398365	0.0017216	-1.1251	0	-1.009	0
XCL2	-0.397995	0.00572	-0.09603	0.30116	-0.08566	0.15044
EIF5B	-0.397825	0.0018882	-0.40788	0	-0.27365	0
POLE3	-0.397545	0.0017771	-0.50613	0	-0.40834	0
GCSAML	-0.397395	0.0018882	0.028916	0.98656	-0.14221	0.019937
RAB22A	-0.39737	0.0018882	-0.029374	0.57794	-0.11845	0.04215
CCDC59	-0.397225	0.0018882	-0.5071	0	-0.39306	0
FXYD5	-0.397175	0.0018882	0.0028333	0.80569	0.099869	0.49725
CRK	-0.39682	0.0018882	-0.66576	0	-0.43193	0
UBE2L3	-0.396605	0.002499	-0.60321	0	-0.48832	0
TSEN2	-0.396245	0.0018882	-0.63874	0	-0.4545	0
CTSC	-0.396145	0	0.020671	0.92203	-0.019086	0.29705
C17orf96	-0.395775	0.0018882	-0.18905	0.039263	-0.21825	0.00099961
CARD6	-0.39545	0.0019437	-0.16168	0.072861	-0.070119	0.14983
PAF1	-0.395365	0.0019437	-0.342	0.0003332	-0.26978	0
UBE2I	-0.39533	0.0018882	-1.0217	0	-0.97328	0
MED17	-0.39529	0.0019437	-0.5081	0	-0.38499	0
MEN1	-0.39489	0.0018882	-0.27958	0.0034431	-0.23574	0.00038874
ZNF461	-0.394665	0.0019992	-0.25067	0.0069973	0.043766	0.9799
TRMT1L	-0.394085	0.0019992	-0.2088	0.024379	0.04657	0.993
CEP290	-0.393515	0.0019992	-0.48718	0	-0.2664	5.55E-05
TUBG1	-0.393455	0.0019992	-0.65091	0	-0.55775	0
TAZ	-0.39328	0.0020548	-0.19994	0.030099	-0.26293	0.00011107
LUC7L3	-0.393245	0.0020548	-0.6935	0	-0.67917	0
FAM120A	-0.39294	0.0019992	-0.26882	0.0046649	-0.14601	0.017327
SERPINA6	-0.39222	0.0020548	0.008073	0.84728	-0.17766	0.0051091
GDAP1L1	-0.392055	0.0021658	-0.16061	0.074416	-0.012092	0.47398
MT1A	-0.391875	0.057144	-0.51165	0.0014994	-0.12305	0.20742
TFEC	-0.391495	0.0021658	-0.1159	0.17349	-0.084391	0.10563
RAD54L	-0.391095	0.0021658	-0.29999	0.0012773	-0.24897	0.0001666
ABCB10	-0.391	0.019215	-0.023955	0.71483	0.052999	0.93652
GPR89A	-0.390825	0.019492	-0.55396	0	-0.29099	0.0023324
FPGT-TNNI3K	-0.390335	0.0021658	-0.098994	0.22991	0.091164	0.56917
CD3EAP	-0.38996	0.0022214	-0.49407	0	-0.18241	0.0043872
VPS18	-0.389845	0.0022214	-0.87221	0	-0.70031	0
RGS6	-0.389795	0.0021658	-0.14797	0.095629	-0.10135	0.067696
RNF4	-0.389585	0.0022214	-0.5416	0	-0.37841	0
DONSON	-0.389335	0.0022214	-0.8611	0	-0.87971	0
NFATC2IP	-0.389305	0.0022214	-0.48237	0	-0.24643	0.00022214
ATP6V1G1	-0.389185	0.0022769	-0.75514	0	-0.58651	0
WDR7	-0.38912	0.0021658	-0.62892	0	-0.53327	0
INCENP	-0.389065	0.0022214	-1.0796	0	-0.80985	0
CDC45	-0.38876	0.0022769	-0.42772	0	-0.58716	0
HIST1H3F	-0.38865	0.0022214	-0.14387	0.10363	-0.19664	0.002388
UBR4	-0.388495	0.0022769	-0.91005	0	-0.78076	0
SS18L2	-0.38809	0.0063864	-0.84299	0	-0.6886	0
SDHAF2	-0.38792	0.0022769	-0.38592	5.55E-05	-0.37257	0
NNT	-0.38771	0.0022769	-0.40917	0	-0.12561	0.034431
TPR	-0.387525	0.0022769	-0.7709	0	-0.66775	0
PPIL1	-0.387435	0.0022214	-0.48651	0	-0.37719	0
PDCD7	-0.387405	0.0022769	-0.84291	0	-0.64886	0
ARCN1	-0.38717	0.0022769	-0.6554	0	-0.74175	0
PSMA7	-0.387155	0.0022769	-0.89748	0	-0.56541	0
HIST1H1D	-0.38708	0.0022769	-0.14242	0.10701	-0.15999	0.010163
MED18	-0.38691	0.0022769	-0.60723	0	-0.2974	0
SLC3A2	-0.38687	0.0022214	-0.60835	0	-0.58601	0
USP32	-0.386665	0.0022769	-0.0022114	0.76937	-0.13757	0.023158
NGB	-0.386325	0.0022769	-0.24165	0.0088299	-0.2544	0.0001666
MEDAG	-0.386185	0.0022769	-0.11298	0.18298	-0.1105	0.05248
RAB4A	-0.386075	0.0022769	-0.15061	0.090132	-0.14888	0.015438
CDK5RAP3	-0.386025	0.0022769	-0.41604	0	-0.41519	0
SUMO2	-0.38588	0.058533	-0.81063	0	-0.41213	0
ME2	-0.38575	0.0022769	-0.2471	0.0076082	0.11099	0.40801
UBQLN1	-0.385675	0.0022769	-0.28258	0.0032765	-0.19782	0.0022769
CINP	-0.38559	0.0022769	-0.75003	0	-0.6369	0
ATP13A1	-0.385455	0.0022769	-0.66865	0	-0.44233	0
GNB1L	-0.384385	0.0022769	-0.79954	0	-0.57154	0
ZNF304	-0.3843	0.0022769	-0.06615	0.36997	-0.0066954	0.51558
PRLR	-0.38422	0.0022769	-0.043842	0.4887	-0.036286	0.30982
DUSP3	-0.383885	0.0022769	0.039644	0.89937	-0.026658	0.37008
RPL23A	-0.383645	0.059643	-1.147	0	-1.0046	0
MRPL38	-0.38358	0.0023324	-0.94096	0	-0.5942	0
SMARCA5	-0.383355	0.0022769	-0.55606	0	-0.32469	0
HIRA	-0.38324	0.0023324	-1.0066	0	-0.8998	0
GSTM2	-0.38317	0.0022769	-0.13918	0.11396	-0.077485	0.12534
POLH	-0.38301	0.0022769	-0.37518	0.00011107	-0.17345	0.0062753
BTBD6	-0.382995	0.0022769	-0.014345	0.6789	-0.16773	0.0079414
RPS6KA1	-0.38294	0.0022769	-0.18951	0.038985	-0.16987	0.007386
FBXO44	-0.382905	0.0022769	-0.14706	0.097351	-0.035781	0.31232
HOXC11	-0.38275	0.0022769	-0.19972	0.03021	-0.16571	0.008219
FTH1	-0.38269	0.18171	-0.41346	0.072749	0.020803	0.89088
SAMD9	-0.382675	0.0022769	-0.034746	0.54512	-0.058978	0.19292
DCBLD2	-0.38265	0.0023324	-0.10657	0.20292	-0.0056122	0.52346
E2F1	-0.38256	0.0023324	-0.5097	0	-0.44951	0
PNPLA8	-0.382295	0.0023324	-0.10722	0.20059	-0.07538	0.13206
EXOSC8	-0.38196	0.0023324	-0.70066	0	-0.53639	0
TRMT61A	-0.381935	0.0023324	-0.73989	0	-0.47799	0
QKI	-0.38189	0.0023324	-0.089704	0.26529	-0.27755	0
CENPE	-0.381745	0.0023324	-0.97791	0	-0.7424	0
ECT2L	-0.381625	0.0023324	-0.22901	0.013772	-0.26543	5.55E-05
BCLAF1	-0.38159	0.0023324	-0.51801	0	-0.33839	0
SAE1	-0.38126	0.0031099	-0.85276	0	-0.74832	0
MFN2	-0.3812	0.0023324	-0.68719	0	-0.64229	0
MRPS18C	-0.381005	0.0023324	-0.62242	0	-0.49464	0
MAP3K2	-0.3809	0.0023324	-0.1421	0.1079	-0.12502	0.034986
PCDHA2	-0.380755	0.0023324	-0.14375	0.10379	-0.22827	0.00055534
UFL1	-0.38047	0.0023324	-0.69452	0	-0.49118	0
UNC45A	-0.38039	0.0023324	-0.52343	0	-0.31389	0
DHX32	-0.38029	0.0023324	-0.21492	0.020603	-0.10554	0.061476
YARS	-0.379545	0.0023324	-1.0845	0	-0.83527	0
CBLN2	-0.379515	0.0023324	-0.25824	0.00572	-0.20719	0.0016105
DDX46	-0.37909	0.0023324	-0.38208	5.55E-05	-0.27973	0
PCNXL3	-0.378945	0.002388	-0.44928	0	-0.36979	0
HAUS3	-0.378455	0.002388	-0.46649	0	-0.28059	0
MSL2	-0.37835	0.0023324	-0.60451	0	-0.48059	0
TCEANC2	-0.3783	0.0023324	-0.26377	0.0050536	-0.13075	0.028711
NEDD1	-0.37828	0.002388	-0.43058	0	-0.38094	0
C2orf42	-0.37813	0.0023324	-0.010233	0.70911	0.0031725	0.59855
ATP6V1H	-0.37811	0.002388	-0.62016	0	-0.66996	0
XPO5	-0.37811	0.002388	-0.33791	0.0003332	-0.28956	0
CWC27	-0.378005	0.0024435	-0.26924	0.0046093	-0.0052962	0.52596
HIST2H2AA4	-0.377685	0.18171	-0.027356	0.90926	0.032179	0.90909
RNPEP	-0.37748	0.0024435	-0.42015	0	-0.12925	0.030599
BAP1	-0.37731	0.0024435	-0.76244	0	-0.38755	0
ACCSL	-0.37678	0.0024435	-0.10555	0.20631	0.075178	0.71011
C10orf68	-0.37667	0.0024435	-0.19544	0.034264	-0.062188	0.18015
UBE2D2	-0.37627	0.003332	-0.41806	0.00038874	-0.27666	0.0011107
MAST1	-0.376075	0.0024435	-0.25873	0.0055534	-0.30804	0
ACTL6A	-0.375745	0.0024435	-0.89829	0	-0.47709	0
C17orf89	-0.375235	0.0025546	-0.33222	0.00038874	-0.37793	0
CCDC115	-0.37521	0.0025546	-0.66593	0	-0.52715	0
NTHL1	-0.37479	0.0025546	-0.17748	0.05098	-0.020167	0.41328
C14orf2	-0.37476	0.024602	0.076058	0.69273	-0.19125	0.0286
EAPP	-0.374155	0.0026101	-0.84753	0	-0.67446	0
PRPF38B	-0.374145	0.0026101	-0.45884	0	-0.51742	0
ATP6V0D2	-0.37408	0.0025546	-0.28682	0.0030544	-0.319	0
GIGYF2	-0.373865	0.0026101	-0.61547	0	-0.43386	0
PPP1R14A	-0.373865	0.0034986	-0.15106	0.07336	-0.076018	0.10724
TNFSF9	-0.37375	0.0024435	-0.1913	0.037819	-0.21297	0.0013328
RNF13	-0.37371	0.0026101	0.064688	0.70617	0.032737	0.87388
ATP6V0D1	-0.37361	0.0026101	-0.60072	0	-0.71902	0
COX7C	-0.373575	0.065697	-0.051065	0.66085	-0.12786	0.1957
RSPH10B2	-0.373315	0.0083856	-0.18208	0.0853	-0.18945	0.011329
PSMD13	-0.373245	0.0026101	-0.47651	0	-0.3797	0
ABHD16A	-0.372945	0.0026101	-0.11937	0.1641	0.038873	0.93291
TCERG1	-0.372865	0.0026101	-0.48904	0	-0.17621	0.0056089
ZNF486	-0.3728	0.024657	-0.29155	0.022658	-0.31826	0.00099961
ZNF16	-0.372775	0.0026101	-0.021664	0.6302	-0.06277	0.17754
DHX16	-0.372415	0.0026656	-0.59402	0	-0.45633	0
UNC50	-0.37233	0.0026101	-0.36355	0.00011107	-0.33274	0
JPH4	-0.371355	0.0027767	-0.3261	0.00055534	-0.2181	0.00099961
USP46	-0.371285	0.0027767	-0.21785	0.019326	-0.23064	0.00055534
NELFE	-0.371225	0.0027767	-0.10126	0.22119	-0.15992	0.010163
PSMD7	-0.37114	0.0026101	-0.61231	0	-0.47478	0
INO80	-0.37075	0.0028322	-0.77435	0	-0.45833	0
RALGPS1	-0.37066	0.0027767	-0.23962	0.0094408	-0.20744	0.0016105
XYLT2	-0.37065	0.0026656	-0.5582	0	-0.36644	0
RPS6	-0.3706	0.025601	-0.57618	0	-0.4187	0
TUFM	-0.37044	0.0028322	-0.72959	0	-0.70333	0
CDC37	-0.370175	0.0027767	-0.70239	0	-0.37995	0
ZNF106	-0.370145	0.0028322	-0.14333	0.10463	-0.23841	0.00038874
H3F3B	-0.370115	0.0087744	-0.057428	0.47543	-0.13738	0.045927
DAND5	-0.36973	0.0028322	-0.19718	0.032432	-0.16822	0.0078303
EPC2	-0.36953	0.0028322	-0.26702	0.0047759	-0.21705	0.00099961
COQ2	-0.368995	0.0028322	-0.37114	0.00011107	-0.25874	0.0001666
RNF128	-0.36896	0.0028322	-0.053406	0.43689	-0.22789	0.00055534
MRPS9	-0.36891	0.0029433	-0.2249	0.015938	-0.08311	0.10974
ATP6V1B2	-0.368715	0.0029433	-0.9037	0	-0.75424	0
EZH2	-0.36833	0.0029988	-0.22269	0.016938	-0.23489	0.00038874
NDUFA11	-0.368175	0.0029988	-0.6075	0	-0.50128	0
CCDC6	-0.36812	0.0028322	-0.22553	0.015716	-0.29103	0
NOL11	-0.36796	0.0029988	-0.35939	0.00011107	-0.38387	0
AKAP5	-0.36768	0.0029988	-0.22431	0.016049	-0.058218	0.19631
APOF	-0.3676	0.0029988	-0.035791	0.53751	-0.062121	0.1806
SLC35G1	-0.367205	0.0029988	-0.22	0.018548	-0.092445	0.087188
CENPK	-0.366795	0.0029988	-0.76859	0	-0.70943	0
VIMP	-0.36662	0.0029988	-0.19819	0.031543	-0.25228	0.0001666
RAD51AP2	-0.3664	0.0029988	-0.04669	0.47215	0.036845	0.91381
EIF5AL1	-0.366175	0.0094963	-0.59358	0	-0.37766	0
VEZF1	-0.36584	0.0029988	-0.095586	0.24085	-0.11833	0.042261
ABCE1	-0.365595	0.0029988	-1.2037	0	-0.88932	0
RBM39	-0.365445	0.0029988	-0.82281	0	-0.53622	0
SEPHS2	-0.36469	0.0029988	-0.68217	0	-0.64805	0
TMED2	-0.36431	0.0031099	-0.85664	0	-0.58162	0
LPGAT1	-0.364215	0.0030544	-0.19524	0.034598	0.031106	0.85744
USP16	-0.363735	0.0030544	0.1534	0.20014	-0.040947	0.28211
PEX1	-0.363475	0.0030544	-0.11073	0.19043	-0.097129	0.07697
ATP6AP2	-0.363335	0.0031099	-0.6573	0	-0.48167	0
KLRC2	-0.36325	0.027489	-0.41537	0.0011662	-0.2258	0.012662
PXMP4	-0.363095	0.0031099	-0.21767	0.019381	-0.28053	0
CCNC	-0.363015	0.0031099	-0.40626	0	-0.3516	0
BRIX1	-0.36298	0.0031099	-0.61327	0	-0.55986	0
CASQ1	-0.362945	0.0030544	0.13403	0.27906	0.017526	0.72761
KRT76	-0.362905	0.003221	-0.19611	0.033543	0.11874	0.35342
MED19	-0.362645	0.003221	-0.41622	0	-0.34107	0
AGO1	-0.36242	0.003221	-0.063514	0.38241	-0.076899	0.12673
ZNF626	-0.36242	0.010052	0.074268	0.67141	-0.013144	0.52357
ZDHHC1	-0.362305	0.003221	-0.098044	0.23269	-0.12898	0.030877
BNIP1	-0.362125	0.003221	-0.44233	0	-0.63844	0
TSEN54	-0.36182	0.0032765	-0.73789	0	-0.52417	0
CCNB2	-0.361755	0.0032765	-0.14001	0.11229	-0.017416	0.43394
PDCD2	-0.361315	0.00011107	-0.86356	0	-0.70958	0
TSEN34	-0.36127	0.0032765	-0.74825	0	-0.57284	0
C16orf80	-0.361145	0.0031099	-0.50658	0	-0.44239	0
DDX49	-0.360805	0.0033876	-1.0605	0	-0.83352	0
WDR63	-0.36079	0.0033876	-0.15554	0.081191	-0.1504	0.014494
NXF2	-0.3606	0.07336	-0.6543	0	-0.40161	0.00022214
DEFB127	-0.36048	0.0033876	-0.11384	0.17993	-0.18091	0.0045538
COX20	-0.360155	0.010274	-0.36463	0.0012217	-0.20868	0.0060532
SFXN5	-0.36009	0.0033876	-0.08799	0.27162	0.04546	0.9955
KLHL28	-0.35972	0.0034986	-0.082893	0.29389	-0.02007	0.41389
UGT1A8	-0.35969	0.19992	-0.29353	0.18204	-0.32593	0.054534
WRB	-0.35962	0.0032765	-0.38086	5.55E-05	-0.63438	0
POPDC2	-0.35945	0.0032765	-0.0021934	0.76942	0.027306	0.81979
WDR92	-0.359375	0.0033876	-0.38317	5.55E-05	-0.35466	0
HMGCS1	-0.35911	0.0034431	-0.64659	0	-0.29867	0
TBL3	-0.35899	0.0034986	-0.80755	0	-0.48785	0
MIPEP	-0.358795	0.0034431	-0.79755	0	-0.64603	0
ALOX15	-0.358585	0.0034431	-0.062149	0.38985	-0.021616	0.40434
DNAJC10	-0.35856	0.0034431	-0.21166	0.022547	-0.23913	0.00038874
CARD10	-0.35849	0.0034431	-0.91037	0	-0.99506	0
CERS5	-0.358075	0.0034986	-0.049061	0.45888	-0.038369	0.2975
HAUS6	-0.357935	0.0034431	-0.28674	0.0030544	-0.33083	0
LPCAT4	-0.35783	0.0034986	-0.087308	0.27406	-0.10191	0.066974
MAGEA10	-0.35763	0.0034986	-0.14002	0.11229	0.012742	0.68329
APIP	-0.35761	0.0034986	-0.23673	0.010496	-0.16246	0.0093852
UGT1A9	-0.3576	0.028656	0.21096	0.15022	-0.080056	0.23724
FEV	-0.35758	0.0034986	-0.12461	0.15005	-0.031193	0.33998
INSL3	-0.357525	0.0034986	-0.10256	0.21658	-0.0048466	0.52946
SRP68	-0.35742	0.011107	-0.42008	0.0001666	-0.35539	0
DEFB105A	-0.357335	0.028933	-0.49331	5.55E-05	-0.27634	0.0037763
DPH5	-0.357325	0.0034986	-0.35663	0.0001666	-0.25653	0.0001666
RABIF	-0.35724	0.0034986	-0.21835	0.019215	-0.13089	0.028711
AASS	-0.357115	0.0034986	-0.23965	0.0094408	-0.073748	0.13728
ISY1-RAB43	-0.357075	0.19992	-0.69538	0	-0.10468	0.49103
TAS2R7	-0.356895	0.0034986	-0.073392	0.33437	-0.1692	0.0076082
CDK12	-0.35684	0.0034986	-0.49846	0	-0.41136	0
ASH2L	-0.356835	0.0034986	-0.22058	0.018271	0.002348	0.59183
PRDX6	-0.356545	0.0034986	-0.68613	0	-0.44401	0
RPS6KA3	-0.35607	0.0035542	-0.25242	0.0063864	-0.048969	0.23724
GAK	-0.355915	0.0034986	-0.41593	0	-0.21954	0.00099961
DPH2	-0.355495	0.0036097	-0.60015	0	-0.37194	0
VARS2	-0.355205	0.0036097	-1.0316	0	-0.51287	0
SEL1L3	-0.35515	0.0034986	-0.068823	0.35642	-0.0014342	0.55873
AAGAB	-0.35488	0.0036097	-0.0035407	0.75959	0.31996	0.00038874
TEX35	-0.354815	0.00011107	-0.1963	0.012329	-0.11611	0.017604
GOLGA4	-0.35459	0.0036097	-0.035372	0.54035	-0.060072	0.18943
METTL15	-0.354215	0.011607	-0.35373	0.0014994	-0.1568	0.028378
KRT6A	-0.353705	0.030155	-0.023541	0.71661	-0.057739	0.32843
MUC6	-0.35282	0.0036652	-0.0102	0.70928	-0.12309	0.037152
PSMD14	-0.3527	0.0036652	-0.442	0	-0.2187	0.00099961
GZMA	-0.352615	0.0037763	-0.18482	0.042872	-0.089858	0.093242
CPN2	-0.352545	0.0037208	-0.36882	0.00011107	-0.071234	0.14533
FNBP1	-0.352185	0.0037763	-0.18543	0.042206	-0.20307	0.0021103
PSMC3	-0.35218	0.0036652	-0.93673	0	-0.62764	0
TNNI3	-0.352145	0.0038318	-0.13252	0.12984	-0.08973	0.093464
KIN	-0.352115	0.0038874	-0.76295	0	-0.54574	0
NAA20	-0.351945	0.0036652	-0.61671	0	-0.24873	0.0001666
SPIN2B	-0.35192	0.080024	0.013226	0.95235	-0.019535	0.62231
PKD2	-0.351885	0.0037763	-0.033518	0.55245	0.0039117	0.6041
UBE2O	-0.35167	0.0037763	-0.13223	0.13056	-0.13558	0.024435
E4F1	-0.35153	0.0038874	-0.43845	0	-0.3806	0
UTP15	-0.35078	0.0038874	-0.75948	0	-0.50796	0
KIR2DL3	-0.350675	0.08169	0.066839	0.77231	0.0036843	0.76815
C8orf33	-0.350655	0.0038874	-0.22005	0.018548	-0.24154	0.00038874
CAPG	-0.3499	0.0038874	-0.17447	0.054257	-0.1527	0.013328
ZNF880	-0.349875	0.0038874	-0.00057891	0.78059	-0.036109	0.3106
HRH4	-0.34969	0.0038874	0.13638	0.26862	0.027353	0.8204
MTMR8	-0.34967	0.0038874	-0.11245	0.18476	0.064274	0.81418
TEN1	-0.34963	0.0038874	-0.62047	0	-0.4037	0
SLC7A6	-0.349515	0.0038874	-0.14913	0.093297	-0.21813	0.00099961
MTMR3	-0.34942	0.0038874	-0.23838	0.009885	-0.044408	0.26162
SLC7A5	-0.34936	0.0038874	-0.66091	0	-0.39065	0
C14orf105	-0.349355	0.0038874	-0.15042	0.090465	-0.01305	0.46526
OSCP1	-0.34914	0.0038874	-0.15267	0.0858	-0.07412	0.13584
ESR2	-0.34912	0.0038874	-0.047886	0.46604	-0.1076	0.057644
MCM3AP	-0.349105	0.0038874	-0.82902	0	-0.65909	0
DCTN6	-0.348905	0.0038874	-0.55971	0	-0.26496	5.55E-05
SKP2	-0.34874	0.00572	-0.26663	0.0061087	-0.12694	0.028544
STK11	-0.34869	0.0038874	-0.44945	0	-0.33832	0
ZC2HC1A	-0.34862	0.0038874	-0.20942	0.024102	-0.082495	0.11201
PLA2G10	-0.348565	0.19992	-0.19123	0.43639	-0.024156	0.67268
ZBTB34	-0.34833	0.0038874	-0.49309	0	-0.19483	0.002499
RHOQ	-0.348075	0.011773	0.032951	0.95496	-0.45749	0
RNPC3	-0.347825	0.0039429	-0.8363	0	-0.4909	0
MINOS1	-0.34772	0.031654	-0.18244	0.14183	-0.26879	0.0041095
ARPC3	-0.347695	0.0038874	-0.24929	0.0072194	-0.119	0.041373
AMY2B	-0.347575	0.21803	-0.12324	0.56373	-0.14633	0.36375
ZNF653	-0.347535	0.0038874	-0.37243	0.00011107	-0.275	0
SCAMP4	-0.34722	0.0038874	-0.1869	0.041095	-0.19106	0.0027767
ARF4	-0.347135	0.0038874	-0.13678	0.11923	-0.22573	0.00066641
UPF1	-0.346875	0.0038874	-0.78957	0	-0.34644	0
ZNF705D	-0.34643	0.21803	-0.31682	0.18204	0.021149	0.90909
TUBD1	-0.346335	0	-0.41126	0	-0.27961	0
EHMT2	-0.34633	0.0038874	-0.4639	0	-0.37572	0
LCMT1	-0.34614	0.004054	-0.42718	0	-0.069533	0.15233
KRT83	-0.34605	0.033043	-0.27811	0.029266	-0.10442	0.16033
ACSL5	-0.345805	0.0039429	-0.083348	0.29133	-0.18519	0.0038318
EIF4E	-0.345505	0.012939	-0.71305	0	-0.3798	0
TIMMDC1	-0.345345	0.004054	-0.32172	0.00066641	-0.12201	0.038041
CEP63	-0.345305	0.0039984	-0.28951	0.0024435	-0.17694	0.0052202
CDC6	-0.345255	0.0039984	-0.51951	0	-0.52601	0
SSX2	-0.34514	0.033265	-0.42697	0.00088854	-0.24187	0.0081635
RPAP1	-0.344835	0.004054	-0.87901	0	-0.64212	0
METTL1	-0.344705	0.0038874	-0.3032	0.0011662	-0.39062	0
CAPN12	-0.344575	0.004054	-0.27115	0.0045538	-0.15402	0.012551
TOPBP1	-0.344545	0.004054	-0.63266	0	-0.33539	0
CHD4	-0.34422	0.0039984	-0.79336	0	-0.73933	0
METTL7B	-0.34413	0.004054	-0.09489	0.24318	-0.11225	0.050369
GTF2B	-0.343715	0.004054	-0.61925	0	-0.75427	0
ELAC2	-0.343505	0.0041095	-0.61457	0	-0.50025	0
DPH3	-0.343165	0.0059421	-0.61919	0	-0.47354	0
YBX1	-0.342985	0.086522	-0.55988	0.00061087	-0.59759	0
PRAMEF7	-0.34273	0.21803	-0.29143	0.18204	0.032159	0.90909
SPTLC1	-0.3424	0.033931	-0.7543	0	-0.48266	0
SPCS3	-0.34206	0.0041095	-0.67314	0	-0.43249	0
PLEKHG7	-0.341955	0.004054	0.029627	0.98106	-0.076251	0.12901
CAPS	-0.341695	0.0041095	-0.18841	0.039873	-0.24526	0.00027767
NOP9	-0.341435	0.0041095	-0.58286	0	-0.54051	0
MRPS14	-0.34131	0.0041095	-0.82563	0	-0.54246	0
PSENEN	-0.341295	0.0041095	-0.41313	0	-0.15431	0.012384
BBS7	-0.341135	0.0041095	-0.046755	0.47176	-0.24036	0.00038874
PHACTR3	-0.34107	0.0041095	-0.27421	0.0041095	-0.2177	0.00099961
NDUFC2-KCTD14	-0.341015	0.21803	-0.54268	0.03643	0.34087	0.05459
CNOT3	-0.34086	0.0041095	-0.82444	0	-0.53163	0
STX18	-0.34062	0.0041095	-0.57802	0	-0.27463	0
RBM17	-0.340465	0.014383	-0.64316	0	-0.59074	0
MLX	-0.340275	0.004054	0.30274	0.0046093	-0.11008	0.053146
RBM22	-0.34022	0.0041095	-0.67488	0	-0.43292	0
RPE	-0.34022	0.0069973	-0.77515	0	-0.52713	0
GNB2L1	-0.339885	0.0041095	-1.1776	0	-1.0698	0
NOP2	-0.33965	0.0041095	-0.81811	0	-0.4465	0
SNRNP200	-0.33965	0.0041095	-0.88346	0	-0.78281	0
MVD	-0.339615	0.0041095	-0.77188	0	-0.50163	0
RAD23A	-0.339605	0.0041095	-0.29118	0.0021658	-0.28687	0
NHLH2	-0.33951	0.0041095	-0.18554	0.042095	-0.078971	0.12123
EIF3CL	-0.339445	0.090465	-0.6034	0	-0.22232	0.043705
LTN1	-0.33934	0.004165	-0.29606	0.001666	-0.47542	0
NOL12	-0.338945	0.0041095	-0.60799	0	-0.32797	0
PPDPF	-0.33892	0.004165	-0.3186	0.00066641	-0.09293	0.085911
MANSC1	-0.338805	0.004165	-0.16803	0.062254	-0.10592	0.061143
ARF1	-0.338475	0.0042206	-0.49764	0	-0.26067	0.0001666
SYVN1	-0.33829	0.004165	-0.51214	0	-0.39968	0
ELOVL3	-0.33776	0.004165	-0.15635	0.080247	-0.1581	0.010996
ALG14	-0.337475	0.0042206	-0.61372	0	-0.36071	0
EEF1G	-0.33739	0.004165	-0.45329	0	-0.37074	0
SH3GLB2	-0.33701	0.004165	-0.22631	0.015161	-0.18568	0.0037763
ZNF43	-0.336645	0.0042206	-0.3609	0.00011107	-0.30443	0
ECT2	-0.33647	0.0042206	-0.47901	0	-0.29922	0
NFIC	-0.336405	0.0042206	-0.52477	0	-0.43313	0
NFKBIE	-0.336125	0.0042206	-0.18184	0.045982	-0.079328	0.12056
PTPMT1	-0.33612	0.0042206	-0.61195	0	-0.54699	0
NOTUM	-0.33607	0.0042206	-0.15856	0.077137	-0.18577	0.0037763
CDKN2AIP	-0.33602	0.0042206	-0.42787	0	-0.087653	0.097962
DNAJC2	-0.33578	0.0042206	-0.15823	0.077803	-0.047745	0.24363
CANX	-0.335765	0.0042206	-0.17986	0.048148	-0.14094	0.02077
RCE1	-0.33568	0.0042206	-0.024775	0.60771	-0.21887	0.00099961
GNG7	-0.3353	0.015716	-0.16587	0.11001	-0.051699	0.28556
C8orf48	-0.33521	0.0042206	0.080535	0.59077	0.02875	0.83318
DHX30	-0.334865	0.0043316	-0.56665	0	-0.43558	0
CECR5	-0.33458	0.0043316	-0.18586	0.041984	-0.053968	0.21564
CCNE2	-0.3345	0.0043316	-0.33326	0.00038874	-0.27716	0
MED7	-0.33445	0.0042206	-0.28497	0.0031654	-0.25841	0.0001666
WDR70	-0.3343	0.004165	-0.46443	0	-0.43934	0
RPSA	-0.33429	0.092075	-0.11244	0.43572	-0.53922	0
NAV2	-0.33395	0.0042206	-0.24149	0.0088299	-0.30261	0
LOX	-0.333725	0.0044427	-0.16737	0.06292	-0.068706	0.15477
NKX2-4	-0.333665	0.0043316	-0.39171	0	-0.1661	0.008219
PCDHB6	-0.333605	0.0043316	-0.081866	0.29788	-0.1301	0.029211
MAP6D1	-0.333595	0.0043872	-0.33973	0.0003332	-0.11962	0.040706
ZNF391	-0.3334	0.0044427	-0.11625	0.17249	-0.020763	0.40934
C17orf47	-0.33319	0.0044427	-0.12774	0.14233	-0.087132	0.099184
PPM1H	-0.33304	0.0043316	-0.11441	0.17826	-0.137	0.023435
STRA13	-0.333	0.037819	-0.35624	0.0052202	-0.25519	0.00572
DUSP14	-0.33287	0.0043316	0.039983	0.89687	0.034945	0.89565
EXOC3	-0.332585	0.0045538	-0.65617	0	-0.38898	0
BCAS2	-0.332285	0.0044427	-0.68109	0	-0.2581	0.0001666
HRH1	-0.33184	0.0045538	-0.013739	0.68285	-0.17038	0.0073305
JUNB	-0.331795	0.0045538	-0.4205	0	-0.4429	0
NETO2	-0.33162	0.0045538	-0.012789	0.68968	-0.068942	0.15411
MCU	-0.33157	0.0045538	-0.19049	0.038374	-0.0046189	0.5314
TAF1D	-0.331485	0.0044427	-0.12865	0.1405	-0.23174	0.00055534
UBA2	-0.33129	0.0045538	-0.44182	0	-0.25177	0.0001666
ACADSB	-0.331015	0.0045538	-0.1607	0.074249	-0.20562	0.0018882
C10orf2	-0.33058	0.0047759	-0.67168	0	-0.50272	0
TTK	-0.330445	0.0045538	0.10756	0.41134	-0.17697	0.0052202
ZNF280B	-0.329965	0.0045538	0.24746	0.024713	0.10785	0.43144
CPSF3	-0.32981	0.0048315	-1.0602	0	-0.85174	0
AFG3L2	-0.32966	0.0047759	-0.68626	0	-0.51878	0
PDIA3	-0.329425	0.0047759	-0.26847	0.0046649	-0.212	0.0014439
SLC38A2	-0.32937	0.0048315	-0.092174	0.25479	-0.046294	0.25185
SHC2	-0.32935	0.0046649	-0.13629	0.12056	-0.068174	0.15688
FCHO2	-0.32921	0.0046649	-0.0016181	0.77348	-0.021534	0.40484
BRK1	-0.329	0.09624	-0.14495	0.3417	-0.19921	0.065697
PTK6	-0.32891	0.0048315	-0.38092	5.55E-05	-0.16062	0.009885
AP3B1	-0.32883	0.0048315	-0.27192	0.0044983	-0.28687	0
LYPD4	-0.328825	0.0048315	-0.27411	0.004165	-0.1203	0.039873
CCDC58	-0.328805	0.017104	-0.26204	0.016882	-0.21803	0.0043872
MEIG1	-0.328265	0.017327	-0.22393	0.03904	0.013965	0.74021
CTAG1B	-0.32823	0.039207	-0.24862	0.051258	-0.37774	0.0001666
PSMA2	-0.32819	0.0049981	-0.60235	0	-0.42536	0
TTC14	-0.328035	0.0050536	-0.22932	0.013606	-0.079686	0.1199
SUZ12	-0.327975	0.0048315	-0.33586	0.0003332	-0.26693	5.55E-05
SLC25A17	-0.327835	0.0050536	-0.13463	0.12451	-0.19897	0.0022769
FAM50A	-0.327435	0.0048315	-0.71057	0	-0.44483	0
MECOM	-0.327335	0.0049425	-0.19453	0.035097	-0.10295	0.06503
NCAPD3	-0.327185	0.0049981	-0.74538	0	-0.56614	0
NRP2	-0.326985	0.0049981	-0.05295	0.439	-0.023033	0.39446
PDXK	-0.32671	0.0048315	-0.14108	0.11018	-0.13744	0.023213
FAM160A1	-0.326395	0.0051647	-0.051192	0.44805	-0.051854	0.22397
MCAM	-0.32622	0.0051647	-0.14621	0.099406	-0.12989	0.029489
PCMTD1	-0.32619	0.0051647	-0.11756	0.1681	-0.11929	0.040929
CASK	-0.326155	0.0051647	-0.19632	0.03332	-0.039866	0.28867
DHX37	-0.32605	0.0049981	-0.92392	0	-0.75811	0
PFKFB4	-0.32555	0.0051647	-0.22789	0.014328	-0.24079	0.00038874
DCAF13	-0.325495	0.0051647	-0.096158	0.23868	0.023131	0.77909
POLD3	-0.325275	0.0052202	-0.51627	0	-0.31924	0
PTGES2	-0.32524	0.0051647	-0.3103	0.00072194	-0.25542	0.0001666
ZDHHC21	-0.325175	0.0051647	-0.14324	0.10485	0.092582	0.55556
ZNF559	-0.325	0.009885	-0.23683	0.012217	-0.33407	0.00044427
ZUFSP	-0.324905	0.0052202	-0.18097	0.046926	-0.10349	0.064253
DCAF4L2	-0.32479	0.0052202	-0.34543	0.0003332	-0.029468	0.35125
PSMA1	-0.324675	0.0052757	-0.77807	0	-0.44242	0
ZNF180	-0.324675	0.0052757	-0.20129	0.029155	-0.15059	0.014439
LIPJ	-0.324545	0.0052757	0.033521	0.95013	-0.036614	0.30788
F8A3	-0.32452	0.0052202	-0.83428	0	-0.8311	0
AQP7	-0.32448	0.041484	-0.10055	0.3668	0.097165	0.60515
RASSF3	-0.32445	0.0052757	-0.12792	0.14217	-0.038623	0.296
MAP2K4	-0.32442	0.0051647	0.29801	0.0056089	-0.026116	0.37335
TBC1D3F	-0.32437	0.23624	-0.96693	0	-0.40363	0.01816
KAT7	-0.32431	0.0051647	-0.39305	0	-0.17987	0.0045538
WDR83	-0.32426	0.0052757	-0.85524	0	-0.5716	0
CLINT1	-0.324215	0.0052757	-0.018683	0.64964	-0.17676	0.0052202
FARSA	-0.32412	0.0052202	-0.62793	0	-0.56513	0
TTL	-0.32411	0.0052757	-0.19027	0.038485	-0.087272	0.098795
TARS	-0.324105	0.0053868	-0.49756	0	-0.13516	0.02499
MIF4GD	-0.32394	0.0053868	-0.089915	0.2644	-0.18486	0.0038874
TPRKB	-0.32391	0.0053313	-0.47558	0	-0.12948	0.030266
ZCCHC10	-0.323665	0.0053313	-0.12805	0.14189	-0.068829	0.15461
CDC123	-0.323595	0.0054423	-0.82521	0	-0.74783	0
MANF	-0.323435	0.0053868	-0.66238	0	-0.30404	0
LRRC37A3	-0.32303	0.10168	-0.26723	0.090132	0.07048	0.83356
CITED2	-0.322815	0.0054423	-0.55516	0	-0.27118	0
CCT7	-0.32278	0.0056645	-0.70548	0	-0.48817	0
GLMN	-0.32272	0.0055534	-0.13881	0.11451	-0.12572	0.034153
SMIM6	-0.32234	0.10168	-0.10922	0.44638	-0.18963	0.076359
NANOS2	-0.322275	0.0055534	-0.098315	0.23213	-0.050281	0.23102
ACADM	-0.322105	0.0056645	-0.07024	0.34931	-0.0727	0.14033
ZNF75A	-0.32181	0.0056645	-0.12046	0.16133	-0.18482	0.0038874
HECTD1	-0.32124	0.00572	-0.36307	0.00011107	-0.27184	0
CD300LD	-0.32119	0.0056645	0.19786	0.081746	0.097433	0.51497
MGAT1	-0.32119	0.0057755	-0.42376	0	-0.18842	0.0031654
NMD3	-0.32085	0.0056645	-0.14794	0.095685	-0.1069	0.058922
HIST1H2BG	-0.320705	0.0056645	-0.25428	0.0062198	-0.27676	0
SIDT2	-0.32069	0.0057755	-0.1734	0.055423	-0.13699	0.023435
PIBF1	-0.320675	0.0057755	-0.12972	0.13745	-0.1736	0.0062198
RAPGEF1	-0.32059	0.0056645	-0.51889	0	-0.39809	0
LIMS1	-0.320515	0.0077748	-0.49278	5.55E-05	-0.37036	0
FAM166A	-0.320475	0.0057755	-0.32098	0.00066641	-0.18807	0.003221
IWS1	-0.32042	0.0059421	-0.14386	0.10363	-0.19178	0.0027767
RBM4B	-0.32026	0.0076637	-0.11758	0.14267	-0.13529	0.022658
GBGT1	-0.320235	0.0058866	-0.29652	0.0016105	-0.28142	0
TMED5	-0.320185	0.0057755	-0.19589	0.033987	-0.1832	0.0042761
RCC1	-0.32007	0.0059977	-0.95764	0	-0.75499	0
PCNP	-0.319735	0.0058866	0.036671	0.92125	0.021068	0.75954
B3GNT9	-0.319585	0.0057755	-0.25841	0.00572	-0.094397	0.082801
HMGB3	-0.31958	0.043816	-0.29777	0.019603	-0.049348	0.36825
VPS28	-0.31902	0.0062198	-0.82232	0	-0.69619	0
SCN2A	-0.318875	0.0062198	-0.037376	0.52746	0.012543	0.68129
CAMKV	-0.31883	0.0059977	-0.18504	0.042706	-0.18718	0.0034431
LCN8	-0.31874	0.0059977	-0.21562	0.02027	-0.35209	0
TAF5	-0.31874	0.0061087	-0.45897	0	-0.30808	0
PCDHGA2	-0.31855	0.0062198	-0.11102	0.18926	-0.068413	0.15611
RP2	-0.318535	0.0060532	-0.023504	0.61676	-0.010907	0.48381
CNOT6L	-0.318195	0.0062753	-0.27796	0.0035542	0.082633	0.64275
CACNA1F	-0.317835	0.0062198	-0.033023	0.55534	-0.001763	0.55628
GPR132	-0.31752	0.0062753	-0.093151	0.25051	-0.13198	0.027711
HSPH1	-0.317055	0.0064975	-0.11759	0.1681	-0.14561	0.017771
PRDM4	-0.31692	0.0064975	0.0072865	0.84078	0.029857	0.84562
EXOC2	-0.3165	0.0062198	-0.20659	0.025934	-0.20557	0.0018882
LPCAT3	-0.316475	0.0064975	-0.18617	0.041762	-0.13372	0.026156
BSCL2	-0.31645	0.0064975	-0.28561	0.0031654	-0.20269	0.0021103
CPSF6	-0.316185	0.0067196	-0.71217	0	-0.47516	0
ANAPC2	-0.316055	0.0067196	-0.61673	0	-0.43581	0
CCDC62	-0.315865	0.0067196	-0.080457	0.30427	-0.17287	0.0064975
NXF1	-0.315375	0.0067196	-0.62636	0	-0.58162	0
CHEK1	-0.315365	0.0066641	-0.47732	0	-0.37804	0
ELP3	-0.315295	0.0067196	-0.48925	0	-0.44197	0
OTUD7B	-0.31514	0.0067196	0.012805	0.88366	-0.047487	0.24507
CPSF1	-0.3149	0.0067196	-0.42647	0	-0.26532	5.55E-05
ANP32B	-0.314785	0.0067751	-0.39333	0	-0.082406	0.11212
EEF2	-0.31473	0.0072194	-0.95162	0	-0.78664	0
HIGD1A	-0.314375	0.046038	0.089401	0.62104	-0.060667	0.31532
RPS2	-0.313935	0.046149	-0.64762	0	-0.40526	5.55E-05
EIF5A	-0.313815	0.0069973	-0.5598	0	-0.50319	0
HELB	-0.313645	0.0069417	-0.11684	0.17093	-0.023919	0.38763
SKIL	-0.31351	0.0071083	-0.03578	0.53757	0.12035	0.34381
TLCD1	-0.313385	0.0071083	-0.142	0.10829	0.024883	0.7963
CEND1	-0.31325	0.0069973	-0.31141	0.00072194	-0.17967	0.0047204
CCDC51	-0.31313	0.0071083	-0.66898	0	-0.2772	0
NRBP1	-0.31302	0.0067751	-0.40281	0	-0.099591	0.071361
GEMIN2	-0.312855	0.0071083	-0.69653	0	-0.59001	0
RPIA	-0.312725	0.0071083	-0.54467	0	-0.20602	0.0018326
HBS1L	-0.31268	0.0071083	-0.29178	0.0021103	-0.22891	0.00055534
PLCB3	-0.312605	0.0071083	-0.25028	0.0069973	-0.15253	0.013384
FAM13A	-0.312255	0.0073305	-0.24039	0.0091631	-0.054645	0.2122
IFNW1	-0.31221	0.047148	-0.54871	0	-0.29266	0.0020548
MLST8	-0.312025	0.0072194	-0.73469	0	-0.52144	0
PA2G4	-0.312	0.0072194	-0.80916	0	-0.59634	0
NELL1	-0.31188	0.0072194	-0.22605	0.015438	0.053313	0.9227
FAM83C	-0.3118	0.0072194	-0.29676	0.001555	-0.26659	5.55E-05
UBC	-0.31173	0.021603	-0.55433	0	-0.46223	0
IFNA14	-0.31163	0.021325	0.012126	0.89693	-0.12419	0.063531
ARMC12	-0.31157	0.0072194	-0.12167	0.15866	0.097441	0.51486
GKAP1	-0.310905	0.0073305	-0.35583	0.0001666	-0.12302	0.037208
LRRC1	-0.3108	0.0074416	-0.30785	0.00083301	-0.2507	0.0001666
RANBP2	-0.310715	0.0073305	-0.55036	0	-0.43763	0
GINS3	-0.310685	0.0086078	-0.40422	0.00044427	-0.37754	0
RWDD2A	-0.310595	0.0074416	-0.18134	0.046371	-0.11776	0.042817
SDCCAG3	-0.31058	0.0073305	-0.34245	0.0003332	-0.26598	5.55E-05
IL1RAPL2	-0.310465	0.0073305	-0.1135	0.18099	0.00048101	0.57517
TEKT4	-0.31043	0.021603	-0.19795	0.064642	-0.15981	0.026434
PF4V1	-0.30988	0.047259	-0.19336	0.12101	-0.08526	0.21825
MOSPD1	-0.30978	0.0074416	0.013427	0.88921	-0.067109	0.16088
POLG2	-0.30962	0.007386	-0.66006	0	-0.4743	0
ZNF839	-0.309475	0.0074416	-0.33542	0.0003332	-0.16865	0.0077192
AURKA	-0.309445	0.0074416	-0.3892	5.55E-05	-0.20459	0.0021103
MTFMT	-0.309395	0.0074416	-0.35271	0.00022214	-0.31507	0
EFCAB14	-0.309195	0.0074416	-0.16362	0.069362	0.051246	0.94424
ILF3	-0.309045	0.0075526	-0.75803	0	-0.48042	0
PJA2	-0.308465	0.0075526	-0.11794	0.16732	0.14331	0.21725
DEPDC4	-0.308345	0.0076637	-0.045026	0.48203	-0.14548	0.017882
DCAF6	-0.308315	0.0075526	-0.021262	0.63336	0.01603	0.71461
SNX15	-0.308185	0.0074971	-0.27759	0.0036097	-0.13666	0.023602
KRT7	-0.307925	0.0075526	0.024311	0.97584	0.038179	0.92586
CSK	-0.307875	0.0075526	-0.34105	0.0003332	-0.24874	0.0001666
EPC1	-0.307765	0.0075526	-0.15542	0.081413	-0.2011	0.0021658
ATOX1	-0.307675	0.048481	0.016873	0.95213	0.015622	0.78197
SLC25A35	-0.307565	0.0074416	0.11288	0.38468	0.059313	0.86411
TASP1	-0.307455	0.0074971	-0.02069	0.63664	0.03771	0.92136
MORC1	-0.307275	0.0076082	0.038327	0.91009	0.054092	0.91553
KRT17	-0.30699	0.25446	-0.24449	0.29105	0.16674	0.45449
ARSK	-0.306885	0.0076082	0.016409	0.91231	-0.16902	0.0077192
SRSF1	-0.306835	0.0074416	-0.60153	0	-0.68932	0
NGRN	-0.30678	0.0076082	-0.74425	0	-0.58418	0
PLEKHA8	-0.30658	0.00099961	-0.17743	0.021991	-0.071786	0.082801
EGR2	-0.30635	0.0076082	-0.229	0.013772	-0.068475	0.15594
HRASLS2	-0.30607	0.0076637	-0.012802	0.68962	-0.0097742	0.49231
C12orf75	-0.306065	0.11873	-0.46034	0.0038874	-0.15351	0.13617
RUVBL2	-0.30528	0.0077748	-0.75464	0	-0.43645	0
CRH	-0.30526	0.0077748	-0.10127	0.22114	-0.17449	0.0060532
COPS6	-0.30519	0.0077748	-0.78853	0	-0.69264	0
DGCR6L	-0.304955	0.02338	-0.41953	0.0001666	-0.35561	0
SFTA2	-0.30476	0.0077748	-0.27829	0.0034986	-0.085312	0.10313
SCGB3A1	-0.304725	0.0077748	-0.22728	0.014605	-0.17322	0.0062753
MIB1	-0.304705	0.0078303	-0.35296	0.00022214	-0.28619	0
LEMD2	-0.30465	0.0011107	-0.44336	0	-0.25365	0
RBM12	-0.304555	0.0077748	-0.3729	0.00011107	-0.18768	0.0033876
SEC14L5	-0.304435	0.0077748	0.054407	0.78492	-0.095776	0.079414
KLF6	-0.30433	0.0077748	-0.66437	0	-0.4418	0
TBX5	-0.304195	0.0078303	-0.29709	0.001555	0.059759	0.85994
INTS4	-0.30408	0.0077748	-0.51716	0	-0.38033	0
NDUFB1	-0.304055	0.0079414	-0.19068	0.038263	-0.09507	0.081579
PES1	-0.304	0.0077748	-0.58188	0	-0.38131	0
FAM83F	-0.303635	0.0078303	-0.11308	0.18254	-0.2393	0.00038874
CDAN1	-0.30346	0.0078303	-0.55473	0	-0.50064	0
ATRIP	-0.3034	0.0077748	-0.56663	0	-0.42402	0
ZNF592	-0.303175	0.008108	-0.30525	0.00099961	-0.19035	0.0029988
CFC1	-0.303125	0.12401	-0.5132	0.0014994	-0.36773	0.00066641
DHX15	-0.30307	0.0078303	-0.030865	0.56911	-0.35932	0
RPS16	-0.303015	0.024713	-0.90965	0	-0.72161	0
HRG	-0.302465	0.008108	-0.24236	0.0086078	-0.081992	0.11346
SLC22A2	-0.302235	0.0083301	0.10711	0.41478	-0.010273	0.48842
MAP3K4	-0.302105	0.0080524	-0.29677	0.001555	-0.13877	0.022214
PTBP3	-0.301805	0.008219	0.029942	0.97818	0.045825	0.99894
C8orf34	-0.301775	0.0081635	-0.17118	0.058477	-0.014312	0.45543
ORC2	-0.301585	0.008108	-0.42093	0	-0.33354	0
HIST1H2BN	-0.301375	0.12456	-0.4834	0.0028878	-0.4761	0
ZBTB10	-0.301305	0.0082746	-0.35248	0.00022214	-0.15827	0.01094
NBPF6	-0.30108	0.053146	-0.44501	0.00055534	-0.3457	0.0003332
CBLC	-0.300895	0.0083301	-0.20905	0.024268	-0.2098	0.0016105
RPLP1	-0.30086	0.0081635	-0.76438	0	-0.65327	0
TRIP4	-0.3008	0.0086078	-0.34679	0.0003332	-0.20847	0.0016105
GEN1	-0.30073	0.0083301	-0.15701	0.079247	-0.11146	0.051258
WDR83OS	-0.30073	0.0083856	-0.41597	0	-0.34358	0
HSPBAP1	-0.30065	0.0083301	-0.36403	0.00011107	-0.16874	0.0077192
DLL4	-0.300545	0.0081635	-0.14595	0.10002	-0.11015	0.053035
ZBTB48	-0.30045	0.0085522	-0.35059	0.00022214	-0.19068	0.0029988
MYH2	-0.300285	0.0085522	-0.065382	0.37374	0.099023	0.50314
RFC4	-0.30024	0.0083856	-0.78475	0	-0.57933	0
POLR3C	-0.3001	0.0086078	-0.75983	0	-0.69186	0
RUFY3	-0.300095	0.0086078	-0.15907	0.076359	-0.0073585	0.50997
RTP3	-0.299995	0.0083856	0.18413	0.11023	0.020324	0.75254
FAM81B	-0.299875	0.0086078	-0.19217	0.037097	-0.13338	0.026268
C4orf51	-0.29984	0.0086078	-0.075814	0.32343	0.028171	0.82818
ITGB3BP	-0.2998	0.010385	0.14147	0.21358	-0.084082	0.08841
MEF2BNB	-0.299785	0.0085522	-0.47347	0	-0.12084	0.03954
SEL1L	-0.299785	0.0083856	-0.48695	0	-0.44164	0
URB2	-0.299565	0.0086078	-0.33214	0.00038874	-0.28788	0
ORC4	-0.29954	0.0087188	-0.37439	0.00011107	-0.19364	0.0027212
TXN	-0.29935	0.0012773	-0.60063	0	-0.49414	0
NDOR1	-0.29931	0.0087744	-0.86073	0	-0.74612	0
XAGE5	-0.299205	0.12623	-0.15375	0.32332	-0.0065566	0.70845
ROMO1	-0.299135	0.0086633	-0.97035	0	-0.79984	0
EDC4	-0.299005	0.0083301	-0.42031	0	-0.2273	0.00061087
LY75-CD302	-0.29851	0.25446	-0.19138	0.43639	-0.25928	0.14544
PPP4R2	-0.298495	0.12623	-0.075952	0.55667	0.075567	0.80091
VPS54	-0.29847	0.0087744	-0.2958	0.001666	-0.17317	0.0062753
RRP12	-0.298425	0.0087744	-0.50708	0	-0.42921	0
RIF1	-0.298375	0.0088299	-0.5753	0	-0.3941	0
PARD3	-0.298205	0.0088854	-0.60638	0	-0.5646	0
PNN	-0.298005	0.0086078	-0.46756	0	-0.72758	0
GAGE12H	-0.2979	0.25446	0.059006	0.7998	-0.033531	0.63642
SPRN	-0.297885	0.0088299	-0.13675	0.11923	-0.097183	0.07697
FDPS	-0.297705	0.0088854	-0.44507	0	-0.41175	0
CYP3A5	-0.2977	0.010551	-0.039287	0.48576	-0.037232	0.2639
TGOLN2	-0.297525	0.0088854	-0.098564	0.23147	-0.098126	0.074582
GOLGA7B	-0.29666	0.0091631	-0.032823	0.55678	-0.093709	0.084189
UBA5	-0.29651	0.008941	-0.58765	0	-0.551	0
C16orf59	-0.296405	0.008941	-0.41741	0	-0.38504	0
RBM8A	-0.29636	0.0088854	-0.10601	0.20453	-0.4309	0
REL	-0.296175	0.0089965	-0.087577	0.27339	-0.098403	0.073694
ARMC5	-0.296065	0.0091631	-0.80362	0	-0.64318	0
DDX58	-0.29602	0.0091631	-0.10316	0.21364	-0.061443	0.18376
DHDH	-0.295525	0.0091631	0.012383	0.88105	-0.024756	0.38174
USP45	-0.29538	0.008941	-0.028673	0.58183	-0.17959	0.0047204
BTF3L4	-0.29523	0.0014994	-0.386	0	-0.15093	0.0036097
CT45A5	-0.29515	0.27262	0.16226	0.43616	-0.014484	0.80008
FNTA	-0.29511	0.0088854	-0.59694	0	-0.74975	0
SPRTN	-0.295025	0.0091631	-0.64356	0	-0.39833	0
KARS	-0.294975	0.0091631	-0.49051	0	-0.29704	0
TNFRSF11A	-0.294755	0.0093297	0.07362	0.64058	-0.0639	0.17266
KCNK9	-0.29456	0.0092186	-0.014216	0.67957	-0.10337	0.064642
SNX18	-0.2945	0.0092186	-0.047168	0.46921	-0.13663	0.023602
FAM69B	-0.294295	0.0093297	-0.26064	0.0053868	-0.18757	0.0033876
RRP9	-0.293895	0.0089965	-0.89724	0	-0.76037	0
CANT1	-0.293755	0.0093297	-0.23805	0.009885	-0.064922	0.16871
GALNTL5	-0.293715	0.0093297	0.0060771	0.83068	-0.068754	0.15466
NOP56	-0.293535	0.0089965	-0.73086	0	-0.48052	0
OS9	-0.293325	0.0093297	-0.079568	0.30744	-0.077729	0.12473
CASKIN2	-0.29328	0.0091631	-0.066953	0.36564	-0.067662	0.15872
RASL10A	-0.29316	0.0095518	-0.12823	0.1415	-0.27213	0
DDX52	-0.293135	0.0094408	-0.62061	0	-0.41082	0
SDF2	-0.292915	0.0093297	-0.35124	0.00022214	-0.081043	0.11562
ALG11	-0.292845	0.0093297	-0.36614	0.00011107	-0.34152	0
QTRT1	-0.29251	0.0094408	-0.18577	0.041984	-0.19224	0.0027212
MRPS22	-0.29247	0.0092186	-0.29272	0.0020548	-0.22497	0.00066641
CEP192	-0.292435	0.0097184	-0.34797	0.00027767	-0.29657	0
CENPBD1	-0.29234	0.0093852	-0.34704	0.00027767	-0.14386	0.019215
DPRX	-0.292325	0.0094963	-0.17232	0.0567	0.022335	0.77114
NXPE3	-0.29228	0.0094963	-0.14121	0.10962	-0.0073513	0.51002
EIF3M	-0.292205	0.0093297	-0.44982	0	-0.5916	0
RUNDC3A	-0.2922	0.0095518	-0.084006	0.28772	-0.037995	0.29972
RAI14	-0.29217	0.0094963	-0.066744	0.36686	-0.17914	0.0048315
CWF19L2	-0.29203	0.0094963	-0.73746	0	-0.51004	0
LDHA	-0.291915	0.028322	-0.15073	0.14306	-0.092684	0.13084
RIN1	-0.29182	0.0097184	-0.18082	0.047204	0.049618	0.96057
HAL	-0.291325	0.0097184	-0.2708	0.0045538	-0.11924	0.040984
RPS10	-0.29112	0.1325	-0.37168	0.019215	-0.42645	0
GTF2A1L	-0.29107	0.0099406	-0.044895	0.4827	-0.051131	0.22724
CEP250	-0.290935	0.0099406	-0.27198	0.0044983	-0.25257	0.0001666
CDHR1	-0.290755	0.0099406	-0.089834	0.26467	-0.05784	0.19787
COX4I1	-0.29072	0.0099406	-0.51177	0	-0.43101	0
ARL8B	-0.29052	0.0099406	-0.31463	0.00072194	-0.18043	0.0045538
EED	-0.290515	0.0099406	-0.24797	0.0075526	-0.13075	0.028711
S1PR3	-0.28983	0.0099406	-0.12455	0.15027	-0.083077	0.10979
PPEF1	-0.28922	0.0099406	0.10686	0.41639	0.082081	0.64764
SPEF2	-0.288945	0.0099961	-0.15892	0.076915	-0.044829	0.25968
RPS23	-0.28874	0.0099961	-1.1934	0	-1.019	0
NOXO1	-0.288705	0.0099406	-0.13908	0.11407	-0.15811	0.010996
EMC1	-0.288495	0.010052	-0.35014	0.00022214	-0.44746	0
TMSB4Y	-0.28833	0.30905	0.061696	0.7998	0.10432	0.74549
SLC35G6	-0.28831	0.060532	0.18405	0.21503	0.19566	0.13556
CPSF2	-0.288285	0.010052	-0.96383	0	-0.82715	0
MRPS33	-0.288205	0.010107	-0.59586	0	-0.544	0
NCAPD2	-0.28814	0.010218	-0.72561	0	-0.58201	0
DIAPH3	-0.287735	0.010329	-0.36778	0.00011107	-0.19932	0.0022214
TFCP2L1	-0.28748	0.010052	-0.020186	0.63992	-0.053	0.21914
PGAM4	-0.28743	0.14156	-0.98716	0	-0.78323	0
HIST1H4H	-0.2873	0.010218	-0.21976	0.018715	-0.17041	0.0073305
GPN3	-0.28717	0.010385	-0.42052	0	-0.38171	0
PITRM1	-0.28715	0.010329	-0.38693	5.55E-05	-0.35047	0
VDAC1	-0.28674	0.061698	-0.45821	0.00022214	-0.28951	0.0024435
CLNK	-0.28662	0.01044	-0.050419	0.45194	-0.033798	0.3231
ZNF878	-0.28649	0.010385	-0.12411	0.15177	-0.14057	0.020936
INTS9	-0.286265	0.0099406	-0.67958	0	-0.60778	0
PAXBP1	-0.28626	0.010385	-0.52977	0	-0.42166	0
GLG1	-0.28613	0.010385	-0.17513	0.053646	-0.016277	0.44066
TRIM65	-0.28613	0.010385	-0.1108	0.18998	-0.074774	0.13356
ZNF823	-0.285995	0.01044	-0.11249	0.18471	-0.10588	0.061198
PRTN3	-0.2859	0.010551	-0.23097	0.012773	-0.156	0.011884
LACTB	-0.285725	0.010385	-0.098696	0.23074	-0.21723	0.00099961
U2AF1	-0.28536	0.01044	-0.47072	0	-0.4843	0
EDA	-0.285145	0.010774	-0.0073965	0.73105	-0.0066055	0.51641
TRPM2	-0.284855	0.010663	-0.11112	0.18904	-0.00074365	0.56428
KLHL38	-0.28474	0.010774	-0.023269	0.61848	-0.090578	0.091687
FAM25A	-0.28469	0.06292	-0.41647	0.0011107	-0.13229	0.097073
WDR96	-0.284565	0.010774	-0.052189	0.44311	-0.061935	0.18104
CHMP1B	-0.284475	0.010718	-0.52609	0	-0.45964	0
INPP5B	-0.28434	0.010663	-0.29046	0.0023324	-0.10812	0.056645
RIPPLY3	-0.28426	0.010829	-0.33391	0.00038874	-0.11374	0.048259
HIST1H4E	-0.284135	0.010663	-0.27318	0.0043316	-0.10951	0.054146
ASPM	-0.28411	0.010829	-0.16127	0.073416	-0.079378	0.12045
SCO1	-0.28411	0.010774	-0.40859	0	-0.24298	0.00027767
BNIP3	-0.28409	0.010996	-0.41395	0	-0.14038	0.020936
C1QTNF3	-0.283925	0.010774	-0.01574	0.66818	-0.0069177	0.51347
TRAPPC8	-0.283925	0.011051	-0.54914	0	-0.59744	0
TTC5	-0.283905	0.010829	-0.32284	0.00061087	-0.28139	0
IFI16	-0.283805	0.010718	0.075247	0.62698	0.047002	0.98939
VWA7	-0.28321	0.010996	-0.059566	0.40312	0.0044739	0.60871
NMUR2	-0.282795	0.011218	-0.19087	0.038041	-0.11332	0.048759
WDR61	-0.28262	0.011051	-0.68464	0	-0.60948	0
MTX2	-0.282615	0.011218	-0.096007	0.23946	-0.092956	0.085911
CHCHD4	-0.282605	0.011107	-0.63747	0	-0.47978	0
CPA6	-0.282535	0.011218	-0.41877	0	-0.01913	0.42139
KLHL6	-0.282435	0.011273	-0.02901	0.57966	0.050282	0.95368
KLHDC3	-0.28223	0.011273	-0.24681	0.0076637	-0.20019	0.0022214
NELFA	-0.282185	0.011218	-0.16071	0.074249	-0.22862	0.00055534
DEFB128	-0.28208	0.065419	0.1654	0.27484	-0.052385	0.35358
TERT	-0.28201	0.011218	-0.1778	0.050258	-0.013266	0.46382
ATP6V1G2	-0.281965	0.0021103	-0.071739	0.25196	-0.15326	0.0029433
AURKAIP1	-0.28195	0.011273	-0.51134	0	-0.29947	0
ZNF143	-0.281835	0.011273	-0.1187	0.16549	-0.27495	0
NRD1	-0.28172	0.011329	-0.78334	0	-0.32564	0
CCDC121	-0.28165	0.011273	-0.23262	0.012106	0.040151	0.94519
KIAA0100	-0.28164	0.011329	-0.26919	0.0046093	-0.12788	0.031765
VPS53	-0.28129	0.011329	-0.54755	0	-0.43632	0
PFDN4	-0.28128	0.011329	-0.25035	0.0069973	-0.19261	0.0027212
SARNP	-0.281135	0.011384	-0.33579	0.0003332	-0.078634	0.1219
PGK1	-0.281015	0.011496	-0.81695	0	-0.82009	0
LENG9	-0.281005	0.011218	-0.17703	0.051591	-0.1872	0.0034431
SUDS3	-0.28099	0.011607	-0.38738	5.55E-05	-0.366	0
TAF11	-0.280965	0.011273	-0.22652	0.015105	-0.14723	0.016716
PSMA3	-0.280895	0.011607	-0.99935	0	-0.78845	0
P4HB	-0.280885	0.011329	-0.48366	0	-0.35496	0
NDST4	-0.280605	0.011496	0.0025828	0.80402	0.024615	0.79358
RPL7	-0.280495	0.15039	-0.72008	0	-0.39882	0.00049981
GSDMB	-0.28049	0.011662	0.13414	0.27861	0.15612	0.16338
FAU	-0.28038	0.012273	-1.1414	0	-0.71618	0
CDK4	-0.280315	0.011662	-0.32392	0.00055534	-0.19345	0.0027212
FAM195A	-0.280215	0.011662	-0.16846	0.061865	-0.2709	0
ARX	-0.28007	0.011273	-0.04252	0.49575	0.058727	0.86961
KDM2A	-0.279995	0.011218	-0.43552	0	-0.52914	0
CFP	-0.279875	0.011718	-0.12315	0.15444	0.0098497	0.65647
RPL19	-0.279825	0.066696	-1.1133	0	-0.85738	0
TNKS2	-0.27982	0.011496	0.10588	0.42245	0.071889	0.74116
CCT8	-0.279725	0.01194	-0.68992	0	-0.38105	0
MALSU1	-0.27962	0.011718	-0.25398	0.0062198	0.060455	0.85328
MPZL3	-0.27931	0.011995	0.092059	0.50891	0.11579	0.37335
TCP10L2	-0.27916	0.067696	-0.032741	0.66752	0.020705	0.81868
NCAPG	-0.27915	0.011496	-0.65959	0	-0.66894	0
DMXL1	-0.279115	0.011829	-0.18677	0.041373	-0.067621	0.15877
DMTF1	-0.27896	0.011718	-0.038316	0.5213	0.064047	0.81602
CSF1	-0.27895	0.011829	-0.018034	0.65297	-0.13656	0.023657
SCRIB	-0.278925	0.011718	-0.19513	0.034653	-0.17586	0.0056089
IFT80	-0.278875	0.011829	0.036338	0.92364	-0.019462	0.41861
GDAP1	-0.27833	0.01194	-0.15401	0.08369	-0.14747	0.016494
ZCCHC24	-0.278325	0.011884	-0.089176	0.26706	-0.011435	0.4792
RCOR1	-0.278225	0.011995	-0.47152	0	-0.29779	0
VCL	-0.278055	0.012217	-0.41897	0	-0.33736	0
ANAPC11	-0.278035	0.011995	-0.39069	0.0012217	-0.36687	5.55E-05
RELA	-0.277995	0.01194	-0.68082	0	-0.59	0
NAPB	-0.27795	0.011884	-0.024333	0.61032	0.099448	0.49981
MRPS10	-0.27792	0.012051	-0.48559	0	-0.17204	0.0068307
NSMCE2	-0.277435	0.012051	-0.47169	0	-0.30413	0
DNAJC25	-0.277305	0.012273	-0.17988	0.048092	-0.144	0.019104
H2AFY2	-0.277085	0.012329	-0.33419	0.00038874	-0.20533	0.0019992
SLC22A5	-0.276825	0.012329	-0.20558	0.026379	-0.12327	0.036875
BCAP29	-0.27679	0.012273	-0.23972	0.0093852	-0.34205	0
MYCBP	-0.27677	0.01244	0.16609	0.15872	-0.063628	0.17365
TMSB4X	-0.27673	0.32721	-0.025637	0.90926	-0.27149	0.10912
RWDD2B	-0.276565	0.012384	0.26383	0.016105	0.0083912	0.64142
RAC1	-0.27655	0.03593	-0.77029	0	-0.35553	0
TMEM99	-0.27621	0.01244	0.12166	0.33754	0.11388	0.38835
CMTR2	-0.27609	0.012384	-0.59914	0	-0.25197	0.0001666
DDB1	-0.27602	0.012273	-0.43595	0	-0.36579	0
ZNF730	-0.27586	0.070639	-0.52713	0	-0.2983	0.0017771
SPRYD3	-0.27571	0.01244	-0.041525	0.50103	-0.078598	0.12195
SNTA1	-0.275675	0.01244	-0.16631	0.065141	-0.11076	0.052091
CRLS1	-0.27562	0.001555	-0.32991	0	-0.13649	0.0039984
EIF2B3	-0.27549	0.012495	-0.73343	0	-0.58066	0
GPR17	-0.27545	0.012606	-0.22115	0.017937	-0.08041	0.11801
MRE11A	-0.275445	0.01244	-0.58838	0	-0.60083	0
COMTD1	-0.27536	0.01244	-0.41747	0	-0.2209	0.00094408
FBXL6	-0.275195	0.012773	-0.21217	0.022325	-0.1958	0.0024435
C5orf47	-0.27512	0.012495	-0.12003	0.16277	-0.04821	0.24124
POLR1A	-0.274995	0.01244	-0.41544	0	-0.18558	0.0037763
ASH1L	-0.274655	0.012717	-0.054675	0.42989	-0.066857	0.16177
BHLHE22	-0.2743	0.012495	-0.26636	0.004887	-0.064641	0.16955
TBKBP1	-0.27429	0.012995	-0.072649	0.33748	-0.15494	0.012217
CNTNAP2	-0.274135	0.012773	-0.057747	0.41201	-0.0094752	0.49492
ING3	-0.27406	0.0025546	-0.19991	0.01044	-0.44273	0
P2RY11	-0.273965	0.013106	-0.21849	0.019159	-0.21036	0.001555
CARS	-0.27395	0.012995	-0.79405	0	-0.72894	0
TLX1NB	-0.2738	0.012939	-0.018703	0.64947	-0.028991	0.35386
PODNL1	-0.27376	0.012939	-0.13187	0.1315	-0.0688	0.15466
CCSAP	-0.27375	0.01305	-0.13765	0.1174	-0.11685	0.043872
NCOA4	-0.273735	0.012884	-0.24569	0.0078858	-0.17009	0.0073305
RNASEH2A	-0.2737	0.012828	-0.37745	5.55E-05	-0.47158	0
ZDHHC19	-0.273655	0.012939	-0.22129	0.017715	-0.038602	0.29605
TRA2B	-0.273585	0.0025546	-0.31823	5.55E-05	-0.18503	0.00061087
PPP2CA	-0.273555	0.012828	-0.56803	0	0.11479	0.38096
TMED3	-0.27355	0.012939	-0.14376	0.10379	-0.1258	0.034042
C17orf70	-0.273465	0.012551	-0.35965	0.00011107	-0.28342	0
TBK1	-0.273455	0.012995	0.24479	0.026767	0.49316	0
HSPA4	-0.27326	0.013106	-0.19625	0.033487	-0.11516	0.046149
GALK2	-0.273035	0.012939	0.049572	0.82324	0.051177	0.94524
SPATA2L	-0.272915	0.013384	-0.35016	0.00022214	-0.19624	0.002388
IL34	-0.272695	0.012995	-0.079067	0.30882	-0.016914	0.43689
NEB	-0.272515	0.012995	-0.20196	0.028711	-0.109	0.054979
KLRG2	-0.272415	0.013106	0.068658	0.67674	-0.0973	0.076748
AP3B2	-0.27239	0.013384	-0.16495	0.066974	-0.10428	0.063364
PIGN	-0.27233	0.013384	-0.18111	0.046704	-0.094003	0.08369
H2AFZ	-0.27228	0.013384	0.30174	0.0046649	-0.078644	0.1219
CIAPIN1	-0.2721	0.013384	-0.50495	0	-0.35899	0
CD81	-0.27181	0.013384	-0.017271	0.65797	-0.015458	0.44721
KLF11	-0.27178	0.01355	-0.12092	0.15994	0.1009	0.4887
ATP5H	-0.271695	0.037208	-0.40102	0.00027767	-0.18197	0.014494
RECQL5	-0.271505	0.013384	-0.14491	0.10163	-0.034187	0.3211
DDX55	-0.27146	0.013439	-0.70856	0	-0.51488	0
PABPC4	-0.27145	0.01355	-0.22767	0.014439	-0.38803	0
C10orf91	-0.271425	0.013384	-0.097527	0.23396	-0.13654	0.023769
AKNAD1	-0.2714	0.01355	0.011705	0.8751	-0.089746	0.093408
PITHD1	-0.271385	0.013384	-0.05311	0.43827	-0.0030973	0.54412
CCDC178	-0.2713	0.013439	-0.2069	0.025712	-0.19019	0.0029988
GBP7	-0.271125	0.013661	-0.013213	0.68668	-0.08108	0.11557
SERINC3	-0.2709	0.013661	-0.22883	0.013883	-0.1398	0.021436
NOM1	-0.27077	0.013772	-0.34473	0.0003332	-0.41685	0
NSFL1C	-0.270715	0.013939	-0.60053	0	-0.36834	0
CSPP1	-0.27064	0.013661	-0.15413	0.083579	-0.14038	0.020936
HNRNPDL	-0.27053	0.01355	-0.31638	0.00072194	0.0076529	0.6352
ARHGEF16	-0.270505	0.013273	-0.21947	0.018882	-0.14075	0.02077
ABHD17B	-0.27044	0.013883	-0.20923	0.024102	-0.10114	0.068029
TMPO	-0.27036	0.013995	-0.25595	0.0061087	-0.12461	0.035542
ACACA	-0.27031	0.01355	-0.24505	0.0080524	-0.081508	0.11462
SMPD3	-0.26998	0.01355	-0.14593	0.10002	-0.051768	0.2243
FARSB	-0.26996	0.013995	-0.63919	0	-0.49562	0
TARBP2	-0.269925	0.014106	-0.23289	0.011884	-0.12141	0.038929
KRTAP9-2	-0.26982	0.34542	-0.39767	0.072749	-0.19149	0.21814
POLA2	-0.269765	0.014106	-0.97246	0	-0.76086	0
ID1	-0.269625	0.014661	-0.091372	0.25834	0.023346	0.78147
ATOH7	-0.26961	0.013772	0.0020949	0.80091	-0.021018	0.40806
SLAIN1	-0.269485	0.003221	-0.012235	0.63381	0.055742	0.88454
ZNF500	-0.26916	0.014328	-0.12724	0.14367	-0.20569	0.0018882
CNKSR3	-0.268995	0.014494	-0.091808	0.25657	-0.13592	0.024268
NEDD8	-0.26893	0.076304	-1.0581	0	-0.96177	0
KDELR1	-0.268695	0.01455	-0.2504	0.0069973	-0.1382	0.022547
PCDH11X	-0.26857	0.076359	-0.037385	0.64336	-0.052191	0.35481
S100A4	-0.268565	0.07697	0.088407	0.62642	0.16558	0.22786
LCE2A	-0.268475	0.038763	-0.32748	0.0038318	-0.24066	0.0021658
INS-IGF2	-0.268215	0.039485	0.16341	0.2188	0.050342	0.94691
FAM98B	-0.26819	0.014716	-0.50322	0	-0.26559	5.55E-05
RPUSD2	-0.268015	0.014828	-0.31248	0.00072194	-0.24602	0.00022214
FAM110D	-0.26784	0.014661	-0.044023	0.48753	-0.044553	0.2609
MFAP1	-0.26763	0.014883	-0.88741	0	-0.74606	0
EXOSC9	-0.26754	0.01505	-0.90878	0	-0.53575	0
TUT1	-0.267405	0.015327	-0.93907	0	-0.64835	0
ZNF124	-0.267295	0.013106	-0.3796	0.001555	-0.030855	0.21947
POLR2I	-0.26709	0.014716	-0.52842	0	-0.42223	0
AMER3	-0.267065	0.014939	-0.07921	0.30855	-0.18857	0.0031654
PET112	-0.266975	0.014939	-0.85117	0	-0.5935	0
NUDT16L1	-0.266965	0.014828	-0.30299	0.0011662	-0.15533	0.012051
TUSC2	-0.26693	0.014828	-0.093439	0.24951	-0.28	0
FANCA	-0.266895	0.014994	-0.65694	0	-0.51193	0
RBM43	-0.266685	0.014994	-0.1695	0.060754	-0.15281	0.013273
RASL12	-0.266535	0.014994	0.010951	0.87	-0.11063	0.052313
KLF2	-0.26648	0.01505	-0.14144	0.1094	-0.15466	0.012217
ZDHHC8	-0.26647	0.01505	-0.08229	0.29583	-0.21914	0.00099961
CDC16	-0.26622	0.015327	-1.0509	0	-0.88988	0
PEF1	-0.26614	0.015327	-0.12046	0.16133	-0.087422	0.098406
FSIP1	-0.26609	0.015105	0.078093	0.60821	-0.088953	0.095241
ZBTB9	-0.26609	0.01505	-0.2531	0.0063309	-0.12402	0.035875
TCEB3	-0.26605	0.01505	-0.57207	0	-0.3197	0
TSG101	-0.26601	0.015716	-0.66683	0	-0.60658	0
CDCA5	-0.265835	0.015327	-0.61414	0	-0.58996	0
IGFLR1	-0.265665	0.015383	-0.083584	0.29044	-0.088888	0.095296
DGKH	-0.265545	0.015605	-0.096398	0.23796	-0.0020178	0.55395
ARHGAP39	-0.265535	0.015272	-0.16918	0.061032	-0.09741	0.07647
BPIFB1	-0.26536	0.01555	-0.20879	0.024435	-0.25296	0.0001666
POLDIP3	-0.265315	0.015327	-0.24301	0.0084967	-0.017004	0.43655
SEMA5B	-0.265255	0.01555	-0.15314	0.085078	-0.0044488	0.53335
SH2B1	-0.265215	0.01555	-0.1743	0.054368	-0.06764	0.15872
ADCY6	-0.26498	0.01555	-0.111	0.18932	-0.1214	0.03904
RHOD	-0.264525	0.015827	-0.27155	0.0045538	-0.1253	0.034764
PPRC1	-0.264305	0.016383	-0.27191	0.0044983	-0.35121	0
GABPA	-0.26421	0.015661	-0.47282	0	-0.5445	0
ANKFY1	-0.264205	0.015883	0.028588	0.98917	0.20583	0.046649
RNLS	-0.2641	0.015772	-0.10445	0.20981	-0.12762	0.032099
PLAGL2	-0.26396	0.01616	-0.15338	0.084578	-0.14262	0.019659
IL10RA	-0.263885	0.015716	-0.13781	0.11712	-0.054811	0.21158
ACO2	-0.26388	0.016271	-0.3157	0.00072194	-0.18946	0.0031099
PSTK	-0.263835	0.015827	-0.5766	0	-0.41959	0
PI4K2A	-0.26379	0.015827	-0.078671	0.31071	-0.05098	0.22774
PKIA	-0.26364	0.17266	0.12127	0.52963	0.084817	0.73882
ZNF263	-0.26364	0.015827	-0.10238	0.21708	0.014019	0.69523
LAX1	-0.26357	0.015716	-0.035337	0.54062	0.015419	0.7085
GOT2	-0.263375	0.042206	-0.33213	0.0034431	-0.40652	0
ANKRD40	-0.26337	0.016105	-0.13899	0.11418	-0.025	0.37991
HJURP	-0.26337	0.016327	-0.76868	0	-0.51073	0
TMEM208	-0.26331	0.015994	-0.37094	0.00011107	-0.17392	0.0061643
ALG13	-0.26327	0.00011107	-0.36118	0	-0.19855	0
SLAMF8	-0.26319	0.016216	-0.071232	0.34503	0.059395	0.863
ZNF540	-0.26318	0.016271	-0.073314	0.33459	0.052782	0.92864
RDM1	-0.26307	0.015716	-0.12454	0.15027	-0.11109	0.051647
LARP1	-0.262945	0.016216	-0.43915	0	-0.35	0
LAMTOR3	-0.26289	0.016271	-0.49464	0	-0.2458	0.00022214
CLIC3	-0.262865	0.016271	-0.27219	0.0044427	-0.23981	0.00038874
MUSK	-0.26284	0.016216	0.10606	0.42139	0.018927	0.73905
CHFR	-0.262615	0.016271	-0.42478	0	-0.19964	0.0022214
RASGEF1C	-0.26253	0.016327	-0.077868	0.31388	-0.17327	0.0062753
ZNF445	-0.26248	0.016383	0.020574	0.94674	0.10298	0.47121
SLC7A6OS	-0.2624	0.016549	-0.5977	0	-0.36339	0
TDGF1	-0.262395	0.043428	-0.27741	0.011273	-0.18413	0.013439
CACNA1A	-0.262255	0.016383	-0.11879	0.16521	0.031561	0.86166
C3orf52	-0.262165	0.016383	-0.15871	0.077026	-0.018183	0.42772
C8orf44	-0.26206	0.36358	-0.37267	0.10918	-0.20954	0.19998
ZFAND3	-0.262025	0.016383	0.066745	0.69034	0.031942	0.86616
CCDC126	-0.261985	0.016327	-0.18975	0.038818	-0.071922	0.14267
MMGT1	-0.26196	0.016383	-0.1239	0.15222	-0.1893	0.0031099
NFATC4	-0.261925	0.016383	-0.03278	0.55701	-0.1093	0.054368
SFRP4	-0.2617	0.016438	0.024571	0.97829	0.027063	0.81679
TAF1C	-0.26148	0.016438	-0.67303	0	-0.47541	0
TKT	-0.26144	0.016383	-0.4077	0	-0.2384	0.00038874
IL18RAP	-0.261275	0.016383	-0.093754	0.24813	-0.2112	0.0014994
PDZD11	-0.26103	0.016716	-0.13706	0.11884	0.14322	0.21747
TMEM63A	-0.260885	0.016438	-0.15059	0.090187	0.051784	0.93908
TLK2	-0.26048	0.016882	-0.37392	0.00011107	-0.39963	0
TAF6	-0.260415	0.016882	-0.50927	0	-0.52254	0
GNL1	-0.260335	0.017049	-0.34583	0.0003332	-0.30056	0
KMT2B	-0.26016	0.017049	-0.21985	0.018715	0.031869	0.86539
KLHL3	-0.26015	0.017049	-0.13906	0.11407	-0.07333	0.13834
N6AMT2	-0.260145	0.016882	-0.0011041	0.77709	0.075654	0.70561
MFI2	-0.26005	0.016438	0.0075571	0.84339	0.050756	0.94969
ZNF37A	-0.25993	0.016882	-0.24279	0.0085522	-0.028073	0.35975
LCTL	-0.259895	0.017549	0.0047105	0.82113	-0.16896	0.0077192
PPP1R7	-0.259815	0.016882	-0.85419	0	-0.66395	0
PNMAL2	-0.25975	0.017216	-0.16106	0.073749	-0.08706	0.09935
MSH4	-0.259345	0.017438	-0.083749	0.2895	-0.11707	0.04365
MUL1	-0.25926	0.017049	-0.29252	0.0020548	-0.023677	0.38979
NACA	-0.25915	0.00022214	-0.27728	0	-0.1978	0
PRMT3	-0.259085	0.017327	-0.01923	0.64608	-0.065297	0.16699
RCL1	-0.25896	0.017327	-0.59035	0	-0.60679	0
ZKSCAN8	-0.258945	0.017438	-0.027004	0.59199	0.070891	0.75082
TRIM71	-0.258785	0.01716	-0.056828	0.41734	-0.12653	0.033098
PPIH	-0.2587	0.017271	-0.54254	0	-0.60498	0
UBL3	-0.25856	0.017438	0.073614	0.6407	0.080296	0.66374
BOP1	-0.258515	0.017549	-0.74459	0	-0.44607	0
NDUFB4	-0.25851	0.017549	-0.3431	0.0003332	-0.31138	0
SLC25A46	-0.258475	0.017438	-0.37374	0.00011107	-0.088598	0.095796
CILP	-0.258435	0.017438	-0.056849	0.41717	-0.0694	0.153
PTMS	-0.258425	0.017438	-0.20468	0.02699	-0.12646	0.033154
SCGB1D1	-0.25829	0.017382	-0.20038	0.029933	-0.22111	0.00094408
AKTIP	-0.258235	0.017549	-0.2147	0.020714	-0.047299	0.24563
WDR59	-0.258095	0.017549	-0.44042	0	-0.24417	0.00027767
CLEC18A	-0.258015	0.36358	-0.30251	0.18204	0.12163	0.69106
CNKSR1	-0.257945	0.017438	-0.088291	0.27067	-0.039082	0.29311
POLE4	-0.257805	0.017549	-0.39906	0	-0.16715	0.0079969
RNF26	-0.257725	0.017771	-0.066304	0.36919	-0.22848	0.00055534
SIPA1L2	-0.257655	0.017382	0.070471	0.66374	-0.036159	0.31032
CASC3	-0.25757	0.017771	-0.47715	0	-0.21607	0.0011107
SGSM3	-0.25739	0.017715	-0.27271	0.0043872	-0.29059	0
KHDRBS1	-0.25722	0.017493	-0.041939	0.49858	-0.042164	0.27512
POLR2G	-0.25708	0.017771	-0.68571	0	-0.46716	0
MYO18B	-0.257075	0.017771	-0.043419	0.49081	0.0088129	0.64669
ELF2	-0.256875	0.017771	-0.43417	0	-0.24491	0.00027767
ALG6	-0.25685	0.017771	-0.51018	0	-0.11208	0.050536
PODXL2	-0.256785	0.017882	-0.15204	0.087188	0.044587	0.98856
ADSS	-0.25671	0.017771	-0.3575	0.0001666	-0.25608	0.0001666
TWISTNB	-0.25646	0.017771	-0.92574	0	-0.75245	0
MCAT	-0.256355	0.017771	-0.61224	0	-0.57582	0
FUCA1	-0.25634	0.017993	-0.14022	0.11196	-0.19681	0.0023324
MAB21L1	-0.256205	0.017771	0.011144	0.87105	-0.15757	0.011162
ZNF350	-0.256045	0.017882	-0.19206	0.037097	-0.23754	0.00038874
OGFRL1	-0.256035	0.017771	-0.23341	0.011829	-0.12186	0.038374
FAM189A2	-0.255985	0.017993	0.10613	0.42106	0.022155	0.76909
SMURF2	-0.255895	0.017826	-0.19152	0.037708	-0.15427	0.012384
AMER2	-0.25575	0.017771	-0.039148	0.51602	-0.13612	0.024157
SNRNP70	-0.25564	0.017882	-0.64404	0	-0.31328	0
SPDYE4	-0.255525	0.045316	-0.011863	0.73838	-0.036804	0.36608
SEPSECS	-0.25538	0.017771	-0.64417	0	-0.34932	0
PSMC5	-0.255355	0.017937	-0.52504	0	-0.40518	0
ZNF131	-0.255345	0.017993	-0.81992	0	-0.73629	0
STAMBP	-0.25533	0.017882	-0.80541	0	-0.59382	0
FFAR4	-0.255255	0.017771	-0.20277	0.028211	-0.24713	0.0001666
VSTM2A	-0.255235	0.017993	-0.14386	0.10363	0.075324	0.70884
DCAF15	-0.25518	0.01816	-0.67493	0	-0.32426	0
PCDHA10	-0.2551	0.017993	-0.05079	0.45044	-0.018368	0.42678
CCDC7	-0.255075	0.017993	-0.22654	0.015105	-0.18219	0.0043872
DNM1	-0.254885	0.017993	0.077831	0.60993	-0.10509	0.061976
LSM4	-0.2548	0.018382	-0.83608	0	-0.56649	0
CUL1	-0.254565	0.01877	0.2075	0.065252	-0.13225	0.027378
YIPF2	-0.254475	0.018215	-0.25228	0.0064419	-0.2296	0.00055534
H3F3C	-0.25423	0.048259	-0.09015	0.32443	0.09432	0.58205
PPP1R14C	-0.25387	0.01816	-0.044772	0.48331	-0.052315	0.22175
KIAA1429	-0.253865	0.018659	-0.46218	0	-0.49209	0
AIPL1	-0.25379	0.01877	-0.17084	0.048648	-0.13965	0.01977
CDH2	-0.25361	0.018493	-0.3211	0.00066641	-0.365	0
NSUN2	-0.253225	0.018437	-0.10039	0.22458	0.045509	0.99572
PFKP	-0.253155	0.018548	-0.16452	0.06764	-0.036307	0.30971
DDX47	-0.253115	0.018715	-0.75144	0	-0.40684	0
GTF2F2	-0.252965	0.018659	-0.69013	0	-0.43241	0
BPGM	-0.252885	0.018715	-0.057181	0.41573	-0.085527	0.10257
CHAT	-0.252815	0.018604	-0.042814	0.4942	-0.014304	0.45566
SNRNP40	-0.252645	0.019159	-0.61611	0	-0.20836	0.0016105
RAB37	-0.25222	0.019492	-0.23644	0.010663	-0.1885	0.0031654
ZNF648	-0.252215	0.018437	-0.034046	0.54884	-0.11034	0.052702
NDUFA13	-0.252025	0.019881	-0.40639	0	-0.25385	0.0001666
DNM1L	-0.251845	0.01877	-0.66918	0	-0.44797	0
CDK5	-0.25181	0.018437	-0.13556	0.12262	0.0064373	0.62498
TWF1	-0.251785	0.01927	-0.16605	0.065697	-0.049011	0.23719
CHST10	-0.25163	0.019381	-0.015911	0.66724	0.045777	0.99839
TMC2	-0.2516	0.019381	-0.15157	0.087855	-0.15188	0.013661
ELAC1	-0.25151	0.019437	0.079938	0.59427	-0.11148	0.051258
SDAD1	-0.2515	0.019048	-0.70248	0	-0.58658	0
MTMR14	-0.25146	0.019492	0.074531	0.63331	0.15796	0.15766
NFRKB	-0.25124	0.01877	-0.54771	0	-0.45133	0
ANKRD11	-0.251235	0.019937	-0.42348	0	-0.47955	0
MARS	-0.251215	0.019437	-1.0125	0	-0.80586	0
GFER	-0.25118	0.019492	-0.82385	0	-0.68659	0
PDE3B	-0.251095	0.019603	-0.19384	0.035653	-0.17272	0.006553
CXorf38	-0.251065	0.01977	-0.057131	0.41606	-0.059031	0.19292
RPL39L	-0.25082	0.18859	-0.3369	0.034264	-0.54049	0
PSMC6	-0.250755	0.019659	-0.65082	0	-0.54048	0
FAM26D	-0.250635	0.019159	-0.060739	0.3618	-0.00094073	0.52546
PTCH1	-0.250605	0.019548	-0.098395	0.23191	0.028215	0.82851
GMDS	-0.25041	0.019937	-0.27021	0.0045538	-0.038543	0.29644
ATHL1	-0.250375	0.019992	-0.16506	0.066807	-0.10003	0.07025
FANCL	-0.250285	0.019992	-0.66936	0	-0.55179	0
ZNF665	-0.250165	0.019992	-0.069422	0.35308	0.0055443	0.61737
DAP	-0.250055	0.020048	-0.26574	0.004887	-0.013257	0.46388
MST1	-0.24988	0.019937	-0.28383	0.003221	-0.23869	0.00038874
SNAI1	-0.24988	0.020048	0.04578	0.85256	-0.024217	0.38563
PTPN20A	-0.249755	0.41806	-0.077879	0.65469	0.087594	0.83634
RGS18	-0.249705	0.019992	0.032971	0.95391	0.16054	0.14833
MEPCE	-0.249645	0.0003332	-0.21852	0.00094408	-0.29043	0
ERCC3	-0.249585	0.020103	-1.0293	0	-0.82463	0
ATP11B	-0.249535	0.020048	-0.20759	0.025379	-0.14424	0.019104
PSMB9	-0.24937	0.020103	0.024828	0.97984	0.024097	0.78853
A4GNT	-0.249155	0.019937	0.10393	0.43394	-0.11455	0.047093
COA5	-0.249065	0.093741	-0.49841	5.55E-05	-0.29088	0.0023324
SNX9	-0.24893	0.020381	-0.12929	0.13856	-0.051212	0.2268
HNRNPL	-0.248695	0.018993	-0.64041	0	-0.66641	0
ISCU	-0.248685	0.020103	-0.94754	0	-0.74763	0
CPSF4	-0.248535	0.020381	-0.693	0	-0.43586	0
LRRC17	-0.248325	0.020548	0.1157	0.36941	0.11315	0.39251
DPPA4	-0.248025	0.020381	-0.15725	0.079025	0.020708	0.75626
CATSPER3	-0.247485	0.020436	-0.22437	0.015994	-0.062028	0.18082
FAM3C	-0.247435	0.02127	-0.22308	0.016716	0.022915	0.77714
MRPL21	-0.247435	0.0028322	-0.92893	0	-0.60945	0
DIP2C	-0.24743	0.020825	-0.12977	0.13734	0.068053	0.77592
KRT222	-0.24733	0.021047	0.14564	0.22986	0.081506	0.65325
DLD	-0.24715	0.020825	-0.10348	0.21258	-0.15773	0.011107
ATG9A	-0.246805	0.020436	-0.36251	0.00011107	0.0418	0.9619
RAD51C	-0.24679	0.020214	-0.77138	0	-0.64816	0
GNG4	-0.246775	0.096629	-0.18066	0.14567	0.012995	0.76198
ITGA5	-0.246565	0.020992	-0.053338	0.43744	-0.029764	0.34942
GTPBP8	-0.246465	0.020548	-0.54822	0	-0.27261	0
CCDC11	-0.246435	0.021047	-0.1771	0.051536	-0.062606	0.17838
KLHDC4	-0.246335	0.021047	-0.19453	0.035097	-0.042919	0.27073
CAMSAP1	-0.246295	0.020992	-0.1139	0.17976	-0.071892	0.14278
NFIL3	-0.246025	0.02127	-0.077218	0.31632	-0.085535	0.10257
PFDN1	-0.245845	0.052535	-0.8545	0	-0.6568	0
NCOA3	-0.245735	0.021381	-0.2557	0.0061087	0.0069516	0.62976
KDM3A	-0.245665	0.021658	-0.15576	0.080913	0.20254	0.049869
MPP5	-0.245505	0.021325	-0.19752	0.03221	-0.04482	0.25973
TTLL5	-0.2455	0.020992	0.11	0.39851	0.027482	0.82151
DNAJC6	-0.24491	0.021325	-0.12425	0.15133	-0.11612	0.044871
C14orf182	-0.244875	0.02127	-0.09204	0.25557	-0.12538	0.034653
LMF2	-0.244805	0.021103	-0.14249	0.10696	-0.11783	0.042706
KLHL20	-0.24477	0.021047	-0.10439	0.20992	-0.036065	0.31082
CSTF2	-0.244505	0.021047	-0.36671	0.00011107	-0.080823	0.11607
MRPL3	-0.24436	0.021658	-0.22835	0.014106	-0.16266	0.0092742
ADCY8	-0.24433	0.021825	-0.26418	0.0050536	-0.10354	0.064142
ZNF805	-0.24424	0.0063864	-0.12171	0.096018	0.0062452	0.562
CELF1	-0.24416	0.021492	0.61373	0	-0.13847	0.022436
NAA15	-0.244155	0.021658	-0.7833	0	-0.65733	0
ZNF273	-0.24412	0.054146	-0.33572	0.0030544	-0.095969	0.12273
TFB2M	-0.244095	0.021658	-0.5629	0	-0.43739	0
CXCL11	-0.24404	0.054257	-0.24287	0.025768	0.084409	0.66119
IMP3	-0.244015	0.021381	-0.87904	0	-0.67381	0
FAM47E-STBD1	-0.24394	0.054923	0.22186	0.07797	0.086323	0.64503
TPRA1	-0.24394	0.021492	-0.38331	5.55E-05	-0.20615	0.0017216
GABARAPL1	-0.24391	0.021658	-0.032018	0.56134	0.078583	0.67985
FAM124A	-0.2437	0.021658	0.0088515	0.85378	-0.0083702	0.50303
BECN1	-0.243645	0.022214	-0.16726	0.063031	-0.18932	0.0031099
ASF1B	-0.24363	0.022602	-0.19447	0.035097	-0.15306	0.013162
EPS8	-0.243455	0.022658	-0.28615	0.0031099	-0.053457	0.21758
MYO10	-0.24328	0.021492	-0.11156	0.18793	-0.075146	0.13273
LPA	-0.24315	0.021825	0.14643	0.22713	0.1146	0.38246
ZNF428	-0.243055	0.021658	-0.19572	0.034042	0.010086	0.65847
HIST1H3A	-0.24294	0.022214	-0.2496	0.0071639	-0.12136	0.039096
FKBPL	-0.24289	0.021325	-0.31702	0.00072194	-0.37465	0
RBMXL2	-0.24287	0.022436	-0.041867	0.49881	-0.039819	0.28894
ICMT	-0.24282	0.021936	-0.22928	0.013606	-0.17223	0.0068307
INTS12	-0.24269	0.022602	-0.50379	0	-0.28774	0
PTP4A2	-0.24252	0.0064419	0.02738	0.9895	0.057866	0.85928
TPRG1	-0.24241	0.023047	0.11626	0.36658	-0.16525	0.0082746
KRTAP5-5	-0.24235	0.052646	-0.32608	0.0038874	-0.16726	0.020936
ADAM11	-0.24232	0.021936	-0.14099	0.11035	-0.29585	0
KRTAP5-8	-0.242235	0.10018	-0.14003	0.24085	-0.019765	0.53379
PSMD3	-0.242135	0.022713	-0.73879	0	-0.73777	0
COL7A1	-0.242035	0.022824	-0.15233	0.086522	-0.15186	0.013717
PDC	-0.241985	0.023102	-0.016641	0.66169	0.091815	0.56317
PRKRIP1	-0.24182	0.022658	-0.52098	0	-0.39402	0
DNMT3L	-0.241635	0.022824	0.11567	0.36947	-0.018659	0.425
C1orf185	-0.2416	0.022824	-0.14974	0.091742	0.1362	0.25251
USP38	-0.241445	0.022769	0.029881	0.97856	-0.19746	0.0022769
POLD1	-0.241415	0.022158	-1.0102	0	-0.62655	0
KIAA1217	-0.24135	0.022713	0.13955	0.25485	0.038702	0.93108
SCML2	-0.24127	0.023491	-0.04651	0.47315	-0.046739	0.2489
KCNS1	-0.24102	0.023491	-0.2239	0.016271	-0.14643	0.017104
JMY	-0.240855	0.023769	-0.0039675	0.75643	-0.094466	0.082635
MTCP1	-0.24042	0.023602	-0.071219	0.34514	0.058972	0.86733
ZPBP	-0.24025	0.02388	0.080995	0.58749	0.12654	0.30666
GRM4	-0.240195	0.023491	-0.089127	0.26712	0.020317	0.75249
TRAM1	-0.2401	0.023546	0.03273	0.95563	0.022697	0.77503
FSBP	-0.24008	0.023491	0.01938	0.93608	-0.03064	0.34392
COX14	-0.239955	0.20398	-0.37289	0.018215	-0.026963	0.58016
NRN1	-0.239865	0.023602	-0.083513	0.29066	0.003852	0.6036
DDA1	-0.239845	0.023491	-0.74632	0	-0.2128	0.0013328
GDPGP1	-0.23978	0.023491	-0.037717	0.52541	0.097801	0.51275
TNIK	-0.239495	0.02388	-0.079714	0.30705	0.024502	0.79253
MRPS25	-0.239415	0.023769	-0.80348	0	-0.5751	0
MGAT2	-0.239405	0.023657	-0.36004	0.00011107	-0.37444	0
PRSS1	-0.239375	0.023824	-0.045956	0.47637	-0.097771	0.075582
ERBB4	-0.239335	0.023657	0.043119	0.87322	-0.14619	0.017216
C6orf211	-0.23933	0.02388	-0.14732	0.096796	-0.11331	0.048759
ARPC5	-0.23932	0.024046	-0.12514	0.14905	0.081694	0.65119
MBTD1	-0.23922	0.023602	-0.65243	0	-0.58227	0
HENMT1	-0.239215	0.023491	-0.19043	0.038374	-0.18439	0.0039429
COASY	-0.23897	0.02388	-0.56309	0	-0.29811	0
BNIPL	-0.238905	0.02388	-0.066833	0.36619	-0.0042622	0.53507
SPATA17	-0.238845	0.023991	-0.093305	0.24979	-0.058165	0.19653
RAN	-0.238815	0.02388	-1.1507	0	-1.0551	0
TMEM60	-0.23878	0.023991	-0.14946	0.092409	0.037621	0.92081
NMS	-0.23872	0.024046	-0.061832	0.39151	0.19175	0.067029
CA11	-0.23865	0.023435	-0.22335	0.016494	-0.28732	0
NUBP1	-0.23856	0.023991	-0.30277	0.0011662	-0.30969	0
CNTN5	-0.238545	0.02388	0.11075	0.39546	0.083196	0.63836
RPS15	-0.23843	0.2052	-1.0893	0	-0.77819	0
TMPRSS11D	-0.23838	0.02388	-0.12381	0.15244	0.032044	0.86705
CSTF2T	-0.238325	0.024046	-0.14071	0.11107	0.016987	0.72322
HCAR1	-0.2383	0.024102	-0.10825	0.19759	-0.094228	0.083079
SERPINI1	-0.2382	0.024268	-0.044011	0.48764	0.012012	0.67629
ETF1	-0.238165	0.02388	-0.2972	0.0014994	-0.36755	0
NUP88	-0.237945	0.024324	-0.39682	0	-0.33795	0
SELT	-0.237935	0.024546	-0.11735	0.16882	-0.11591	0.045205
GRINA	-0.237835	0.024546	-0.12105	0.15972	-0.13	0.029266
SLFNL1	-0.237755	0.024546	-0.20438	0.027101	-0.19044	0.0029988
ARAP3	-0.237655	0.024546	-0.17325	0.055534	-0.083995	0.10696
MAPK8	-0.237555	0.024379	-0.031058	0.56761	-0.0751	0.13278
RAD51B	-0.237475	0.02388	-0.32819	0.00055534	-0.27478	0
SNAI2	-0.237475	0.024046	-0.23757	0.010107	-0.14762	0.016327
LMAN1L	-0.23747	0.024546	0.068628	0.6769	-0.015751	0.44477
AKR1B10	-0.2374	0.025268	-0.099732	0.22691	-0.035314	0.31493
NPLOC4	-0.23727	0.024824	-0.96545	0	-0.66949	0
FAM193B	-0.23716	0.025268	-0.37702	5.55E-05	-0.22278	0.00083301
CHCHD10	-0.237135	0.024546	-0.09375	0.24813	-0.18776	0.0033876
FAM184A	-0.237055	0.02499	-0.10971	0.19365	-0.16798	0.0079414
ASCL5	-0.236705	0.024546	-0.16102	0.07386	-0.070554	0.14778
SLC44A4	-0.236655	0.024546	-0.23032	0.013162	-0.16755	0.0079414
FAM185A	-0.236595	0.024546	-0.1159	0.17349	-0.21189	0.0014439
CTNNBL1	-0.23653	0.02499	-0.61608	0	-0.32293	0
MASTL	-0.236445	0.025823	-0.68672	0	-0.60387	0
SPIN2A	-0.236435	0.20764	-0.19493	0.21425	-0.20298	0.06081
ANP32A	-0.236365	0.025546	-0.22974	0.013328	-0.064926	0.16871
SEZ6L2	-0.23632	0.024546	-0.068637	0.35736	-0.060056	0.18954
TUBGCP6	-0.236085	0.025823	-0.61174	0	-0.55829	0
PWP2	-0.236025	0.024102	-0.62226	0	-0.53634	0
PLEKHG4	-0.235975	0.025823	-0.28245	0.0032765	-0.095229	0.080969
TTLL11	-0.235935	0.02549	-0.38695	5.55E-05	-0.26342	0.00011107
SEBOX	-0.23589	0.025323	-0.051333	0.44733	0.12798	0.29738
DDX23	-0.235855	0.025379	-0.29439	0.0018326	-0.16782	0.0079414
EIF3I	-0.23584	0.025546	-0.75766	0	-0.51687	0
GOLPH3	-0.235505	0.02599	-0.25303	0.0063309	-0.11836	0.042261
LGALS3BP	-0.23547	0.025601	-0.015859	0.66746	-0.10551	0.061476
RHEBL1	-0.235205	0.02599	-0.26188	0.0052757	0.065135	0.80558
PCYOX1L	-0.2352	0.026101	0.014961	0.90059	-0.014646	0.45266
PRPSAP2	-0.235195	0.025879	-0.15789	0.078247	-0.044551	0.26095
PTPN7	-0.23505	0.026045	-0.044992	0.48209	0.12896	0.292
C1orf210	-0.235015	0.02649	0.072623	0.64803	0.086603	0.60899
KLRK1	-0.234925	0.02649	0.072814	0.64647	0.020678	0.75604
PPP1R26	-0.234525	0.02599	-0.22797	0.014328	-0.090149	0.092853
UPP1	-0.234245	0.02649	0.065833	0.69745	0.14917	0.19137
AMPH	-0.23423	0.026545	0.11012	0.39807	0.1975	0.057478
PTPLAD1	-0.234195	0.026268	-0.10961	0.19381	0.01125	0.66941
CENPH	-0.23417	0.026601	-0.38731	5.55E-05	-0.31505	0
GTF3A	-0.234125	0.02649	-0.6581	0	-0.44083	0
WASF2	-0.23405	0.025157	0.056756	0.76637	-0.086764	0.10007
MTERFD1	-0.233905	0.02649	-0.25816	0.00572	-0.2151	0.0011662
SOCS5	-0.233875	0.026601	-0.15605	0.080469	-0.080187	0.11862
MEAF6	-0.23385	0.027156	-0.28499	0.0031654	-0.11712	0.043594
SFI1	-0.233765	0.026878	-0.26859	0.0046649	-0.32844	0
DEPTOR	-0.233655	0.026601	-0.15185	0.08741	-0.04843	0.23985
ZBTB2	-0.233635	0.026878	-0.57412	0	-0.49785	0
P2RY12	-0.2335	0.026878	-0.21644	0.019937	-0.025253	0.37802
TBATA	-0.233135	0.027045	-0.28256	0.0032765	-0.021988	0.40184
LRRC8B	-0.233015	0.027489	0.078831	0.6026	-0.13937	0.021769
GRAMD3	-0.232815	0.027156	-0.026862	0.59283	-0.031897	0.33526
ZNF532	-0.232675	0.026212	-0.2999	0.0012773	-0.12351	0.036486
ZFP36	-0.232605	0.02699	-0.11301	0.18298	-0.014058	0.45804
SMARCAD1	-0.23259	0.027823	-0.40723	0	-0.19624	0.002388
ESR1	-0.232465	0.0276	-0.21045	0.02338	-0.0071218	0.5118
C13orf45	-0.23245	0.0276	-0.28046	0.0034431	-0.12993	0.029433
HIST2H3A	-0.23236	0.2163	-0.00061624	0.88738	0.021452	0.86439
MYOC	-0.232255	0.0276	-0.19054	0.038318	0.02283	0.77625
LCE2B	-0.23224	0.21403	0.06666	0.77253	0.013312	0.81818
SLC22A14	-0.23216	0.027823	0.072062	0.65219	-0.025248	0.37802
GATSL3	-0.232045	0.027045	-0.45114	0	-0.45847	0
CNTN1	-0.231965	0.028156	-0.14485	0.10163	-0.13358	0.026212
DIMT1	-0.231815	0.027267	-0.50046	0	-0.60951	0
LHX5	-0.23181	0.027045	-0.19265	0.036763	-0.13628	0.024046
TSPAN33	-0.231755	0.027823	0.033251	0.95202	-0.010932	0.48353
C12orf66	-0.231565	0.027934	0.09816	0.46937	0.090312	0.57572
MZF1	-0.23139	0.027823	-0.65398	0	-0.37374	0
FSIP2	-0.231295	0.027489	0.066662	0.69095	-0.015429	0.44766
SESTD1	-0.231285	0.027823	0.058782	0.75082	0.0092247	0.65052
DDHD2	-0.23124	0.027656	-0.086803	0.27589	0.035762	0.90304
OLFML1	-0.23124	0.0276	-0.1101	0.19265	-0.011651	0.47748
CYCS	-0.231075	0.061698	-0.12249	0.21292	-0.24349	0.0017771
SPINK2	-0.230995	0.017826	-0.32707	0.0030544	-0.019737	0.28994
PSMD2	-0.230945	0.028322	-0.55007	0	-0.30736	0
ARSA	-0.230875	0.027934	-0.21949	0.018882	-0.12201	0.038096
FKBP1A	-0.230845	0.027823	-0.371	0.00011107	-0.44752	0
CENPO	-0.230655	0.028267	-0.41972	0	-0.32328	0
PKLR	-0.230585	0.027823	0.047268	0.84128	0.017713	0.72933
SOX7	-0.230515	0.0286	-0.094274	0.24618	-0.10487	0.062309
TEX38	-0.23045	0.028322	-0.078908	0.30988	0.01288	0.68484
PSME4	-0.23042	0.028378	-0.099451	0.22802	-0.021838	0.40257
LRRC73	-0.23038	0.027934	-0.1777	0.05048	-0.21527	0.0011662
RALA	-0.230365	0.027934	-0.11712	0.16982	0.0059055	0.62104
TTC9C	-0.23024	0.028933	-0.11725	0.16916	-0.2004	0.0022214
ECD	-0.230195	0.028933	-0.8099	0	-0.48034	0
BRPF1	-0.230085	0.028378	-0.51681	0	-0.2454	0.00027767
FGF12	-0.229965	0.028767	0.053728	0.79069	-0.12398	0.03593
DKC1	-0.22992	0.028989	-0.80599	0	-0.56697	0
C9orf129	-0.229905	0.028822	-0.20786	0.02499	-0.20188	0.0021658
MXRA5	-0.229905	0.028711	-0.12637	0.14622	-0.10624	0.060421
TRIM9	-0.229885	0.027489	-0.15139	0.088243	-0.29488	0
KCTD15	-0.22976	0.029377	-0.0010458	0.77753	-0.068759	0.15466
TCP10	-0.22955	0.028767	-0.22756	0.01455	-0.16105	0.0098295
RHPN1	-0.229485	0.0276	-0.25397	0.0062198	-0.24707	0.0001666
PDE4D	-0.22942	0.029044	-0.066715	0.36697	-0.0079178	0.50597
CCL15	-0.229355	0.029044	-0.020791	0.63631	0.095046	0.53446
HOXA6	-0.229355	0.028767	-0.17563	0.052979	-0.088224	0.096851
RNF40	-0.22935	0.028767	-0.23051	0.01305	-0.069015	0.15383
LRRC72	-0.229295	0.028933	0.10772	0.41062	0.29557	0.0012773
MARVELD3	-0.229105	0.029377	-0.34396	0.0003332	-0.32795	0
GOSR2	-0.22889	0.028933	-0.72188	0	-0.34687	0
IL4I1	-0.228865	0.028989	0.012101	0.87816	0.074795	0.71311
PALB2	-0.22874	0.029044	-0.28874	0.0025546	-0.11006	0.053146
RPS4X	-0.22872	0.11401	-1.0807	0	-0.67967	0
LECT1	-0.228635	0.029711	-0.10715	0.20087	-0.094981	0.081857
GPS1	-0.228625	0.029377	-0.55049	0	-0.16735	0.0079414
PHF13	-0.228555	0.029489	-0.19717	0.032432	-0.14836	0.015772
RNF152	-0.22808	0.029211	0.011878	0.87677	0.10345	0.46704
PINX1	-0.228075	0.029489	-0.45076	0	-0.19247	0.0027212
UBE2D4	-0.227985	0.029433	-0.12478	0.14966	-0.060934	0.18626
PLGLB1	-0.22795	0.22008	-0.12168	0.41228	-0.077236	0.35725
TTLL12	-0.227915	0.029489	-0.22449	0.015994	-0.1611	0.0098295
POLR3F	-0.227905	0.029489	-0.08173	0.29822	-0.18385	0.004165
HECTD3	-0.227885	0.029211	-0.24273	0.0085522	-0.025121	0.37919
VWDE	-0.22784	0.029711	-0.029174	0.579	0.017544	0.72777
TSGA10	-0.22782	0.029711	-0.14847	0.094574	-0.065377	0.16677
FMO3	-0.22766	0.029489	0.18263	0.11423	0.054972	0.90631
UMPS	-0.227645	0.029044	-0.29159	0.0021103	-0.07566	0.13112
LHFPL4	-0.227585	0.03021	-0.1869	0.041095	-0.084972	0.10402
KIAA1456	-0.22753	0.064142	0.060592	0.76098	-0.020212	0.47248
TRIM73	-0.22726	0.11557	-0.23196	0.068196	-0.1869	0.030932
ADTRP	-0.22724	0.028933	0.17494	0.13378	0.046103	0.99811
TMEM253	-0.22724	0.029711	-0.068875	0.35608	-0.052222	0.22241
RBM11	-0.22722	0.029544	0.030364	0.97423	-0.019701	0.4165
LEAP2	-0.227195	0.029988	-0.10586	0.20531	-0.20022	0.0022214
KRTAP10-4	-0.22709	0.22008	-0.26692	0.090132	-0.226	0.040484
TRPM8	-0.22703	0.029988	-0.23486	0.011051	-0.17622	0.0055534
GPR182	-0.227005	0.029711	-0.14525	0.10107	-0.063735	0.17321
ADHFE1	-0.22698	0.029711	-0.18098	0.046871	-0.12823	0.031432
IRGQ	-0.226835	0.030155	-0.21062	0.023324	-0.053304	0.21825
SLC43A3	-0.226815	0.029711	-0.11932	0.16421	-0.090573	0.091687
PRAC1	-0.226795	0.22219	-0.1594	0.30633	-0.10736	0.25285
ZNF439	-0.226775	0.064253	-0.01145	0.74099	0.037437	0.93758
STX1B	-0.22674	0.029988	-0.16756	0.062698	-0.22166	0.00094408
TMBIM1	-0.22661	0.029988	-0.040426	0.50802	-0.09934	0.07175
USP6	-0.22659	0.030544	-0.079977	0.30627	0.036092	0.90637
ZNF93	-0.226475	0.030099	-0.187	0.040929	-0.18661	0.0036097
SPEF1	-0.226465	0.030099	-0.16796	0.062254	-0.20621	0.0017216
PRKCD	-0.22646	0.030544	-0.094997	0.24279	-0.10251	0.06553
ST3GAL6	-0.226105	0.030322	-0.17603	0.052702	-0.1469	0.016993
ARL4D	-0.22592	0.029988	-0.09687	0.23585	-0.048299	0.24046
NUCB2	-0.225905	0.030377	0.0049185	0.8224	-0.0077709	0.50736
NFKBIB	-0.22582	0.029877	-0.12461	0.15005	0.039218	0.93675
ZC3H7B	-0.225815	0.031266	-0.17788	0.050036	-0.031022	0.34126
TGFBR3L	-0.225745	0.030322	-0.21276	0.021936	-0.17728	0.0051091
ANKRD35	-0.225695	0.030155	0.096789	0.47848	0.021414	0.76243
NUDT5	-0.225305	0.030821	0.064914	0.70428	-0.013666	0.46127
ADAMTS4	-0.22523	0.030544	0.013293	0.88804	0.031386	0.86
PELI3	-0.22513	0.030544	-0.061679	0.39229	-0.065596	0.16605
TCP11X2	-0.225055	0.030877	-0.26537	0.004887	-0.28688	0
GABRR1	-0.225035	0.030821	-0.24732	0.0075526	-0.012801	0.46737
DHRS12	-0.22503	0.030544	0.014824	0.89993	0.16214	0.14294
ANLN	-0.224935	0.031155	-0.31607	0.00072194	-0.091093	0.090354
C10orf55	-0.22488	0.03071	-0.12262	0.15611	-0.072621	0.14056
C16orf97	-0.22472	0.031321	-0.19359	0.03593	-0.14272	0.019603
ZNF549	-0.224625	0.030155	-0.15596	0.08058	0.054306	0.91359
ZNF133	-0.22453	0.031321	-0.22389	0.016327	0.029148	0.83812
TAS2R40	-0.224475	0.031321	-0.24393	0.0081635	0.031167	0.85822
TM2D1	-0.224465	0.031266	-0.53234	0	-0.27048	0
SRSF3	-0.22435	0.030988	-0.42452	0	-0.62439	0
FAM210A	-0.224255	0.031321	-0.33242	0.00038874	-0.35742	0
NUP93	-0.224215	0.031266	-0.74902	0	-0.58074	0
USP9X	-0.22414	0.031321	-0.58115	0	-0.39566	0
DNASE2	-0.2241	0.031654	-0.23295	0.011884	-0.12326	0.036875
TFDP1	-0.224005	0.031321	-0.51825	0	-0.25645	0.0001666
IQCF2	-0.223835	0.031321	-0.18168	0.046093	-0.035649	0.31282
GNB4	-0.22378	0.031654	-0.095567	0.24091	0.010422	0.66169
HCFC1R1	-0.22367	0.027878	-0.29803	0.0030544	-0.23276	0.0023324
MRPL22	-0.223585	0.027489	-0.52253	5.55E-05	-0.19157	0.0046649
RSAD1	-0.223495	0.031266	-0.17458	0.054035	-0.21972	0.00099961
FGD1	-0.22342	0.031321	-0.023586	0.61637	-0.0477	0.24379
IL1RAPL1	-0.223405	0.031599	-0.10002	0.22586	-0.040075	0.28717
ZNF337	-0.22337	0.031043	0.025911	0.98828	-0.026075	0.37352
EMC7	-0.22332	0.031654	-0.39402	0	-0.42588	0
CHCHD1	-0.22329	0.031543	-0.38405	5.55E-05	-0.36566	0
TMEM30A	-0.223275	0.031654	-0.26772	0.0047204	-0.16823	0.0078303
ARID3B	-0.223265	0.032043	-0.19944	0.030599	-0.13418	0.025712
NFS1	-0.223245	0.031266	-0.6	0	-0.60929	0
POTEF	-0.22319	0.45449	-0.15645	0.4546	-0.23741	0.18176
COX7A2	-0.223185	0.031654	-0.24177	0.0088299	-0.056775	0.2022
KIAA0368	-0.22309	0.031654	-0.2029	0.028211	-0.10384	0.06392
FBXL4	-0.22303	0.031321	-0.44706	0	-0.32523	0
RGPD2	-0.22299	0.45449	-0.032958	0.85478	-0.095233	0.49103
MAPRE1	-0.22297	0.032043	-0.019457	0.64503	-0.034359	0.3201
ALKBH5	-0.22281	0.032321	-0.19696	0.03271	-0.074936	0.133
KRTAP5-11	-0.222775	0.1194	-0.28417	0.025601	-0.11866	0.12623
STK16	-0.22274	0.031821	-0.0025499	0.76692	0.092849	0.55301
ZNF396	-0.222595	0.031543	-0.067476	0.36375	0.015226	0.70667
HNRNPH3	-0.222565	0.031321	-0.32329	0.00055534	-0.1193	0.040929
ISL2	-0.22253	0.031654	-0.17974	0.048259	-0.024	0.38713
ARPC2	-0.22252	0.031654	-0.2991	0.0012773	-0.32379	0
ZCCHC16	-0.222155	0.031821	0.021931	0.95696	-0.035248	0.31516
TMEM5	-0.222145	0.0053313	-0.19492	0.0069417	-0.15888	0.0010551
BUB1B	-0.22206	0.032154	-0.66667	0	-0.39198	0
S100A10	-0.22201	0.032154	0.0054008	0.82551	-0.022083	0.40096
TCF21	-0.22164	0.032043	0.11339	0.38246	-0.028863	0.35481
HIST2H2AC	-0.22163	0.068473	-0.32501	0.0039984	-0.09419	0.12706
MGAT5B	-0.22154	0.032432	-0.032692	0.55756	-0.15711	0.01144
NOC4L	-0.221435	0.032043	-0.69665	0	-0.48154	0
KRTAP5-6	-0.221405	0.11968	-0.39288	0.0020548	-0.2726	0.0038318
GUK1	-0.22137	0.031654	-0.52639	0	-0.49782	0
EXOSC10	-0.221285	0.032043	-0.27432	0.0041095	-0.18355	0.0042206
NEUROD6	-0.22116	0.032987	0.03467	0.93936	0.090669	0.57322
STK4	-0.221135	0.032876	-0.15765	0.078469	-0.065151	0.16771
COX6A2	-0.22094	0.032654	-0.16891	0.061476	-0.18961	0.0031099
RAB6B	-0.22072	0.033376	-0.018029	0.65302	-0.061063	0.18565
VPS13D	-0.2206	0.032821	-0.22653	0.015105	-0.17054	0.0072749
GABRA1	-0.22049	0.033265	0.04161	0.88538	0.081667	0.65125
NAT10	-0.220475	0.033265	-0.61708	0	-0.5438	0
LAMA1	-0.220255	0.033265	-0.017258	0.65808	0.001603	0.58455
CCDC173	-0.220175	0.032154	-0.049812	0.45482	0.14163	0.22486
CLDN8	-0.219975	0.03382	0.039446	0.90087	-0.038197	0.2985
DEFB1	-0.21989	0.12245	-0.080555	0.44283	0.028389	0.8781
[truncated: 15,986 more rows]
