# Supplementary material for: Mechanisms of resistance to VHL loss-induced genetic and pharmacological vulnerabilities
Source: EMBO Mol Med. 2025 Dec 19;18(2):599–619. doi: 10.1038/s44321-025-00361-w (PMC12905196; doi:10.1038/s44321-025-00361-w)
Supplement: Supplementary file 7 — Source data Fig. 2 [file 44321_2025_361_MOESM7_ESM.zip]

Archive with 50 entries (38 files):
- Figure 2/
- Figure 2/.DS_Store
- __MACOSX/Figure 2/._.DS_Store
- Figure 2/2G/
- Figure 2/2I/
- Figure 2/2H/
- Figure 2/2A/
- Figure 2/2F/
- Figure 2/2C/
- Figure 2/2D/
- Figure 2/2J/
- Figure 2/2K/
- Figure 2/2E/
- Figure 2/2B/
- Figure 2/2G/Book10.xlsx
- __MACOSX/Figure 2/2G/._Book10.xlsx
- Figure 2/2I/.DS_Store
- __MACOSX/Figure 2/2I/._.DS_Store
- Figure 2/2I/Book12.xlsx
- __MACOSX/Figure 2/2I/._Book12.xlsx
- Figure 2/2H/Book11.xlsx
- __MACOSX/Figure 2/2H/._Book11.xlsx
- Figure 2/2A/volcano.rmd
- __MACOSX/Figure 2/2A/._volcano.rmd
- Figure 2/2A/Deseq2 output.csv
- __MACOSX/Figure 2/2A/._Deseq2 output.csv
- Figure 2/2F/Book9.xlsx
- __MACOSX/Figure 2/2F/._Book9.xlsx
- Figure 2/2C/GSEA.rmd
- __MACOSX/Figure 2/2C/._GSEA.rmd
- Figure 2/2C/results.C10.and.C35.combined.DESeq2.txt
- __MACOSX/Figure 2/2C/._results.C10.and.C35.combined.DESeq2.txt
- Figure 2/2C/gsea_out_H_deseq2.csv
- __MACOSX/Figure 2/2C/._gsea_out_H_deseq2.csv
- Figure 2/2D/Book7.xlsx
- __MACOSX/Figure 2/2D/._Book7.xlsx
- Figure 2/2D/readme_2D.xlsx
- __MACOSX/Figure 2/2D/._readme_2D.xlsx
- Figure 2/2J/Book13.xlsx
- __MACOSX/Figure 2/2J/._Book13.xlsx
- Figure 2/2K/Book14.xlsx
- __MACOSX/Figure 2/2K/._Book14.xlsx
- Figure 2/2E/Book8.xlsx
- __MACOSX/Figure 2/2E/._Book8.xlsx
- Figure 2/2B/GSEA.rmd
- __MACOSX/Figure 2/2B/._GSEA.rmd
- Figure 2/2B/results.C10.and.C35.combined.DESeq2.txt
- __MACOSX/Figure 2/2B/._results.C10.and.C35.combined.DESeq2.txt
- Figure 2/2B/gsea_out_H_deseq2.csv
- __MACOSX/Figure 2/2B/._gsea_out_H_deseq2.csv
