# Supplementary material for: Mechanisms of resistance to VHL loss-induced genetic and pharmacological vulnerabilities
Source: EMBO Mol Med. 2025 Dec 19;18(2):599–619. doi: 10.1038/s44321-025-00361-w (PMC12905196; doi:10.1038/s44321-025-00361-w)
Supplement: Supplementary file 7 — Source data Fig. 2 [file 44321_2025_361_MOESM7_ESM.zip › Figure 2/2G/Book10.xlsx]

## Sheet: Sheet1
	MUT35/sg1HIF1A	MUT35/sg1ARNT	MUT35/sg1NTC	MUT35/sg1HIF2A
	19.8	24	8.2	6.3
	19.4	21	3.7	7
	13.5	18	3.4	5.2
