# Supplementary material for: Mechanisms of resistance to VHL loss-induced genetic and pharmacological vulnerabilities
Source: EMBO Mol Med. 2025 Dec 19;18(2):599–619. doi: 10.1038/s44321-025-00361-w (PMC12905196; doi:10.1038/s44321-025-00361-w)
Supplement: Supplementary file 7 — Source data Fig. 2 [file 44321_2025_361_MOESM7_ESM.zip › Figure 2/2A/volcano.rmd]

library(dplyr)
library(tidyr)
library(ggplot2)


protocol link
https://www.bioconductor.org/packages/release/bioc/vignettes/EnhancedVolcano/inst/doc/EnhancedVolcano.html

```{r}
library(EnhancedVolcano)
c8<- read.table("res_C8_Dox_onVSoff.txt",header = T)
c10<- read.table("res_C10_Dox_onVSoff.txt",header = T)
c35<- read.table("res_C35_Dox_onVSoff.txt",header = T)

```

for c8
```{r}


pdf(file = "c8.pdf", onefile = TRUE, width = 8,height = 7,useDingbats = F)

  A<- EnhancedVolcano(c8,
    lab = rownames(c8),
    x = 'log2FoldChange',
    y = 'pvalue',
    xlim = c(-6, 6),
    selectLab = c('VHL','CEMIP'),
    title = 'WT-8',
    pCutoff = 10e-16,
    FCcutoff = 1.5,
    pointSize = 3.0,
     col=c('#DCDCDC', '#DCDCDC', '#DCDCDC', 'red'),
    labSize = 3,    legendLabels=c('Not sig.','Log (base 2) FC','p-value',
      'p-value & Log (base 2) FC'),
    legendPosition = 'right',
    legendLabSize = 13,
    legendIconSize = 5.0,
    gridlines.major = F,
    gridlines.minor = F)

  print(A)
dev.off()

?EnhancedVolcano()

```

for c10
```{r}


pdf(file = "c10.pdf", onefile = TRUE, width = 8,height = 7,useDingbats = F)

  B<- EnhancedVolcano(c10,
    lab = rownames(c10),
    x = 'log2FoldChange',
    y = 'pvalue',
    selectLab = c('BNIP3','PGK1','CA9','VHL','TRIM55','AREG','CRISPLD2','PFKFB4','IGFBP3','LOX','ENO2','VEGFA'),
    xlim = c(-6, 6),
    title = 'MUT-10',
    pCutoff = 10e-16,
    FCcutoff = 1,
    pointSize = 3.0,
    col=c('#DCDCDC', '#DCDCDC', '#DCDCDC', 'red'),
    labSize = 3,legendLabels=c('Not sig.','Log (base 2) FC','p-value',
      'p-value & Log (base 2) FC'),
    legendPosition = 'right',
    legendLabSize = 13,
    legendIconSize = 5.0,gridlines.major = F,
    gridlines.minor = F)

  print(B)
dev.off()

```
for c35
```{r}


pdf(file = "c35.pdf", onefile = TRUE, width = 8,height = 7,useDingbats = F)

  C<- EnhancedVolcano(c35,
    lab = rownames(c35),
    x = 'log2FoldChange',
    y = 'pvalue',
     selectLab = c('PGK1','CA9','VHL','TRIM55','AREG','PFKFB4','IGFBP3','LOX','ENO2','VEGFA','CEMIP'),
    xlim = c(-6, 6),
    title = 'MUT-35',
    pCutoff = 10e-16,
    FCcutoff = 1,
    pointSize = 3.0,
    col=c('#DCDCDC', '#DCDCDC', '#DCDCDC', 'red'),
    labSize = 3,legendLabels=c('Not sig.','Log (base 2) FC','p-value',
      'p-value & Log (base 2) FC'),
    legendPosition = 'right',
    legendLabSize = 13,
    legendIconSize = 5.0,gridlines.major = F,
    gridlines.minor = F)

  print(C)
dev.off()

```

for combined deseq2 from shokos
```{r}
deseq2<- read.csv("Deseq2 output.csv")
deseq2<- deseq2[,c(3:10)]
# remove duplicate
deseq2<-  distinct(deseq2,hgnc_symbol, .keep_all= TRUE)
rownames(deseq2)<- deseq2$hgnc_symbol


pdf(file = "combined.pdf", onefile = TRUE, width = 8,height = 7,useDingbats = F)

  C<- EnhancedVolcano(deseq2,
    lab = rownames(deseq2),
    x = 'log2FoldChange',
    y = 'pvalue',
    selectLab = c('AK4','PGK1','PDK1','AREG','PFKFB4','BNIPL3','LOX','ENO2','VEGFA','LDHA','EGLN1','CDC20P1','CDC20','PLK1','MIR205HG','SFTA1P'),
    xlim = c(-6, 6),
    title = 'MUT-10 & MUT-35 vs WT-8',
    pCutoff = 5.0e-02 ,
    FCcutoff = 1,
    pointSize = 2.0,
    labSize = 3.0,
    col=c('#DCDCDC', '#DCDCDC', '#DCDCDC', 'red'),
    legendLabels=c('Not sig.','Log (base 2) FC','p-value',
      'p-value & Log (base 2) FC'),
    legendPosition = 'right',
    legendLabSize = 13,
    legendIconSize = 5.0,gridlines.major = F,
    gridlines.minor = F)

  print(C)
dev.off()


```
