# Supplementary material for: Mechanisms of resistance to VHL loss-induced genetic and pharmacological vulnerabilities
Source: EMBO Mol Med. 2025 Dec 19;18(2):599–619. doi: 10.1038/s44321-025-00361-w (PMC12905196; doi:10.1038/s44321-025-00361-w)
Supplement: Supplementary file 7 — Source data Fig. 2 [file 44321_2025_361_MOESM7_ESM.zip › Figure 2/2A/Deseq2 output.csv]

	Row.names	baseMean	log2FoldChange	lfcSE	stat	pvalue	padj	entrezgene_id	hgnc_symbol
1	ENSG00000000003	917.4512129	0.274031493	0.192269949	1.425243487	0.15408683	0.471079373	7105	TSPAN6
2	ENSG00000000419	509.4235986	0.048943756	0.153271204	0.319327796	0.749477957	0.917113919	8813	DPM1
3	ENSG00000000457	119.6487862	0.044070466	0.177100714	0.24884409	0.803481385	0.941113462	57147	SCYL3
4	ENSG00000000460	310.3426824	-0.385421159	0.156870114	-2.456944479	0.014012434	0.112651631	55732	C1orf112
5	ENSG00000000971	115.7718283	-0.285769259	0.293771992	-0.972758694	0.330673246	0.67506433	3075	CFH
6	ENSG00000001036	1436.3859	-0.034077533	0.110094485	-0.309529884	0.756918483	0.920633147	2519	FUCA2
7	ENSG00000001084	426.4010326	0.381078953	0.19832447	1.921492359	0.054669665	0.264763843	2729	GCLC
8	ENSG00000001167	456.7418295	-0.20902245	0.110176357	-1.897162479	0.057806497	0.272654661	4800	NFYA
9	ENSG00000001460	236.6295762	0.024941267	0.27498604	0.090700122	0.927730874	0.980446512	90529	STPG1
10	ENSG00000001461	339.2683131	-0.205725693	0.119150297	-1.726606625	0.084238335	0.340598843	57185	NIPAL3
11	ENSG00000001497	655.1803078	-0.432266129	0.095215642	-4.539864693	5.63E-06	0.000245736	81887	LAS1L
12	ENSG00000001561	254.5065776	0.223509884	0.269291909	0.829991087	0.406543823	0.738758589	22875	ENPP4
13	ENSG00000001617	578.7502049	0.065374728	0.223988948	0.291865866	0.770389183	0.926171613	6405	SEMA3F
14	ENSG00000001626	1.23740262	1.522689346	1.424154046	1.069188653	0.284984671	NA	1080	CFTR
15	ENSG00000001629	694.5480278	0.104596729	0.097501445	1.072771068	0.283373845	0.628080143	54467	ANKIB1
16	ENSG00000001630	674.8437203	0.428227972	0.200926808	2.131263502	0.03306744	0.196770952	1595	CYP51A1
17	ENSG00000001631	457.0955738	0.023946629	0.15873551	0.150858679	0.880087197	0.967849041	889	KRIT1
18	ENSG00000002016	99.42211512	-0.212958666	0.182874601	-1.164506524	0.244218801	0.586888306	5893	RAD52
19	ENSG00000002079	2.908740053	0.517216588	1.226716004	0.421626999	0.673297296	NA	NA	MYH16
20	ENSG00000002330	83.30364159	0.404623037	0.236825342	1.708529306	0.087538173	0.347764651	572	BAD
21	ENSG00000002549	587.7642274	-0.148341659	0.188369718	-0.787502687	0.430987656	0.756223536	51056	LAP3
22	ENSG00000002586	1026.069377	0.133139542	0.137499624	0.968290225	0.332899445	0.676961807	4267	CD99
23	ENSG00000002587	20.75416014	-0.392042071	0.726792834	-0.539413781	0.589601374	0.850111046	9957	HS3ST1
24	ENSG00000002745	1.377780675	-0.782568208	1.380403138	-0.5669128	0.570773427	NA	51384	WNT16
25	ENSG00000002746	4.640083499	-0.082435922	0.835345709	-0.098684797	0.92138854	NA	23072	HECW1
26	ENSG00000002822	232.2552043	0.106508549	0.170071477	0.626257565	0.531146015	0.819084285	8379	MAD1L1
27	ENSG00000002834	3363.25872	0.007688071	0.178410348	0.043092067	0.965628143	0.99005762	3927	LASP1
28	ENSG00000002919	126.0543948	0.295979485	0.178463318	1.658489199	0.097218766	0.370740417	29916	SNX11
29	ENSG00000003056	1340.594705	0.051511324	0.142145192	0.36238527	0.717064145	0.904926783	4074	M6PR
30	ENSG00000003096	246.3395541	0.124306866	0.183724764	0.676592871	0.498664303	0.801268896	90293	KLHL13
31	ENSG00000003137	11.33143664	-0.054949326	1.598300819	-0.034379839	0.97257426	0.991877904	56603	CYP26B1
32	ENSG00000003147	14.78665865	0.761193601	0.480488011	1.584209354	0.113146085	0.403108131	3382	ICA1
33	ENSG00000003249	435.2788646	0.301471578	0.23742709	1.269743808	0.204175903	0.54345455	79007	DBNDD1
34	ENSG00000003393	345.8417136	-0.159643716	0.292212524	-0.546327425	0.584840888	0.847467614	57679	ALS2
35	ENSG00000003400	154.7442705	-0.128458321	0.154843513	-0.82960092	0.406764456	0.738758589	843	CASP10
36	ENSG00000003402	1084.503645	-0.138674023	0.249719125	-0.555319993	0.578675806	0.843789678	8837	CFLAR
37	ENSG00000003436	1568.171766	-0.180095464	0.151864497	-1.185895763	0.235663467	0.578354652	7035	TFPI
38	ENSG00000003509	193.0437733	0.089392243	0.285141854	0.313500955	0.753900096	0.919226644	55471	NDUFAF7
39	ENSG00000003756	613.3990281	-0.011109401	0.102097262	-0.108811933	0.913351659	0.977548704	10181	RBM5
40	ENSG00000003987	18.81911118	-0.464508796	0.382423785	-1.214644104	0.22450186	0.56596449	9108	MTMR7
41	ENSG00000003989	191.0239673	-1.23536191	0.562003997	-2.198137234	0.027939328	0.177002193	6542	SLC7A2
42	ENSG00000004059	690.7878823	0.360593035	0.138337455	2.606618979	0.009144105	0.083197574	381	ARF5
43	ENSG00000004139	61.67244937	0.000895503	0.241958567	0.003701058	0.99704699	0.999539067	23098	SARM1
44	ENSG00000004142	833.3228445	0.005689965	0.111145006	0.051194067	0.95917088	0.988478585	26073	POLDIP2
45	ENSG00000004399	1505.174827	0.502740767	0.233594804	2.152191564	0.03138227	0.190948601	23129	PLXND1
46	ENSG00000004455	3362.19466	0.287782143	0.064200788	4.482532869	7.38E-06	0.000307251	204	AK2
47	ENSG00000004478	1258.28389	-0.288097711	0.09982188	-2.88611786	0.003900261	0.045867388	2288	FKBP4
48	ENSG00000004487	1170.690683	-0.08879631	0.080173019	-1.107558516	0.268052528	0.611526865	23028	KDM1A
49	ENSG00000004534	480.3437091	0.172447551	0.137525869	1.253928095	0.209868142	0.550958986	10180	RBM6
50	ENSG00000004660	96.63058857	0.728012566	0.220607368	3.300037404	0.000966719	0.016174551	84254	CAMKK1
51	ENSG00000004700	382.6281066	0.111390644	0.175576362	0.634428478	0.52580123	0.816890308	5965	RECQL
52	ENSG00000004766	217.0537524	-0.051109991	0.148212457	-0.344842749	0.730212593	0.910841012	55610	VPS50
53	ENSG00000004776	4.938512279	-0.404600263	0.78026141	-0.5185445	0.60407842	NA	126393	HSPB6
54	ENSG00000004777	119.5162126	-0.061746818	0.391938463	-0.157542125	0.874817611	0.965563449	115703	ARHGAP33
55	ENSG00000004779	334.0253838	-0.215191223	0.187989818	-1.144696164	0.252335041	0.59629548	4706	NDUFAB1
56	ENSG00000004799	36.83040264	-0.37671155	0.349568633	-1.07764689	0.281191368	0.625098979	5166	PDK4
57	ENSG00000004838	4.373838547	0.938562369	0.865019978	1.085018142	0.27791362	NA	51364	ZMYND10
58	ENSG00000004848	2.645928648	-0.013940071	1.366341355	-0.01020248	0.99185974	NA	170302	ARX
59	ENSG00000004864	1460.32777	0.170988621	0.121961623	1.40198709	0.160919102	0.481805798	10165	SLC25A13
60	ENSG00000004866	621.0735819	-0.490934693	0.089030834	-5.514209766	3.50E-08	3.14E-06	7982	ST7
61	ENSG00000004897	1349.451962	-0.28831581	0.141100173	-2.043341295	0.041018664	0.224958271	996	CDC27
62	ENSG00000004939	0.51288247	-0.115952341	2.11313536	-0.054872179	0.956240297	NA	6521	SLC4A1
63	ENSG00000004948	7.105229948	3.377947252	1.399827245	2.413117236	0.015816731	NA	799	CALCR
64	ENSG00000004961	743.2551715	0.039739392	0.091050624	0.436453812	0.662507504	0.882830158	3052	HCCS
65	ENSG00000004975	134.6046327	-0.004698202	0.182002316	-0.025813971	0.979405719	0.993720747	1856	DVL2
66	ENSG00000005001	9.483236131	0.657508185	1.075355913	0.611433086	0.540912904	0.824571963	64063	PRSS22
67	ENSG00000005007	530.9786162	-0.237793008	0.215588342	-1.10299567	0.270029045	0.613936858	5976	UPF1
68	ENSG00000005020	1063.71978	0.30018394	0.166663491	1.801137957	0.071681138	0.309745554	8935	SKAP2
69	ENSG00000005022	4242.048027	-0.223069365	0.080360616	-2.775854347	0.005505687	0.058678412	292	SLC25A5
70	ENSG00000005059	270.0176743	0.38539419	0.263536768	1.46239249	0.143633686	0.453653785	55013	MCUB
71	ENSG00000005073	37.82838924	-0.267561205	0.324426643	-0.824720198	0.409530462	0.740674089	3207	HOXA11
72	ENSG00000005075	2847.66007	-0.244335701	0.138328129	-1.766348628	0.077337378	0.324168456	5439	POLR2J
73	ENSG00000005100	469.7257484	-0.395084763	0.119069703	-3.31809648	0.000906332	0.015445086	56919	DHX33
74	ENSG00000005108	0.63791971	-0.763462364	2.351393156	-0.324685118	0.745419399	NA	221981	THSD7A
75	ENSG00000005156	583.5562643	-0.239142338	0.090469186	-2.643356812	0.008208848	0.077748793	3980	LIG3
76	ENSG00000005175	435.3551189	-0.134350115	0.167307791	-0.803011705	0.421967969	0.750262963	79657	RPAP3
77	ENSG00000005187	67.91922539	-0.890648097	0.24639922	-3.614654689	0.000300748	0.006451888	6296	ACSM3
78	ENSG00000005189	106.841631	-0.692562144	0.204767024	-3.382195679	0.000719089	0.012870016	81691	REXO5
79	ENSG00000005194	603.9146601	-0.232905336	0.132886584	-1.752662524	0.079659952	0.329687659	57019	CIAPIN1
80	ENSG00000005206	159.5562435	0.220769906	0.287055624	0.769084066	0.441843407	0.765382	56928	SPPL2B
81	ENSG00000005238	78.52830125	0.193934062	0.22791361	0.850910405	0.394819124	0.729399559	80256	FAM214B
82	ENSG00000005243	106.2324879	0.537678415	0.266678053	2.016207969	0.043778233	0.233336787	51226	COPZ2
83	ENSG00000005249	88.28324648	0.301695905	0.401037086	0.752289291	0.451877107	0.77088679	5577	PRKAR2B
84	ENSG00000005302	580.3545762	0.007931936	0.135626551	0.058483655	0.953363381	0.987387764	10943	MSL3
85	ENSG00000005339	1508.46145	-0.232083007	0.115873824	-2.002894173	0.045188649	0.237326462	1387	CREBBP
86	ENSG00000005379	24.42212855	0.44712462	0.355615468	1.25732613	0.208635566	0.549599408	9256	TSPOAP1
87	ENSG00000005436	235.2806813	0.115343003	0.185409398	0.622099008	0.533876767	0.820849899	6936	GCFC2
88	ENSG00000005448	22.20548657	0.560941029	0.708692699	0.79151518	0.428643422	0.754832927	84058	WDR54
89	ENSG00000005469	99.2813461	0.306607748	0.197653026	1.551242364	0.120843613	0.41777265	54677	CROT
90	ENSG00000005471	20.77275425	-0.673476808	0.415977662	-1.619021572	0.105442622	0.388354272	5244	ABCB4
91	ENSG00000005483	1662.646356	0.232604083	0.145584416	1.597726526	0.110103853	0.397461795	55904	KMT2E
92	ENSG00000005486	1676.505228	0.171126369	0.176242969	0.970968488	0.331563971	0.675768607	57414	RHBDD2
93	ENSG00000005700	553.0789377	0.260202138	0.163318852	1.593215576	0.111111838	0.399636362	25998	IBTK
94	ENSG00000005801	524.5364975	0.308870046	0.116229702	2.657410632	0.007874346	0.075366052	7748	ZNF195
95	ENSG00000005810	332.2292093	-0.07741552	0.172011363	-0.4500605	0.652666818	0.878383549	23077	MYCBP2
96	ENSG00000005812	321.7028786	0.185694077	0.144003489	1.289510961	0.197220508	0.533796689	26224	FBXL3
97	ENSG00000005882	402.3889341	0.144218629	0.173134989	0.832983729	0.404853906	0.737388193	5164	PDK2
98	ENSG00000005884	4266.188819	0.523820254	0.205348085	2.550889404	0.010744842	0.093754026	3675	ITGA3
99	ENSG00000005889	787.7622913	0.168887429	0.111044855	1.520893783	0.128286494	0.429966487	7543	ZFX
100	ENSG00000005893	2762.404563	0.230287698	0.146973829	1.566861934	0.117146967	0.411108098	3920	LAMP2
101	ENSG00000005961	1.09396074	2.24186673	1.487197142	1.507444216	0.131696832	NA	3674	ITGA2B
102	ENSG00000005981	0.950432088	-1.657993373	1.64878609	-1.00558428	0.314615589	NA	51666	ASB4
103	ENSG00000006007	567.2780721	-0.163515459	0.132701098	-1.23220879	0.217871101	0.558435088	51573	GDE1
104	ENSG00000006015	97.45345098	0.10968071	0.332723676	0.329645041	0.741668185	0.914179995	55049	REX1BD
105	ENSG00000006016	110.4654265	0.102367437	0.331894409	0.308433751	0.757752304	0.920774386	9244	CRLF1
106	ENSG00000006025	156.4125736	0.152848264	0.184274116	0.829461388	0.406843377	0.738758589	114881	OSBPL7
107	ENSG00000006042	152.6646936	0.096024039	0.920044161	0.104368945	0.916876566	0.978804531	26022	TMEM98
108	ENSG00000006047	280.5240782	-0.739572398	0.305050561	-2.424425631	0.015332623	0.119725537	51087	YBX2
109	ENSG00000006062	562.865882	-0.266251236	0.224004795	-1.188596143	0.234598626	0.57744244	9020	MAP3K14
110	ENSG00000006071	0.447842483	0.528804925	2.842065182	0.186063616	0.852394874	NA	6833	ABCC8
111	ENSG00000006118	215.4926118	0.249030388	0.22660295	1.098972402	0.271780104	0.615887045	54972	TMEM132A
112	ENSG00000006125	5366.762912	0.21029475	0.078122211	2.691868886	0.007105287	0.069878776	163	AP2B1
113	ENSG00000006194	106.8759969	0.138432643	0.168286545	0.822600778	0.410735056	0.741838165	10127	ZNF263
114	ENSG00000006210	299.2700292	0.452037814	0.224785063	2.010977992	0.044327781	0.234654398	6376	CX3CL1
115	ENSG00000006282	463.9420448	0.222196131	0.149324314	1.488010393	0.136748153	0.443996847	64847	SPATA20
116	ENSG00000006283	3.333929286	-1.225173042	0.975398824	-1.256073938	0.209089164	NA	8913	CACNA1G
117	ENSG00000006327	1334.985116	-0.263957921	0.239413604	-1.102518475	0.270236331	0.614328202	51330	TNFRSF12A
118	ENSG00000006377	76.92552483	-0.140324561	0.200586974	-0.699569661	0.484196095	0.790803523	1750	DLX6
119	ENSG00000006432	471.3073046	0.275079303	0.137612866	1.998935938	0.045615286	0.23876724	4293	MAP3K9
120	ENSG00000006451	477.2748377	0.222396747	0.139315483	1.596353412	0.110409911	0.397969311	5898	RALA
121	ENSG00000006453	1696.648024	-0.169914178	0.152204526	-1.116354309	0.264270503	0.607761362	55971	BAIAP2L1
122	ENSG00000006459	35.43886618	0.602919164	0.3227093	1.868304272	0.061719672	0.283914998	80853	KDM7A
123	ENSG00000006468	674.2779922	0.546104747	0.168197898	3.246798884	0.001167108	0.018505284	2115	ETV1
124	ENSG00000006530	699.3877787	-0.11651284	0.101234507	-1.150920209	0.249765063	0.592877729	55750	AGK
125	ENSG00000006534	193.7422639	0.327728128	0.242814541	1.349705527	0.177110459	0.506167312	221	ALDH3B1
126	ENSG00000006555	84.04857155	0.36532327	0.205998269	1.773428833	0.076157675	0.321334643	55001	TTC22
127	ENSG00000006576	207.5633765	-0.530512992	0.176013162	-3.014052955	0.002577828	0.034133175	57157	PHTF2
128	ENSG00000006606	0.68003663	-2.28277683	1.996958816	-1.143126644	0.252986013	NA	10344	CCL26
129	ENSG00000006607	587.0597846	-0.113291047	0.245108599	-0.462207557	0.643932484	0.875002453	9855	FARP2
130	ENSG00000006611	6.502294977	2.852986494	2.24553174	1.270517109	0.203900493	NA	10083	USH1C
131	ENSG00000006625	429.547325	-0.132954495	0.155033251	-0.85758696	0.391120578	0.726796412	79017	GGCT
132	ENSG00000006634	557.2923006	-0.460896394	0.152463328	-3.022998381	0.002502836	0.033304399	10926	DBF4
133	ENSG00000006638	18.95539776	-0.442165411	0.430186543	-1.027845752	0.304022391	0.648091968	6915	TBXA2R
134	ENSG00000006652	817.567799	0.119527899	0.115021353	1.039180084	0.298720991	0.64361366	3475	IFRD1
135	ENSG00000006695	491.0052893	-0.101641906	0.111558361	-0.911109712	0.36223757	0.703436089	1352	COX10
136	ENSG00000006704	585.9767975	0.134354799	0.117888286	1.139678956	0.254420078	0.598455886	9569	GTF2IRD1
137	ENSG00000006712	597.0577279	-0.23477298	0.16470553	-1.42541043	0.154038595	0.471079373	54623	PAF1
138	ENSG00000006715	474.7314564	0.448524261	0.237601946	1.887712911	0.059064502	0.276048541	27072	VPS41
139	ENSG00000006740	15.34789691	-0.058395078	0.41705813	-0.14001664	0.888646843	0.970483122	9912	ARHGAP44
140	ENSG00000006744	630.4513277	-0.338696307	0.142675734	-2.373888657	0.017601857	0.130635314	60528	ELAC2
141	ENSG00000006747	3.841793877	0.141940624	1.16516438	0.121820256	0.903041371	NA	85477	SCIN
142	ENSG00000006756	420.5575595	0.49841715	0.29859382	1.669214551	0.095074867	0.365770009	414	ARSD
143	ENSG00000006757	428.1303278	0.347608934	0.116573735	2.981880374	0.002864839	0.03665167	8228	PNPLA4
144	ENSG00000006831	849.13622	-0.081936241	0.092899526	-0.881987726	0.377783445	0.716641575	79602	ADIPOR2
145	ENSG00000006837	19.23689455	-0.065208896	0.398222831	-0.163749768	0.869928137	0.964336718	51265	CDKL3
146	ENSG00000007038	0.459119696	-0.414674457	2.436963131	-0.170160333	0.864884047	NA	10942	PRSS21
147	ENSG00000007047	150.7465404	-0.034638808	0.250891644	-0.138062821	0.890190769	0.971161359	57787	MARK4
148	ENSG00000007062	0.919516022	-1.083276593	1.600975877	-0.676635176	0.498637455	NA	8842	PROM1
149	ENSG00000007080	257.071645	-0.014452249	0.339803271	-0.042531225	0.96607522	0.990193672	115098	CCDC124
150	ENSG00000007168	1389.554129	0.180941958	0.094783489	1.909002928	0.056261714	0.268599978	5048	PAFAH1B1
151	ENSG00000007171	3.115796827	-1.064762755	0.93082985	-1.143885486	0.252671131	NA	4843	NOS2
152	ENSG00000007202	1410.743063	-0.01549269	0.166475779	-0.093062725	0.92585373	0.980015855	9703	KIAA0100
153	ENSG00000007255	7.177879933	0.494492981	0.634853014	0.778909401	0.436033086	NA	79090	TRAPPC6A
154	ENSG00000007264	38.37754859	-0.028108196	0.368729235	-0.076229909	0.939236188	0.983106113	4145	MATK
155	ENSG00000007314	0.996142767	-0.309523748	1.94716137	-0.158961529	0.873699184	NA	6329	SCN4A
156	ENSG00000007341	212.6779303	-0.307056844	0.150834111	-2.035725482	0.041777929	0.226800953	54879	ST7L
157	ENSG00000007350	1.177425833	-0.157263179	1.50662937	-0.1043808	0.916867159	NA	8277	TKTL1
158	ENSG00000007372	244.4155167	0.114075311	0.347566752	0.328211229	0.742751958	0.914596234	5080	PAX6
159	ENSG00000007376	51.24305681	-0.636363233	0.254693114	-2.498549034	0.012470289	0.104191791	113000	RPUSD1
160	ENSG00000007384	92.18904505	0.184558976	0.213682686	0.863705803	0.387749525	0.72336853	64285	RHBDF1
161	ENSG00000007392	240.9615409	-0.076652342	0.120598967	-0.635597003	0.525039123	0.816890308	55692	LUC7L
162	ENSG00000007402	1.575328031	-0.691260836	1.485549739	-0.465323252	0.641699986	NA	9254	CACNA2D2
163	ENSG00000007516	41.62264628	0.030565806	0.361918255	0.084455001	0.932694679	0.981761582	8938	BAIAP3
164	ENSG00000007520	99.70153015	-0.275312913	0.199854955	-1.377563611	0.168338063	0.494176677	115939	TSR3
165	ENSG00000007541	112.1748089	0.248973733	0.246334042	1.010715899	0.312152425	0.657273035	9091	PIGQ
166	ENSG00000007545	177.4080597	-0.158589854	0.165990359	-0.955416053	0.339367339	0.683119459	57585	CRAMP1
167	ENSG00000007866	170.4976305	-0.294996056	0.194717666	-1.514993799	0.129773974	0.4328368	7005	TEAD3
168	ENSG00000007923	686.4299426	-0.089002634	0.116356959	-0.764910276	0.444324974	0.766730041	55735	DNAJC11
169	ENSG00000007944	31.09056432	-1.189575716	0.328925806	-3.616547236	0.000298559	0.0064118	29116	MYLIP
170	ENSG00000007952	2.673628581	-1.499242984	1.254568773	-1.195026543	0.23207666	NA	27035	NOX1
171	ENSG00000007968	32.13175954	-0.51219834	0.445062938	-1.150844737	0.249796116	0.592880288	1870	E2F2
172	ENSG00000008018	2186.209915	-0.000642605	0.120391357	-0.005337637	0.995741202	0.99903902	5689	PSMB1
173	ENSG00000008056	40.20818464	0.05318287	0.417218526	0.127470059	0.898568369	0.973672565	6853	SYN1
174	ENSG00000008083	257.0864919	0.123889919	0.136216866	0.909504985	0.363083628	0.704258251	3720	JARID2
175	ENSG00000008086	657.9129874	0.450380314	0.128935353	3.493070784	0.0004775	0.009171118	6792	CDKL5
176	ENSG00000008118	2.160723716	1.064265891	1.401082445	0.759602617	0.447492155	NA	57172	CAMK1G
177	ENSG00000008128	572.7002536	-0.250418842	0.109038167	-2.296616402	0.021640662	0.150289475	728642	CDK11A
178	ENSG00000008130	533.7627906	0.097446723	0.132344536	0.736310884	0.461541524	0.777214866	65220	NADK
179	ENSG00000008226	15.02815873	0.536884317	0.506810263	1.059339867	0.289445025	0.63426654	9940	DLEC1
180	ENSG00000008256	199.0758789	-0.011173274	0.250343533	-0.044631766	0.964400822	0.989912827	9265	CYTH3
181	ENSG00000008277	59.48817926	0.245519305	0.245696439	0.999279053	0.31765953	0.662113272	53616	ADAM22
182	ENSG00000008282	1606.553835	-0.036965709	0.071073391	-0.520106166	0.602989581	0.857381687	6856	SYPL1
183	ENSG00000008283	219.3172471	-0.239114058	0.158647365	-1.507204721	0.131758191	0.436010139	1534	CYB561
184	ENSG00000008294	994.2993665	0.27057835	0.131450488	2.058405066	0.039551266	0.220275211	9043	SPAG9
185	ENSG00000008300	133.0363547	0.169868283	0.301600934	0.563222007	0.573283719	0.841105742	1951	CELSR3
186	ENSG00000008311	19.40928956	-0.549739353	0.386362594	-1.422858633	0.15477714	0.472366282	10157	AASS
187	ENSG00000008323	1.304483441	-0.12610544	1.575797412	-0.080026429	0.936216236	NA	55200	PLEKHG6
188	ENSG00000008324	106.709845	-0.114736275	0.190606087	-0.601954938	0.547204133	0.827281621	51188	SS18L2
189	ENSG00000008382	39.26799069	0.100372903	0.375362774	0.267402391	0.789159359	0.934133694	84954	MPND
190	ENSG00000008394	3840.776697	-0.364170485	0.115296896	-3.158545438	0.001585586	0.02341374	4257	MGST1
191	ENSG00000008405	313.9185693	-0.213529879	0.145583372	-1.466718873	0.142452547	0.451664481	1407	CRY1
192	ENSG00000008438	0.818367558	0.393949382	1.907418476	0.206535371	0.836372739	NA	8993	PGLYRP1
193	ENSG00000008441	649.1390601	-0.450185068	0.517150386	-0.870510939	0.384021244	0.720564696	4784	NFIX
194	ENSG00000008513	90.85763006	-0.263427117	0.598019986	-0.440498852	0.659575844	0.881573181	6482	ST3GAL1
195	ENSG00000008516	14.31786543	-0.502422335	0.482030198	-1.042304688	0.29727044	0.642455452	64386	MMP25
196	ENSG00000008517	3127.81869	0.313069652	0.156038073	2.006367076	0.044817098	0.23589703	9235	IL32
197	ENSG00000008710	332.6843671	0.109656701	0.201056625	0.545402079	0.585477011	0.847709998	5310	PKD1
198	ENSG00000008735	21.53262752	-0.112896095	0.639839146	-0.176444495	0.859944751	0.960919653	23542	MAPK8IP2
199	ENSG00000008838	692.1987878	-0.007081142	0.122995545	-0.057572345	0.954089279	0.987387764	9862	MED24
200	ENSG00000008853	104.0948347	0.034662656	0.184489576	0.187884088	0.850967517	0.957425042	23221	RHOBTB2
201	ENSG00000008869	325.0559253	0.168157644	0.145732895	1.153875678	0.248551142	0.591683094	54497	HEATR5B
202	ENSG00000008952	689.2467508	-0.184494481	0.171545362	-1.075485097	0.282157601	0.626262643	7095	SEC62
203	ENSG00000008988	34139.51803	0.22113929	0.204245668	1.082712266	0.278936158	0.62299481	6224	RPS20
204	ENSG00000009307	6011.572405	-0.052522036	0.10689714	-0.491332468	0.62319132	0.865229342	7812	CSDE1
205	ENSG00000009335	1153.686642	-0.145095789	0.091859049	-1.579548128	0.114210386	0.405435144	9690	UBE3C
206	ENSG00000009413	405.5725181	-0.378066399	0.177336691	-2.131913016	0.033013998	0.196706635	5980	REV3L
207	ENSG00000009724	39.98845142	0.505852608	0.275646475	1.835149926	0.066483478	0.296249312	10747	MASP2
208	ENSG00000009780	39.54033887	-0.139272237	0.27719199	-0.502439616	0.615358318	0.862010384	199870	FAM76A
209	ENSG00000009790	15.21797203	-0.726700585	0.396767585	-1.831552305	0.067018148	0.297399933	80342	TRAF3IP3
210	ENSG00000009830	197.0794026	0.136117767	0.160590209	0.847609375	0.396655551	0.730499119	29954	POMT2
211	ENSG00000009844	2060.969006	-0.048061376	0.07886898	-0.609382499	0.542270935	0.824875615	51534	VTA1
212	ENSG00000009950	1.998750691	-1.210433145	1.339165553	-0.903871178	0.366063714	NA	51085	MLXIPL
213	ENSG00000009954	1339.760587	-0.213510784	0.071986201	-2.965996009	0.003017044	0.038106619	9031	BAZ1B
214	ENSG00000010017	1009.845325	0.031579638	0.115954925	0.272344085	0.785357462	0.932781103	10048	RANBP9
215	ENSG00000010030	10.68169896	-1.187601692	0.539497328	-2.201311535	0.027713977	0.176390636	51513	ETV7
216	ENSG00000010072	365.2368194	-0.214479264	0.134695328	-1.592328905	0.111310821	0.399775204	83932	SPRTN
217	ENSG00000010165	373.4823047	-0.22723794	0.132545893	-1.714409522	0.086453541	0.345710419	51603	EEF1AKNMT
218	ENSG00000010219	356.7600325	0.283882108	0.100634658	2.820917894	0.004788646	0.05332433	8798	DYRK4
219	ENSG00000010244	5675.124515	-0.150043805	0.06676648	-2.247292435	0.024621344	0.163874551	7756	ZNF207
220	ENSG00000010256	613.4060776	0.104942792	0.125375758	0.837026182	0.402577851	0.735974821	7384	UQCRC1
221	ENSG00000010270	774.123176	0.069285805	0.170133248	0.407244355	0.683828527	0.891295148	83930	STARD3NL
222	ENSG00000010278	0.706521373	0.082757494	1.820685422	0.045454032	0.963745414	NA	928	CD9
223	ENSG00000010292	2559.25904	-0.853465799	0.070073918	-12.17950733	4.00E-34	2.66E-30	9918	NCAPD2
224	ENSG00000010295	74.19066193	0.011855747	0.200623357	0.05909455	0.9528768	0.987140867	25900	IFFO1
225	ENSG00000010310	1.306393013	0.13225964	1.645844141	0.08035976	0.93595113	NA	2696	GIPR
226	ENSG00000010318	19.24816352	-0.671074625	0.457970272	-1.465323552	0.142832664	0.452295895	51533	PHF7
227	ENSG00000010322	277.8055517	0.277887019	0.186879554	1.486984602	0.137018878	0.444352996	11188	NISCH
228	ENSG00000010327	115.8887922	-0.411119989	0.322285655	-1.275638498	0.202083339	0.541108112	23166	STAB1
229	ENSG00000010361	6.834317626	-0.219568416	0.72487479	-0.302905301	0.761962031	NA	80199	FUZ
230	ENSG00000010379	6.310751453	-2.772496235	1.086058485	-2.552805649	0.01068591	NA	6540	SLC6A13
231	ENSG00000010404	3107.820265	0.70468298	0.122047654	5.773834713	7.75E-09	7.82E-07	3423	IDS
232	ENSG00000010539	154.7741064	-0.080898449	0.142551795	-0.567502141	0.570373072	0.839667247	7752	ZNF200
233	ENSG00000010610	0.776349381	-0.674440333	1.810418936	-0.372532744	0.709496238	NA	920	CD4
234	ENSG00000010626	95.11067823	0.771610855	0.183577867	4.203180199	2.63E-05	0.000882926	10233	LRRC23
235	ENSG00000010671	0.426134761	1.008113375	2.219729362	0.45416049	0.649713318	NA	695	BTK
236	ENSG00000010704	111.9326818	0.226733722	0.273351837	0.829457467	0.406845595	0.738758589	3077	HFE
237	ENSG00000010803	715.6119884	-0.009152366	0.124828043	-0.073319788	0.941551645	0.983630236	22955	SCMH1
238	ENSG00000010810	230.3588265	1.092296823	0.227203427	4.807571958	1.53E-06	7.95E-05	2534	FYN
239	ENSG00000010818	680.3406453	0.125511203	0.171114614	0.733492015	0.463258396	0.778548237	3097	HIVEP2
240	ENSG00000010932	11.57600107	-0.73244583	0.488917538	-1.498096864	0.134108086	0.439881569	2326	FMO1
241	ENSG00000011007	1815.804423	-0.249672585	0.23846891	-1.046981698	0.295108019	0.64002492	6924	ELOA
242	ENSG00000011009	383.3308056	0.046482995	0.221783719	0.209587047	0.83398999	0.951851718	11313	LYPLA2
243	ENSG00000011021	508.9144259	0.416126029	0.240638098	1.729260795	0.08376243	0.339421569	1185	CLCN6
244	ENSG00000011028	115.180997	-0.042173143	0.671173863	-0.062834901	0.949897974	0.986252276	9902	MRC2
245	ENSG00000011052	3922.037503	-0.076662255	0.103671903	-0.739469929	0.459621693	0.775696474	654364	NME1-NME2
246	ENSG00000011105	96.98357785	-0.022249881	0.21541646	-0.10328775	0.917734598	0.978897745	10867	TSPAN9
247	ENSG00000011114	444.2717045	-0.109414255	0.135271121	-0.808851544	0.418600544	0.747343448	55727	BTBD7
248	ENSG00000011132	72.35607771	0.245562295	0.3728755	0.658563769	0.510175935	0.808597515	9546	APBA3
249	ENSG00000011143	121.2551988	0.079874645	0.235884006	0.338618316	0.734897283	0.913327826	54903	MKS1
250	ENSG00000011198	242.1037731	0.243104116	0.139058521	1.748214448	0.080426901	0.331495651	51099	ABHD5
251	ENSG00000011201	9.255376398	0.514979303	0.5017662	1.026333187	0.304734559	0.648936285	3730	ANOS1
252	ENSG00000011243	322.7402298	-0.197505711	0.228186049	-0.86554683	0.386738724	0.722612476	26993	AKAP8L
253	ENSG00000011258	184.8010421	-0.049177273	0.175548118	-0.280135576	0.779373491	0.930070934	54799	MBTD1
254	ENSG00000011260	293.8779551	-0.289722734	0.216157309	-1.340332814	0.180137168	0.510047531	51096	UTP18
255	ENSG00000011275	918.2165036	0.018312614	0.144932088	0.126353069	0.89945245	0.973879144	54476	RNF216
256	ENSG00000011295	229.1878801	-0.112821002	0.1473272	-0.765785286	0.443804071	0.766308097	54902	TTC19
257	ENSG00000011304	8011.829843	-0.301952235	0.128093605	-2.357277986	0.01840946	0.134556025	5725	PTBP1
258	ENSG00000011332	23.47745305	-0.12862525	0.458488923	-0.280541675	0.779061957	0.930055216	8193	DPF1
259	ENSG00000011347	10.93720218	0.441506919	0.632700071	0.697813924	0.48529357	0.791596107	9066	SYT7
260	ENSG00000011376	197.5836958	-0.046752969	0.152897161	-0.305780491	0.759771784	0.921273397	23395	LARS2
261	ENSG00000011405	674.1781427	0.065745267	0.141892134	0.463346808	0.643115799	0.874747377	5286	PIK3C2A
262	ENSG00000011422	1665.81179	0.119015218	0.147832807	0.805066347	0.420781395	0.749358708	5329	PLAUR
263	ENSG00000011426	4659.455194	-0.88177309	0.162675778	-5.420432581	5.95E-08	5.21E-06	54443	ANLN
264	ENSG00000011451	587.1722893	-0.036871543	0.257412481	-0.143239141	0.886101319	0.96969782	58525	WIZ
265	ENSG00000011454	313.0388389	-0.007829013	0.113732855	-0.068836862	0.945119476	0.984768294	2844	RABGAP1
266	ENSG00000011454	313.0388389	-0.007829013	0.113732855	-0.068836862	0.945119476	0.984768294	23637	RABGAP1
267	ENSG00000011465	8.414942391	4.645508833	1.004783789	4.623391503	3.78E-06	NA	1634	DCN
268	ENSG00000011478	310.3528176	0.302809368	0.206326714	1.467620756	0.142207267	0.451367116	54814	QPCTL
269	ENSG00000011485	877.5785431	-0.134155385	0.155335487	-0.8636493	0.387780573	0.72336853	5536	PPP5C
270	ENSG00000011523	95.43082617	-0.018920512	0.240643913	-0.078624517	0.937331286	0.982443448	23177	CEP68
271	ENSG00000011566	380.4949094	0.082985106	0.310957397	0.266869696	0.78956949	0.934397892	8491	MAP4K3
272	ENSG00000011638	81.40338086	0.023752439	0.20590817	0.115354526	0.908164122	0.976385086	57146	TMEM159
273	ENSG00000012048	429.7935169	-0.388766679	0.203093521	-1.914224925	0.055591422	0.26667344	672	BRCA1
274	ENSG00000012061	477.2075291	-0.022732308	0.281417174	-0.080777968	0.935618529	0.982385532	2067	ERCC1
275	ENSG00000012124	47.24900538	-1.325900931	0.386237707	-3.43286248	0.000597245	0.011067021	933	CD22
276	ENSG00000012171	42.68879571	0.357929823	0.310929266	1.15116157	0.249665772	0.592865327	7869	SEMA3B
277	ENSG00000012174	871.1036541	0.051999553	0.137982178	0.376857022	0.706279862	0.899907187	51360	MBTPS2
278	ENSG00000012211	239.8882193	-0.412692056	0.263350985	-1.567079979	0.117095998	0.411028334	4007	PRICKLE3
279	ENSG00000012232	247.2985704	-0.044003652	0.153916092	-0.285893775	0.774959482	0.928106347	2137	EXTL3
280	ENSG00000012504	1.639270851	2.424469103	1.270674138	1.908017981	0.056388892	NA	9971	NR1H4
281	ENSG00000012660	3737.182786	-0.321203809	0.060441013	-5.314335283	1.07E-07	8.60E-06	60481	ELOVL5
282	ENSG00000012779	4.746466548	2.614645714	1.091529461	2.395396375	0.016602406	NA	240	ALOX5
283	ENSG00000012817	0.573717379	-0.079504578	2.202121743	-0.036103625	0.971199732	NA	8284	KDM5D
284	ENSG00000012822	98.85448852	0.420172189	0.21688331	1.937319146	0.052706343	0.259495353	57658	CALCOCO1
285	ENSG00000012963	284.7482012	0.027671608	0.119214668	0.232115801	0.816448072	0.945735093	55148	UBR7
286	ENSG00000012983	610.8245753	0.05235209	0.136782906	0.382738539	0.701913637	0.897842694	11183	MAP4K5
287	ENSG00000013016	20.45563772	-0.167152337	1.137304211	-0.146972407	0.8831538	0.968717197	30845	EHD3
288	ENSG00000013275	1793.267445	0.072763406	0.170186302	0.427551482	0.668977696	0.885035403	5704	PSMC4
289	ENSG00000013288	563.3275724	0.375987196	0.17675938	2.127113122	0.033410685	0.197929849	23324	MAN2B2
290	ENSG00000013293	2.848428353	0.192172318	0.906322659	0.212035213	0.832079563	NA	57709	SLC7A14
291	ENSG00000013297	1874.653501	-0.656596735	0.336477526	-1.951383627	0.051011428	0.254725896	5010	CLDN11
292	ENSG00000013306	1677.311106	0.086088517	0.164852716	0.522214733	0.601520829	0.85648821	51629	SLC25A39
293	ENSG00000013364	150.5833334	0.514182454	0.217303156	2.366198744	0.017971794	0.132475394	9961	MVP
294	ENSG00000013374	436.868914	0.0495679	0.094930706	0.522148224	0.601567132	0.856493145	51667	NUB1
295	ENSG00000013375	738.3012398	0.077766448	0.222878946	0.348917874	0.727150966	0.909694981	5238	PGM3
296	ENSG00000013392	87.76707799	0.327840095	0.26813878	1.222650807	0.221461615	0.562273463	112611	RWDD2A
297	ENSG00000013441	612.5895902	0.285791467	0.248045812	1.152172112	0.249250355	0.592358446	1195	CLK1
298	ENSG00000013503	293.1304794	-0.299428361	0.189573528	-1.579484034	0.114225076	0.405435144	55703	POLR3B
299	ENSG00000013523	238.9560823	-0.092074298	0.13494688	-0.682300306	0.495049079	0.798548713	23357	ANGEL1
300	ENSG00000013561	198.6605672	0.236948404	0.191946823	1.234448164	0.217035951	0.557479035	9604	RNF14
301	ENSG00000013563	141.5116395	0.261463494	0.24654818	1.060496548	0.288918759	0.633403693	1774	DNASE1L1
302	ENSG00000013573	672.1987435	-0.262273959	0.162729147	-1.611720851	0.107022698	0.391651858	1663	DDX11
303	ENSG00000013583	613.0414445	0.111681858	0.231934221	0.481523845	0.630144237	0.86836473	50865	HEBP1
304	ENSG00000013588	5064.942764	-0.580461212	0.259646207	-2.235585182	0.025378956	0.166841227	9052	GPRC5A
305	ENSG00000013619	450.2327719	0.00482108	0.704548565	0.006842793	0.994540283	0.998184751	10046	MAMLD1
306	ENSG00000013725	6.535548388	-2.792792931	0.833980253	-3.348751867	0.000811765	NA	923	CD6
307	ENSG00000013810	942.8732406	-0.604545713	0.166283551	-3.635631473	0.000277301	0.006039593	10460	TACC3
308	ENSG00000014123	426.4772282	0.157083429	0.152064358	1.033006227	0.301600985	0.646117013	23376	UFL1
309	ENSG00000014138	404.8250418	-0.202787102	0.112392046	-1.804283396	0.071186891	0.308476529	23649	POLA2
310	ENSG00000014164	241.5157845	-0.220482111	0.226657589	-0.972754151	0.330675505	0.67506433	23144	ZC3H3
311	ENSG00000014216	304.2369959	0.469034119	0.184623186	2.540494123	0.011069595	0.095729018	823	CAPN1
312	ENSG00000014641	1361.23056	-0.022393862	0.170014639	-0.131717258	0.895207934	0.973050633	4190	MDH1
313	ENSG00000014824	502.9693218	0.551315547	0.237248027	2.32379402	0.020136536	0.143073884	10463	SLC30A9
314	ENSG00000014914	80.20583907	0.737635833	0.224721153	3.28244949	0.001029094	0.016914476	10903	MTMR11
315	ENSG00000014919	676.7742498	0.182949475	0.217166475	0.842438851	0.399542354	0.73268335	1355	COX15
316	ENSG00000015133	143.5685899	0.079921835	0.154330528	0.517861477	0.604554922	0.857737624	440193	CCDC88C
317	ENSG00000015153	185.9900338	-0.091887688	0.146858131	-0.625690161	0.531518188	0.819302648	10138	YAF2
318	ENSG00000015171	465.1815534	0.186914949	0.099803236	1.872834543	0.061091236	0.282032391	10771	ZMYND11
319	ENSG00000015285	2.437416769	1.332716037	1.04607706	1.274013252	0.20265872	NA	7454	WAS
320	ENSG00000015413	0.920115365	-1.05547498	1.815301975	-0.581432178	0.560949216	NA	1800	DPEP1
321	ENSG00000015475	716.7014817	0.08625443	0.086183327	1.000825011	0.316911415	0.66115461	637	BID
322	ENSG00000015479	2114.197878	-0.01374556	0.163562029	-0.084038819	0.933025568	0.981833122	9782	MATR3
323	ENSG00000015520	1.369496912	-0.030041218	1.383316897	-0.021716801	0.982673861	NA	29881	NPC1L1
324	ENSG00000015532	141.1216046	0.309170761	0.198641637	1.556424755	0.119607122	0.415922877	64132	XYLT2
325	ENSG00000015568	866.1104554	0.256785378	0.16410975	1.56471738	0.117649191	0.412005813	84220	RGPD5
326	ENSG00000015676	386.3292449	0.470780653	0.195798341	2.404415947	0.016198331	0.124040377	23386	NUDCD3
327	ENSG00000016082	21.94988063	0.043900214	0.317454203	0.138288337	0.890012542	0.971019905	3670	ISL1
328	ENSG00000016391	24.23771379	-0.254577799	0.315850112	-0.806008257	0.420238088	0.74888738	55349	CHDH
329	ENSG00000016864	189.3440387	0.209461105	0.137831281	1.519692068	0.128588386	0.430436329	55830	GLT8D1
330	ENSG00000017260	845.8307006	0.100216059	0.15641601	0.640702058	0.521716277	0.815322785	27032	ATP2C1
331	ENSG00000017427	3.194606072	-0.81736238	1.23009019	-0.664473538	0.50638728	NA	3479	IGF1
332	ENSG00000017483	124.5804593	-0.48379826	1.648855563	-0.293414579	0.769205283	0.925579904	92745	SLC38A5
333	ENSG00000017797	350.024977	-0.124078067	0.106411559	-1.166020573	0.243606128	0.585697561	10928	RALBP1
334	ENSG00000018189	141.0689471	0.032517947	0.238059291	0.136596	0.891350138	0.971678226	22902	RUFY3
335	ENSG00000018236	5.751811806	0.377891745	1.55003602	0.24379546	0.807389237	NA	1272	CNTN1
336	ENSG00000018280	1.896686831	0.859337386	1.272899594	0.675102255	0.499610801	NA	6556	SLC11A1
337	ENSG00000018408	9838.526958	-0.309686568	0.161122575	-1.922055724	0.054598746	0.264641778	25937	WWTR1
338	ENSG00000018510	905.8676327	0.019302828	0.205481802	0.093939356	0.925157331	0.979797429	8540	AGPS
339	ENSG00000018607	1.247137091	1.007218081	1.664387947	0.60515824	0.54507386	NA	NA	ZNF806
340	ENSG00000018610	453.7501093	-0.259594615	0.094765401	-2.739339581	0.006156275	0.062960902	63932	CXorf56
341	ENSG00000018625	1.449985914	-0.135233828	1.362787137	-0.099233273	0.920953057	NA	477	ATP1A2
342	ENSG00000018699	442.5975918	-0.274685637	0.161817608	-1.697501529	0.089601882	0.352380023	55622	TTC27
343	ENSG00000018869	34.5031951	0.263996695	0.338130597	0.780753642	0.434947404	0.75891043	147948	ZNF582
344	ENSG00000019144	212.4574907	-0.128269337	0.230690544	-0.556023386	0.578194868	0.843584776	23187	PHLDB1
345	ENSG00000019186	157.9843358	-1.840576365	0.873834197	-2.106322196	0.035176375	0.204452452	1591	CYP24A1
346	ENSG00000019485	63.83589597	0.537627204	0.400103272	1.343721087	0.179038596	0.508680208	56981	PRDM11
347	ENSG00000019505	104.2625765	0.084929834	1.471191174	0.057728619	0.953964797	0.987387764	57586	SYT13
348	ENSG00000019549	1100.521707	-0.279832607	0.094420404	-2.963687896	0.003039764	0.038320962	6591	SNAI2
349	ENSG00000019582	2210.406165	-0.693414491	0.280470069	-2.472329736	0.013423564	0.109816178	972	CD74
350	ENSG00000019995	192.7857463	0.050971549	0.118655365	0.429576443	0.667503776	0.884580797	54764	ZRANB1
351	ENSG00000020129	510.1390486	-0.225272401	0.201443076	-1.118293098	0.263441834	0.606826731	23154	NCDN
352	ENSG00000020181	48.00088107	-0.061746669	0.258726547	-0.238656103	0.811372258	0.944022417	25960	ADGRA2
353	ENSG00000020256	589.3833087	0.093478314	0.141718449	0.659605826	0.509506815	0.807985347	55734	ZFP64
354	ENSG00000020426	99.62014859	-0.139021929	0.239886597	-0.579531874	0.562230346	0.834275078	4331	MNAT1
355	ENSG00000020577	267.9400222	0.016114302	0.225737783	0.071385048	0.943091309	0.984086455	23034	SAMD4A
356	ENSG00000020922	240.77077	-0.152925705	0.176800676	-0.864961087	0.387060147	0.722821246	4361	MRE11
357	ENSG00000021355	304.3953842	0.342589985	0.260562526	1.314809118	0.188574062	0.52119848	1992	SERPINB1
358	ENSG00000021488	0.880749846	2.572502521	1.755754201	1.465183748	0.142870792	NA	11136	SLC7A9
359	ENSG00000021574	140.2111998	0.086881492	0.278253131	0.312239047	0.754858859	0.91977866	6683	SPAST
360	ENSG00000021645	15.16229094	-0.079547799	0.639539776	-0.124382879	0.901012129	0.974501165	9369	NRXN3
361	ENSG00000021762	9.423923818	0.942135574	0.850588714	1.107627644	0.26802266	0.611526865	114879	OSBPL5
362	ENSG00000021776	864.7990168	-0.218956252	0.091449843	-2.394276969	0.016653168	0.126191146	9716	AQR
363	ENSG00000021826	150.4202259	0.136003013	0.455495429	0.298582608	0.765258537	0.924059621	1373	CPS1
364	ENSG00000022267	990.8280629	-0.360451326	0.220560154	-1.634254056	0.102205516	0.38191041	2273	FHL1
365	ENSG00000022277	750.804633	-0.008045027	0.087025294	-0.092444698	0.926344727	0.980100216	51507	RTF2
366	ENSG00000022556	824.5239107	0.223959052	0.151786459	1.475487693	0.140081475	0.448255349	55655	NLRP2
367	ENSG00000022567	51.35540715	-0.571345383	0.331927594	-1.721295226	0.085197265	0.342743284	57210	SLC45A4
368	ENSG00000022840	1380.545137	-0.015849839	0.091836249	-0.172588049	0.862975246	0.962101432	9921	RNF10
369	ENSG00000022976	70.53159286	0.118911861	0.218621802	0.543915841	0.586499388	0.848024415	55778	ZNF839
370	ENSG00000023041	767.1683659	0.304453923	0.100250863	3.036920736	0.002390083	0.032288729	64429	ZDHHC6
371	ENSG00000023191	386.9304564	-0.183696692	0.210868417	-0.871143693	0.3836757	0.720413004	6050	RNH1
372	ENSG00000023228	867.2897632	-0.010741558	0.235100664	-0.045689188	0.963557982	0.989549846	4719	NDUFS1
373	ENSG00000023287	439.8788286	0.04843902	0.151615634	0.319485652	0.74935827	0.917044268	9821	RB1CC1
374	ENSG00000023318	1564.550676	0.079337689	0.150022445	0.528838794	0.596917283	0.853580615	23071	ERP44
375	ENSG00000023330	658.6542694	0.051312657	0.135672381	0.378210043	0.705274565	0.899853419	211	ALAS1
376	ENSG00000023445	259.4175335	0.029928234	0.238563828	0.125451685	0.900165973	0.974189407	330	BIRC3
377	ENSG00000023516	562.7656162	-0.214453347	0.129091181	-1.661254826	0.096662278	0.369322682	11215	AKAP11
378	ENSG00000023572	80.05882276	-0.176083694	0.306132349	-0.575188132	0.565164068	0.836038057	51022	GLRX2
379	ENSG00000023608	681.736502	-0.843075576	0.179829744	-4.688187594	2.76E-06	0.000132477	6617	SNAPC1
380	ENSG00000023697	1360.379845	0.265809815	0.131946577	2.014526032	0.043954335	0.233674922	51071	DERA
381	ENSG00000023734	3433.515701	-0.188089282	0.077102048	-2.439484911	0.014708217	0.116373601	11171	STRAP
382	ENSG00000023839	16.10726241	-0.48305804	0.466737047	-1.034968283	0.300683724	0.645327434	1244	ABCC2
383	ENSG00000023892	0.601311996	3.420867979	1.989045978	1.719853647	0.085459048	NA	50619	DEF6
384	ENSG00000023902	230.9516434	0.293564116	0.141866523	2.069298032	0.038518128	0.216962389	51177	PLEKHO1
385	ENSG00000023909	782.22396	0.039144154	0.111631829	0.350654064	0.725847892	0.90899482	2730	GCLM
386	ENSG00000024048	220.2251464	0.187474457	0.135013224	1.388563662	0.164965474	0.489002176	23304	UBR2
387	ENSG00000024422	3845.142837	0.454944827	0.159537818	2.851642533	0.004349398	0.049834881	30846	EHD2
388	ENSG00000024526	1438.017718	-0.815812183	0.125368537	-6.507312008	7.65E-11	1.23E-08	55635	DEPDC1
389	ENSG00000024862	56.73579696	0.003453471	0.246684873	0.013999526	0.988830359	0.996254684	25901	CCDC28A
390	ENSG00000025039	362.2448799	2.724280186	0.434684817	6.267254061	3.67E-10	4.83E-08	58528	RRAGD
391	ENSG00000025156	419.6709463	-0.079955442	0.120138821	-0.665525445	0.505714475	0.805292705	3298	HSF2
392	ENSG00000025293	456.3480637	0.301103117	0.221597015	1.358786881	0.174214132	0.50219685	51230	PHF20
393	ENSG00000025423	58.89978472	-0.317547989	0.237836187	-1.33515422	0.181825877	0.511705014	8630	HSD17B6
394	ENSG00000025434	51.29743377	-0.237216219	0.320226613	-0.74077609	0.458829215	0.775066639	10062	NR1H3
395	ENSG00000025708	3.913318324	-0.966575234	0.857334281	-1.127419322	0.259565234	NA	1890	TYMP
396	ENSG00000025770	116.6112029	-0.452151795	0.241503399	-1.872237812	0.06117371	0.282342373	29781	NCAPH2
397	ENSG00000025772	1945.933686	-0.236358008	0.133516055	-1.770259076	0.076683992	0.322305646	10953	TOMM34
398	ENSG00000025796	762.6466976	0.093488156	0.123004035	0.760041376	0.447229853	0.768545188	11231	SEC63
399	ENSG00000025800	2446.869814	-0.379783823	0.057965404	-6.551905078	5.68E-11	9.39E-09	23633	KPNA6
400	ENSG00000026025	28338.11773	0.33250851	0.217013887	1.532199227	0.125473279	0.425386077	7431	VIM
401	ENSG00000026036	244.7770915	-0.353105764	0.177895526	-1.984905259	0.047155013	0.242618974	NA	RTEL1-TNFRSF6B
402	ENSG00000026103	283.0447206	0.308004805	0.135924452	2.265999974	0.023451385	0.15899864	355	FAS
403	ENSG00000026297	181.1142269	0.79397198	0.254165792	3.123834932	0.001785106	0.025714268	8635	RNASET2
404	ENSG00000026508	10533.98154	-0.348221592	0.227635182	-1.529735381	0.126082242	0.426121751	960	CD44
405	ENSG00000026559	11.8310366	-0.61799255	0.453081721	-1.363975903	0.17257515	0.500307339	3755	KCNG1
406	ENSG00000026652	331.9769575	-0.016033593	0.187700025	-0.08542137	0.931926404	0.981514657	56895	AGPAT4
407	ENSG00000026751	1.434225919	-0.160692406	1.838948278	-0.087382776	0.93036726	NA	57823	SLAMF7
408	ENSG00000026950	195.0140827	0.070770882	0.16235101	0.43591279	0.662900005	0.882873789	11119	BTN3A1
409	ENSG00000027001	228.6195559	-0.019113627	0.13642906	-0.140099385	0.888581466	0.970472075	4285	MIPEP
410	ENSG00000027075	70.50281573	-1.063996777	0.384897724	-2.764362353	0.005703416	0.059938183	5583	PRKCH
411	ENSG00000027644	0.555781484	0.454794485	2.19186091	0.207492402	0.835625326	NA	3645	INSRR
412	ENSG00000027697	357.5863241	0.400305337	0.139481334	2.869956317	0.004105285	0.047721552	3459	IFNGR1
413	ENSG00000027847	147.7680544	0.35472437	0.196414406	1.805999754	0.070918378	0.307980463	11285	B4GALT7
414	ENSG00000027869	177.7756013	-0.363232114	0.335354533	-1.083128684	0.278751309	0.622780867	9047	SH2D2A
415	ENSG00000028116	303.2916049	0.122462945	0.187745209	0.652282663	0.514218842	0.810763467	7444	VRK2
416	ENSG00000028137	8.009637025	-1.787197794	0.873707966	-2.045532218	0.040802416	NA	7133	TNFRSF1B
417	ENSG00000028203	1261.764887	0.039234465	0.101036947	0.388318002	0.697780717	0.897025564	55591	VEZT
418	ENSG00000028277	8.787971405	-0.765173414	0.709268573	-1.078820412	0.280667794	NA	5452	POU2F2
419	ENSG00000028310	355.0537776	-0.123143695	0.122999814	-1.001169766	0.316744741	0.660926147	65980	BRD9
420	ENSG00000028528	686.8020626	0.133742865	0.090904793	1.471241059	0.141225937	0.449844095	6642	SNX1
421	ENSG00000028839	298.5417024	-0.240997165	0.154549088	-1.55935676	0.118911965	0.414998397	9519	TBPL1
422	ENSG00000029153	467.2740991	-0.232810517	0.148505961	-1.567684658	0.116954744	0.410821003	56938	ARNTL2
423	ENSG00000029363	2280.731414	-0.215965117	0.116429443	-1.854901223	0.063610333	0.289182584	9774	BCLAF1
424	ENSG00000029364	758.9834881	0.04724099	0.085024657	0.55561518	0.578473952	0.84373927	55334	SLC39A9
425	ENSG00000029639	200.9231835	0.551580124	0.209016053	2.638936658	0.008316652	0.078140572	51106	TFB1M
426	ENSG00000029725	416.2946304	-0.027392688	0.136045442	-0.201349549	0.840425261	0.954189683	9135	RABEP1
427	ENSG00000029993	995.9611165	-0.425510085	0.110155499	-3.862812911	0.000112089	0.002924737	3149	HMGB3
428	ENSG00000030066	606.8660128	-0.270193507	0.116500266	-2.319252282	0.020381361	0.144045576	23279	NUP160
429	ENSG00000030110	165.9626467	-0.068145155	0.175755307	-0.387727438	0.698217748	0.897286816	578	BAK1
430	ENSG00000030419	14.16313685	0.207707283	0.506453482	0.410121147	0.681717081	0.890654818	22807	IKZF2
431	ENSG00000030582	3786.259541	0.309705702	0.303374158	1.020870414	0.307315838	0.651449625	2896	GRN
432	ENSG00000031003	320.8399969	0.207836231	0.2350706	0.884143876	0.376618551	0.715598935	51306	FAM13B
433	ENSG00000031081	440.0222616	-0.202149718	0.267114093	-0.756791662	0.449174689	0.769230828	57514	ARHGAP31
434	ENSG00000031691	98.70593123	-0.170129795	0.263580028	-0.645457837	0.518630533	0.813294029	55166	CENPQ
435	ENSG00000031698	2165.675268	0.285209529	0.148177195	1.924786938	0.054256019	0.264004585	6301	SARS
436	ENSG00000031823	613.2627162	-0.025975089	0.167958514	-0.154651817	0.877095817	0.966406664	8498	RANBP3
437	ENSG00000032219	121.7882603	-0.463664055	0.274257907	-1.690613264	0.09091069	0.355777711	5926	ARID4A
438	ENSG00000032389	200.3476454	-0.101299106	0.161732767	-0.626336318	0.531094369	0.819084285	7260	EIPR1
439	ENSG00000032444	182.9162837	-0.030412382	0.294614037	-0.103227877	0.917782116	0.978897745	10908	PNPLA6
440	ENSG00000032742	90.07730828	0.005998392	0.240529742	0.024938254	0.980104214	0.993720747	8100	IFT88
441	ENSG00000033011	250.1575836	-0.332874723	0.140739239	-2.365187751	0.018020932	0.132662196	56052	ALG1
442	ENSG00000033030	842.717727	-0.180231875	0.131848203	-1.366964972	0.171636285	0.4992419	55596	ZCCHC8
443	ENSG00000033050	919.5436357	-0.404506236	0.102454156	-3.948168157	7.88E-05	0.002202178	10061	ABCF2
444	ENSG00000033100	409.3908989	0.173076223	0.147246583	1.175417583	0.239827692	0.583195068	54480	CHPF2
445	ENSG00000033122	32.3384244	0.083605429	0.336881362	0.248174696	0.803999244	0.941499407	57554	LRRC7
446	ENSG00000033170	424.5254054	-0.28012605	0.157960225	-1.773396113	0.076163093	0.321334643	2530	FUT8
447	ENSG00000033178	1690.927376	0.398846277	0.285848367	1.395307175	0.162923229	0.485366237	55236	UBA6
448	ENSG00000033327	93.81745399	0.08845976	0.254490174	0.347595975	0.728143629	0.910077122	9846	GAB2
449	ENSG00000033627	371.6444908	0.009331214	0.147263772	0.063363947	0.949476695	0.986036608	535	ATP6V0A1
450	ENSG00000033800	803.1490437	-0.225012053	0.088467242	-2.543450514	0.01097636	0.095281406	8554	PIAS1
451	ENSG00000033867	259.451536	-0.506835811	0.174904815	-2.897780777	0.003758132	0.044620004	9497	SLC4A7
452	ENSG00000034053	211.574209	0.701429945	0.16835019	4.16649335	3.09E-05	0.001003987	321	APBA2
453	ENSG00000034152	568.7489732	-0.642259371	0.263896928	-2.433750843	0.014943277	0.117767397	5606	MAP2K3
454	ENSG00000034239	3.241602756	-0.353548437	1.082039371	-0.326742673	0.743862521	NA	79645	EFCAB1
455	ENSG00000034510	13489.82615	0.142824275	0.124127369	1.150626783	0.24988581	0.592952395	9168	TMSB10
456	ENSG00000034533	149.6838072	0.00604838	0.179353355	0.033723261	0.97309783	0.991950546	28990	ASTE1
457	ENSG00000034677	175.5888403	0.478428095	0.212213476	2.254466136	0.024166859	0.161927672	25897	RNF19A
458	ENSG00000034693	301.0978028	0.314698186	0.157181018	2.002138621	0.045269825	0.237690357	8504	PEX3
459	ENSG00000034713	749.2343511	0.058438835	0.120949551	0.483167027	0.628977145	0.867863477	11345	GABARAPL2
460	ENSG00000035115	167.5312346	0.280685283	0.406573689	0.690367553	0.489963076	0.794878991	26751	SH3YL1
461	ENSG00000035141	714.7092769	0.00829957	0.249347034	0.033285216	0.973447143	0.992154875	84908	FAM136A
462	ENSG00000035403	6212.572905	0.054372154	0.095562351	0.568970452	0.569376193	0.838733511	7414	VCL
463	ENSG00000035499	402.4867557	-0.449465903	0.174301865	-2.578663758	0.009918328	0.088332759	55789	DEPDC1B
464	ENSG00000035664	3.85216706	-0.20478251	0.822536464	-0.248964659	0.803388119	NA	23604	DAPK2
465	ENSG00000035681	465.2002895	0.323750031	0.139107608	2.327335183	0.019947433	0.142134343	8439	NSMAF
466	ENSG00000035687	599.2355957	0.241360144	0.181183638	1.332129915	0.182817502	0.513177133	159	ADSS
467	ENSG00000035862	3798.529463	0.3048445	0.323934006	0.941069769	0.346669107	0.690299982	7077	TIMP2
468	ENSG00000035928	1228.703471	-0.003633593	0.235921288	-0.01540172	0.987711692	0.995886457	5981	RFC1
469	ENSG00000036054	310.3582426	0.209378277	0.18547363	1.128884345	0.258946625	0.603072665	55773	TBC1D23
470	ENSG00000036257	1082.716499	-0.008322967	0.229463924	-0.036271353	0.971065992	0.991496958	8452	CUL3
471	ENSG00000036530	1.397853987	2.075805687	1.602811902	1.295102491	0.195284876	NA	10858	CYP46A1
472	ENSG00000036549	688.3071129	-0.097555804	0.104872005	-0.930236858	0.352248462	0.695991778	26009
473	ENSG00000036565	0.46534235	-0.504234437	2.50135271	-0.201584701	0.840241407	NA	6570	SLC18A1
474	ENSG00000036672	42.39936201	-0.893776785	0.329755048	-2.710426392	0.006719676	0.067412547	9099	USP2
475	ENSG00000037042	731.5224413	-0.287902459	0.17779486	-1.619295734	0.105383648	0.388251457	27175	TUBG2
476	ENSG00000037241	1257.286808	-0.262583667	0.252930731	-1.038164343	0.29919355	0.643995676	51121	RPL26L1
477	ENSG00000037280	29.28259304	1.094820304	0.361132096	3.031633901	0.00243234	0.032660986	2324	FLT4
478	ENSG00000037474	876.9018776	-0.242409368	0.13457262	-1.801327546	0.071651269	0.309683412	54888	NSUN2
479	ENSG00000037637	398.0471174	0.382715083	0.118971801	3.216855415	0.001296039	0.020056504	54455	FBXO42
480	ENSG00000037749	346.2015182	0.007810262	0.225697879	0.034604941	0.972394762	0.991877904	4238	MFAP3
481	ENSG00000037757	232.783755	0.455094824	0.226753892	2.006998957	0.044749774	0.235764686	84245	MRI1
482	ENSG00000037897	449.1961727	-0.443921077	0.208555416	-2.128552144	0.033291331	0.197456802	4234	METTL1
483	ENSG00000037965	10.99844719	0.818183918	0.65550535	1.248172753	0.2119678	0.553419194	3224	HOXC8
484	ENSG00000038002	144.039758	0.655882596	0.203689884	3.220005749	0.00128188	0.019914463	175	AGA
485	ENSG00000038210	167.0382148	0.225000673	0.192674528	1.167775913	0.242897166	0.585177861	55300	PI4K2B
486	ENSG00000038219	731.0319432	-0.061806353	0.186936289	-0.330627903	0.740925567	0.913884379	259282	BOD1L1
487	ENSG00000038274	350.4317601	-0.222449009	0.167844735	-1.325326101	0.185063016	0.516420088	27430	MAT2B
488	ENSG00000038295	68.56885449	0.768158758	0.497932982	1.542695073	0.122904778	0.420708463	7092	TLL1
489	ENSG00000038358	471.5937546	-0.200815949	0.162052174	-1.239205528	0.215269394	0.555367259	23644	EDC4
490	ENSG00000038382	2337.865145	0.226173986	0.125548556	1.801486156	0.071626287	0.309642376	7204	TRIO
491	ENSG00000038427	4363.326413	-0.355718704	0.574048704	-0.619666418	0.535477429	0.821333355	1462	VCAN
492	ENSG00000038532	175.7152249	-0.24555047	0.150254635	-1.634228914	0.102210794	0.38191041	23274	CLEC16A
493	ENSG00000038945	146.4219023	0.264206152	0.195830269	1.34915891	0.17728593	0.506523989	4481	MSR1
494	ENSG00000039068	2.621236284	-2.430699052	1.560354883	-1.557786039	0.119283977	NA	999	CDH1
495	ENSG00000039123	909.114255	-0.339810202	0.140398062	-2.420333987	0.015506258	0.120461148	23517	MTREX
496	ENSG00000039139	34.13012952	0.225610353	0.273759062	0.824120127	0.409871305	0.740891338	1767	DNAH5
497	ENSG00000039319	307.8585202	0.094054105	0.16744253	0.561709768	0.574313778	0.841920882	9765	ZFYVE16
498	ENSG00000039523	1676.515932	-0.021801704	0.172839901	-0.126138144	0.899622574	0.973905125	79567	RIPOR1
499	ENSG00000039560	2398.267944	-0.417943929	0.188003639	-2.22306298	0.026211553	0.169988258	26064	RAI14
500	ENSG00000039600	1.763578907	-1.30128015	1.32403801	-0.982811777	0.325700084	NA	11063	SOX30
501	ENSG00000039650	162.9981194	-0.08137013	0.284709309	-0.285800734	0.775030746	0.928106347	11284	PNKP
502	ENSG00000040199	277.3943338	0.033066389	0.141294672	0.234024316	0.814966101	0.945223313	23035	PHLPP2
503	ENSG00000040275	1774.084242	-0.293161888	0.363148723	-0.80727776	0.419506474	0.748081449	54908	SPDL1
504	ENSG00000040341	569.0655974	0.135176285	0.104687313	1.291238462	0.196621002	0.533049534	27067	STAU2
505	ENSG00000040487	325.4896898	0.346333551	0.217966669	1.588928955	0.112076433	0.401515178	54896	SLC66A1
506	ENSG00000040531	400.1634708	0.603638634	0.175165752	3.446099636	0.000568741	0.010607649	1497	CTNS
507	ENSG00000040608	46.14547026	0.539825245	0.53390908	1.011080846	0.311977737	0.657151588	65078	RTN4R
508	ENSG00000040633	306.6584185	-0.298042636	0.155168744	-1.920764636	0.054761387	0.264916324	79142	PHF23
509	ENSG00000040933	128.1520872	-0.106995309	0.317672928	-0.336809654	0.736260395	0.913395939	3631	INPP4A
510	ENSG00000041353	94.13082237	0.67986623	0.43260737	1.571554895	0.116053814	0.408877525	5874	RAB27B
511	ENSG00000041357	564.2814082	-0.091166286	0.125014928	-0.7292432	0.46585291	0.779984115	5685	PSMA4
512	ENSG00000041515	1.790687096	-0.47292951	1.225210322	-0.385998633	0.699497681	NA	23026	MYO16
513	ENSG00000041802	673.7367043	-0.392589711	0.090958603	-4.316136131	1.59E-05	0.000578275	55341	LSG1
514	ENSG00000041880	427.9655273	0.333373473	0.111498424	2.98993887	0.002790333	0.036175322	10039	PARP3
515	ENSG00000041982	255.6128928	0.290748137	0.534340478	0.544125233	0.586355297	0.848024415	3371	TNC
516	ENSG00000041988	375.1032643	-0.034243252	0.159299044	-0.214962065	0.829796895	0.950127922	90326	THAP3
517	ENSG00000042062	12.75474834	0.51810858	0.445566519	1.1628086	0.244907167	0.587765442	140876	RIPOR3
518	ENSG00000042088	370.1724273	-0.268906863	0.146112907	-1.840404581	0.065708861	0.294108568	55775	TDP1
519	ENSG00000042286	99.99420726	0.055923067	0.200970679	0.278264804	0.780809092	0.930850767	84883	AIFM2
520	ENSG00000042317	53.37915865	0.904305993	0.288932291	3.129819759	0.001749136	0.025287219	55812	SPATA7
521	ENSG00000042429	283.8086315	0.119306289	0.141838702	0.841140588	0.400269179	0.733343899	9440	MED17
522	ENSG00000042445	125.4464546	-0.108209075	0.169537658	-0.638259822	0.523304562	0.816461288	54884	RETSAT
523	ENSG00000042493	466.076929	-0.030946042	0.128785041	-0.240292205	0.810103738	0.943683385	822	CAPG
524	ENSG00000042753	2828.095782	-0.387123258	0.149615465	-2.587454831	0.009668787	0.086728457	1175	AP2S1
525	ENSG00000042781	3.806206038	-1.317608671	0.892593613	-1.476157404	0.139901642	NA	7399	USH2A
526	ENSG00000042980	0.649634388	-1.857198579	1.917120888	-0.968743594	0.332673136	NA	10863	ADAM28
527	ENSG00000043093	280.9846166	-0.171279547	0.166609226	-1.028031585	0.30393497	0.648091968	54165	DCUN1D1
528	ENSG00000043143	154.3445828	-0.44229272	0.227785698	-1.941705403	0.052172774	0.25813968	23338	JADE2
529	ENSG00000043355	239.0146352	0.237532906	0.162495578	1.461780744	0.143801302	0.453925362	7546	ZIC2
530	ENSG00000043514	504.6579562	0.625293567	0.152986558	4.087245138	4.37E-05	0.001324415	54802	TRIT1
531	ENSG00000043591	20.02422725	1.569822364	1.6524518	0.949995857	0.342114358	0.68536309	153	ADRB1
532	ENSG00000044090	155.0711432	0.223815626	0.19615628	1.141006679	0.253867144	0.59799949	9820	CUL7
533	ENSG00000044115	1924.369649	0.025774189	0.176989943	0.145625161	0.884217304	0.969086267	1495	CTNNA1
534	ENSG00000044446	295.0916969	0.182055098	0.113680437	1.601463734	0.109274246	0.395679789	5256	PHKA2
535	ENSG00000044459	196.2151175	-0.174432736	0.174921214	-0.997207437	0.318663832	0.663115743	54875	CNTLN
536	ENSG00000044524	38.06714669	3.078139158	0.520028196	5.919177425	3.24E-09	3.57E-07	2042	EPHA3
537	ENSG00000044574	7150.904132	0.422007606	0.134440584	3.138989669	0.001695314	0.024759761	3309	HSPA5
538	ENSG00000046604	2265.88283	0.396186095	0.190775617	2.076712424	0.037828109	0.214448609	1829	DSG2
539	ENSG00000046647	213.5772223	-0.161322909	0.126860456	-1.271656391	0.203495231	0.542853056	54960	GEMIN8
540	ENSG00000046651	196.1479445	0.182457328	0.148645065	1.227469797	0.219646067	0.560153503	8481	OFD1
541	ENSG00000046653	5.916332537	0.425014286	0.682953692	0.622317868	0.533732874	NA	2824	GPM6B
542	ENSG00000047056	116.7566557	0.014242352	0.168353764	0.084597761	0.932581179	0.981761582	22884	WDR37
543	ENSG00000047188	148.117368	-0.11356381	0.342870484	-0.33121489	0.740482174	0.913884379	64848	YTHDC2
544	ENSG00000047230	298.6747242	-0.003715075	0.107346391	-0.034608292	0.972392089	0.991877904	56474	CTPS2
545	ENSG00000047249	539.6807283	0.13575939	0.156388881	0.868088501	0.385345886	0.721856179	51606	ATP6V1H
546	ENSG00000047315	1323.093219	0.036181356	0.25198375	0.14358607	0.885827341	0.969693139	5431	POLR2B
547	ENSG00000047346	73.44677833	0.006534524	0.206870326	0.031587534	0.974800985	0.992866488	56204	FAM214A
548	ENSG00000047365	111.1082119	-0.32136913	0.222931407	-1.441560586	0.149426374	0.463594554	116984	ARAP2
549	ENSG00000047410	1658.686912	-0.202228365	0.095654734	-2.114149052	0.034502539	0.201767698	7175	TPR
550	ENSG00000047457	84.35772106	0.283403793	0.273719264	1.035381247	0.3004909	0.645259914	1356	CP
551	ENSG00000047578	171.7939192	0.177899735	0.154019482	1.155046957	0.248071198	0.591383752	23247	KIAA0556
552	ENSG00000047579	95.02758502	-0.093208846	0.166235535	-0.560703499	0.574999682	0.841980826	84062	DTNBP1
553	ENSG00000047597	103.4108421	-0.399738318	1.348141797	-0.296510589	0.766840181	0.924853706	7504	XK
554	ENSG00000047617	14.8718057	-1.163672743	1.112463079	-1.046032687	0.295545941	0.640488354	57101	ANO2
555	ENSG00000047621	435.4478719	-0.171468056	0.135944312	-1.261311002	0.207196819	0.54742269	57102	C12orf4
556	ENSG00000047634	536.9822519	-0.472492299	0.156414886	-3.020762989	0.002521386	0.033474502	6322	SCML1
557	ENSG00000047644	314.8704351	-0.213118899	0.148822858	-1.432030685	0.15213504	0.468021337	55841	WWC3
558	ENSG00000047648	52.44866511	0.825101072	0.685074766	1.204395656	0.22843669	0.569674363	395	ARHGAP6
559	ENSG00000047662	104.575606	0.077205866	0.221551715	0.348477854	0.727481343	0.909868754	27146	FAM184B
560	ENSG00000047849	3679.682193	-0.020008753	0.070674551	-0.283111143	0.77709164	0.929325367	4134	MAP4
561	ENSG00000047932	260.7985897	-0.013735768	0.182301118	-0.075346594	0.93993895	0.98320083	57120	GOPC
562	ENSG00000047936	5.060591359	-0.513921479	0.783813301	-0.655668229	0.512037615	NA	6098	ROS1
563	ENSG00000048028	291.205442	0.504706407	0.145536978	3.467891223	0.00052456	0.009950012	57646	USP28
564	ENSG00000048052	439.9693374	0.065967417	0.109041795	0.60497369	0.545196479	0.826245615	9734	HDAC9
565	ENSG00000048140	195.591949	0.338842282	0.293909112	1.152881174	0.24895916	0.59193775	26262	TSPAN17
566	ENSG00000048162	491.7064918	-0.338500032	0.219890301	-1.539404102	0.123705673	0.422149041	51491	NOP16
567	ENSG00000048342	228.4000613	-0.485112628	0.289525963	-1.675541023	0.093828129	0.362670343	57545	CC2D2A
568	ENSG00000048392	87.35674018	0.00053311	0.221318615	0.002408791	0.998078065	0.999569566	50484	RRM2B
569	ENSG00000048405	439.0288549	-0.307648201	0.118351366	-2.599447814	0.009337387	0.084247168	168850	ZNF800
570	ENSG00000048471	115.1997967	0.576724044	0.221428789	2.604557638	0.009199295	0.083491011	92017	SNX29
571	ENSG00000048540	2.37576819	-0.431054417	1.090262362	-0.395367604	0.692571614	NA	55885	LMO3
572	ENSG00000048544	887.950597	-0.207575048	0.167301946	-1.240721061	0.214708811	0.554995213	55173	MRPS10
573	ENSG00000048649	816.3387162	-0.017181081	0.179091986	-0.095934393	0.923572679	0.979378366	51773	RSF1
574	ENSG00000048707	212.4349117	-0.005593562	0.156805836	-0.035671899	0.971543978	0.991768562	55187	VPS13D
575	ENSG00000048740	20.69337319	3.125774822	0.784696057	3.98342109	6.79E-05	0.001940282	10659	CELF2
576	ENSG00000048828	4552.8858	-0.04302976	0.080217512	-0.536413547	0.591672771	0.850460458	23196	FAM120A
577	ENSG00000048991	2834.286568	-0.444498368	0.219025657	-2.029435158	0.042413987	0.229169102	23518	R3HDM1
578	ENSG00000049089	4.993027596	0.197278298	0.850250502	0.232023736	0.816519578	NA	1298	COL9A2
579	ENSG00000049130	817.6760204	-0.197936834	0.338439348	-0.584851718	0.558647426	0.832596913	4254	KITLG
580	ENSG00000049167	74.48081357	-0.006763833	0.197719728	-0.034209196	0.972710334	0.991877904	1161	ERCC8
581	ENSG00000049192	111.9621058	-0.907562541	0.31720369	-2.861134881	0.004221274	0.048758033	11174	ADAMTS6
582	ENSG00000049239	273.3440676	0.663596212	0.232345266	2.856078041	0.004289097	0.049285175	9563	H6PD
583	ENSG00000049245	1900.031592	0.035912259	0.082391361	0.435874085	0.662928088	0.882873789	9341	VAMP3
584	ENSG00000049246	790.2693145	0.0136881	0.173242852	0.079011054	0.937023831	0.982443448	8863	PER3
585	ENSG00000049247	144.3857047	0.138139053	0.251516369	0.549224899	0.582851119	0.846747669	10911	UTS2
586	ENSG00000049249	320.741888	-0.383496445	0.251193671	-1.526696285	0.126836552	0.427362658	3604	TNFRSF9
587	ENSG00000049283	0.896360637	0.002442533	1.712860418	0.001425996	0.99886222	NA	55040	EPN3
588	ENSG00000049323	6.339386163	0.369333102	0.836525439	0.441508513	0.6588449	NA	4052	LTBP1
589	ENSG00000049449	3041.889982	0.049968376	0.118665702	0.421085246	0.673692835	0.887093392	5954	RCN1
590	ENSG00000049540	7.924519569	-1.009581807	0.605591298	-1.667100916	0.09549434	NA	2006	ELN
591	ENSG00000049541	812.3104006	-0.011825887	0.099691059	-0.118625356	0.905572176	0.975590694	5982	RFC2
592	ENSG00000049618	1293.270097	-0.18744599	0.102685985	-1.825429157	0.067936293	0.300048208	57492	ARID1B
593	ENSG00000049656	806.7053719	-0.289647689	0.144200412	-2.008646748	0.04457461	0.235383922	81037	CLPTM1L
594	ENSG00000049759	2100.651599	-0.309961103	0.103666817	-2.98997416	0.00279001	0.036175322	23327	NEDD4L
595	ENSG00000049768	10.95220009	-0.161471041	0.444419813	-0.363329978	0.716358402	0.904831535	50943	FOXP3
596	ENSG00000049769	9.808168974	-0.08596138	0.528218591	-0.16273827	0.870724514	0.964336718	89801	PPP1R3F
597	ENSG00000049860	503.0948167	0.23921917	0.175185619	1.36551831	0.172090202	0.49976457	3074	HEXB
598	ENSG00000049883	237.6338083	0.000218807	0.182625186	0.00119812	0.999044039	0.999641255	79810	PTCD2
599	ENSG00000050030	0.933431161	3.366635077	2.339626969	1.438962331	0.150161196	NA	340533	NEXMIF
600	ENSG00000050130	566.7805835	0.011725271	0.123332169	0.095070665	0.924258698	0.979378366	51528	JKAMP
601	ENSG00000050165	1216.553735	-0.215469965	0.591807149	-0.364088142	0.715792191	0.904477601	27122	DKK3
602	ENSG00000050327	419.3835499	-0.044162722	0.164762979	-0.268037897	0.788670148	0.933921136	7984	ARHGEF5
603	ENSG00000050344	784.9361455	-0.130700516	0.150696747	-0.867308144	0.385773196	0.722228595	9603	NFE2L3
604	ENSG00000050393	872.0257011	0.158246303	0.092615867	1.708630582	0.0875194	0.347764651	63933	MCUR1
605	ENSG00000050405	639.7115163	-1.123879773	0.241665851	-4.650552689	3.31E-06	0.000156076	51474	LIMA1
606	ENSG00000050426	425.1258293	-0.132975695	0.223224204	-0.595704643	0.551372556	0.829005608	25875	LETMD1
607	ENSG00000050438	9.270669882	-0.186592034	0.661840721	-0.281928911	0.77799802	0.929710976	9498	SLC4A8
608	ENSG00000050555	439.1601741	0.002744122	0.192581786	0.014249126	0.988631227	0.996195078	10319	LAMC3
609	ENSG00000050628	0.984426143	2.378785893	1.785443346	1.332322248	0.182754319	NA	5733	PTGER3
610	ENSG00000050730	1.278225709	-0.706730326	1.723479821	-0.410060111	0.681761853	NA	79931	TNIP3
611	ENSG00000050748	534.1570883	0.226294641	0.155820484	1.45227787	0.146424358	0.458559936	5601	MAPK9
612	ENSG00000050820	937.8145705	-0.209547683	0.191772341	-1.09268981	0.274530015	0.618435548	9564	BCAR1
613	ENSG00000051009	262.4071323	0.569701891	0.159112651	3.580493988	0.000342945	0.00707621	84067	FAM160A2
614	ENSG00000051108	997.9704231	0.596284555	0.22518768	2.647944838	0.008098274	0.077029917	9709	HERPUD1
615	ENSG00000051128	124.4347854	0.035626677	0.432523799	0.082369288	0.934353057	0.982013288	9454	HOMER3
616	ENSG00000051180	85.6447505	-0.112447812	0.22163931	-0.507345976	0.611912085	0.860537198	5888	RAD51
617	ENSG00000051341	289.6347058	-0.616256844	0.166479282	-3.701702916	0.000214157	0.004921679	10721	POLQ
618	ENSG00000051382	655.4434749	-0.04295066	0.121687431	-0.352958888	0.724119262	0.907979331	5291	PIK3CB
619	ENSG00000051523	947.0797821	-0.29039495	0.228882444	-1.268751527	0.204529698	0.543943441	1535	CYBA
620	ENSG00000051596	481.03919	-0.634945927	0.180006652	-3.527347018	0.000419746	0.008297409	84321	THOC3
621	ENSG00000051620	189.0818299	0.533773933	0.204191719	2.614082175	0.008946752	0.081802584	23593	HEBP2
622	ENSG00000051825	997.859735	-0.34026655	0.115020484	-2.958312621	0.003093282	0.038848674	10198	MPHOSPH9
623	ENSG00000052126	560.7135993	-0.07188921	0.349469586	-0.20570949	0.837017845	0.95310138	54477	PLEKHA5
624	ENSG00000052344	303.9038444	1.356701536	0.309734179	4.380212543	1.19E-05	0.000449535	5652	PRSS8
625	ENSG00000052723	768.0435159	-0.057544844	0.129913911	-0.442945978	0.65780481	0.880802931	80143	SIKE1
626	ENSG00000052749	313.7297924	-0.518774741	0.166995168	-3.10652545	0.001893	0.02688114	23223	RRP12
627	ENSG00000052795	232.850931	1.345689712	0.263796507	5.10124158	3.37E-07	2.27E-05	57600	FNIP2
628	ENSG00000052802	1140.623295	0.547016615	0.131400327	4.162977591	3.14E-05	0.00101709	6307	MSMO1
629	ENSG00000052841	746.8329196	0.024866058	0.070343289	0.353495812	0.723716768	0.907979331	55761	TTC17
630	ENSG00000053254	249.1025632	0.499541996	0.253797931	1.968266622	0.049037368	0.248530581	1112	FOXN3
631	ENSG00000053371	347.7419931	0.085760999	0.14593516	0.587665092	0.556757111	0.831636507	8574	AKR7A2
632	ENSG00000053372	456.2491336	-0.362710211	0.152886879	-2.372409023	0.017672515	0.131062411	51154	MRTO4
633	ENSG00000053438	4.366132123	0.496470396	0.76744373	0.646914394	0.51768735	NA	4826	NNAT
634	ENSG00000053501	169.5749954	0.081038145	0.164207766	0.493509822	0.621652402	0.864273539	55850	USE1
635	ENSG00000053524	65.01162036	0.434002018	0.246793015	1.758566862	0.078651106	0.327168618	23101	MCF2L2
636	ENSG00000053702	5.055054834	0.01453749	0.743817417	0.019544434	0.984406791	NA	83714	NRIP2
637	ENSG00000053747	385.9064092	-0.120617642	0.155758474	-0.774388958	0.438700811	0.762729045	3909	LAMA3
638	ENSG00000053770	433.5560516	0.03495613	0.188695263	0.185251761	0.853031572	0.958174902	55745	AP5M1
639	ENSG00000053900	169.5784455	0.01457189	0.287701813	0.050649281	0.959604993	0.988555928	29945	ANAPC4
640	ENSG00000053918	3.975693567	-0.69450029	0.882539752	-0.786933721	0.431320666	NA	3784	KCNQ1
641	ENSG00000054116	699.9680012	-0.318484405	0.099117045	-3.213215285	0.001312579	0.020281064	27095	TRAPPC3
642	ENSG00000054118	1235.962848	-0.103323549	0.088330906	-1.169732696	0.242108556	0.584557235	9967	THRAP3
643	ENSG00000054148	688.673356	0.229125647	0.113836993	2.012752106	0.044140715	0.234373861	29085	PHPT1
644	ENSG00000054179	5.00527988	-0.162348516	0.838982325	-0.193506479	0.846562333	NA	954	ENTPD2
645	ENSG00000054219	213.3000259	0.625923018	0.186127112	3.362879338	0.000771341	0.013587829	4065	LY75
646	ENSG00000054267	480.9386919	0.032054496	0.122496646	0.261676521	0.793570843	0.936597139	51742	ARID4B
647	ENSG00000054277	122.382654	0.342538523	0.347267569	0.986382127	0.323945632	0.668769587	23596	OPN3
648	ENSG00000054282	277.9529501	0.300793428	0.141615167	2.124019868	0.033668482	0.198785963	10806	SDCCAG8
649	ENSG00000054356	59.75176911	3.185747844	0.318238208	10.01057624	1.37E-23	1.52E-20	5798	PTPRN
650	ENSG00000054392	136.0196485	-0.032943488	0.145400252	-0.226571049	0.820757306	0.94688425	55733	HHAT
651	ENSG00000054523	680.910998	0.221679959	0.113475057	1.953556719	0.050753663	0.253987042	23095	KIF1B
652	ENSG00000054598	154.1625632	0.056424105	0.220489504	0.255903812	0.798025111	0.93893605	2296	FOXC1
653	ENSG00000054611	127.9703999	1.008672584	0.260280357	3.875331191	0.00010648	0.002814919	25771	TBC1D22A
654	ENSG00000054654	102.7356653	0.081051848	0.320368045	0.252996045	0.800271269	0.939510191	23224	SYNE2
655	ENSG00000054690	214.7363068	1.658408571	0.270031014	6.141548518	8.17E-10	9.96E-08	57475	PLEKHH1
656	ENSG00000054793	215.5701953	0.305211834	1.372653428	0.222351708	0.824040103	0.947376063	10079	ATP9A
657	ENSG00000054938	1.300468798	0.825909666	1.3031952	0.633757449	0.526239126	NA	25884	CHRDL2
658	ENSG00000054965	408.2650917	0.270111908	0.190825073	1.415494849	0.156923458	0.475671257	23201	FAM168A
659	ENSG00000054967	78.23409969	0.520873629	0.239550866	2.174375899	0.029676917	0.184536782	84957	RELT
660	ENSG00000055044	1204.106235	-0.245885663	0.205941211	-1.193960458	0.232493436	0.575234966	51602	NOP58
661	ENSG00000055070	1539.218505	-0.090218343	0.1136016	-0.794164367	0.427099749	0.753700947	26099	SZRD1
662	ENSG00000055118	150.3505912	-0.616223681	1.340418242	-0.459724929	0.645713673	0.875725162	3757	KCNH2
663	ENSG00000055130	1301.495339	-0.084181957	0.075666247	-1.112543043	0.265904734	0.609271058	8454	CUL1
664	ENSG00000055147	183.6979159	0.14707503	0.202636518	0.725807132	0.467957014	0.781322133	10827	FAM114A2
665	ENSG00000055163	691.6918611	0.999408925	0.607779193	1.644361862	0.100101478	0.377272187	26999	CYFIP2
666	ENSG00000055208	2749.769421	-0.210579359	0.075043875	-2.80608324	0.005014774	0.05509087	23118	TAB2
667	ENSG00000055211	561.150784	0.045813812	0.143360924	0.319569735	0.74929452	0.91702238	116254	GINM1
668	ENSG00000055332	1098.235359	-0.135342263	0.218297413	-0.619990229	0.53526422	0.821283035	5610	EIF2AK2
669	ENSG00000055483	742.6476473	-0.144112406	0.160665991	-0.896968952	0.369735485	0.709724586	57602	USP36
670	ENSG00000055609	673.2673615	0.192016781	0.144914286	1.325036935	0.185158901	0.516615556	58508	KMT2C
671	ENSG00000055732	614.72097	0.539885379	0.165708731	3.258038228	0.001121853	0.017951743	55283	MCOLN3
672	ENSG00000055917	1229.180876	-0.04485387	0.238977813	-0.18769052	0.851119262	0.957425042	23369	PUM2
673	ENSG00000055950	508.2978632	-0.20757028	0.159994132	-1.297361825	0.194506721	0.530094138	84545	MRPL43
674	ENSG00000055955	1.575856344	-0.865308734	1.558446379	-0.555238053	0.578731844	NA	3700	ITIH4
675	ENSG00000056050	83.20630841	0.391375017	0.338555758	1.156013473	0.247675646	0.590863485	54969	HPF1
676	ENSG00000056097	2313.262637	-0.047607758	0.065561002	-0.726159702	0.467740873	0.781091708	51663	ZFR
677	ENSG00000056277	772.8869254	-0.370209541	0.138132956	-2.6800957	0.007360111	0.071574936	55609	ZNF280C
678	ENSG00000056291	3.512891977	-1.989107474	1.891776754	-1.051449369	0.293052252	NA	10886	NPFFR2
679	ENSG00000056487	1.334941108	1.193176706	1.526878107	0.781448566	0.434538717	NA	112885	PHF21B
680	ENSG00000056558	109.3690898	-0.649559424	0.272958966	-2.379696238	0.017326915	0.129508161	7185	TRAF1
681	ENSG00000056586	922.2216857	-0.092262175	0.100961765	-0.913832832	0.360804692	0.70252275	54542	RC3H2
682	ENSG00000056736	34.28575267	-0.401138476	0.308088942	-1.302021661	0.192908981	0.528302705	55540	IL17RB
683	ENSG00000056972	188.030147	-0.480962458	0.233589043	-2.059011204	0.039493165	0.220074232	10758	TRAF3IP2
684	ENSG00000056998	49.74320161	0.09316264	0.359095904	0.259436655	0.795298351	0.937825443	8908	GYG2
685	ENSG00000057019	25516.73668	0.363445137	0.085063282	4.272644201	1.93E-05	0.000683577	131566	DCBLD2
686	ENSG00000057149	1.033269915	-1.724365844	3.909020892	-0.441124745	0.65912269	NA	6317	SERPINB3
687	ENSG00000057252	3289.769779	0.08613127	0.160605636	0.536290462	0.591757822	0.850460458	6646	SOAT1
688	ENSG00000057294	392.2172621	-0.030845491	0.100977398	-0.305469259	0.76000878	0.921337267	5318	PKP2
689	ENSG00000057468	0.672299685	1.376979865	1.937687348	0.71063057	0.477313194	NA	4438	MSH4
690	ENSG00000057608	2791.881216	-0.078465409	0.088609311	-0.885521035	0.37587568	0.714940553	2665	GDI2
691	ENSG00000057657	13.73335005	-1.524655067	0.799048003	-1.908089453	0.056379656	0.268906211	639	PRDM1
692	ENSG00000057663	501.3285879	0.030770397	0.122200527	0.251802487	0.801193735	0.939920644	9474	ATG5
693	ENSG00000057704	66.60503237	0.836699858	0.769578272	1.087218661	0.276940186	0.621416527	57458	TMCC3
694	ENSG00000057757	252.5949308	-0.036703884	0.200596931	-0.182973307	0.854818963	0.958835924	57095	PITHD1
695	ENSG00000057935	546.4169543	0.180933798	0.203674869	0.888346213	0.374354549	0.713706447	57504	MTA3
696	ENSG00000058056	688.0845142	-0.241365575	0.14621025	-1.650811587	0.098777053	0.374539808	8975	USP13
697	ENSG00000058063	346.4236338	0.159768069	0.178066966	0.897235865	0.369593071	0.709692756	23200	ATP11B
698	ENSG00000058085	2696.866433	-0.518709081	0.260460969	-1.991504075	0.046425498	0.240431057	3918	LAMC2
699	ENSG00000058091	148.532827	0.275853925	0.293811487	0.938880667	0.347792016	0.691296707	5218	CDK14
700	ENSG00000058262	4984.494579	-0.008159705	0.108118794	-0.075469807	0.939840919	0.98320083	29927	SEC61A1
701	ENSG00000058272	817.7120439	-0.248743083	0.112401051	-2.212996052	0.026897918	0.173036348	4659	PPP1R12A
702	ENSG00000058335	77.03093453	-0.685198674	0.947585711	-0.723099416	0.469618808	0.781895766	5923	RASGRF1
703	ENSG00000058404	1.664927522	1.805844789	1.657307675	1.089625551	0.275878123	NA	816	CAMK2B
704	ENSG00000058453	36.30544144	0.216132747	0.301352717	0.717208556	0.47324542	0.78419481	9696	CROCC
705	ENSG00000058600	175.3140568	-0.054470958	0.141994118	-0.383614188	0.701264423	0.897721382	55718	POLR3E
706	ENSG00000058668	1399.530403	0.554561372	0.105145108	5.27424798	1.33E-07	1.03E-05	493	ATP2B4
707	ENSG00000058673	3324.319468	-0.233264792	0.055831443	-4.178018319	2.94E-05	0.00096166	9877	ZC3H11A
708	ENSG00000058729	100.4360142	-0.080011227	0.284481714	-0.281252618	0.77851665	0.929915301	55781	RIOK2
709	ENSG00000058799	420.0266832	0.287130067	0.101417923	2.831157044	0.004637994	0.052096661	54432	YIPF1
710	ENSG00000058804	1497.825594	-0.980362144	0.113716607	-8.621099127	6.63E-18	3.23E-15	55706	NDC1
711	ENSG00000058866	290.1260874	0.304277187	0.109954382	2.76730386	0.005652205	0.059652248	1608	DGKG
712	ENSG00000059122	60.05009522	-0.055555024	0.271362441	-0.204726282	0.837785985	0.953445792	84256	FLYWCH1
713	ENSG00000059145	163.5788348	-0.035273911	0.143400772	-0.245981321	0.805696692	0.942258342	64718	UNKL
714	ENSG00000059377	130.7489362	0.208255568	0.176638866	1.178990627	0.238401908	0.581702602	6916	TBXAS1
715	ENSG00000059378	618.9961044	0.162804631	0.155565952	1.04653126	0.29531582	0.640197822	64761	PARP12
716	ENSG00000059573	1656.435806	0.459444365	0.153075002	3.001433016	0.002687122	0.03527663	5832	ALDH18A1
717	ENSG00000059588	463.5967594	0.234240337	0.163512877	1.432549788	0.15198654	0.4679258	6894	TARBP1
718	ENSG00000059691	133.5337891	0.023768884	0.198676055	0.119636381	0.904771199	0.975590694	5188	GATB
719	ENSG00000059728	380.1691412	0.379897741	0.184935987	2.054212095	0.039955168	0.221789561	4084	MXD1
720	ENSG00000059758	282.3220502	-0.068587841	0.128901484	-0.532095049	0.594660166	0.852325592	5128	CDK17
721	ENSG00000059769	362.2434274	0.029086166	0.123721226	0.235094388	0.814135474	0.944901879	548645	DNAJC25
722	ENSG00000059804	394.5255804	0.906318335	0.307637487	2.94605948	0.003218505	0.040068985	6515	SLC2A3
723	ENSG00000059915	10.23544572	0.177511138	0.502491605	0.353261898	0.723892107	0.907979331	5662	PSD
724	ENSG00000060069	46.84474046	0.274541704	0.437627095	0.62734165	0.530435308	0.818706464	9150	CTDP1
725	ENSG00000060138	5370.463484	0.213676111	0.157542033	1.356311748	0.174999999	0.503527158	8531	YBX3
726	ENSG00000060140	73.82959933	0.188838606	0.220281303	0.857261163	0.391300567	0.726903608	55359	STYK1
727	ENSG00000060237	3724.362362	-0.178527783	0.094081939	-1.897577637	0.057751743	0.27260967	65125	WNK1
728	ENSG00000060303	126.9183077	0.027668008	0.158766875	0.174268141	0.861654736	0.961648048	NA	RPS17P5
729	ENSG00000060339	2546.698078	-0.215502716	0.069114268	-3.118064054	0.001820432	0.026147791	55749	CCAR1
730	ENSG00000060491	132.419298	-0.186485942	0.20566811	-0.906732412	0.364548319	0.705360502	11054	OGFR
731	ENSG00000060558	0.616718953	-3.863496715	2.269008034	-1.702725004	0.088619543	NA	2769	GNA15
732	ENSG00000060566	3.632709858	-0.217791288	1.108573083	-0.19646092	0.844249418	NA	84699	CREB3L3
733	ENSG00000060642	125.4941711	0.170496828	0.163094951	1.045383855	0.295845596	0.640750749	55650	PIGV
734	ENSG00000060656	15.49790744	3.395164138	0.876154765	3.87507353	0.000106593	0.002814919	10076	PTPRU
735	ENSG00000060688	728.8383499	-0.293377425	0.088077522	-3.330900092	0.000865657	0.014972266	9410	SNRNP40
736	ENSG00000060718	11.7824173	0.357574832	1.771924193	0.201800299	0.840072848	0.954185885	1301	COL11A1
737	ENSG00000060749	1482.655789	-0.339166469	0.105165053	-3.225087214	0.001259343	0.019594789	79832	QSER1
738	ENSG00000060762	92.84553455	-0.368200743	0.204684805	-1.798867005	0.072039721	0.310757752	51660	MPC1
739	ENSG00000060971	57.51149506	-0.042914825	0.264343636	-0.162344838	0.871034307	0.964336718	30	ACAA1
740	ENSG00000060982	829.9752867	-0.398488626	0.388233538	-1.026414738	0.304696134	0.648923573	586	BCAT1
741	ENSG00000061273	589.4441746	-0.113673668	0.201633007	-0.563765177	0.572913954	0.840784028	51564	HDAC7
742	ENSG00000061337	5.425413556	-0.233456878	0.802854648	-0.290783492	0.771216911	NA	11178	LZTS1
743	ENSG00000061455	4.210584313	-0.560351105	0.861765565	-0.650236129	0.515539707	NA	93166	PRDM6
744	ENSG00000061656	242.2369637	1.646243805	0.204372568	8.055111429	7.94E-16	3.18E-13	6676	SPAG4
745	ENSG00000061676	3433.342931	0.089287949	0.205757303	0.433947896	0.664326278	0.883347475	10787	NCKAP1
746	ENSG00000061794	1249.979977	-0.25482624	0.143430124	-1.776657743	0.075624569	0.320550695	60488	MRPS35
747	ENSG00000061918	411.3241665	0.429724652	0.172617112	2.489467278	0.012793469	0.106050012	2983	GUCY1B1
748	ENSG00000061936	770.1162219	-0.049810468	0.101309734	-0.491665175	0.622956061	0.865229342	6433	SFSWAP
749	ENSG00000061938	43.21951545	0.109358001	0.405933348	0.269398909	0.787622726	0.933385098	10188	TNK2
750	ENSG00000061987	287.9614446	-0.138716352	0.140132364	-0.98989518	0.322225356	0.666657053	23041	MON2
751	ENSG00000062038	2.438358317	-0.714487917	1.207596504	-0.591661134	0.554077527	NA	1001	CDH3
752	ENSG00000062194	402.2859029	0.031230114	0.154818996	0.201720169	0.840135494	0.954185885	65056	GPBP1
753	ENSG00000062282	120.2492774	-0.187887315	0.25672779	-0.731854212	0.464257556	0.77891798	84649	DGAT2
754	ENSG00000062370	35.10006545	0.141513631	0.595653727	0.237577009	0.812209184	0.944057877	7771	ZNF112
755	ENSG00000062485	7740.490547	-0.161258846	0.075654296	-2.131522642	0.033046109	0.196752429	1431	CS
756	ENSG00000062582	1631.640878	-0.267617457	0.142895006	-1.872825815	0.061092442	0.282032391	64951	MRPS24
757	ENSG00000062598	622.478346	-0.102645021	0.156776876	-0.654720409	0.512647782	0.810203127	63916	ELMO2
758	ENSG00000062650	545.4905534	-0.017367806	0.134653286	-0.128981671	0.897372152	0.973135531	23063	WAPL
759	ENSG00000062716	2619.468796	0.141902314	0.099349614	1.428312688	0.153201877	0.469829188	81671	VMP1
760	ENSG00000062725	348.6295233	0.350024275	0.182090444	1.922255055	0.054573672	0.264584385	10513	APPBP2
761	ENSG00000062822	255.4708801	-0.045914797	0.267188896	-0.171843957	0.863560207	0.962294163	5424	POLD1
762	ENSG00000063015	0.833846941	0.196097718	1.753466766	0.111834294	0.910954796	NA	124925	SEZ6
763	ENSG00000063046	3057.426014	0.019330351	0.136228083	0.141896957	0.887161398	0.970043455	1975	EIF4B
764	ENSG00000063127	14.31607367	0.332515531	0.469979224	0.707511128	0.4792489	0.787728953	28968	SLC6A16
765	ENSG00000063169	197.6624	-0.266018354	0.237720032	-1.119040545	0.263122842	0.606549621	29998	BICRA
766	ENSG00000063176	68.1168069	-0.406699524	0.325961412	-1.247692238	0.212143785	0.553661772	56848	SPHK2
767	ENSG00000063177	3137.236835	-0.303696744	0.202245472	-1.501624442	0.133194127	0.438151263	6141	RPL18
768	ENSG00000063180	9.864435657	0.941744545	0.878069218	1.072517435	0.283487687	0.628194556	770	CA11
769	ENSG00000063241	419.0999171	-0.585429399	0.251015632	-2.332242788	0.019687922	0.14108972	79763	ISOC2
770	ENSG00000063244	2127.567308	-0.37561112	0.151988386	-2.471314618	0.013461733	0.109948482	11338	U2AF2
771	ENSG00000063245	718.2479059	0.283842588	0.185617121	1.529183227	0.126219028	0.426291119	29924	EPN1
772	ENSG00000063322	300.2686363	0.077932281	0.170024774	0.458358387	0.646694983	0.876195669	55588	MED29
773	ENSG00000063438	67.14475165	-0.429451405	0.423180166	-1.014819311	0.310191967	0.65483879	NA	AHRR
774	ENSG00000063587	350.8840481	-0.01075956	0.10611135	-0.101398766	0.919233916	0.978897745	10838	ZNF275
775	ENSG00000063601	581.2353515	0.052628541	0.12536274	0.419810075	0.674624204	0.887397127	8776	MTMR1
776	ENSG00000063660	218.9606231	-0.016078162	0.37526733	-0.042844556	0.965825446	0.99005762	2817	GPC1
777	ENSG00000063761	65.92410319	-0.310461971	0.232478279	-1.335445063	0.181730724	0.511705014	57143	ADCK1
778	ENSG00000063854	75.1551616	0.877544303	0.276542248	3.173273915	0.001507302	0.022507099	3029	HAGH
779	ENSG00000063978	4404.897086	0.133533847	0.193107889	0.691498664	0.48925222	0.794808824	6047	RNF4
780	ENSG00000064012	533.9047926	-0.03204469	0.128937714	-0.248528449	0.803725562	0.941344319	841	CASP8
781	ENSG00000064042	6.360368469	0.151777216	0.716087149	0.211953554	0.832143269	NA	22998	LIMCH1
782	ENSG00000064102	408.3445761	-0.096127241	0.133548183	-0.719794454	0.47165156	0.783356509	55726	INTS13
783	ENSG00000064115	526.4113623	-0.042765482	0.096746354	-0.442037144	0.658462327	0.880963166	51768	TM7SF3
784	ENSG00000064195	0.881747268	-0.857637082	1.788279279	-0.479587887	0.631520461	NA	1747	DLX3
785	ENSG00000064199	221.6127818	-0.17105124	0.14541131	-1.176326931	0.239464258	0.582746881	53340	SPA17
786	ENSG00000064205	0.996047994	0.898184091	1.701544566	0.527863983	0.597593745	NA	8839	CCN5
787	ENSG00000064225	134.591707	0.196202598	0.205104513	0.95659815	0.338770123	0.682663854	10402	ST3GAL6
788	ENSG00000064270	14.31697368	-0.803451777	0.557772701	-1.440464503	0.149736026	0.464186734	9914	ATP2C2
789	ENSG00000064300	0.572201956	2.152815076	2.196014836	0.980328111	0.326924183	NA	4804	NGFR
790	ENSG00000064309	177.4866822	1.171825732	0.391758982	2.991190469	0.002778921	0.036165357	50937	CDON
791	ENSG00000064313	650.1459066	-0.126255696	0.089026631	-1.418178963	0.156138522	0.474442798	6873	TAF2
792	ENSG00000064393	3807.105142	-0.001748988	0.12892536	-0.013565895	0.989176314	0.99636695	28996	HIPK2
793	ENSG00000064419	1116.277209	-0.178713116	0.07265732	-2.45967117	0.013906437	0.112224371	23534	TNPO3
794	ENSG00000064489	98.40422346	-0.20789838	0.253283777	-0.820812063	0.411753326	0.742344094	NA	BORCS8-MEF2B
795	ENSG00000064490	305.0892364	-0.145150103	0.236132001	-0.61469899	0.538753527	0.822968753	8625	RFXANK
796	ENSG00000064545	183.2034966	-0.132037726	0.398212445	-0.331576092	0.740209375	0.913884379	54929	TMEM161A
797	ENSG00000064547	46.39539649	-0.114891832	0.352869779	-0.325592721	0.74473252	0.914964863	9170	LPAR2
798	ENSG00000064601	5262.084554	0.295264401	0.227932567	1.295402431	0.19518144	0.531091141	5476	CTSA
799	ENSG00000064607	671.7626116	0.160220165	0.25780293	0.621483102	0.534281809	0.821017461	10147	SUGP2
800	ENSG00000064651	149.2270801	-0.415121733	0.202160748	-2.05342401	0.040031473	0.221866197	6558	SLC12A2
801	ENSG00000064652	255.5664037	0.21776167	0.236504349	0.920751229	0.357180323	0.699115358	28966	SNX24
802	ENSG00000064666	6155.566103	0.079662029	0.258180846	0.308551275	0.75766289	0.920774386	1265	CNN2
803	ENSG00000064687	73.22689537	0.606172798	0.343591329	1.764226123	0.077693916	0.32509174	10347	ABCA7
804	ENSG00000064703	389.3854566	-0.136464338	0.127486853	-1.070418904	0.284430794	0.629222095	11218	DDX20
805	ENSG00000064726	358.1657236	-0.054872761	0.136882415	-0.400875172	0.68851203	0.893235361	53339	BTBD1
806	ENSG00000064763	178.3003978	-0.081391215	0.296426049	-0.27457511	0.783642691	0.93185155	55711	FAR2
807	ENSG00000064787	8.735687089	-1.798406976	0.60725916	-2.961514777	0.003061298	NA	8537	BCAS1
808	ENSG00000064932	416.0760272	-0.354244664	0.22504824	-1.574083244	0.115468206	0.407748376	22904	SBNO2
809	ENSG00000064933	180.3859539	-0.248475731	0.257761918	-0.963973781	0.335059071	0.6788783	5378	PMS1
810	ENSG00000064961	293.9225703	-0.244688931	0.305070151	-0.80207431	0.422509975	0.750863227	10362	HMG20B
811	ENSG00000064989	4.582551853	0.357001016	0.743956894	0.479867878	0.631321343	NA	10203	CALCRL
812	ENSG00000064995	236.7797816	0.051012224	0.184297772	0.276792405	0.781939513	0.931285901	6882	TAF11
813	ENSG00000064999	266.6979351	-0.180574059	0.117679417	-1.534457468	0.124917149	0.424616368	23294	ANKS1A
814	ENSG00000065000	1527.213883	0.125106021	0.154325924	0.810661086	0.417560326	0.746686447	8943	AP3D1
815	ENSG00000065029	270.4005955	-0.035569419	0.216656245	-0.164174447	0.869593816	0.96431829	7629	ZNF76
816	ENSG00000065054	30.32923143	-0.275286348	0.504693738	-0.545452276	0.585442495	0.847709998	9351	SLC9A3R2
817	ENSG00000065057	9.49376108	-0.519105722	0.54204841	-0.957674099	0.338227122	0.682053522	4913	NTHL1
818	ENSG00000065060	386.8965023	0.087219713	0.144948236	0.60173008	0.547353824	0.827329202	54887	UHRF1BP1
819	ENSG00000065135	1095.529157	0.337151447	0.126245792	2.670595534	0.007571682	0.073065812	2773	GNAI3
820	ENSG00000065150	2593.585026	-0.159772808	0.103941672	-1.537139106	0.124259248	0.423315626	3843	IPO5
821	ENSG00000065154	640.7276328	0.182460119	0.136790335	1.333867034	0.182247437	0.512279238	4942	OAT
822	ENSG00000065183	279.3697468	-0.339482721	0.149247442	-2.274630084	0.02292813	0.156139315	10885	WDR3
823	ENSG00000065243	722.2929846	0.003909587	0.13657821	0.028625262	0.977163464	0.993562159	5586	PKN2
824	ENSG00000065268	128.789872	0.031037929	0.260154917	0.119305562	0.905033277	0.975590694	57418	WDR18
825	ENSG00000065308	796.1744249	-0.089447759	0.084863764	-1.054015926	0.291875626	0.636324868	9697	TRAM2
826	ENSG00000065320	58.66999186	0.662183987	0.460574209	1.437735708	0.150509057	0.464773468	9423	NTN1
827	ENSG00000065325	10.26673148	-1.419270393	0.466444528	-3.042742082	0.002344332	0.031799571	9340	GLP2R
828	ENSG00000065328	450.0591244	-0.576331708	0.100644667	-5.726400843	1.03E-08	1.00E-06	55388	MCM10
829	ENSG00000065357	80.74095103	-0.004893508	0.19588677	-0.02498131	0.980069871	0.993720747	1606	DGKA
830	ENSG00000065361	7.047067179	-0.650274474	0.697778143	-0.93192153	0.35137708	NA	2065	ERBB3
831	ENSG00000065371	1.013279895	0.874597369	1.560284801	0.560537004	0.575113207	NA	54763	ROPN1
832	ENSG00000065413	87.18575594	-0.341838779	0.401134689	-0.852179552	0.394114444	0.728947659	91526	ANKRD44
833	ENSG00000065427	3626.84819	-0.106278971	0.111696038	-0.951501709	0.341349751	0.68490356	3735	KARS
834	ENSG00000065457	403.3246485	-0.403127133	0.110992023	-3.632036991	0.000281193	0.006104418	23536	ADAT1
835	ENSG00000065485	718.6429755	-0.19481758	0.111240617	-1.751316963	0.079891327	0.330371706	10954	PDIA5
836	ENSG00000065491	329.4865188	0.017317442	0.11033126	0.156958619	0.875277461	0.965586932	55633	TBC1D22B
837	ENSG00000065518	5989.328599	0.024682068	0.058547492	0.421573453	0.673336387	0.887074443	4710	NDUFB4
838	ENSG00000065526	1801.661929	-0.094563539	0.151620699	-0.623684886	0.532834551	0.820408163	23013	SPEN
839	ENSG00000065534	1631.71647	0.168454829	0.113093609	1.489516795	0.136351334	0.443504333	4638	MYLK
840	ENSG00000065548	1096.895939	-0.133163514	0.176994486	-0.752359674	0.45183479	0.77088679	55854	ZC3H15
841	ENSG00000065559	668.4273779	0.225445813	0.101976818	2.210755509	0.027052772	0.173585728	6416	MAP2K4
842	ENSG00000065600	155.2601944	-0.193271595	0.155099824	-1.246110988	0.212723651	0.553801652	55248	PACC1
843	ENSG00000065609	3.858504074	0.127741461	2.602968832	0.049075294	0.960859292	NA	9892	SNAP91
844	ENSG00000065613	430.7880275	0.107260226	0.141190464	0.759684633	0.447443117	0.768545188	9748	SLK
845	ENSG00000065615	252.8415027	0.237407406	0.188466338	1.259680685	0.207784576	0.548369167	51167	CYB5R4
846	ENSG00000065618	5.227232991	-0.837109126	0.897679061	-0.932526069	0.351064721	NA	1308	COL17A1
847	ENSG00000065621	131.256617	-0.471412784	0.265460564	-1.775829812	0.075760972	0.320605071	119391	GSTO2
848	ENSG00000065665	360.9636361	0.362104764	0.120918612	2.99461563	0.002747909	0.035872872	55176	SEC61A2
849	ENSG00000065675	51.66096268	0.167046413	0.440464474	0.379250593	0.704501785	0.899247235	5588	PRKCQ
850	ENSG00000065717	8.48249042	0.77272528	1.298933794	0.594891967	0.551915687	NA	7089	TLE2
851	ENSG00000065802	191.3792112	0.093340262	0.238321354	0.391657147	0.695311557	0.89610799	51665	ASB1
852	ENSG00000065809	770.5646966	0.591337333	0.36601307	1.615618082	0.106176912	0.390043903	83641	FAM107B
853	ENSG00000065833	937.6661235	0.158335196	0.124942277	1.267266772	0.205059917	0.544701473	4199	ME1
854	ENSG00000065882	676.64189	-0.027031193	0.110797402	-0.243969557	0.807254398	0.942916742	23216	TBC1D1
855	ENSG00000065883	836.574865	0.049544216	0.12680976	0.390697183	0.696021082	0.896271031	8621	CDK13
856	ENSG00000065911	1036.915565	-0.087068427	0.087741751	-0.992326069	0.32103849	0.665096215	10797	MTHFD2
857	ENSG00000065923	289.7309834	-0.23763309	0.345317596	-0.688158068	0.491353247	0.795539462	84679	SLC9A7
858	ENSG00000065970	392.5310943	-0.055717339	0.122477948	-0.454917313	0.649168727	0.877009981	55810	FOXJ2
859	ENSG00000065978	24222.64279	0.041120814	0.077951866	0.52751545	0.59783569	0.854303216	4904	YBX1
860	ENSG00000065989	38.28068555	-0.457891553	0.36123794	-1.267562187	0.204954343	0.544605159	5141	PDE4A
861	ENSG00000066027	650.9744142	-0.159467221	0.155802383	-1.023522345	0.30606094	0.65004551	5525	PPP2R5A
862	ENSG00000066032	0.618540825	-3.031874137	2.056318387	-1.474418629	0.140368912	NA	1496	CTNNA2
863	ENSG00000066044	1748.969871	-0.113195725	0.130565142	-0.866967425	0.385959858	0.722228595	1994	ELAVL1
864	ENSG00000066056	5.819582448	0.009773416	1.276389667	0.007657079	0.993890595	NA	7075	TIE1
865	ENSG00000066084	689.4177678	-0.262901542	0.157480177	-1.669426248	0.095032935	0.365770009	57609	DIP2B
866	ENSG00000066117	2319.676994	-0.210723215	0.098780942	-2.13323756	0.032905243	0.196566309	6602	SMARCD1
867	ENSG00000066135	269.2569776	0.199592059	0.119889679	1.66479767	0.095953129	0.367808064	9682	KDM4A
868	ENSG00000066136	1013.772739	-0.336513148	0.164558829	-2.044941316	0.040860644	0.224406701	4802	NFYC
869	ENSG00000066185	4.63277784	0.680903293	0.9511787	0.715852124	0.474082663	NA	84217	ZMYND12
870	ENSG00000066230	6.740337748	0.331489644	0.764172968	0.43378876	0.664441845	NA	6550	SLC9A3
871	ENSG00000066248	1.701051835	1.220738499	1.22350041	0.997742615	0.318404183	NA	25791	NGEF
872	ENSG00000066279	985.4210983	-0.969044739	0.299272526	-3.238001001	0.001203704	0.018846402	259266	ASPM
873	ENSG00000066322	2195.340209	0.070360722	0.173424389	0.405714112	0.684952672	0.891539856	64834	ELOVL1
874	ENSG00000066379	138.936318	0.018242171	0.151956688	0.120048487	0.904444738	0.975590694	30834	ZNRD1
875	ENSG00000066405	1.730797662	0.331154018	1.361354239	0.243253378	0.807809118	NA	51208	CLDN18
876	ENSG00000066422	386.4076649	-0.160280857	0.124058742	-1.291975515	0.196365624	0.532578242	27107	ZBTB11
877	ENSG00000066427	123.570604	0.098632783	0.193269672	0.510337612	0.609814957	0.859915138	4287	ATXN3
878	ENSG00000066455	321.971281	0.313645928	0.215435867	1.455866813	0.145429441	0.456828948	9950	GOLGA5
879	ENSG00000066468	87.02042481	-1.902929914	1.628616565	-1.168433353	0.242632008	0.585090989	2263	FGFR2
880	ENSG00000066557	432.6071309	-0.056689201	0.156389382	-0.36248753	0.716987741	0.904926783	55631	LRRC40
881	ENSG00000066583	253.816599	-0.146313398	0.163785347	-0.893324098	0.371683637	0.711278966	51015	ISOC1
882	ENSG00000066629	27.01877856	1.242711287	0.399074961	3.113979599	0.001845823	0.026411913	2009	EML1
883	ENSG00000066651	93.29043765	-0.136760569	0.263763537	-0.51849687	0.604111643	0.857711784	60487	TRMT11
884	ENSG00000066654	323.929853	-0.090645353	0.154609178	-0.586287012	0.557682657	0.83209101	55623	THUMPD1
885	ENSG00000066697	1391.167728	0.612824645	0.138511993	4.42434355	9.67E-06	0.000381487	91283	MSANTD3
886	ENSG00000066735	0.54585831	1.251998536	2.22421508	0.562894545	0.573506695	NA	26153	KIF26A
887	ENSG00000066739	240.299958	0.048485647	0.148038129	0.327521344	0.743273602	0.914650128	55102	ATG2B
888	ENSG00000066777	489.8556411	0.29071826	0.127504052	2.280070755	0.022603492	0.154931171	10565	ARFGEF1
889	ENSG00000066813	0.440176696	-0.020995427	2.425029377	-0.008657803	0.993092159	NA	348158	ACSM2B
890	ENSG00000066827	125.6245315	0.082243394	0.168360396	0.488496083	0.6251985	0.865905985	57623	ZFAT
891	ENSG00000066855	1049.976912	-0.231410128	0.127141962	-1.820092473	0.068744924	0.302483716	9650	MTFR1
892	ENSG00000066923	1258.149242	-0.084830907	0.105648104	-0.802957216	0.421999464	0.750262963	10734	STAG3
893	ENSG00000066926	423.766719	0.418175506	0.216028978	1.935738021	0.052899795	0.259935735	2235	FECH
894	ENSG00000066933	245.7146655	0.242221009	0.203818826	1.188413324	0.23467061	0.577497739	4649	MYO9A
895	ENSG00000067048	22.46216733	0.33132745	0.349857188	0.947036281	0.343620292	0.687020731	8653	DDX3Y
896	ENSG00000067057	3236.582909	0.506219603	0.08476859	5.971782742	2.35E-09	2.62E-07	5214	PFKP
897	ENSG00000067064	432.5987298	0.614823307	0.256257078	2.399244195	0.016428954	0.125135434	3422	IDI1
898	ENSG00000067066	785.0819465	0.119989107	0.141350594	0.848875856	0.395950375	0.729782632	6672	SP100
899	ENSG00000067082	1158.564942	0.651365552	0.141661806	4.59803226	4.26E-06	0.000192493	1316	KLF6
900	ENSG00000067113	175.3609827	0.405109776	0.139534296	2.903298954	0.00369254	0.04406451	8611	PLPP1
901	ENSG00000067141	928.7912881	0.268903227	0.146482107	1.835741118	0.066395954	0.296031933	4756	NEO1
902	ENSG00000067167	3399.429863	0.179917748	0.115800902	1.553681744	0.12026035	0.416938692	23471	TRAM1
903	ENSG00000067177	230.9807907	0.135191121	0.189622184	0.712949921	0.475876747	0.786023154	5255	PHKA1
904	ENSG00000067182	750.8107089	0.042395567	0.229833258	0.184462281	0.853650815	0.958478331	7132	TNFRSF1A
905	ENSG00000067191	51.34557059	0.411713145	0.271352277	1.517264383	0.129199947	0.431544226	782	CACNB1
906	ENSG00000067208	265.9221519	-0.131593982	0.144358259	-0.911579173	0.36199029	0.70336051	7813	EVI5
907	ENSG00000067221	21.15742442	0.094067951	0.386563001	0.243344424	0.807738593	0.943061339	9399	STOML1
908	ENSG00000067225	29331.45784	0.291368046	0.224419011	1.298321581	0.194176854	0.529769037	5315	PKM
909	ENSG00000067248	139.36683	-0.308535116	0.177353403	-1.739662796	0.081918246	0.335683226	54505	DHX29
910	ENSG00000067334	1141.193545	-0.14167144	0.150651196	-0.94039373	0.347015637	0.690783617	30836	DNTTIP2
911	ENSG00000067365	127.5519283	-0.027169819	0.156136841	-0.174012865	0.861855352	0.961818258	79091	METTL22
912	ENSG00000067369	661.2683596	-0.158585728	0.084851749	-1.868974185	0.061626406	0.283773638	7158	TP53BP1
913	ENSG00000067445	7.85557783	0.206409569	0.646425483	0.319309146	0.749492098	NA	7216	TRO
914	ENSG00000067533	534.4389178	-0.163846665	0.16659515	-0.983502009	0.325360427	0.670301908	51018	RRP15
915	ENSG00000067560	12170.23108	-0.027714314	0.102335236	-0.270818885	0.786530335	0.933138548	387	RHOA
916	ENSG00000067596	380.2750993	-0.118254728	0.121548925	-0.972898179	0.33060391	0.67506433	1659	DHX8
917	ENSG00000067601	137.3493306	0.164686322	0.242884944	0.678042533	0.497744726	0.800507404	NA	PMS2P4
918	ENSG00000067606	339.1956975	0.129202027	0.170131848	0.759422929	0.447599602	0.768545188	5590	PRKCZ
919	ENSG00000067646	49.72417669	0.369494633	0.24161298	1.529283043	0.126194292	0.426291119	7544	ZFY
920	ENSG00000067704	2076.905623	0.502656724	0.152205115	3.30249561	0.000958286	0.016100813	55699	IARS2
921	ENSG00000067715	210.1445987	0.447213557	0.161632924	2.766846916	0.005660133	0.059688129	6857	SYT1
922	ENSG00000067798	276.8223799	-1.092910546	0.202497018	-5.397168592	6.77E-08	5.74E-06	89795	NAV3
923	ENSG00000067829	1312.85187	0.134575412	0.211449802	0.636441421	0.52448875	0.816779194	3421	IDH3G
924	ENSG00000067836	76.44498284	-0.293762954	0.229987828	-1.27729783	0.201497119	0.540334416	79641	ROGDI
925	ENSG00000067840	5.216825111	1.338411563	0.80616099	1.660228638	0.096868466	NA	57595	PDZD4
926	ENSG00000067842	0.499770735	0.209216598	2.57715863	0.08118111	0.935297922	NA	492	ATP2B3
927	ENSG00000067900	300.9765809	0.04383182	0.172498553	0.254099639	0.799418582	0.939147391	6093	ROCK1
928	ENSG00000067955	736.3666705	-0.194522495	0.141808823	-1.371723495	0.170149531	0.497145949	865	CBFB
929	ENSG00000067992	447.8993465	1.131014714	0.176572268	6.405392702	1.50E-10	2.22E-08	5165	PDK3
930	ENSG00000068001	195.9200136	-0.216681478	0.160714857	-1.348235516	0.177582645	0.506792378	8692	HYAL2
931	ENSG00000068024	117.9430736	-0.108990526	0.454307063	-0.239904979	0.810403921	0.943703165	9759	HDAC4
932	ENSG00000068028	46.73619976	0.011803823	0.26681576	0.044239602	0.964713415	0.989912827	11186	RASSF1
933	ENSG00000068078	79.82980302	0.31514208	0.272993783	1.154392883	0.248339132	0.591683094	2261	FGFR3
934	ENSG00000068079	54.78486554	-0.452698063	0.305841002	-1.480174533	0.138826675	0.446670979	3430	IFI35
935	ENSG00000068097	269.259415	0.182308954	0.16084465	1.133447424	0.257026408	0.600600337	63897	HEATR6
936	ENSG00000068120	805.1593641	-0.317628081	0.199541979	-1.59178576	0.111432851	0.399997921	80347	COASY
937	ENSG00000068137	20.43519738	0.240811132	0.421792301	0.570923488	0.568051508	0.837827193	79990	PLEKHH3
938	ENSG00000068305	622.4453413	0.05850114	0.121731686	0.480574464	0.630818968	0.868635981	4205	MEF2A
939	ENSG00000068308	545.7663555	0.242983313	0.156912139	1.548531007	0.121494502	0.418896989	55593	OTUD5
940	ENSG00000068323	710.272397	0.082253857	0.147022495	0.559464433	0.575844798	0.842092677	7030	TFE3
941	ENSG00000068354	239.5932535	-0.088677127	0.177397841	-0.49987715	0.617161582	0.862700623	4943	TBC1D25
942	ENSG00000068366	1242.551154	-0.079450153	0.175680602	-0.452242035	0.651094629	0.877685609	2182	ACSL4
943	ENSG00000068383	226.1468877	-0.152250701	0.185461323	-0.820929661	0.411686335	0.742344094	3632	INPP5A
944	ENSG00000068394	153.3280448	-0.128426594	0.160189353	-0.801717418	0.422716438	0.750886877	27238	GPKOW
945	ENSG00000068400	196.2256477	0.475154756	0.134705587	3.52735745	0.00041973	0.008297409	56850	GRIPAP1
946	ENSG00000068438	997.1452654	-0.321819037	0.155528733	-2.069193458	0.038527936	0.216962389	24140	FTSJ1
947	ENSG00000068489	1903.037244	-0.904808833	0.07449388	-12.1460828	6.02E-34	3.01E-30	55771	PRR11
948	ENSG00000068615	23.15586618	0.9804889	0.823214575	1.191049005	0.233634347	0.576552225	65055	REEP1
949	ENSG00000068650	1557.173617	0.975526279	0.168755608	5.780704362	7.44E-09	7.59E-07	23250	ATP11A
950	ENSG00000068654	653.8966186	-0.161532185	0.246189453	-0.656129589	0.511740748	0.809672336	25885	POLR1A
951	ENSG00000068697	2720.763546	-0.042233257	0.220351479	-0.191663144	0.848006077	0.956955627	9741	LAPTM4A
952	ENSG00000068724	123.9079292	-0.093589571	0.260869158	-0.358760583	0.719774203	0.906276446	57217	TTC7A
953	ENSG00000068745	673.9928581	0.014665476	0.100200611	0.146361141	0.883636302	0.968980652	51447	IP6K2
954	ENSG00000068781	26.55358308	0.137951144	0.468266921	0.294599378	0.768299937	0.925217668	286749	STON1-GTF2A1L
955	ENSG00000068784	171.326554	-0.069284453	0.171533194	-0.4039128	0.686276844	0.892508079	55133	SRBD1
956	ENSG00000068796	1090.797133	-0.302918452	0.106462401	-2.845309234	0.004436833	0.050518242	3796	KIF2A
957	ENSG00000068878	818.0656426	-0.179879733	0.195522206	-0.919996438	0.357574621	0.699278944	23198	PSME4
958	ENSG00000068885	390.8691059	-0.294326326	0.173971615	-1.691806594	0.090682856	0.355233743	57560	IFT80
959	ENSG00000068903	179.9852545	0.54452663	0.224774196	2.422549558	0.015412023	0.120088853	22933	SIRT2
960	ENSG00000068912	290.173673	-0.082480222	0.145509853	-0.566835995	0.570825613	0.839716056	27248	ERLEC1
961	ENSG00000068971	79.47351109	1.411770841	0.232647998	6.068269885	1.29E-09	1.51E-07	5526	PPP2R5B
962	ENSG00000068976	1.875673986	1.299598923	1.225254705	1.060676541	0.288836924	NA	5837	PYGM
963	ENSG00000069011	1.520658149	0.147196035	1.159214877	0.126979077	0.898956959	NA	5307	PITX1
964	ENSG00000069018	0.538241609	1.647795679	2.484179414	0.66331589	0.507128262	NA	57113	TRPC7
965	ENSG00000069188	2.33147422	-3.084600399	1.156811201	-2.666468302	0.007665283	NA	54549	SDK2
966	ENSG00000069206	0.982609852	4.385820215	2.19695553	1.996317247	0.045899402	NA	8756	ADAM7
967	ENSG00000069248	588.0766461	-0.009236613	0.101979085	-0.090573601	0.927831409	0.980446512	55746	NUP133
968	ENSG00000069275	6596.077116	-0.241766519	0.094126468	-2.56852854	0.01021313	0.090314606	64710	NUCKS1
969	ENSG00000069329	2462.652402	0.16879989	0.149361178	1.130145678	0.258414845	0.602035333	55737	VPS35
970	ENSG00000069345	721.847729	-0.049895592	0.126577233	-0.394190885	0.693440115	0.895509181	10294	DNAJA2
971	ENSG00000069399	348.5560473	-0.638619625	0.344746077	-1.852434784	0.063963414	0.290088169	602	BCL3
972	ENSG00000069424	115.7181244	0.467869392	0.608299468	0.769143188	0.441808312	0.765382	8514	KCNAB2
973	ENSG00000069431	88.00907518	-0.614905868	0.199730932	-3.078671195	0.00207926	0.028930223	10060	ABCC9
974	ENSG00000069482	538.606693	-0.600414569	0.206156889	-2.912415742	0.003586449	0.043459073	51083	GAL
975	ENSG00000069493	2359.395632	-0.214705456	0.152617503	-1.406820659	0.159480575	0.479785527	29121	CLEC2D
976	ENSG00000069509	134.7775487	-0.194768953	0.16446889	-1.184229757	0.236322126	0.579260093	139341	FUNDC1
977	ENSG00000069667	67.61064357	2.813578573	0.441566709	6.37180865	1.87E-10	2.73E-08	6095	RORA
978	ENSG00000069696	1.279064693	-0.14542894	1.506702233	-0.096521355	0.923106515	NA	1815	DRD4
979	ENSG00000069702	33.51093241	1.372832224	0.368907197	3.721348446	0.000198162	0.004647724	7049	TGFBR3
980	ENSG00000069812	0.47196413	-0.685325864	2.366323197	-0.28961634	0.772109765	NA	54626	HES2
981	ENSG00000069849	3005.625364	-0.200588914	0.13585591	-1.476482798	0.13981433	0.447916633	483	ATP1B3
982	ENSG00000069869	1861.076524	0.005224011	0.217904261	0.023973884	0.98087344	0.993956607	4734	NEDD4
983	ENSG00000069943	235.6950796	0.193758258	0.163161638	1.187523368	0.235021245	0.577674986	9488	PIGB
984	ENSG00000069956	511.8670978	0.191522582	0.148983952	1.285524913	0.198608917	0.535503985	5597	MAPK6
985	ENSG00000069966	214.8813247	0.25324753	0.141440062	1.79049363	0.07337459	0.314480506	10681	GNB5
986	ENSG00000069974	148.7685885	0.142091598	0.178739969	0.794962645	0.426635232	0.753381866	5873	RAB27A
987	ENSG00000069998	139.4813919	0.550850369	0.211641041	2.60275779	0.009247726	0.083778449	27440	HDHD5
988	ENSG00000070010	837.0799045	-0.047512346	0.069164891	-0.686943118	0.492118574	0.796321863	7353	UFD1
989	ENSG00000070018	302.7842565	-0.263955756	0.127190833	-2.075273429	0.037961201	0.214830525	4040	LRP6
990	ENSG00000070019	14.73461268	0.282558349	0.423032292	0.66793565	0.50417467	0.804414575	2984	GUCY2C
991	ENSG00000070047	122.4148953	-0.236576565	0.18983541	-1.24621937	0.21268387	0.553801652	57661	PHRF1
992	ENSG00000070061	274.0636756	-0.041628583	0.125519763	-0.331649627	0.740153841	0.913884379	8518	ELP1
993	ENSG00000070081	274.8424847	0.329506438	0.195535016	1.685153097	0.091959038	0.358787653	4925	NUCB2
994	ENSG00000070087	3257.487054	0.375946173	0.142973519	2.629481154	0.008551527	0.079277304	5217	PFN2
995	ENSG00000070159	795.8407459	0.461338273	0.106089428	4.348579153	1.37E-05	0.000509224	5774	PTPN3
996	ENSG00000070182	5.855965549	-0.372857098	0.619204385	-0.602155132	0.547070879	NA	6710	SPTB
997	ENSG00000070190	1.003174528	0.659576418	2.303932204	0.286282911	0.774661446	NA	27071	DAPP1
998	ENSG00000070214	832.9605334	0.113617793	0.111137743	1.022315098	0.30663179	0.650651948	23446	SLC44A1
999	ENSG00000070269	130.8876535	0.102952747	0.166970155	0.616593708	0.537502746	0.822770938	54916	TMEM260
1000	ENSG00000070366	194.0992368	0.058084621	0.142806508	0.406736512	0.684201521	0.891375347	23293	SMG6
1001	ENSG00000070367	563.0216499	0.335316526	0.148723963	2.254623401	0.024156977	0.161927672	10640	EXOC5
1002	ENSG00000070371	78.76853015	0.235714647	0.273171653	0.862881064	0.388202863	0.723839228	8218	CLTCL1
1003	ENSG00000070388	0.692575557	-0.308553551	1.807476028	-0.170709623	0.864452096	NA	27006	FGF22
1004	ENSG00000070404	311.0626908	0.295378832	0.298820399	0.988482825	0.322916242	0.667464834	10272	FSTL3
1005	ENSG00000070413	229.8939829	0.095445693	0.164416289	0.580512392	0.561569132	0.834052387	9993	DGCR2
1006	ENSG00000070423	531.278909	-0.065159764	0.181243069	-0.359515896	0.719209188	0.905818489	55658	RNF126
1007	ENSG00000070444	263.303806	0.243637625	0.213958599	1.138713877	0.254822513	0.598979699	4335	MNT
1008	ENSG00000070476	306.2718942	0.550915587	0.133883762	4.114879808	3.87E-05	0.001206433	79364	ZXDC
1009	ENSG00000070495	289.2381766	0.096779201	0.231442716	0.418156177	0.675832934	0.888461022	23210	JMJD6
1010	ENSG00000070501	84.25732485	-0.263797544	0.180374979	-1.462495212	0.143605555	0.453653785	5423	POLB
1011	ENSG00000070540	164.4056273	0.348615021	0.14190407	2.456695012	0.014022167	0.112684572	55062	WIPI1
1012	ENSG00000070610	191.5034538	-0.011769461	0.149211904	-0.078877497	0.937130063	0.982443448	57704	GBA2
1013	ENSG00000070614	2151.593349	-0.456762782	0.297624656	-1.534694029	0.124859003	0.424614159	3340	NDST1
1014	ENSG00000070669	473.1040977	0.594212498	0.273124819	2.175607843	0.029584596	0.184043068	440	ASNS
1015	ENSG00000070718	228.7939351	-0.032698673	0.126537932	-0.258410049	0.796090462	0.938172386	10947	AP3M2
1016	ENSG00000070729	3.66601534	-0.724592426	0.834446792	-0.868350664	0.385202395	NA	1258	CNGB1
1017	ENSG00000070731	2351.513926	-0.253048019	0.11111284	-2.277396738	0.022762545	0.155594639	10610	ST6GALNAC2
1018	ENSG00000070756	44453.35559	-0.201842748	0.127525377	-1.582765349	0.113474957	0.403776169	26986	PABPC1
1019	ENSG00000070759	23.96753585	-1.126909222	0.354257757	-3.181043179	0.001467458	0.022010763	10420	TESK2
1020	ENSG00000070761	844.455932	-0.110778795	0.080163524	-1.381910254	0.166999259	0.492401214	29105	CFAP20
1021	ENSG00000070770	912.5725488	-0.095449454	0.076853456	-1.24196698	0.214248745	0.554496663	1459	CSNK2A2
1022	ENSG00000070778	185.2395019	0.221542563	0.160290511	1.382131491	0.166931331	0.492401214	11099	PTPN21
1023	ENSG00000070785	206.9863714	-0.22736078	0.154251034	-1.473966004	0.140490745	0.448845076	8891	EIF2B3
1024	ENSG00000070808	0.645119607	-1.158000721	1.797274652	-0.644309271	0.519374905	NA	815	CAMK2A
1025	ENSG00000070814	946.0018448	-0.510986755	0.163139282	-3.132211626	0.001734948	0.025118425	6949	TCOF1
1026	ENSG00000070831	5886.220098	0.126033271	0.090551154	1.391846104	0.163969005	0.487131693	998	CDC42
1027	ENSG00000070882	354.2013135	0.011921263	0.169818061	0.070200206	0.944034311	0.984304443	26031	OSBPL3
1028	ENSG00000070915	1.679231154	0.390828568	1.269781635	0.307791952	0.758240646	NA	6559	SLC12A3
1029	ENSG00000070950	554.7024689	-0.184279579	0.100859787	-1.827086736	0.067686729	0.299408952	56852	RAD18
1030	ENSG00000070961	639.8334858	0.031882179	0.286424751	0.111310839	0.911369861	0.976959318	490	ATP2B1
1031	ENSG00000071051	165.8564152	0.122901806	0.288571881	0.425896681	0.670183133	0.885604438	8440	NCK2
1032	ENSG00000071054	831.275071	-0.232333856	0.116496734	-1.994337937	0.046115136	0.240042833	9448	MAP4K4
1033	ENSG00000071082	4647.95163	0.010734551	0.200053358	0.053658441	0.957207294	0.988041638	6160	RPL31
1034	ENSG00000071127	9535.998658	0.03064878	0.178617754	0.171588652	0.863760929	0.962294163	9948	WDR1
1035	ENSG00000071189	369.7903472	0.2693328	0.229849092	1.171781005	0.241284991	0.584036337	23161	SNX13
1036	ENSG00000071205	113.9950036	-0.338682804	0.213726027	-1.584658678	0.113043905	0.402958892	79658	ARHGAP10
1037	ENSG00000071242	1.202133589	-0.267890818	1.860556974	-0.143984205	0.885512942	NA	6196	RPS6KA2
1038	ENSG00000071243	109.4599983	-0.14169387	0.205865362	-0.688284173	0.491273847	0.795539462	54556	ING3
1039	ENSG00000071246	24.22855996	0.774110095	0.391912671	1.975210683	0.048244244	0.246195869	22846	VASH1
1040	ENSG00000071282	307.9028088	-0.57626972	0.28757696	-2.003880008	0.045082916	0.236895615	29995	LMCD1
1041	ENSG00000071462	1050.560346	-0.077931393	0.10262416	-0.759386411	0.44762144	0.768545188	114049	BUD23
1042	ENSG00000071537	631.2071368	0.458568264	0.120442347	3.807367379	0.000140454	0.003496192	6400	SEL1L
1043	ENSG00000071539	1331.042279	-0.634726322	0.092232126	-6.881835541	5.91E-12	1.24E-09	9319	TRIP13
1044	ENSG00000071553	1886.470137	0.154246679	0.169880256	0.907972961	0.363892507	0.704794285	537	ATP6AP1
1045	ENSG00000071564	405.3643222	-0.093274931	0.349708455	-0.266721979	0.78968323	0.93442188	6929	TCF3
1046	ENSG00000071575	21.2888257	0.881470675	0.354184882	2.488730379	0.012820015	0.106182011	28951	TRIB2
1047	ENSG00000071626	915.377012	-0.165569472	0.110220528	-1.502165474	0.133054379	0.437907696	26528	DAZAP1
1048	ENSG00000071655	191.6700624	-0.146965523	0.1957848	-0.750648278	0.452864358	0.771498323	53615	MBD3
1049	ENSG00000071794	898.4655553	-0.109555564	0.158419744	-0.691552459	0.489218426	0.794808824	6596	HLTF
1050	ENSG00000071859	1005.984652	0.218865364	0.131139277	1.668953572	0.095126581	0.365770009	9130	FAM50A
1051	ENSG00000071889	140.1762875	0.569778391	0.207901664	2.740614869	0.006132434	0.062845663	60343	FAM3A
1052	ENSG00000071894	946.5129215	-0.046847928	0.164572267	-0.284664777	0.775900978	0.928393633	29894	CPSF1
1053	ENSG00000071909	6.153589545	-0.162833282	0.621665009	-0.261930911	0.793374708	NA	140469	MYO3B
1054	ENSG00000071967	872.649728	-0.060391921	0.476375684	-0.126773728	0.89911949	0.973835053	79901	CYBRD1
1055	ENSG00000071994	479.9675763	-0.104479644	0.13916616	-0.750754665	0.452800318	0.771498323	5134	PDCD2
1056	ENSG00000072041	618.8507074	-0.119754588	0.143364836	-0.835313539	0.403541196	0.736432719	55117	SLC6A15
1057	ENSG00000072042	680.8470131	0.194126895	0.198839106	0.97630139	0.328915131	0.673873259	51109	RDH11
1058	ENSG00000072062	967.3745553	-0.145476276	0.195411962	-0.744459419	0.456598583	0.773860479	5566	PRKACA
1059	ENSG00000072071	185.4115026	-0.584326292	0.427174184	-1.367887651	0.171347246	0.498803938	22859	ADGRL1
1060	ENSG00000072110	6653.058808	0.101997438	0.114735364	0.888979943	0.374013859	0.713511467	87	ACTN1
1061	ENSG00000072121	170.2675863	0.096550277	0.15780121	0.611847506	0.540638656	0.824336863	23503	ZFYVE26
1062	ENSG00000072133	67.93637853	0.589139416	0.470587824	1.251922353	0.210598159	0.551933358	27330	RPS6KA6
1063	ENSG00000072134	166.2746115	0.160209828	0.182641636	0.877181302	0.38038817	0.71871868	22905	EPN2
1064	ENSG00000072135	503.2434699	0.265249538	0.159105861	1.667126129	0.095489328	0.366803769	26469	PTPN18
1065	ENSG00000072163	33.2265463	0.466192703	1.098630241	0.424339952	0.671317907	0.886091768	55679	LIMS2
1066	ENSG00000072195	139.3367262	0.618740079	0.284046301	2.178307116	0.02938318	0.183074882	10290	SPEG
1067	ENSG00000072201	42.21470557	-0.17021001	0.415081828	-0.410063747	0.681759186	0.890654818	84708	LNX1
1068	ENSG00000072210	291.436946	-0.164371685	0.147405483	-1.115098855	0.264808062	0.608308508	224	ALDH3A2
1069	ENSG00000072274	4059.506982	0.145417782	0.190799888	0.762148151	0.445971587	0.767862632	7037	TFRC
1070	ENSG00000072310	464.2515022	0.136021996	0.203286125	0.669115988	0.503421492	0.804139115	6720	SREBF1
1071	ENSG00000072364	1931.061124	0.237574781	0.147408077	1.611680896	0.107031397	0.391651858	27125	AFF4
1072	ENSG00000072401	409.2042149	-0.223427935	0.129950948	-1.719325167	0.08555518	0.343492021	7321	UBE2D1
1073	ENSG00000072415	471.5388441	-0.688950275	0.12021336	-5.731062477	9.98E-09	9.78E-07	64398	MPP5
1074	ENSG00000072422	166.1801026	-0.002518473	0.193278141	-0.013030304	0.989603616	0.996481401	9886	RHOBTB1
1075	ENSG00000072501	1861.767688	-0.020264689	0.068404822	-0.2962465	0.76704184	0.924853706	8243	SMC1A
1076	ENSG00000072506	443.9345554	-0.389720949	0.159230507	-2.447526901	0.014384039	0.114716582	3028	HSD17B10
1077	ENSG00000072518	353.0936577	-0.20298269	0.174028353	-1.166377122	0.243462004	0.585491858	2011	MARK2
1078	ENSG00000072571	641.6702509	-0.902202158	0.175262673	-5.147714253	2.64E-07	1.87E-05	3161	HMMR
1079	ENSG00000072609	259.7138632	0.22489202	0.179144805	1.255364455	0.209346487	0.550379034	55743	CHFR
1080	ENSG00000072657	13.93918059	-0.881693841	1.050693531	-0.839154154	0.40138281	0.734643712	29953	TRHDE
1081	ENSG00000072682	1644.479331	1.224671674	0.344806363	3.551766453	0.000382654	0.007704724	8974	P4HA2
1082	ENSG00000072736	982.9828576	-0.306844055	0.067565516	-4.541429897	5.59E-06	0.000244452	4775	NFATC3
1083	ENSG00000072756	135.1541984	-0.043461682	0.189658037	-0.229158135	0.81874601	0.946066374	51095	TRNT1
1084	ENSG00000072778	850.5924881	0.423614523	0.129130162	3.280523449	0.001036147	0.016953121	37	ACADVL
1085	ENSG00000072786	144.03638	-0.085416256	0.169595383	-0.503647295	0.614509251	0.861854254	6793	STK10
1086	ENSG00000072803	851.623144	-0.065628068	0.188751558	-0.347695502	0.728068875	0.910040578	23291	FBXW11
1087	ENSG00000072818	13.89909555	0.808576761	0.481468696	1.67939633	0.093074828	0.361136835	9744	ACAP1
1088	ENSG00000072832	323.7867714	0.156622003	0.171702101	0.912172899	0.361677708	0.703236807	1400	CRMP1
1089	ENSG00000072840	859.9515377	0.076324575	0.194832464	0.391744646	0.695246899	0.89610799	2121	EVC
1090	ENSG00000072849	1069.187936	0.143388019	0.116713308	1.228549013	0.219240942	0.559905913	51009	DERL2
1091	ENSG00000072858	0.442880284	-0.986955132	2.213466612	-0.445886614	0.655679152	NA	54847	SIDT1
1092	ENSG00000072864	371.7309414	-0.539662033	0.162380608	-3.323438924	0.000889149	0.01525978	54820	NDE1
1093	ENSG00000072952	2.196704498	-0.035778946	1.092063425	-0.0327627	0.973863823	NA	10335	MRVI1
1094	ENSG00000072954	29.93501885	0.385718312	0.345675005	1.11584091	0.264490239	0.607980896	79041	TMEM38A
1095	ENSG00000072958	924.4666592	0.267799474	0.214886918	1.246234422	0.212678345	0.553801652	8907	AP1M1
1096	ENSG00000073008	1090.829788	0.055733009	0.234000321	0.238174927	0.811745423	0.944057877	5817	PVR
1097	ENSG00000073050	366.4780921	-0.54279005	0.183794779	-2.953239767	0.003144576	0.039393895	7515	XRCC1
1098	ENSG00000073060	2148.822787	-0.141480925	0.263269255	-0.537400103	0.590991273	0.850460458	949	SCARB1
1099	ENSG00000073111	1410.004896	0.217793523	0.122426437	1.778974605	0.075243925	0.31932412	4171	MCM2
1100	ENSG00000073150	78.20166613	-0.17540555	0.327998103	-0.534776111	0.592804684	0.851133458	56666	PANX2
1101	ENSG00000073169	68.85132219	0.026853467	0.261069359	0.102859511	0.918074473	0.978897745	83642	SELENOO
1102	ENSG00000073282	0.641550221	-0.044610875	2.136574849	-0.020879622	0.983341682	NA	8626	TP63
1103	ENSG00000073331	92.34988931	-0.058733821	0.281866714	-0.20837445	0.834936604	0.95213155	80216	ALPK1
1104	ENSG00000073350	2.277573914	-0.270651294	1.372408846	-0.19720894	0.843664035	NA	3993	LLGL2
1105	ENSG00000073417	388.0746897	0.020002032	0.106129567	0.188468041	0.850509766	0.957425042	5151	PDE8A
1106	ENSG00000073464	97.19453998	-0.283009914	0.213240901	-1.327184008	0.184447821	0.515566858	1183	CLCN4
1107	ENSG00000073536	188.6491199	-0.259585034	0.20010532	-1.297242043	0.194547919	0.530094138	54475	NLE1
1108	ENSG00000073578	656.565545	-0.03603782	0.104656887	-0.344342561	0.73058868	0.911026152	6389	SDHA
1109	ENSG00000073584	2058.045189	0.107446334	0.068074614	1.578361263	0.114482639	0.405845015	6605	SMARCE1
1110	ENSG00000073598	6.125296019	-0.521249298	0.855146811	-0.609543638	0.542164157	NA	54752	FNDC8
1111	ENSG00000073605	28.4615106	0.3029125	0.401221071	0.75497655	0.450263053	0.769910158	55876	GSDMB
1112	ENSG00000073614	221.1209973	-0.016041912	0.152878612	-0.104932349	0.91642949	0.978620265	5927	KDM5A
1113	ENSG00000073670	4.749672919	-0.363446329	0.953871119	-0.381022469	0.703186576	NA	4185	ADAM11
1114	ENSG00000073711	1084.050711	-0.065622825	0.136382004	-0.481169237	0.630396223	0.868474958	5523	PPP2R3A
1115	ENSG00000073712	590.0841942	0.300641089	0.100318549	2.996864425	0.00272772	0.035739209	10979	FERMT2
1116	ENSG00000073737	24.70951977	-1.822147173	0.50688784	-3.594773892	0.000324673	0.006825994	10170	DHRS9
1117	ENSG00000073756	6.713588183	-0.803906065	0.632346326	-1.271306611	0.203619591	NA	5743	PTGS2
1118	ENSG00000073792	2799.46237	0.008793234	0.087019393	0.101049126	0.919511463	0.978897745	10644	IGF2BP2
1119	ENSG00000073803	548.6005411	0.167314483	0.184281101	0.907930777	0.363914796	0.704794285	9175	MAP3K13
1120	ENSG00000073849	260.5966357	0.99315062	0.436696746	2.274234075	0.022951916	0.156212527	6480	ST6GAL1
1121	ENSG00000073905	479.8807886	0.637468772	0.16380744	3.891573991	9.96E-05	0.002669333	NA	VDAC1P1
1122	ENSG00000073910	4.026847561	0.647412029	0.824399107	0.78531384	0.432269583	NA	10129	FRY
1123	ENSG00000073921	5314.273057	0.292750463	0.088728826	3.299383917	0.000968973	0.016189688	8301	PICALM
1124	ENSG00000073969	599.97136	0.089388923	0.13928036	0.641791297	0.521008701	0.814977558	4905	NSF
1125	ENSG00000074047	83.47575039	-0.491343281	0.719572575	-0.68282658	0.494716432	0.798520912	2736	GLI2
1126	ENSG00000074054	876.3084833	0.230535809	0.268912576	0.857289059	0.391285154	0.726903608	23332	CLASP1
1127	ENSG00000074071	325.2776722	-0.205159595	0.197005136	-1.041392112	0.297693602	0.642775929	65993	MRPS34
1128	ENSG00000074181	37.83061339	-0.236004354	0.482383406	-0.48924642	0.624667249	0.865649916	4854	NOTCH3
1129	ENSG00000074201	1013.517415	-0.140257948	0.157612053	-0.88989354	0.373523053	0.712752427	1207	CLNS1A
1130	ENSG00000074211	48.29874572	1.118777235	0.537812929	2.080234918	0.037503991	0.213478384	5522	PPP2R2C
1131	ENSG00000074219	297.8489203	-0.043259056	0.286619778	-0.15092837	0.880032221	0.967841816	8463	TEAD2
1132	ENSG00000074266	123.7590966	-0.508276534	0.178281609	-2.850975698	0.00435853	0.049861808	8726	EED
1133	ENSG00000074276	13.07131648	-0.347558721	0.560975736	-0.619561058	0.535546811	0.821333355	54825	CDHR2
1134	ENSG00000074319	484.3079265	-0.06374921	0.169430746	-0.376255261	0.706727136	0.899907187	7251	TSG101
1135	ENSG00000074356	595.3032089	-0.00978764	0.097440321	-0.100447531	0.919989036	0.978897745	55421	NCBP3
1136	ENSG00000074370	0.901281184	-0.355620709	2.045332676	-0.173869373	0.861968123	NA	489	ATP2A3
1137	ENSG00000074410	87.46065371	2.054561012	0.657512547	3.124747994	0.001779574	0.025653073	771	CA12
1138	ENSG00000074416	1163.929277	0.756293207	0.136422531	5.543755891	2.96E-08	2.70E-06	11343	MGLL
1139	ENSG00000074527	96.70392647	-1.460174236	0.285497732	-5.11448629	3.15E-07	2.15E-05	59277	NTN4
1140	ENSG00000074582	274.8018523	-0.322401938	0.202646629	-1.590956336	0.111619403	0.400380039	617	BCS1L
1141	ENSG00000074590	201.5977438	-0.010223462	0.124895309	-0.081856255	0.934761021	0.982113077	9891	NUAK1
1142	ENSG00000074603	442.7788239	0.088970329	0.162726526	0.546747547	0.584552183	0.847467614	54878	DPP8
1143	ENSG00000074621	69.54317839	0.266919525	0.191785504	1.39176069	0.163994877	0.487136173	9187	SLC24A1
1144	ENSG00000074657	852.853685	0.023026504	0.118811989	0.193806236	0.846327604	0.956501843	55205	ZNF532
1145	ENSG00000074660	303.0591537	-0.441959512	0.39795566	-1.110574759	0.266751432	0.610301881	8578	SCARF1
1146	ENSG00000074695	1681.820831	0.169099919	0.170250483	0.993241935	0.320592067	0.664653441	3998	LMAN1
1147	ENSG00000074696	1267.400806	0.004985793	0.101447469	0.049146554	0.960802504	0.988946474	51495	HACD3
1148	ENSG00000074706	0.696759156	-2.860108804	1.877280212	-1.523538567	0.127624019	NA	26034	IPCEF1
1149	ENSG00000074755	264.9854368	0.015423828	0.153758691	0.100311911	0.920096702	0.978897745	23140	ZZEF1
1150	ENSG00000074800	38197.74553	0.599100092	0.102429344	5.848910789	4.95E-09	5.29E-07	2023	ENO1
1151	ENSG00000074803	0.552795588	-2.166378972	2.044091768	-1.059824713	0.289224352	NA	6557	SLC12A1
1152	ENSG00000074842	534.6563861	-0.053648452	0.168257843	-0.318846666	0.74984279	0.917128075	56005	MYDGF
1153	ENSG00000074855	83.13519929	0.388022747	0.275259749	1.409660327	0.158640005	0.478769548	57719	ANO8
1154	ENSG00000074935	186.7321238	0.007540033	0.260049192	0.028994642	0.976868864	0.993562159	51175	TUBE1
1155	ENSG00000074964	44.84538359	0.73256805	0.294404343	2.488305855	0.01283533	0.106264836	55160	ARHGEF10L
1156	ENSG00000074966	6.917243038	-0.33936143	0.781689186	-0.434138576	0.664187814	NA	7294	TXK
1157	ENSG00000075043	0.635252488	-0.039640898	1.749887007	-0.022653404	0.981926744	NA	3785	KCNQ2
1158	ENSG00000075073	8.453623793	0.28302344	0.570308543	0.496263722	0.619708358	NA	6865	TACR2
1159	ENSG00000075089	55.36746659	-0.337594011	0.276074698	-1.222835752	0.221391739	0.562273463	64431	ACTR6
1160	ENSG00000075131	511.7022208	-0.315736862	0.192849797	-1.637216459	0.101585249	0.380497466	54962	TIPIN
1161	ENSG00000075142	741.0551207	0.127293361	0.151100863	0.842439669	0.399541896	0.73268335	6717	SRI
1162	ENSG00000075151	2158.930377	-0.144674192	0.064050411	-2.2587551	0.023898623	0.161203005	8672	EIF4G3
1163	ENSG00000075188	651.7020558	-0.396997293	0.160764198	-2.469438459	0.013532529	0.110386379	79023	NUP37
1164	ENSG00000075213	25.0768818	0.619872784	1.373380458	0.45134819	0.651738618	0.877912951	10371	SEMA3A
1165	ENSG00000075218	678.1726779	-0.534731177	0.077922679	-6.862330502	6.77E-12	1.38E-09	51512	GTSE1
1166	ENSG00000075223	1428.384817	0.009063556	0.15240187	0.05947142	0.952576629	0.987056014	10512	SEMA3C
1167	ENSG00000075234	109.5454718	0.202022687	0.249884358	0.808464719	0.418823108	0.747570981	55020	TTC38
1168	ENSG00000075239	204.2799391	0.45551173	0.171867234	2.650369817	0.008040371	0.076551986	38	ACAT1
1169	ENSG00000075240	28.58939156	0.549770833	0.445386187	1.234368846	0.217065493	0.557483296	23151	GRAMD4
1170	ENSG00000075275	201.8961003	0.320011799	0.17207167	1.859758778	0.062919662	0.287623977	9620	CELSR1
1171	ENSG00000075292	932.4542332	0.112445692	0.205171678	0.548056598	0.583653041	0.847216415	27332	ZNF638
1172	ENSG00000075303	465.2340475	0.090454296	0.184731164	0.489653691	0.624378976	0.865553285	55972	SLC25A40
1173	ENSG00000075336	346.1347137	0.011341603	0.153671423	0.073804241	0.941166153	0.983570774	29090	TIMM21
1174	ENSG00000075340	7.058964742	1.003132585	1.323948075	0.757682725	0.448640943	NA	119	ADD2
1175	ENSG00000075391	1834.057017	0.211668941	0.175277083	1.207624735	0.227191641	0.568698736	9462	RASAL2
1176	ENSG00000075399	137.9730744	0.288660334	0.286698668	1.006842258	0.314010584	0.65883796	9605	VPS9D1
1177	ENSG00000075407	212.8444525	0.316910633	0.205932037	1.538908846	0.123826551	0.422345286	7587	ZNF37A
1178	ENSG00000075413	677.4772647	0.225495391	0.070283701	3.208359677	0.001334944	0.02054725	4140	MARK3
1179	ENSG00000075415	9007.772423	-0.102580262	0.096961524	-1.057948124	0.290079094	0.634584264	5250	SLC25A3
1180	ENSG00000075420	2506.595821	0.077893087	0.087102982	0.894264296	0.371180498	0.710709652	64778	FNDC3B
1181	ENSG00000075426	1459.189468	0.086914505	0.228571717	0.380250479	0.703759492	0.898922019	2355	FOSL2
1182	ENSG00000075539	1091.208676	0.010939067	0.210845294	0.051881959	0.958622749	0.988478585	285527	FRYL
1183	ENSG00000075568	1552.161579	0.02820271	0.145177479	0.194263668	0.845969432	0.956501843	23505	TMEM131
1184	ENSG00000075618	1678.34536	0.065543515	0.148163035	0.44237427	0.658218395	0.880884778	6624	FSCN1
1185	ENSG00000075624	301644.5889	-0.007670489	0.159047006	-0.048227812	0.961534685	0.98906101	60	ACTB
1186	ENSG00000075643	298.8611805	0.09250624	0.241648295	0.382813542	0.70185802	0.897842694	55034	MOCOS
1187	ENSG00000075651	340.1984576	0.575502953	0.228374464	2.519996952	0.011735585	0.099720054	5337	PLD1
1188	ENSG00000075702	272.2968588	-0.521540868	0.381911011	-1.365608354	0.172061923	0.49976457	284403	WDR62
1189	ENSG00000075711	1357.434947	-0.018043701	0.137768092	-0.130971557	0.895797808	0.973072671	1739	DLG1
1190	ENSG00000075785	8781.694675	0.168052071	0.153874684	1.09213593	0.274773359	0.618742937	7879	RAB7A
1191	ENSG00000075790	674.7548538	0.198867168	0.116944419	1.700527214	0.089031802	0.351147708	55973	BCAP29
1192	ENSG00000075826	64.99540288	1.245912981	0.267932052	4.65010801	3.32E-06	0.000156076	25956	SEC31B
1193	ENSG00000075856	601.1359224	-0.073147143	0.097642754	-0.749130269	0.453778693	0.772091837	9733	SART3
1194	ENSG00000075886	6.056965051	0.303984971	0.770534798	0.394511671	0.693203312	NA	113457	TUBA3D
1195	ENSG00000075891	4.320767482	2.006245044	1.276127757	1.572134947	0.115919258	NA	5076	PAX2
1196	ENSG00000075914	119.9406399	-0.058922516	0.161078442	-0.365800134	0.71451422	0.903991966	23016	EXOSC7
1197	ENSG00000075945	300.223696	0.343055453	0.113335906	3.026891179	0.002470829	0.033044651	22920	KIFAP3
1198	ENSG00000075975	265.3911858	-0.154201756	0.116095191	-1.328235513	0.184100316	0.515424043	23609	MKRN2
1199	ENSG00000076003	821.5058417	0.05658357	0.206488919	0.274027149	0.784063758	0.93218593	4175	MCM6
1200	ENSG00000076043	267.0138437	0.098009521	0.146992617	0.666764923	0.504922302	0.804718147	25996	REXO2
1201	ENSG00000076053	557.5209514	-0.008134819	0.160536996	-0.05067255	0.959586451	0.988555928	10179	RBM7
1202	ENSG00000076067	2467.118539	-0.867915395	0.218790189	-3.966884439	7.28E-05	0.002059768	5939	RBMS2
1203	ENSG00000076108	1181.582273	-0.163465802	0.118804341	-1.375924487	0.168845013	0.494774989	11176	BAZ2A
1204	ENSG00000076201	802.0194165	-0.083384398	0.202730636	-0.41130635	0.680847914	0.890252592	25930	PTPN23
1205	ENSG00000076242	771.4923474	-0.040976199	0.131334763	-0.311998116	0.755041955	0.919787165	4292	MLH1
1206	ENSG00000076248	650.0229994	-0.362101495	0.134659675	-2.689012084	0.007166382	0.070341017	7374	UNG
1207	ENSG00000076258	44.96997499	0.138531496	0.26619257	0.52041834	0.60277203	0.857292927	2329	FMO4
1208	ENSG00000076321	79.26962767	0.053963746	0.205721056	0.262315131	0.793078498	0.936508519	27252	KLHL20
1209	ENSG00000076344	0.948852367	3.376876834	2.202408183	1.533265659	0.125210412	NA	8786	RGS11
1210	ENSG00000076351	124.8020598	0.125662104	0.192506583	0.652767828	0.513905967	0.810763467	113235	SLC46A1
1211	ENSG00000076356	2.420076712	2.407398407	1.127746383	2.134698407	0.032785653	NA	5362	PLXNA2
1212	ENSG00000076382	617.5301399	-0.565982368	0.107473647	-5.266243258	1.39E-07	1.07E-05	10615	SPAG5
1213	ENSG00000076513	987.5327461	-0.505249796	0.213275355	-2.369002255	0.017836145	0.131691205	88455	ANKRD13A
1214	ENSG00000076554	677.5835786	0.846088808	0.168956743	5.007724428	5.51E-07	3.39E-05	7163	TPD52
1215	ENSG00000076555	82.12752476	0.312685651	0.204093641	1.532069542	0.125505275	0.425386077	32	ACACB
1216	ENSG00000076604	532.1479018	-0.121767538	0.207672517	-0.586344017	0.557644357	0.83209101	9618	TRAF4
1217	ENSG00000076641	273.9788444	0.88753575	0.183430807	4.838531561	1.31E-06	6.97E-05	55824	PAG1
1218	ENSG00000076650	149.7735541	-0.243691464	0.265439638	-0.918067345	0.358583609	0.700353686	55094	GPATCH1
1219	ENSG00000076662	69.38526505	-0.117561242	0.24295395	-0.483882817	0.628469036	0.86784242	3385	ICAM3
1220	ENSG00000076685	1254.803437	-0.04533373	0.105539412	-0.429543132	0.667528012	0.884580797	22978	NT5C2
1221	ENSG00000076706	1026.611337	-0.099753074	0.237207292	-0.420531229	0.674097421	0.887133848	4162	MCAM
1222	ENSG00000076716	989.6860024	0.328314071	0.627972808	0.522815745	0.601102482	0.856197408	2239	GPC4
1223	ENSG00000076770	203.1445807	-0.230178379	0.913444369	-0.251989488	0.801049189	0.939806213	55796	MBNL3
1224	ENSG00000076826	88.25986172	0.303236022	0.286832369	1.057188989	0.290425344	0.634966029	57662	CAMSAP3
1225	ENSG00000076864	23.50957294	1.050744531	0.350049388	3.001703662	0.002684734	0.035276589	5909	RAP1GAP
1226	ENSG00000076924	389.5164728	-0.220722644	0.23648556	-0.933345122	0.350641805	0.694167832	56949	XAB2
1227	ENSG00000076928	312.1241485	0.20666272	0.16330324	1.265515123	0.205686731	0.545424469	9138	ARHGEF1
1228	ENSG00000076944	535.2014205	0.062484258	0.16145603	0.387004794	0.698752659	0.897286816	6813	STXBP2
1229	ENSG00000076984	165.1215865	-0.095094059	0.236650342	-0.401833602	0.687806491	0.893219211	5609	MAP2K7
1230	ENSG00000077009	3.865515249	1.892537711	1.235795041	1.531433328	0.125662332	NA	27231	NMRK2
1231	ENSG00000077044	317.3200003	0.247633521	0.538551971	0.459813601	0.64565002	0.875725162	8527	DGKD
1232	ENSG00000077063	69.85647483	0.81259678	0.225562461	3.602535526	0.000315128	0.006653061	83992	CTTNBP2
1233	ENSG00000077092	0.440209463	1.928873889	2.533818035	0.761251937	0.446506602	NA	5915	RARB
1234	ENSG00000077097	642.3557308	-0.051766906	0.13741314	-0.376724566	0.706378304	0.899907187	7155	TOP2B
1235	ENSG00000077147	921.4378468	0.211085489	0.134915902	1.564570864	0.117683565	0.412005813	56889	TM9SF3
1236	ENSG00000077150	573.1790178	-0.232109977	0.267500708	-0.86769855	0.38555938	0.722007516	4791	NFKB2
1237	ENSG00000077152	1693.205625	-0.567739194	0.090255977	-6.290322386	3.17E-10	4.28E-08	29089	UBE2T
1238	ENSG00000077157	140.0235701	0.066698845	0.202189783	0.329882372	0.741488843	0.914166352	4660	PPP1R12B
1239	ENSG00000077232	2577.670486	0.201036851	0.257666135	0.780222247	0.43526007	0.759322034	54431	DNAJC10
1240	ENSG00000077235	647.0598228	-0.32139047	0.096583697	-3.327585084	0.000876022	0.015073314	2975	GTF3C1
1241	ENSG00000077238	117.0998605	-0.098941591	0.19255508	-0.513835266	0.607367169	0.858636724	3566	IL4R
1242	ENSG00000077254	319.5655946	0.000652056	0.155957667	0.004180983	0.996664068	0.999363158	23032	USP33
1243	ENSG00000077264	81.72025899	0.201108682	0.218398373	0.920834162	0.357137016	0.699105156	5063	PAK3
1244	ENSG00000077312	1899.130929	-0.266856246	0.132466911	-2.014512481	0.043955756	0.233674922	6626	SNRPA
1245	ENSG00000077348	43.73676535	-0.237071165	0.320500423	-0.739690646	0.459487725	0.775601315	56915	EXOSC5
1246	ENSG00000077380	995.8579053	0.141088443	0.221377677	0.637320098	0.523916362	0.816519836	1781	DYNC1I2
1247	ENSG00000077420	1093.318886	-0.049299739	0.098452389	-0.500747002	0.616549189	0.862590755	54518	APBB1IP
1248	ENSG00000077454	313.1127042	-0.238626026	0.26329057	-0.90632196	0.364765465	0.705490753	4034	LRCH4
1249	ENSG00000077458	85.19695461	0.386293889	0.219153023	1.762667394	0.077956603	0.325535573	143684	FAM76B
1250	ENSG00000077463	46.33819121	-0.236152098	0.325886712	-0.72464476	0.468669992	0.781647668	51548	SIRT6
1251	ENSG00000077514	336.7144881	0.022396502	0.131433816	0.170401367	0.864694497	0.962734865	10714	POLD3
1252	ENSG00000077522	63.78772169	1.248281133	0.243379587	5.128947539	2.91E-07	2.03E-05	88	ACTN2
1253	ENSG00000077549	4171.71835	0.117607456	0.103973939	1.131124363	0.258002751	0.601505015	832	CAPZB
1254	ENSG00000077585	352.1460136	1.002811118	0.209884099	4.777928027	1.77E-06	9.03E-05	7107	GPR137B
1255	ENSG00000077616	6.513206097	-1.007659273	0.727923266	-1.384293263	0.166268676	NA	10003	NAALAD2
1256	ENSG00000077684	772.5863885	-0.014051331	0.339020267	-0.041446877	0.966939642	0.990521119	79960	JADE1
1257	ENSG00000077713	420.6548853	0.170997255	0.114357962	1.495280717	0.134841195	0.441252943	203427	SLC25A43
1258	ENSG00000077721	1513.201172	-0.184069694	0.082586716	-2.228805101	0.025826875	0.168752466	7319	UBE2A
1259	ENSG00000077782	638.601548	0.201784965	0.147193549	1.370881853	0.170411789	0.497793336	2260	FGFR1
1260	ENSG00000077800	6.443090656	0.192396904	0.726314767	0.264894661	0.791090612	NA	8468	FKBP6
1261	ENSG00000077935	200.2851193	0.006420783	0.424802821	0.015114736	0.987940644	0.995886457	27127	SMC1B
1262	ENSG00000077942	582.6039631	-0.706887188	0.916079621	-0.771643831	0.440325407	0.76468915	2192	FBLN1
1263	ENSG00000077984	1.570214775	-0.190771389	1.295163038	-0.14729527	0.882898966	NA	8530	CST7
1264	ENSG00000078018	87.73511071	1.452800984	0.247042508	5.880773298	4.08E-09	4.39E-07	4133	MAP2
1265	ENSG00000078043	670.3187929	0.861583469	0.178468351	4.827654111	1.38E-06	7.31E-05	9063	PIAS2
1266	ENSG00000078061	1527.018957	-0.137433907	0.189610445	-0.724822448	0.468560962	0.781647668	369	ARAF
1267	ENSG00000078070	177.7796144	0.365816437	0.319256991	1.14583689	0.251862648	0.595806724	56922	MCCC1
1268	ENSG00000078081	2.433846904	1.095132644	1.059773716	1.033364601	0.301433306	NA	27074	LAMP3
1269	ENSG00000078098	0.733051911	0.75448856	1.795425618	0.420228247	0.674318722	NA	2191	FAP
1270	ENSG00000078114	81.65346338	2.115991077	0.405726675	5.215311706	1.84E-07	1.36E-05	10529	NEBL
1271	ENSG00000078124	415.3545906	0.035921281	0.129288208	0.277838804	0.781136103	0.930974919	55331	ACER3
1272	ENSG00000078140	1224.086585	-0.029559642	0.202945186	-0.145653331	0.884195065	0.969086267	3093	UBE2K
1273	ENSG00000078142	439.1388801	0.399920957	0.131676315	3.037151795	0.002388252	0.032285802	5289	PIK3C3
1274	ENSG00000078177	242.4831985	-0.272130259	0.26543249	-1.025233418	0.305253063	0.649395036	55728	N4BP2
1275	ENSG00000078237	250.5407114	-0.03758474	0.165263818	-0.227422675	0.82009509	0.946762586	57103	TIGAR
1276	ENSG00000078246	1410.053616	0.198079564	0.096047313	2.062312393	0.039178004	0.219173198	7289	TULP3
1277	ENSG00000078269	601.7675163	0.007800769	0.108764054	0.071721939	0.942823197	0.983984807	8871	SYNJ2
1278	ENSG00000078304	1777.21001	-0.048357863	0.120416971	-0.401586777	0.687988163	0.893235361	5527	PPP2R5C
1279	ENSG00000078319	277.5410032	0.042320127	0.106873832	0.395982127	0.692118213	0.895081603	NA	PMS2P1
1280	ENSG00000078328	0.476640839	2.35835146	2.544019369	0.927017887	0.353917247	NA	54715	RBFOX1
1281	ENSG00000078369	5717.787745	0.303853551	0.058429353	5.200357957	1.99E-07	1.47E-05	2782	GNB1
1282	ENSG00000078399	935.2065181	-0.036998991	0.096047353	-0.385216148	0.700077281	0.897520351	3205	HOXA9
1283	ENSG00000078401	35.67352079	0.652406017	0.472376614	1.38111413	0.167243872	0.492615494	1906	EDN1
1284	ENSG00000078403	302.8009839	0.2755711	0.150933652	1.8257764	0.06788395	0.299935867	8028	MLLT10
1285	ENSG00000078487	47.76743426	-0.495538778	0.346711662	-1.429253272	0.152931451	0.469334066	55063	ZCWPW1
1286	ENSG00000078618	876.1113023	-0.107667716	0.192415031	-0.559559799	0.575779732	0.842092677	4898	NRDC
1287	ENSG00000078668	569.1270938	0.140587349	0.132407487	1.061777943	0.288336505	0.633168598	7419	VDAC3
1288	ENSG00000078674	711.9137762	-0.085048343	0.126042508	-0.674759204	0.499828763	0.801762842	5108	PCM1
1289	ENSG00000078687	90.29082751	-0.435327544	0.1939611	-2.244406453	0.024806262	0.164502951	57690	TNRC6C
1290	ENSG00000078699	419.4228264	0.379508092	0.109134704	3.477428139	0.000506249	0.00964913	9139	CBFA2T2
1291	ENSG00000078725	136.8789759	-0.587130038	0.175589474	-3.343765571	0.000826495	0.014369522	1620	BRINP1
1292	ENSG00000078747	911.8823005	-0.241801762	0.109601751	-2.206185222	0.027371034	0.174944488	83737	ITCH
1293	ENSG00000078795	53.03705718	0.561056672	0.263175452	2.13187312	0.033017279	0.196706635	27039	PKD2L2
1294	ENSG00000078804	275.245174	0.527474373	0.336066636	1.569552929	0.116519157	0.410011267	58476	TP53INP2
1295	ENSG00000078808	502.0124375	-0.051052288	0.128916637	-0.396010081	0.692097591	0.895081603	51150	SDF4
1296	ENSG00000078814	5.315537939	-0.808207332	0.672067486	-1.202568713	0.229143261	NA	57644	MYH7B
1297	ENSG00000078898	0.43578363	3.153054648	2.860995926	1.102082886	0.270425639	NA	80341	BPIFB2
1298	ENSG00000078900	3.39065445	0.239523885	1.941251591	0.123386317	0.901801191	NA	7161	TP73
1299	ENSG00000078902	195.965571	0.27838835	0.168345004	1.653677527	0.098193051	0.373142408	54472	TOLLIP
1300	ENSG00000078967	649.6878227	0.009903701	0.133375964	0.074254018	0.940808264	0.983556624	51619	UBE2D4
1301	ENSG00000079101	3.811715808	0.385027573	0.9285192	0.414668402	0.678384667	NA	27098	CLUL1
1302	ENSG00000079102	1.0079377	0.65321082	1.59287089	0.410083971	0.681744351	NA	862	RUNX1T1
1303	ENSG00000079112	3.318142414	0.749011653	1.248968903	0.599704004	0.548703519	NA	1015	CDH17
1304	ENSG00000079134	429.0942693	-0.049156319	0.170772561	-0.287846706	0.773464083	0.927470366	9984	THOC1
1305	ENSG00000079150	119.2394328	0.169033797	0.19559024	0.86422409	0.387464801	0.723137425	51661	FKBP7
1306	ENSG00000079156	150.4139611	-0.322188083	0.301433793	-1.068851901	0.285136409	0.630085914	114880	OSBPL6
1307	ENSG00000079215	12.57578051	-0.24911057	1.687033965	-0.147661858	0.882609634	0.96857141	6507	SLC1A3
1308	ENSG00000079246	4086.277621	0.080902335	0.190521378	0.42463652	0.671101666	0.886091768	7520	XRCC5
1309	ENSG00000079257	79.47831875	-0.082879937	0.403978866	-0.205159092	0.837447829	0.953363776	56925	LXN
1310	ENSG00000079263	56.04123565	-0.471503344	0.409508339	-1.151388869	0.249572291	0.592841676	11262	SP140
1311	ENSG00000079277	496.2206082	0.15424333	0.164229458	0.939194049	0.347631124	0.691251784	8569	MKNK1
1312	ENSG00000079308	264.0456647	-0.141284907	0.640078927	-0.220730446	0.825302323	0.947685197	7145	TNS1
1313	ENSG00000079313	316.6572684	-0.427918308	0.268039725	-1.59647346	0.110383127	0.397967301	57455	REXO1
1314	ENSG00000079332	793.8894228	0.056736854	0.100098283	0.566811459	0.570842284	0.839716056	56681	SAR1A
1315	ENSG00000079335	76.56500738	-0.727231519	0.237067138	-3.067618414	0.00215772	0.029814405	8556	CDC14A
1316	ENSG00000079337	135.2015093	-1.260768279	0.164869396	-7.647072833	2.06E-14	6.23E-12	10411	RAPGEF3
1317	ENSG00000079385	28.09264473	0.260444321	0.494113153	0.527094491	0.598127972	0.854364732	634	CEACAM1
1318	ENSG00000079387	745.2564114	-0.236072907	0.10923028	-2.161240511	0.030676766	0.1882625	29843	SENP1
1319	ENSG00000079393	4.22761824	2.577166236	1.137123972	2.266389856	0.023427524	NA	51207	DUSP13
1320	ENSG00000079432	483.8453802	0.400552754	0.210116665	1.906335007	0.056606755	0.269527202	23152	CIC
1321	ENSG00000079435	27.99111621	-0.47264079	0.405786569	-1.164752177	0.244119322	0.586773384	3991	LIPE
1322	ENSG00000079459	1474.053034	0.050277562	0.243743281	0.206272607	0.836577974	0.953017229	2222	FDFT1
1323	ENSG00000079462	204.7898172	-0.129883206	0.189927818	-0.683855618	0.494066342	0.79831602	5050	PAFAH1B3
1324	ENSG00000079482	80.36123221	-0.284430745	0.201072589	-1.41456748	0.157195349	0.476350987	4983	OPHN1
1325	ENSG00000079616	386.125407	-0.432928015	0.166862483	-2.594519797	0.009472316	0.085272167	3835	KIF22
1326	ENSG00000079689	0.693005722	0.758190127	2.050151848	0.369821449	0.711515532	NA	10590	SCGN
1327	ENSG00000079691	490.7157919	-0.081878673	0.107404633	-0.762338371	0.445858078	0.767862632	55604	CARMIL1
1328	ENSG00000079739	1588.281857	0.901687745	0.18290586	4.929791449	8.23E-07	4.73E-05	5236	PGM1
1329	ENSG00000079785	746.7696512	-0.277913037	0.16319146	-1.702987625	0.088570384	0.350575505	1653	DDX1
1330	ENSG00000079805	1436.346043	-0.013024715	0.215060379	-0.060563061	0.951707193	0.986902082	1785	DNM2
1331	ENSG00000079819	2271.454826	-0.228223002	0.092693967	-2.462112786	0.013812122	0.11185078	2037	EPB41L2
1332	ENSG00000079841	0.593912984	1.197323344	2.329959156	0.513881688	0.607334711	NA	22999	RIMS1
1333	ENSG00000079931	1436.941495	0.748585775	0.225448637	3.320427145	0.000898798	0.015359462	26002	MOXD1
1334	ENSG00000079950	673.6008945	0.367037332	0.157957075	2.323652379	0.020144133	0.143077012	8417	STX7
1335	ENSG00000079974	465.5535826	0.313595642	0.173732936	1.805044272	0.071067755	0.308361259	11158	RABL2B
1336	ENSG00000079999	363.6206455	-0.111747223	0.239799158	-0.466003401	0.641213066	0.87373526	9817	KEAP1
1337	ENSG00000080007	2.1561213	-0.452969113	1.082318915	-0.418517229	0.675568993	NA	55510	DDX43
1338	ENSG00000080031	37.71515325	-0.129949348	0.31385572	-0.414041675	0.678843586	0.889552934	5794	PTPRH
1339	ENSG00000080166	3.743106335	-1.696253495	0.955028145	-1.776129325	0.075711604	NA	1638	DCT
1340	ENSG00000080189	314.5706867	0.124430569	0.183175515	0.679296952	0.496949727	0.799815074	51006	SLC35C2
1341	ENSG00000080200	743.0276432	0.628012297	0.197285068	3.183273345	0.001456201	0.021874739	131544	CRYBG3
1342	ENSG00000080224	9.207689641	-0.718783398	0.580608851	-1.237982158	0.215722677	0.555819484	285220	EPHA6
1343	ENSG00000080298	48.54685929	-0.224964056	0.248910395	-0.903795342	0.366103932	0.706143355	5991	RFX3
1344	ENSG00000080345	930.70127	-0.138670764	0.267556628	-0.518285664	0.604258974	0.857737624	55183	RIF1
1345	ENSG00000080371	520.1786885	0.077972408	0.184996344	0.421480804	0.673404026	0.887076037	23011	RAB21
1346	ENSG00000080493	410.5030161	0.132716611	0.220845831	0.600946868	0.547875376	0.827522837	8671	SLC4A4
1347	ENSG00000080503	299.7408905	-0.462715022	0.134867326	-3.43089047	0.000601603	0.01112716	6595	SMARCA2
1348	ENSG00000080546	55.01709746	0.726131604	0.244456194	2.970395611	0.002974165	0.037707957	27244	SESN1
1349	ENSG00000080561	178.5106139	0.357997177	0.136718962	2.618489574	0.008831999	0.081226766	11043	MID2
1350	ENSG00000080573	0.521895324	-0.535515705	2.238837269	-0.239193671	0.81095541	NA	50509	COL5A3
1351	ENSG00000080603	1735.704123	-0.356014712	0.178247988	-1.997300031	0.0457926	0.239429195	10847	SRCAP
1352	ENSG00000080608	655.0450799	-0.433972839	0.14877162	-2.9170405	0.003533699	0.04289786	9933	PUM3
1353	ENSG00000080618	1.508535072	1.735663646	1.324708445	1.31022313	0.190120363	NA	1361	CPB2
1354	ENSG00000080644	9.822147951	-0.065624803	0.51928064	-0.126376372	0.899434005	0.973879144	1136	CHRNA3
1355	ENSG00000080709	0.727598854	4.023410441	2.609919222	1.541584279	0.123174648	NA	3781	KCNN2
1356	ENSG00000080802	1106.959783	-0.13846908	0.098310602	-1.408485735	0.158987288	0.479222375	4850	CNOT4
1357	ENSG00000080815	485.2755468	0.352602097	0.1275762	2.763854835	0.005712295	0.059953605	5663	PSEN1
1358	ENSG00000080819	288.5921251	0.136964969	0.155658512	0.879906711	0.378909849	0.717484944	1371	CPOX
1359	ENSG00000080822	1190.398007	-0.045035921	0.121199407	-0.371585324	0.710201617	0.901760056	56650	CLDND1
1360	ENSG00000080823	264.6261348	-0.459974983	0.178154174	-2.581892818	0.00982601	0.087712468	5891	MOK
1361	ENSG00000080824	18251.93451	-0.15887099	0.14195041	-1.119200641	0.263054552	0.606549621	3320	HSP90AA1
1362	ENSG00000080839	603.6430508	0.053706574	0.123919053	0.433400454	0.664723871	0.883472336	5933	RBL1
1363	ENSG00000080845	1791.355051	-0.154343309	0.169053513	-0.912984925	0.36125047	0.703038795	22839	DLGAP4
1364	ENSG00000080854	15.79765495	-0.040774979	0.453500698	-0.089911612	0.928357454	0.980469452	22997	IGSF9B
1365	ENSG00000080947	24.64976354	0.588838109	0.354667214	1.660255262	0.096863112	0.369819264	114819	CROCCP3
1366	ENSG00000080986	299.8738787	-0.800456974	0.12270068	-6.523655559	6.86E-11	1.12E-08	10403	NDC80
1367	ENSG00000081014	98.50436762	0.121554262	0.222276614	0.546860328	0.584474693	0.847467614	23431	AP4E1
1368	ENSG00000081019	186.6910949	0.353375846	0.204542322	1.727641708	0.08405248	0.340122504	54665	RSBN1
1369	ENSG00000081026	144.4759791	-0.081136136	0.188446164	-0.430553394	0.666793135	0.884251638	260425	MAGI3
1370	ENSG00000081041	382.5322845	0.219770156	0.142808697	1.53891297	0.123825544	0.422345286	2920	CXCL2
1371	ENSG00000081051	13.33564335	-0.862659289	0.723021889	-1.193130252	0.232818365	0.57568271	174	AFP
1372	ENSG00000081052	0.452791173	0.089050724	2.619040788	0.034001274	0.972876135	NA	1286	COL4A4
1373	ENSG00000081059	203.6542633	-0.987936629	0.2916716	-3.38715401	0.000706217	0.012709369	6932	TCF7
1374	ENSG00000081087	287.2275201	0.146084607	0.155455873	0.939717516	0.347362478	0.690992477	28962	OSTM1
1375	ENSG00000081138	4.247281346	3.511206351	2.497145735	1.406087879	0.159698031	NA	1005	CDH7
1376	ENSG00000081148	1.366330616	-2.0106428	1.63734823	-1.22798728	0.219451743	NA	50939	IMPG2
1377	ENSG00000081154	1070.181432	0.110451672	0.146810992	0.75233925	0.45184707	0.77088679	57092	PCNP
1378	ENSG00000081177	163.5977433	0.601728698	0.159870423	3.763852549	0.000167316	0.004020802	55218	EXD2
1379	ENSG00000081181	274.6158555	0.006521873	0.14021309	0.04651401	0.962900567	0.989307994	384	ARG2
1380	ENSG00000081189	162.2924015	-0.42835518	0.441593376	-0.970021752	0.33203565	0.676316298	4208	MEF2C
1381	ENSG00000081277	1.02755383	1.436835903	1.670439193	0.860154568	0.389703844	NA	5317	PKP1
1382	ENSG00000081307	254.7327267	0.168756755	0.159814988	1.05595074	0.290990721	0.635694349	79876	UBA5
1383	ENSG00000081320	206.0378086	-0.406113521	0.340138585	-1.193964867	0.232491711	0.575234966	9262	STK17B
1384	ENSG00000081377	465.4945427	-0.079662752	0.174669436	-0.456077225	0.648334447	0.876516257	8555	CDC14B
1385	ENSG00000081386	119.3753226	-0.087758991	0.182734728	-0.480253491	0.631047155	0.86884185	22869	ZNF510
1386	ENSG00000081665	269.6159408	0.00583517	0.120205766	0.048543181	0.961283351	0.989034082	440515	ZNF506
1387	ENSG00000081692	84.73433172	-0.077570887	0.211261072	-0.367180223	0.71348459	0.903492161	65094	JMJD4
1388	ENSG00000081721	186.0399487	-0.12721023	0.125999748	-1.009607023	0.312683604	0.657552572	11266	DUSP12
1389	ENSG00000081760	209.3453481	-0.146970656	0.140572656	-1.045513827	0.295785553	0.640750749	65985	AACS
1390	ENSG00000081791	631.321184	0.196168314	0.166804829	1.176034982	0.239580898	0.582927709	9812	DELE1
1391	ENSG00000081803	62.5494204	-0.441889401	0.341486595	-1.294016829	0.195659608	0.531740955	93664	CADPS2
1392	ENSG00000081818	0.619289046	1.518228368	1.936908866	0.783840889	0.433133478	NA	56131	PCDHB4
1393	ENSG00000081842	2.693358275	-1.455322624	1.411873916	-1.030773788	0.302646913	NA	56142	PCDHA6
1394	ENSG00000081853	590.3880309	-0.622083161	0.140370525	-4.431722133	9.35E-06	0.000373675	56113	PCDHGA2
1395	ENSG00000081870	817.3694542	0.142359052	0.179354681	0.793729224	0.427353083	0.753881908	51668	HSPB11
1396	ENSG00000081913	370.0663494	-0.182776026	0.103831053	-1.760321408	0.078353326	0.32678273	23239	PHLPP1
1397	ENSG00000081923	39.1533726	-0.287536306	0.306121653	-0.939287708	0.347583048	0.691224931	5205	ATP8B1
1398	ENSG00000081985	0.571928978	2.785308837	2.178706158	1.278423356	0.201100193	NA	3595	IL12RB2
1399	ENSG00000082014	186.1722112	0.267239124	0.15251193	1.752250615	0.079730724	0.329844008	6604	SMARCD3
1400	ENSG00000082068	331.0487669	0.039389565	0.128781396	0.305863786	0.75970836	0.921252362	55100	WDR70
1401	ENSG00000082126	8.547034075	-1.611315677	0.694001788	-2.321774533	0.020245079	NA	58538	MPP4
1402	ENSG00000082146	720.9347696	0.389371179	0.212977801	1.828224243	0.067515904	0.298828228	55437	STRADB
1403	ENSG00000082153	3879.462219	0.306287314	0.229310045	1.335690784	0.181650363	0.511705014	9689	BZW1
1404	ENSG00000082196	3.725680192	-1.367658145	1.172115483	-1.166828836	0.243279499	NA	114899	C1QTNF3
1405	ENSG00000082212	1139.350483	-0.1399518	0.239091261	-0.585348872	0.55831316	0.832432014	4200	ME2
1406	ENSG00000082213	731.664499	-0.147765679	0.139274935	-1.060963904	0.288706306	0.633195357	55322	C5orf22
1407	ENSG00000082258	640.0608173	0.068599777	0.23276893	0.294711913	0.768213962	0.925217668	905	CCNT2
1408	ENSG00000082269	498.0956688	-0.20322994	0.177501243	-1.144949389	0.252230123	0.596180291	57579	FAM135A
1409	ENSG00000082293	0.924578829	1.86291383	2.351391392	0.792260206	0.42820897	NA	1310	COL19A1
1410	ENSG00000082397	788.285656	-0.399769212	1.982487269	-0.20165033	0.840190096	0.954185885	23136	EPB41L3
1411	ENSG00000082438	2117.478657	0.092021687	0.213217695	0.431585603	0.666042624	0.884077291	22837	COBLL1
1412	ENSG00000082458	123.1673355	0.295457872	0.212440586	1.390778843	0.164292501	0.48780283	1741	DLG3
1413	ENSG00000082482	105.605954	-0.536415888	0.300851107	-1.782994567	0.074587188	0.317364595	3776	KCNK2
1414	ENSG00000082497	348.4922789	-0.267883552	0.164912462	-1.624398478	0.104290792	0.386074817	56256	SERTAD4
1415	ENSG00000082512	371.4991724	0.667250972	0.150025842	4.447573586	8.68E-06	0.000353644	7188	TRAF5
1416	ENSG00000082515	201.4990962	-0.485967539	0.216205964	-2.247706444	0.024594915	0.163807704	29093	MRPL22
1417	ENSG00000082516	398.6881199	-0.460987778	0.203186186	-2.268794882	0.023280802	0.158110178	25929	GEMIN5
1418	ENSG00000082641	1036.245337	0.478497197	0.213042882	2.246013542	0.024703141	0.164036729	4779	NFE2L1
1419	ENSG00000082684	7.057565484	4.641505235	2.44396064	1.899173481	0.05754167	NA	54437	SEMA5B
1420	ENSG00000082701	1674.050817	0.125718117	0.071646841	1.754691696	0.079312057	0.328792302	2932	GSK3B
1421	ENSG00000082781	405.5648312	-0.180121121	0.226168593	-0.796402005	0.425798413	0.752566021	3693	ITGB5
1422	ENSG00000082805	515.3996259	0.155983933	0.132917105	1.173542964	0.240578138	0.583921908	23085	ERC1
1423	ENSG00000082898	2375.117799	-0.340684346	0.175420725	-1.942098604	0.052125164	0.25813968	7514	XPO1
1424	ENSG00000082996	614.0410136	0.171433007	0.15343562	1.117296016	0.263867778	0.607221528	11342	RNF13
1425	ENSG00000083093	378.0131346	-0.036911936	0.138811094	-0.265914885	0.790304761	0.934936003	79728	PALB2
1426	ENSG00000083097	277.4443336	0.062785649	0.192432995	0.326272785	0.744217977	0.914964863	23033	DOP1A
1427	ENSG00000083099	553.2216346	-0.024673965	0.148505273	-0.166148745	0.868039894	0.963771082	57226	LYRM2
1428	ENSG00000083123	384.1182325	0.363922954	0.171498948	2.122012744	0.033836668	0.199364155	594	BCKDHB
1429	ENSG00000083168	497.1206205	-0.083424515	0.093312104	-0.894037444	0.371301857	0.71073434	7994	KAT6A
1430	ENSG00000083223	244.7264759	0.102604952	0.144394329	0.710588517	0.477339261	0.786669053	79670	TUT7
1431	ENSG00000083290	6.257661085	-0.448402272	0.624832871	-0.717635535	0.472982041	NA	9706	ULK2
1432	ENSG00000083312	1969.322678	-0.319679897	0.160082178	-1.996973687	0.045828041	0.239489247	3842	TNPO1
1433	ENSG00000083444	1148.545392	0.092636657	0.208446319	0.444414936	0.656742617	0.880183911	5351	PLOD1
1434	ENSG00000083454	179.2947267	-0.376769043	0.227319907	-1.65743972	0.097430607	0.371335789	5026	P2RX5
1435	ENSG00000083457	199.4502502	-0.254651526	0.149455823	-1.703858182	0.088407585	0.35023207	3682	ITGAE
1436	ENSG00000083520	661.7260635	-0.114773161	0.191897061	-0.598097548	0.549774847	0.828417349	22894	DIS3
1437	ENSG00000083535	60.52631008	-0.119797802	0.257283201	-0.46562621	0.641483079	0.87373526	10464	PIBF1
1438	ENSG00000083544	97.96986817	0.673547583	0.177202975	3.80099478	0.000144116	0.003548599	81550	TDRD3
1439	ENSG00000083635	362.3057986	-0.475608331	0.118796868	-4.003542686	6.24E-05	0.001800353	26747	NUFIP1
1440	ENSG00000083642	276.7832265	-0.227209044	0.163527841	-1.389421165	0.164704718	0.488446474	23047	PDS5B
1441	ENSG00000083720	271.1198237	0.096362456	0.149445319	0.644800764	0.519056307	0.813481228	5019	OXCT1
1442	ENSG00000083750	67.79246981	-0.092826713	0.21682805	-0.428112108	0.668569502	0.884905244	10325	RRAGB
1443	ENSG00000083799	204.9829266	0.339263702	0.157417153	2.15518891	0.031147054	0.190039806	1540	CYLD
1444	ENSG00000083807	32.54905616	-0.534498848	0.327481484	-1.632149826	0.102647927	0.3829712	10998	SLC27A5
1445	ENSG00000083812	50.58088848	0.055387919	0.339168723	0.163304915	0.870278364	0.964336718	25799	ZNF324
1446	ENSG00000083814	10.79739282	-0.346091833	0.500542798	-0.69143305	0.489293441	0.794808824	79891	ZNF671
1447	ENSG00000083817	73.07686523	0.192294301	0.189738094	1.013472292	0.310834624	0.655780044	55659	ZNF416
1448	ENSG00000083828	119.8482137	-0.0964474	0.196663437	-0.490418564	0.623837743	0.865330417	54807	ZNF586
1449	ENSG00000083838	47.15598788	0.290269143	0.271745529	1.068165294	0.285445957	0.630172188	55663	ZNF446
1450	ENSG00000083844	279.0835016	0.197384463	0.280392768	0.70395704	0.481459527	0.788653268	9422	ZNF264
1451	ENSG00000083845	13594.95341	-0.032448248	0.118894635	-0.272915996	0.78491779	0.932646716	6193	RPS5
1452	ENSG00000083857	4489.379561	0.065292497	0.392410164	0.166388394	0.867851307	0.963771082	2195	FAT1
1453	ENSG00000083896	1227.571016	-0.07008956	0.144739898	-0.484244914	0.628212065	0.86784242	91746	YTHDC1
1454	ENSG00000083937	227.6256756	0.134791778	0.23743213	0.567706563	0.570234235	0.839562834	25978	CHMP2B
1455	ENSG00000084070	351.0525927	0.358190213	0.199635206	1.794223672	0.072777475	0.31319691	64744	SMAP2
1456	ENSG00000084072	447.4213994	0.234294294	0.098231923	2.385113569	0.01707385	0.128577984	10450	PPIE
1457	ENSG00000084073	630.1929555	-0.406024475	0.163637822	-2.481238573	0.013092671	0.107859442	10269	ZMPSTE24
1458	ENSG00000084090	1516.723506	-0.078014611	0.146964616	-0.530839417	0.595530063	0.85279052	56910	STARD7
1459	ENSG00000084092	350.9460694	-0.117025974	0.143680455	-0.814487776	0.415365572	0.745361627	84273	NOA1
1460	ENSG00000084093	454.266539	0.004025922	0.175400391	0.022952757	0.981687958	0.994420358	5978	REST
1461	ENSG00000084110	1.259054837	-0.093517649	1.711429317	-0.05464301	0.956422873	NA	3034	HAL
1462	ENSG00000084112	605.5925273	0.039761695	0.105310154	0.37756753	0.705751889	0.899907187	54434	SSH1
1463	ENSG00000084207	6722.58965	-0.036161124	0.167106121	-0.216396168	0.828678953	0.949653636	2950	GSTP1
1464	ENSG00000084234	3561.380707	-0.160400129	0.08803906	-1.821920044	0.068467118	0.301726155	334	APLP2
1465	ENSG00000084444	115.0258227	0.639179765	0.17494513	3.653601358	0.000258588	0.005725583	57613	FAM234B
1466	ENSG00000084463	2544.408184	-0.312852459	0.09767513	-3.202989937	0.001360087	0.020853977	51729	WBP11
1467	ENSG00000084623	2971.483362	-0.183803121	0.097668488	-1.881908128	0.059848491	0.277893804	8668	EIF3I
1468	ENSG00000084628	21.13731296	1.650645051	0.504940552	3.268988881	0.001079325	0.017431367	79570	NKAIN1
1469	ENSG00000084636	22.8100672	-0.652912813	0.36394515	-1.793986851	0.072815268	0.313224712	1307	COL16A1
1470	ENSG00000084652	576.9681983	-0.027498017	0.107129217	-0.256680836	0.797425167	0.938772924	200081	TXLNA
1471	ENSG00000084676	515.1636832	0.199215218	0.368080494	0.541227316	0.588350912	0.849216664	8648	NCOA1
1472	ENSG00000084693	1415.256824	0.118254437	0.156961595	0.753397267	0.451211225	0.770706103	60509	AGBL5
1473	ENSG00000084710	2.459825295	0.294783388	2.023812966	0.145657426	0.884191832	NA	22979	EFR3B
1474	ENSG00000084731	314.869557	0.401637704	0.118291838	3.395312054	0.000685504	0.01239593	3797	KIF3C
1475	ENSG00000084733	1986.335985	0.199515412	0.225662664	0.884131247	0.376625367	0.715598935	10890	RAB10
1476	ENSG00000084734	1.526562233	0.6556496	1.611735381	0.406797299	0.68415687	NA	2646	GCKR
1477	ENSG00000084754	925.6466907	-0.025065979	0.153356628	-0.163448942	0.87016497	0.964336718	3030	HADHA
1478	ENSG00000084764	588.9029486	0.142573927	0.116909006	1.219529029	0.222643465	0.563967884	22924	MAPRE3
1479	ENSG00000084774	923.9345064	-0.447179154	0.153071014	-2.921383619	0.003484804	0.042420549	790	CAD
1480	ENSG00000085063	1829.684251	-0.16348629	0.162551757	-1.005749142	0.314536257	0.659314336	966	CD59
1481	ENSG00000085117	101.0409618	-0.431791933	0.270442523	-1.596612576	0.110352094	0.397967301	3732	CD82
1482	ENSG00000085185	179.0480439	-0.053962599	0.28399904	-0.190009794	0.849301456	0.956999673	63035	BCORL1
1483	ENSG00000085224	533.569146	-0.060539807	0.161968405	-0.37377541	0.708571416	0.900933348	546	ATRX
1484	ENSG00000085231	275.6948091	-0.071093514	0.158170248	-0.44947463	0.653089305	0.878637714	102157402	AK6
1485	ENSG00000085265	0.421706144	1.494545665	2.730415935	0.547369229	0.584125091	NA	2219	FCN1
1486	ENSG00000085274	237.3101965	0.240389898	0.153300748	1.568093449	0.116859325	0.41055796	55892	MYNN
1487	ENSG00000085276	128.2622744	-1.882500104	1.592902572	-1.181804925	0.237283113	0.58019305	2122	MECOM
1488	ENSG00000085365	289.6634195	0.317702225	0.148223799	2.143395512	0.032081353	0.193786881	9522	SCAMP1
1489	ENSG00000085377	379.0488795	-0.043552708	0.100623653	-0.432827741	0.665139918	0.883700413	5550	PREP
1490	ENSG00000085382	97.68588543	0.437443427	0.258441275	1.692622154	0.090527411	0.354972556	57531	HACE1
1491	ENSG00000085415	907.1721478	-0.246054359	0.113572414	-2.166497578	0.030273185	0.186642632	81929	SEH1L
1492	ENSG00000085433	161.8471133	0.560113826	0.163230029	3.431438626	0.000600389	0.011114979	22911	WDR47
1493	ENSG00000085449	680.2912371	0.27812587	0.102660334	2.709185331	0.006744865	0.067486712	57590	WDFY1
1494	ENSG00000085465	8.425813166	0.203699483	0.680753596	0.299226452	0.764767268	NA	5016	OVGP1
1495	ENSG00000085491	667.7857926	0.23592942	0.150746951	1.565069266	0.117566669	0.411957234	29957	SLC25A24
1496	ENSG00000085511	626.6072281	0.201377635	0.19611	1.026860616	0.304486102	0.648606611	4216	MAP3K4
1497	ENSG00000085514	125.8752577	0.182051797	0.243712088	0.746995352	0.455066367	0.772574693	29992	PILRA
1498	ENSG00000085552	3.823050008	-2.565099164	1.285635239	-1.995199795	0.046021093	NA	57549	IGSF9
1499	ENSG00000085563	145.4875812	-0.058389207	0.1867858	-0.312599817	0.754584717	0.919634921	5243	ABCB1
1500	ENSG00000085644	128.4102075	-0.114761433	0.25754096	-0.445604587	0.655882896	0.879672589	7760	ZNF213
1501	ENSG00000085662	8599.649935	-0.553404877	0.163989952	-3.374626731	0.000739159	0.013124991	231	AKR1B1
1502	ENSG00000085719	1851.112842	0.164941451	0.10711254	1.539889271	0.123587346	0.421961305	8895	CPNE3
1503	ENSG00000085721	411.8035274	-0.20431273	0.139387898	-1.46578529	0.14270679	0.452112115	54700	RRN3
1504	ENSG00000085733	658.0014144	0.191011337	0.126090774	1.514871631	0.129804916	0.4328368	2017	CTTN
1505	ENSG00000085760	336.0678444	-0.169165579	0.157357677	-1.075038613	0.282357441	0.626437492	4528	MTIF2
1506	ENSG00000085788	174.8746593	0.405463905	0.142268085	2.84999904	0.004371936	0.049978554	23259	DDHD2
1507	ENSG00000085831	197.2271272	1.647795107	0.309142888	5.330205461	9.81E-08	7.94E-06	22996	TTC39A
1508	ENSG00000085832	863.700536	0.207932076	0.11752063	1.769324049	0.076839812	0.322759498	2060	EPS15
1509	ENSG00000085840	686.8021992	-0.469391818	0.076696981	-6.12008209	9.35E-10	1.13E-07	4998	ORC1
1510	ENSG00000085871	283.2711843	-0.176580384	0.129740203	-1.361030584	0.173504025	0.501585708	4258	MGST2
1511	ENSG00000085872	1052.745543	-0.385195007	0.191250786	-2.014083259	0.044000793	0.233852167	10523	CHERP
1512	ENSG00000085978	323.6688125	0.14034231	0.330317582	0.424870843	0.670930831	0.886046357	55054	ATG16L1
1513	ENSG00000085982	229.5219208	-0.335039817	0.141776567	-2.363153687	0.018120153	0.133196451	55230	USP40
1514	ENSG00000085998	465.1770924	-0.052723589	0.120165711	-0.438757353	0.660837365	0.881972785	55624	POMGNT1
1515	ENSG00000085999	282.022615	-0.505589904	0.130940977	-3.861204625	0.000112829	0.002929753	8438	RAD54L
1516	ENSG00000086015	522.3203357	-0.027979362	0.109849941	-0.254705303	0.79895072	0.939077483	23139	MAST2
1517	ENSG00000086061	2534.406088	0.047671156	0.129113809	0.369218108	0.71196516	0.902784644	3301	DNAJA1
1518	ENSG00000086062	1874.228345	0.173879591	0.149457368	1.163405947	0.244664838	0.587465927	2683	B4GALT1
1519	ENSG00000086065	467.9431236	0.179526021	0.151032355	1.188659349	0.234573743	0.57744244	51510	CHMP5
1520	ENSG00000086102	529.5855809	-0.082698873	0.109835057	-0.752936946	0.451487805	0.770817794	4799	NFX1
1521	ENSG00000086159	1.545080938	-2.328807758	1.394229738	-1.670318524	0.09485636	NA	363	AQP6
1522	ENSG00000086189	356.1273921	-0.506590912	0.150067812	-3.375746634	0.000736157	0.013103554	27292	DIMT1
1523	ENSG00000086200	511.0430568	-0.293665348	0.131835823	-2.227507984	0.025913343	0.169041232	51194	IPO11
1524	ENSG00000086232	3737.146418	-0.117993668	0.131362233	-0.898231291	0.369062255	0.709597174	27102	EIF2AK1
1525	ENSG00000086289	1617.783461	-0.037302945	0.191379084	-0.19491652	0.845458301	0.956438456	54749	EPDR1
1526	ENSG00000086300	952.0534011	0.439170199	0.177684581	2.471628081	0.013449936	0.109941956	29887	SNX10
1527	ENSG00000086475	947.6442189	-0.121948397	0.142503998	-0.855754219	0.392133743	0.727302602	22929	SEPHS1
1528	ENSG00000086504	207.6526042	-0.088994157	0.139873035	-0.636249559	0.524613776	0.816805559	10573	MRPL28
1529	ENSG00000086506	16.49817584	0.545986669	0.473315352	1.153536783	0.248690129	0.591683094	3049	HBQ1
1530	ENSG00000086544	27.70309032	0.282038531	0.329951548	0.854787719	0.392668678	0.727921028	80271	ITPKC
1531	ENSG00000086548	1.033347386	2.057098124	1.897430439	1.084149427	0.278298551	NA	4680	CEACAM6
1532	ENSG00000086570	105.20026	0.881273279	0.508589532	1.732779037	0.08313495	0.338395805	2196	FAT2
1533	ENSG00000086589	885.3781721	-0.240799089	0.203945367	-1.180703892	0.237720375	0.580765051	55696	RBM22
1534	ENSG00000086598	3346.195497	0.004420014	0.104169198	0.042431107	0.966155031	0.990194534	10959	TMED2
1535	ENSG00000086619	82.73338629	0.319150321	0.258427407	1.234970873	0.216841344	0.557212638	56605	ERO1B
1536	ENSG00000086666	273.0435597	-0.030857214	0.169903182	-0.181616455	0.855883734	0.959707217	54469	ZFAND6
1537	ENSG00000086696	0.905785861	-0.030957088	1.574813006	-0.019657628	0.984316492	NA	3294	HSD17B2
1538	ENSG00000086712	571.2697392	-0.333868444	0.135242242	-2.468669845	0.013561628	0.110475406	55787	TXLNG
1539	ENSG00000086717	1.446877528	1.566940259	1.223519108	1.280683112	0.200304994	NA	5475	PPEF1
1540	ENSG00000086730	8.864057837	-0.279612265	0.638819882	-0.437701256	0.661602859	NA	7462	LAT2
1541	ENSG00000086758	4348.797867	-0.12820758	0.107374839	-1.194018834	0.232470601	0.575234966	10075	HUWE1
1542	ENSG00000086827	586.8722879	0.025687781	0.122029513	0.210504662	0.833273814	0.951775995	9183	ZW10
1543	ENSG00000086848	350.1126876	0.500712922	0.135902833	3.684344995	0.000229292	0.005209607	79796	ALG9
1544	ENSG00000086967	3.341221215	8.461910301	3.271280492	2.586727223	NA	NA	4606	MYBPC2
1545	ENSG00000087008	144.674015	0.161180113	0.153255897	1.051705781	0.292934558	0.637315947	8310	ACOX3
1546	ENSG00000087053	1286.114363	0.085576879	0.117269716	0.729744061	0.465546643	0.779772102	8898	MTMR2
1547	ENSG00000087074	655.1737056	0.490110846	0.199203133	2.460357113	0.013879883	0.112172344	23645	PPP1R15A
1548	ENSG00000087076	1.864768315	1.440794812	1.417181949	1.016661843	0.309314324	NA	51171	HSD17B14
1549	ENSG00000087077	277.2211236	-0.174025359	0.1398327	-1.244525486	0.213306226	0.554235825	7205	TRIP6
1550	ENSG00000087085	12.25296042	1.318783791	0.47868869	2.754992584	0.005869347	0.061018121	43	ACHE
1551	ENSG00000087086	33382.42534	-0.027299895	0.143083449	-0.190797013	0.848684629	0.956999673	2512	FTL
1552	ENSG00000087087	1144.255719	-0.236678549	0.114265312	-2.071307071	0.038330109	0.216244977	51593	SRRT
1553	ENSG00000087088	652.6665262	-0.046459531	0.458519422	-0.10132511	0.919292384	0.978897745	581	BAX
1554	ENSG00000087095	234.5856286	-0.083566147	0.122449508	-0.682453924	0.494951969	0.798520912	51701	NLK
1555	ENSG00000087111	662.6364657	0.056134792	0.187144535	0.299954216	0.764212079	0.923465267	94005	PIGS
1556	ENSG00000087128	0.620163067	1.446558906	1.97731172	0.731578583	0.464425824	NA	28983	TMPRSS11E
1557	ENSG00000087152	297.9800573	0.106870122	0.121338026	0.880763643	0.378445762	0.717285484	56970	ATXN7L3
1558	ENSG00000087157	172.147035	0.088033725	0.139132712	0.632732041	0.526908642	0.817491379	9489	PGS1
1559	ENSG00000087191	1006.75485	-0.254182127	0.089034067	-2.85488617	0.004305226	0.049413709	5705	PSMC5
1560	ENSG00000087206	133.250465	0.028877947	0.237434708	0.121624791	0.903196179	0.975236464	51720	UIMC1
1561	ENSG00000087250	20.65071188	-0.547238511	0.412068884	-1.328026775	0.184169262	0.515424043	4504	MT3
1562	ENSG00000087253	1.772403184	-0.387431286	2.006529314	-0.193085286	0.846892176	NA	54947	LPCAT2
1563	ENSG00000087258	7.579072062	0.067967489	0.619258265	0.109756289	0.912602658	NA	2775	GNAO1
1564	ENSG00000087263	840.9089606	-0.326018158	0.104999085	-3.104961883	0.001903035	0.026952791	55239	OGFOD1
1565	ENSG00000087266	1519.40719	0.402127771	0.326181368	1.232834887	0.217637372	0.558318358	6452	SH3BP2
1566	ENSG00000087269	796.146176	-0.31300602	0.231327823	-1.353084194	0.176028735	0.504880006	8602	NOP14
1567	ENSG00000087274	2068.892655	0.186599889	0.160782133	1.160576024	0.245814361	0.588606424	118	ADD1
1568	ENSG00000087299	43.94380281	-0.206884033	0.24621203	-0.84026777	0.400758268	0.73390372	79944	L2HGDH
1569	ENSG00000087301	130.2883601	-0.522714819	0.262756135	-1.989353431	0.046662206	0.241200658	57544	TXNDC16
1570	ENSG00000087302	1721.972038	-0.120572426	0.156619101	-0.769844963	0.441391864	0.765354968	51637	RTRAF
1571	ENSG00000087303	71.18864288	-0.538312221	0.6992567	-0.769834914	0.441397826	0.765354968	22795	NID2
1572	ENSG00000087338	99.09624027	0.115351818	0.276604262	0.417028345	0.676657675	0.8887881	64395	GMCL1
1573	ENSG00000087365	1198.172672	-0.215445189	0.132285783	-1.628634489	0.103390419	0.384673421	10992	SF3B2
1574	ENSG00000087448	225.1598502	0.116582819	0.133429337	0.873742021	0.382258761	0.719533202	57542	KLHL42
1575	ENSG00000087460	27389.12731	0.161781919	0.077656566	2.083299948	0.037223892	0.212340795	2778	GNAS
1576	ENSG00000087470	942.5581501	0.010172075	0.118887431	0.085560556	0.931815755	0.981514657	10059	DNM1L
1577	ENSG00000087494	168.5813451	-0.269321947	0.285184952	-0.944376431	0.344977321	0.688136112	5744	PTHLH
1578	ENSG00000087495	18.0955883	0.384785928	0.373910699	1.029085097	0.303439689	0.647420033	116154	PHACTR3
1579	ENSG00000087502	399.8628521	-0.055221101	0.179923581	-0.306914197	0.758908683	0.920952914	51290	ERGIC2
1580	ENSG00000087510	2.953325314	-0.018419055	1.018469231	-0.018085038	0.985571014	NA	7022	TFAP2C
1581	ENSG00000087586	1862.737602	-0.993505445	0.084371876	-11.77531533	5.23E-32	1.74E-28	6790	AURKA
1582	ENSG00000087589	22.62004248	-0.340591115	0.373278597	-0.912431407	0.361541663	0.70316196	57091	CASS4
1583	ENSG00000087842	228.2474479	0.121766036	0.164989831	0.738021457	0.46050141	0.77645365	8544	PIR
1584	ENSG00000087884	40.40041599	-0.378153143	0.266615828	-1.418344686	0.156090156	0.474442798	28971	AAMDC
1585	ENSG00000087903	95.93832808	0.37663759	0.249208472	1.511335415	0.130703015	0.434171139	5990	RFX2
1586	ENSG00000087995	311.7494702	-0.202565219	0.11423733	-1.773196363	0.076196174	0.321406395	339175	METTL2A
1587	ENSG00000088002	0.949851278	0.154278752	1.61577399	0.095482878	0.923931289	NA	6820	SULT2B1
1588	ENSG00000088035	542.5975973	-0.093859385	0.158816351	-0.590993206	0.554524973	0.830313212	29929	ALG6
1589	ENSG00000088038	933.2951447	-0.384155623	0.194561104	-1.974472882	0.048327998	0.246347014	4849	CNOT3
1590	ENSG00000088053	2.354350116	1.214169818	1.124825105	1.079429871	0.280396141	NA	51206	GP6
1591	ENSG00000088179	238.8622087	-0.254014271	0.287755325	-0.882743943	0.377374634	0.716205831	5775	PTPN4
1592	ENSG00000088205	1617.359794	-0.27829622	0.165516464	-1.681380894	0.092688954	0.360411542	8886	DDX18
1593	ENSG00000088247	2504.070148	-0.169643642	0.138056417	-1.228799398	0.219147027	0.559798812	8570	KHSRP
1594	ENSG00000088256	346.5278163	-0.044926765	0.313177036	-0.14345485	0.885930967	0.969693139	2767	GNA11
1595	ENSG00000088280	139.086117	-0.018149662	0.166923062	-0.108730705	0.913416087	0.977548704	55616	ASAP3
1596	ENSG00000088298	222.2802762	0.235267291	0.148079389	1.588791605	0.112107449	0.401530208	55741	EDEM2
1597	ENSG00000088298	222.2802762	0.235267291	0.148079389	1.588791605	0.112107449	0.401530208	111089941	EDEM2
1598	ENSG00000088305	214.6952632	-0.171259553	0.390349882	-0.438733457	0.660854682	0.881972785	1789	DNMT3B
1599	ENSG00000088325	5062.226831	-0.861206337	0.078950806	-10.90813858	1.05E-27	2.34E-24	22974	TPX2
1600	ENSG00000088340	115.3279798	2.613607319	0.41133026	6.354036097	2.10E-10	3.02E-08	NA	FER1L4
1601	ENSG00000088356	190.8460567	-0.153617766	0.124643662	-1.2324555	0.21777898	0.558435088	81572	PDRG1
1602	ENSG00000088367	460.4946633	0.421697304	0.187990023	2.243189811	0.024884577	0.164694549	2036	EPB41L1
1603	ENSG00000088387	378.5097259	-0.014992636	0.116588046	-0.12859497	0.897678147	0.973170139	23348	DOCK9
1604	ENSG00000088448	172.6103146	-0.064688327	0.17003432	-0.380442767	0.703616774	0.898921008	55608	ANKRD10
1605	ENSG00000088451	83.50655401	0.170968548	0.243041894	0.703452994	0.481773491	0.788909024	23483	TGDS
1606	ENSG00000088538	17.53448037	-0.817477954	0.38514804	-2.122503218	0.033795503	0.199323682	1795	DOCK3
1607	ENSG00000088543	9.552318241	2.011965818	0.536669979	3.74898149	0.000177554	0.004246434	51161	C3orf18
1608	ENSG00000088682	444.3487526	-0.019897807	0.123442476	-0.161190929	0.871943026	0.964783002	57017	COQ9
1609	ENSG00000088726	3.573576825	-0.0015358	1.103977501	-0.001391151	0.998890022	NA	55287	TMEM40
1610	ENSG00000088727	86.44410999	-0.052355227	0.178868645	-0.292702095	0.769749868	0.925881333	64147	KIF9
1611	ENSG00000088756	24.71632787	1.422975958	0.668440259	2.128800499	0.03327077	0.197393403	79822	ARHGAP28
1612	ENSG00000088766	2147.453165	-0.30356136	0.215735422	-1.407100225	0.159397671	0.479752678	54675	CRLS1
1613	ENSG00000088808	195.8795842	-0.223440019	0.154880679	-1.442659085	0.14911653	0.462955886	23368	PPP1R13B
1614	ENSG00000088812	859.3590114	0.434261896	0.157237934	2.761813805	0.005748125	0.060254019	8455	ATRN
1615	ENSG00000088826	160.7747973	-0.359605272	0.194792136	-1.846097481	0.064878053	0.292551146	54498	SMOX
1616	ENSG00000088832	11897.63081	0.06315028	0.053179075	1.187502403	0.235029509	0.577674986	2280	FKBP1A
1617	ENSG00000088833	1230.89971	-0.033657813	0.15098683	-0.222918864	0.823598654	0.947376063	55968	NSFL1C
1618	ENSG00000088836	18.68783385	-0.48063863	0.619657917	-0.77565156	0.437954748	0.761961994	83959	SLC4A11
1619	ENSG00000088854	345.8810323	0.319193128	0.190770655	1.673177288	0.0942924	0.363605434	25943	C20orf194
1620	ENSG00000088876	76.91688182	0.332416044	0.279860411	1.187792309	0.234915245	0.577674986	79175	ZNF343
1621	ENSG00000088881	222.4055654	0.829081281	0.630263907	1.315450991	0.188358378	0.520895309	57593	EBF4
1622	ENSG00000088888	1172.22859	0.020609784	0.124195197	0.165946705	0.868198892	0.963894089	57506	MAVS
1623	ENSG00000088899	83.54059414	-0.013537287	0.386283545	-0.035044948	0.972043899	0.991877904	9762	LZTS3
1624	ENSG00000088930	2402.548426	-0.06587983	0.139864077	-0.471027522	0.637621081	0.872445434	22803	XRN2
1625	ENSG00000088970	133.4075547	0.101829081	0.246556661	0.413004784	0.679603108	0.889831782	55857	KIZ
1626	ENSG00000088986	3882.770518	0.07493657	0.080584568	0.929912156	0.352416569	0.695991778	8655	DYNLL1
1627	ENSG00000088992	34.95417932	-0.991383966	0.313672201	-3.160573239	0.00157459	0.023268555	54997	TESC
1628	ENSG00000089006	3251.975513	-0.178110315	0.123862155	-1.437972033	0.15044199	0.464773468	27131	SNX5
1629	ENSG00000089009	20430.23767	-0.065480112	0.081926576	-0.799253609	0.424143372	0.751872069	6128	RPL6
1630	ENSG00000089012	9.409373218	-0.331310235	0.659900213	-0.502061112	0.615624534	0.862081309	55423	SIRPG
1631	ENSG00000089022	775.2223156	0.029861918	0.062058918	0.481186565	0.630383908	0.868474958	8550	MAPKAPK5
1632	ENSG00000089048	301.2523594	-0.239899856	0.213163544	-1.12542629	0.260408436	0.604243011	51575	ESF1
1633	ENSG00000089050	527.7959155	0.128794075	0.192309567	0.669722662	0.503034603	0.803913553	10741	RBBP9
1634	ENSG00000089053	991.4866777	-0.217502704	0.127071454	-1.71165668	0.086959956	0.34704139	51433	ANAPC5
1635	ENSG00000089057	580.7351125	0.21585189	0.141018323	1.530665555	0.125852071	0.425718096	9962	SLC23A2
1636	ENSG00000089060	151.266937	0.1811444	0.171141512	1.058448051	0.289851222	0.63442056	80024	SLC8B1
1637	ENSG00000089063	3283.838745	0.026501591	0.118403116	0.223825111	0.82289339	0.947376063	29058	TMEM230
1638	ENSG00000089091	53.37071142	0.30516061	0.24369728	1.2522118	0.210492697	0.55182406	55184	DZANK1
1639	ENSG00000089094	469.4889687	0.78498978	0.17587068	4.463448815	8.07E-06	0.000332481	84678	KDM2B
1640	ENSG00000089101	2.908970179	1.390504885	1.124375318	1.236691044	0.216201805	NA	26074	CFAP61
1641	ENSG00000089116	3.592589342	-0.516623448	0.844779164	-0.611548521	0.540836507	NA	64211	LHX5
1642	ENSG00000089123	51.61309353	-0.458954464	0.234913274	-1.953718728	0.05073449	0.253977315	55617	TASP1
1643	ENSG00000089127	62.77349078	-0.33655159	0.260217107	-1.293349211	0.195890308	0.532042978	4938	OAS1
1644	ENSG00000089154	950.7734232	-0.242613518	0.114876163	-2.111957016	0.034690136	0.202686904	10985	GCN1
1645	ENSG00000089157	21808.79562	0.050252543	0.095355469	0.527002213	0.598192052	0.854364732	6175	RPLP0
1646	ENSG00000089159	3641.189379	-0.066460525	0.140848596	-0.471857916	0.637028208	0.872021224	5829	PXN
1647	ENSG00000089163	3.45504729	0.566342363	0.806008337	0.70265075	0.482273427	NA	23409	SIRT4
1648	ENSG00000089177	115.1358687	0.080670285	0.218528423	0.369152369	0.712014156	0.902784644	55614	KIF16B
1649	ENSG00000089195	315.3854909	-0.20927192	0.161125701	-1.298811538	0.194008614	0.529696734	51605	TRMT6
1650	ENSG00000089199	30.24862817	0.475957734	0.484911558	0.98153514	0.326328915	0.671188182	1114	CHGB
1651	ENSG00000089220	1313.418117	0.178383886	0.066092025	2.699022846	0.00695434	0.068936578	5037	PEBP1
1652	ENSG00000089234	480.8597557	-0.10166666	0.121034447	-0.839981196	0.40091893	0.734130697	8315	BRAP
1653	ENSG00000089248	796.3365189	-0.007736594	0.143377286	-0.053959691	0.956967279	0.988041638	10961	ERP29
1654	ENSG00000089280	3352.385279	-0.135179083	0.127715018	-1.058443129	0.289853466	0.63442056	2521	FUS
1655	ENSG00000089289	485.8303345	0.069193589	0.104166628	0.664258703	0.506524748	0.805575653	3476	IGBP1
1656	ENSG00000089327	8941.549154	-0.356173917	0.139605257	-2.551293014	0.010732405	0.093754026	53827	FXYD5
1657	ENSG00000089335	212.818903	0.189585939	0.252212229	0.751692096	0.452236245	0.771173687	55900	ZNF302
1658	ENSG00000089351	406.4480572	0.15879162	0.171120128	0.927954076	0.353431392	0.69696294	57655	GRAMD1A
1659	ENSG00000089486	443.3434612	0.10579903	0.193342949	0.547209144	0.584235055	0.847284876	29965	CDIP1
1660	ENSG00000089505	69.66315336	0.111464638	0.227154702	0.490699232	0.62363919	0.865330417	113540	CMTM1
1661	ENSG00000089558	11.75273673	-0.951420783	0.459840969	-2.069021348	0.038544083	0.216962389	23415	KCNH4
1662	ENSG00000089597	4083.467924	0.110106452	0.172760309	0.637336508	0.523905676	0.816519836	23193	GANAB
1663	ENSG00000089639	77.00695304	-0.141239297	0.334380743	-0.422390642	0.672739907	0.886766404	51291	GMIP
1664	ENSG00000089682	180.2700132	-0.104248994	0.181361846	-0.574812155	0.565418345	0.836198623	55285	RBM41
1665	ENSG00000089685	637.4543488	-0.832350518	0.090852	-9.161609191	5.11E-20	3.53E-17	332	BIRC5
1666	ENSG00000089692	8.587510681	0.199418859	0.580223125	0.3436934	0.731076875	NA	3902	LAG3
1667	ENSG00000089693	1848.085721	-0.190019022	0.1420666	-1.337534808	0.181048128	0.510849037	8079	MLF2
1668	ENSG00000089723	294.8179754	-1.129361516	0.239473604	-4.716016695	2.41E-06	0.000117572	78990	OTUB2
1669	ENSG00000089737	1955.274683	-0.117033402	0.080012171	-1.462694999	0.143550855	0.453633492	57062	DDX24
1670	ENSG00000089775	266.5314322	0.227855087	0.190706955	1.194791703	0.232168423	0.57507129	7597	ZBTB25
1671	ENSG00000089818	302.0498026	-0.105574078	0.134197437	-0.786707112	0.43145334	0.756350416	25977	NECAP1
1672	ENSG00000089820	1289.056308	-0.283437334	0.159490153	-1.777146298	0.075544172	0.320345744	393	ARHGAP4
1673	ENSG00000089847	7.311880308	-0.845997033	0.61421388	-1.377365541	0.168399261	NA	170961	ANKRD24
1674	ENSG00000089876	641.4114644	0.798525465	0.139544825	5.722358119	1.05E-08	1.02E-06	55760	DHX32
1675	ENSG00000089902	868.2420451	0.292374516	0.143895969	2.031846473	0.042169201	0.228305172	23186	RCOR1
1676	ENSG00000089916	257.0642601	0.20956479	0.154154309	1.359448142	0.174004625	0.502027196	55668	GPATCH2L
1677	ENSG00000090006	959.5256576	-0.294189587	0.235279177	-1.250385142	0.211158889	0.552535789	8425	LTBP4
1678	ENSG00000090013	228.185951	0.834281346	0.260960927	3.196958852	0.001388847	0.021165102	645	BLVRB
1679	ENSG00000090020	890.1877008	0.210354074	0.151686069	1.38677253	0.165511136	0.49003845	6548	SLC9A1
1680	ENSG00000090054	672.798991	-0.035252201	0.122886021	-0.286869089	0.774212559	0.927810889	10558	SPTLC1
1681	ENSG00000090060	2061.302463	-0.221557178	0.109139124	-2.030043592	0.042352108	0.228985413	10914	PAPOLA
1682	ENSG00000090061	2625.754911	-0.295923919	0.141455352	-2.091995209	0.036438944	0.209365143	8812	CCNK
1683	ENSG00000090097	116.0717767	0.102130501	0.225503045	0.452900761	0.650620203	0.877606321	57060	PCBP4
1684	ENSG00000090238	43.8831739	-0.168696789	0.280147935	-0.60217038	0.54706073	0.827127362	83719	YPEL3
1685	ENSG00000090263	824.9694492	-0.1156464	0.233906443	-0.49441306	0.621014493	0.864189677	51650	MRPS33
1686	ENSG00000090266	579.8824856	0.142916571	0.092450386	1.54587316	0.122135204	0.42043435	4708	NDUFB2
1687	ENSG00000090273	2030.493666	-0.316466165	0.117356778	-2.696616002	0.007004799	0.069196621	10726	NUDC
1688	ENSG00000090316	1837.226045	-0.15400903	0.203141505	-0.758136697	0.448369153	0.768925849	10296	MAEA
1689	ENSG00000090339	1798.240784	0.110751841	0.154611742	0.71632232	0.473792348	0.784578781	3383	ICAM1
1690	ENSG00000090372	505.783051	-0.150635745	0.259393428	-0.580723061	0.561427117	0.833965362	29888	STRN4
1691	ENSG00000090376	303.9773543	-0.069242778	0.138501752	-0.499941534	0.617116246	0.862700623	11213	IRAK3
1692	ENSG00000090382	0.784295076	-2.505374778	1.74437187	-1.436261855	0.150927844	NA	4069	LYZ
1693	ENSG00000090432	263.9976725	0.042124386	0.134642271	0.312861521	0.754385873	0.919594631	79594	MUL1
1694	ENSG00000090447	149.0296025	-0.233045297	0.231615829	-1.006171722	0.314332973	0.659057619	7023	TFAP4
1695	ENSG00000090470	136.0786666	-0.326228138	0.171517831	-1.902007137	0.057170222	0.271060329	10081	PDCD7
1696	ENSG00000090487	1279.956882	0.297670891	0.092199642	3.228547141	0.001244208	0.019389466	51324	SPG21
1697	ENSG00000090520	627.2954133	-0.010584916	0.099777073	-0.106085656	0.915514392	0.978333694	51726	DNAJB11
1698	ENSG00000090530	1508.061865	-0.507781359	0.126107363	-4.026579778	5.66E-05	0.001637542	55214	P3H2
1699	ENSG00000090539	1.264861808	1.026065861	1.365404109	0.751474127	0.452367366	NA	8646	CHRD
1700	ENSG00000090554	13.6516666	-0.308537452	0.85355435	-0.361473704	0.717745359	0.905298075	2323	FLT3LG
1701	ENSG00000090565	41.57771789	0.772117753	0.3197661	2.414632925	0.015751075	0.12159343	9727	RAB11FIP3
1702	ENSG00000090581	191.2683981	0.274564788	0.190469103	1.441518777	0.149438177	0.463594554	84572	GNPTG
1703	ENSG00000090612	256.7421331	0.246435428	0.170603008	1.444496382	0.148599397	0.46199601	10795	ZNF268
1704	ENSG00000090615	331.9398384	-0.006181291	0.185320681	-0.033354564	0.973391842	0.992149087	2802	GOLGA3
1705	ENSG00000090621	2345.054639	-0.200510603	0.163228721	-1.22840271	0.219295831	0.559974565	8761	PABPC4
1706	ENSG00000090659	9.049276148	0.248139977	0.512009228	0.484639657	0.627931977	NA	30835	CD209
1707	ENSG00000090661	57.75507788	0.969805749	0.268833904	3.607453285	0.000309217	0.006570126	79603	CERS4
1708	ENSG00000090674	152.6225948	0.14088588	0.248950036	0.565920303	0.571447959	0.840024286	57192	MCOLN1
1709	ENSG00000090686	542.1875944	-0.00528966	0.140625922	-0.037615113	0.969994558	0.991210434	84196	USP48
1710	ENSG00000090776	36.09600881	-0.18150021	0.317616796	-0.571443993	0.567698715	0.837556679	1947	EFNB1
1711	ENSG00000090857	1633.307037	0.062512537	0.069094869	0.904734864	0.365605866	0.70603003	55066	PDPR
1712	ENSG00000090861	515.4319871	-5.08E-06	0.303007728	-1.68E-05	0.999986633	0.999986633	16	AARS
1713	ENSG00000090863	1966.710174	0.458970245	0.176498832	2.600415204	0.009311103	0.084085902	2734	GLG1
1714	ENSG00000090889	540.1228935	-0.785778684	0.12706867	-6.18389003	6.25E-10	7.96E-08	24137	KIF4A
1715	ENSG00000090905	772.9365113	-0.270575049	0.089204479	-3.033200272	0.00241975	0.032535624	27327	TNRC6A
1716	ENSG00000090924	398.8521449	-0.025459324	0.217441894	-0.117085642	0.906792188	0.975772518	64857	PLEKHG2
1717	ENSG00000090932	62.54725769	0.051100414	0.268746367	0.190143644	0.849196571	0.956999673	10683	DLL3
1718	ENSG00000090971	35.98199519	-0.185432355	0.422880996	-0.438497726	0.661025518	0.881984932	57106	NAT14
1719	ENSG00000090975	313.6903581	-0.017834453	0.198569745	-0.089814556	0.928434581	0.980469452	57605	PITPNM2
1720	ENSG00000090989	275.8657664	0.224025232	0.206250346	1.086181124	0.277398867	0.621646053	55763	EXOC1
1721	ENSG00000091009	678.3534433	-0.23648408	0.189761165	-1.246219586	0.21268379	0.553801652	54439	RBM27
1722	ENSG00000091039	740.71909	-0.001514492	0.168798323	-0.008972198	0.992841318	0.997480996	114882	OSBPL8
1723	ENSG00000091073	201.6644826	0.02177973	0.173979434	0.125185661	0.900376569	0.97431344	113878	DTX2
1724	ENSG00000091106	8.585133749	-0.350179476	0.616750945	-0.567781012	0.570183674	NA	58484	NLRC4
1725	ENSG00000091127	655.3565221	-0.280053105	0.099138884	-2.824856349	0.004730182	0.052835337	54517	PUS7
1726	ENSG00000091128	0.724876131	3.093177474	1.877457177	1.647535566	0.099448012	NA	22798	LAMB4
1727	ENSG00000091129	340.097506	1.039836386	0.247279959	4.205097704	2.61E-05	0.000876945	4897	NRCAM
1728	ENSG00000091136	2663.282992	-0.11085702	0.093328547	-1.187814693	0.234906424	0.577674986	3912	LAMB1
1729	ENSG00000091137	1.016120537	-1.239629492	1.715834735	-0.722464388	0.470009012	NA	5172	SLC26A4
1730	ENSG00000091140	559.2714303	0.22373721	0.199701117	1.120360337	0.26256024	0.606122784	1738	DLD
1731	ENSG00000091157	145.0959054	0.050931246	0.151266633	0.336698485	0.736344206	0.913395939	23335	WDR7
1732	ENSG00000091164	1353.635765	0.022025194	0.133378843	0.165132591	0.868839621	0.96396312	9352	TXNL1
1733	ENSG00000091181	0.460700731	-2.67745911	2.694714057	-0.993596743	0.320419231	NA	3568	IL5RA
1734	ENSG00000091262	52.84513942	-0.345158222	0.250403009	-1.378410843	0.168076478	0.493976348	368	ABCC6
1735	ENSG00000091317	316.2242145	-0.320920267	0.122223247	-2.62568926	0.008647372	0.079896283	54918	CMTM6
1736	ENSG00000091409	170.9739534	0.265894836	0.35870254	0.74126834	0.458530754	0.775032877	3655	ITGA6
1737	ENSG00000091428	1.06099095	2.168108728	1.890563063	1.146805822	0.251461882	NA	11069	RAPGEF4
1738	ENSG00000091436	496.609661	-0.188670564	0.247406597	-0.762593102	0.445706099	0.76775544	51776	MAP3K20
1739	ENSG00000091482	8.680113892	1.526226598	0.991377561	1.53950085	0.12368207	NA	23676	SMPX
1740	ENSG00000091483	698.5837075	-0.108582521	0.144305219	-0.752450414	0.451780239	0.77088679	2271	FH
1741	ENSG00000091490	1327.007692	0.595062548	0.246125406	2.417720946	0.015618049	0.120999419	23231	SEL1L3
1742	ENSG00000091513	0.445616222	0.295565519	2.374704436	0.124464129	0.9009478	NA	7018	TF
1743	ENSG00000091527	3567.910576	-0.104223007	0.159076604	-0.655174961	0.512355114	0.81010321	55573	CDV3
1744	ENSG00000091536	1.594244317	2.86492169	1.50796305	1.899861996	0.057451233	NA	51168	MYO15A
1745	ENSG00000091542	673.3372629	0.563273749	0.18099251	3.112138443	0.001857374	0.026507017	54890	ALKBH5
1746	ENSG00000091583	0.827790129	0.307304447	1.600425787	0.192014181	0.847731097	NA	350	APOH
1747	ENSG00000091592	58.99032687	0.052503983	0.247165207	0.212424651	0.831775756	0.951076545	22861	NLRP1
1748	ENSG00000091622	46.58304588	0.423690711	0.301598619	1.404816484	0.160075856	0.480564064	83394	PITPNM3
1749	ENSG00000091640	216.2827925	0.399880396	0.148843023	2.686591471	0.007218518	0.070575574	9552	SPAG7
1750	ENSG00000091651	401.9005074	-0.383648339	0.147201503	-2.60628004	0.009153159	0.083197574	23594	ORC6
1751	ENSG00000091656	888.8131378	-0.356152638	0.18960018	-1.878440396	0.060320944	0.279246215	79776	ZFHX4
1752	ENSG00000091732	663.1738588	0.170917573	0.153287225	1.115015118	0.264843943	0.608308508	51530	ZC3HC1
1753	ENSG00000091831	3.314561072	-1.290891987	1.220934592	-1.057298234	0.290375499	NA	2099	ESR1
1754	ENSG00000091844	117.165613	0.335674568	0.292748269	1.146632118	0.251533697	0.595529389	26575	RGS17
1755	ENSG00000091879	3.286460336	-1.046587419	0.902106187	-1.160159895	0.245983712	NA	285	ANGPT2
1756	ENSG00000091947	81.21227649	-0.299260714	0.202858049	-1.475222286	0.140152792	0.448306146	84336	TMEM101
1757	ENSG00000091986	746.2824905	-1.625654777	0.286773774	-5.668770736	1.44E-08	1.38E-06	151887	CCDC80
1758	ENSG00000092010	1535.229986	-0.053300727	0.099154282	-0.537553454	0.590885372	0.850460458	5720	PSME1
1759	ENSG00000092020	172.2947036	0.040155023	0.225042378	0.17843316	0.858382809	0.960566098	55012	PPP2R3C
1760	ENSG00000092036	61.79280577	0.06755248	0.249240066	0.271033789	0.786365045	0.933091271	54930	HAUS4
1761	ENSG00000092068	1.416293784	0.387937487	1.521302354	0.255003541	0.798720364	NA	23428	SLC7A8
1762	ENSG00000092094	166.7491246	-0.056991631	0.133857757	-0.425762631	0.670280819	0.885604438	55644	OSGEP
1763	ENSG00000092096	29.04065884	0.117307988	0.460153301	0.254932406	0.798775306	0.939077483	51310	SLC22A17
1764	ENSG00000092098	147.179895	-0.049065922	0.209276902	-0.23445455	0.814632114	0.94521552	55072	RNF31
1765	ENSG00000092108	281.9197457	0.07141132	0.159134549	0.448748059	0.653613412	0.878839715	23256	SCFD1
1766	ENSG00000092140	259.4583356	-0.659404286	0.190383448	-3.463558905	0.00053308	0.010055093	55632	G2E3
1767	ENSG00000092148	499.0903764	0.064720214	0.141648757	0.45690633	0.647738374	0.876266008	25831	HECTD1
1768	ENSG00000092199	4277.583013	-0.230475391	0.102021541	-2.25908556	0.023878063	0.16120142	3183	HNRNPC
1769	ENSG00000092200	0.402075298	0.586653967	3.163050717	0.185470933	0.852859677	NA	57096	RPGRIP1
1770	ENSG00000092201	1493.671861	-0.372666152	0.161923157	-2.301500029	0.021363384	0.149036809	11198	SUPT16H
1771	ENSG00000092203	641.9468168	0.054510957	0.083648091	0.651670058	0.514614042	0.811062238	9878	TOX4
1772	ENSG00000092208	135.0931213	-0.494150051	0.163545307	-3.02148719	0.002515363	0.033416721	8487	GEMIN2
1773	ENSG00000092295	9.191564642	0.081161166	0.677778157	0.119745916	0.904684427	NA	7051	TGM1
1774	ENSG00000092330	173.1807877	-0.170778217	0.207680002	-0.822314208	0.410898093	0.741939534	26277	TINF2
1775	ENSG00000092377	4.037368371	-0.683393679	0.838385607	-0.815130501	0.414997614	NA	90665	TBL1Y
1776	ENSG00000092421	933.3245569	0.419445521	0.588437535	0.712812313	0.475961905	0.786023154	57556	SEMA6A
1777	ENSG00000092439	350.6724718	0.022959925	0.157968514	0.145344945	0.884438531	0.969137887	54822	TRPM7
1778	ENSG00000092445	99.67132264	-0.116110643	0.20714098	-0.560539217	0.575111698	0.841980826	7301	TYRO3
1779	ENSG00000092470	241.1344016	-0.048466383	0.124213194	-0.390187077	0.696398217	0.896424571	79968	WDR76
1780	ENSG00000092529	2.896088912	2.560678281	1.152045705	2.222722823	0.026234496	NA	825	CAPN3
1781	ENSG00000092531	637.3875037	-0.112905791	0.146704905	-0.769611559	0.441530346	0.765382	8773	SNAP23
1782	ENSG00000092607	377.9532962	0.275016626	0.12567208	2.188366942	0.028642884	0.179620822	6913	TBX15
1783	ENSG00000092621	359.5232712	0.1165743	0.311357714	0.374406332	0.708102032	0.900682661	26227	PHGDH
1784	ENSG00000092758	0.787605338	3.083873478	1.875325324	1.6444472	0.100083862	NA	1299	COL9A3
1785	ENSG00000092820	3320.621215	-0.122719087	0.192700869	-0.636837224	0.524230877	0.816519836	7430	EZR
1786	ENSG00000092841	8678.032418	0.205087688	0.093427794	2.195146426	0.028153096	0.177816553	4637	MYL6
1787	ENSG00000092847	407.7404794	-0.007485219	0.11051109	-0.06773274	0.945998387	0.984886069	26523	AGO1
1788	ENSG00000092853	282.0593051	-0.50691056	0.172295446	-2.942100738	0.003259939	0.040383651	63967	CLSPN
1789	ENSG00000092871	580.5857897	-0.249705302	0.104752006	-2.383775858	0.017136036	0.128830006	117584	RFFL
1790	ENSG00000092929	76.01206101	-0.036616594	0.372307273	-0.098350467	0.921654006	0.979355346	201294	UNC13D
1791	ENSG00000092931	1244.423388	-0.108969046	0.15793742	-0.689950775	0.490225143	0.794919023	79157	MFSD11
1792	ENSG00000092964	204.3046993	0.832536727	0.91973856	0.905188456	0.365365556	0.705860993	1808	DPYSL2
1793	ENSG00000092969	3859.918162	-0.740304964	0.142031105	-5.212273498	1.87E-07	1.38E-05	7042	TGFB2
1794	ENSG00000092978	268.0393749	0.240744112	0.137818033	1.746825918	0.080667539	0.332138958	55105	GPATCH2
1795	ENSG00000093000	691.2944221	-0.172391434	0.081384378	-2.118237414	0.034154966	0.200276445	10762	NUP50
1796	ENSG00000093009	171.5940397	-0.547906981	0.154654978	-3.542769761	0.000395948	0.00790868	8318	CDC45
1797	ENSG00000093010	445.9738884	0.007955348	0.236346017	0.033659752	0.973148474	0.991951598	1312	COMT
1798	ENSG00000093072	0.538439001	-1.256945716	2.093052147	-0.600532442	0.548151447	NA	51816	ADA2
1799	ENSG00000093100	147.5339161	0.391607956	0.210963917	1.856279319	0.063413755	0.288880069	NA
1800	ENSG00000093144	515.65526	0.102476895	0.20421477	0.501809417	0.615801589	0.862098115	55862	ECHDC1
1801	ENSG00000093167	305.4291697	-0.008557471	0.160863631	-0.053197056	0.957574902	0.98826989	9209	LRRFIP2
1802	ENSG00000093183	168.3093936	0.024157891	0.157174406	0.153701177	0.877845357	0.966819437	9117	SEC22C
1803	ENSG00000093217	86.20243087	0.25480526	0.189585868	1.344009775	0.178945226	0.508503531	9942	XYLB
1804	ENSG00000094631	466.1253825	0.400718914	0.124188455	3.226700223	0.001252266	0.019499847	10013	HDAC6
1805	ENSG00000094755	0.648122587	-1.23961966	1.872974236	-0.661845548	0.508070212	NA	2568	GABRP
1806	ENSG00000094804	961.0956345	-0.519717596	0.134199923	-3.872711579	0.000107631	0.002827829	990	CDC6
1807	ENSG00000094841	82.4922379	1.207348836	0.243487026	4.958575633	7.10E-07	4.16E-05	139596	UPRT
1808	ENSG00000094880	578.8189405	-0.029329747	0.176369112	-0.166297526	0.867922813	0.963771082	8697	CDC23
1809	ENSG00000094914	428.9129634	0.02123677	0.178824171	0.118757828	0.905467221	0.975590694	8086	AAAS
1810	ENSG00000094916	4452.262388	0.04056458	0.103286053	0.39274015	0.694511413	0.89610799	23468	CBX5
1811	ENSG00000094975	862.4749342	0.205674588	0.157174469	1.308575047	0.190678338	0.524476914	51430	SUCO
1812	ENSG00000095002	804.0478169	-0.141076608	0.166268576	-0.848486293	0.396167203	0.729975768	4436	MSH2
1813	ENSG00000095015	385.1202815	-0.145109007	0.156952308	-0.924542043	0.355204172	0.698495003	4214	MAP3K1
1814	ENSG00000095059	248.325262	-0.210502229	0.188993175	-1.113808626	0.265361296	0.608793316	1725	DHPS
1815	ENSG00000095066	81.20014335	0.33188133	0.244436146	1.357742441	0.174545425	0.502644566	29911	HOOK2
1816	ENSG00000095139	3165.074027	-0.247790638	0.167374003	-1.480460728	0.138750334	0.446670979	372	ARCN1
1817	ENSG00000095203	353.362417	-0.259613938	0.128075225	-2.027042611	0.042658055	0.230017571	54566	EPB41L4B
1818	ENSG00000095209	350.8271229	-0.155006841	0.135897013	-1.140619926	0.254028122	0.598204668	55151	TMEM38B
1819	ENSG00000095261	848.0932054	-0.344231191	0.120408923	-2.858851182	0.004251782	0.048997192	5711	PSMD5
1820	ENSG00000095303	102.8554645	1.163051874	0.343037391	3.390452191	0.000697774	0.012568737	5742	PTGS1
1821	ENSG00000095319	1571.498858	-0.538932242	0.1209574	-4.455554136	8.37E-06	0.000341435	23511	NUP188
1822	ENSG00000095321	140.8777461	0.358559213	0.200760993	1.786000398	0.074099194	0.316735833	1384	CRAT
1823	ENSG00000095380	260.6773404	-0.002721128	0.149593181	-0.018190189	0.98548713	0.995412104	54187	NANS
1824	ENSG00000095383	353.4582391	0.11394634	0.153327879	0.743154739	0.457388002	0.774357493	55357	TBC1D2
1825	ENSG00000095397	24.39944823	1.147918465	0.462034057	2.484488853	0.012973757	0.107188966	25861	WHRN
1826	ENSG00000095464	1.316216994	-0.036094712	1.731304449	-0.020848275	0.983366688	NA	5146	PDE6C
1827	ENSG00000095485	422.3892721	-0.164126204	0.093808645	-1.749585067	0.080189938	0.331058771	55280	CWF19L1
1828	ENSG00000095539	68.49842918	0.204932803	0.221947773	0.923337957	0.355831113	0.698932834	57715	SEMA4G
1829	ENSG00000095564	548.3190661	0.089439	0.125472946	0.712815018	0.475960232	0.786023154	9044	BTAF1
1830	ENSG00000095574	475.6657438	-0.224299752	0.106814891	-2.099892152	0.035738329	0.206728111	64376	IKZF5
1831	ENSG00000095587	22.00187175	-0.60980005	0.469094985	-1.299950052	0.193618089	0.52928631	7093	TLL2
1832	ENSG00000095596	5.829127842	0.297756696	0.627345501	0.474629524	0.635051059	NA	1592	CYP26A1
1833	ENSG00000095637	61.00126177	-0.524796948	0.290366771	-1.807358831	0.070706349	0.307356871	10580	SORBS1
1834	ENSG00000095713	169.8605604	0.76448312	0.292644257	2.61232914	0.008992763	0.082090057	55118	CRTAC1
1835	ENSG00000095739	144.5544024	0.811651196	0.239358776	3.390939781	0.000696534	0.012557711	25805	BAMBI
1836	ENSG00000095752	55.23957984	-0.32260012	0.332791702	-0.969375492	0.332357876	0.676804098	3589	IL11
1837	ENSG00000095777	249.5275165	0.552108258	0.191037948	2.890044958	0.003851867	0.045436127	53904	MYO3A
1838	ENSG00000095787	2601.263973	-0.035690442	0.118695992	-0.300687844	0.763652539	0.923281614	51322	WAC
1839	ENSG00000095794	153.5700629	0.23441611	0.155603363	1.506497716	0.131939453	0.436176822	1390	CREM
1840	ENSG00000095906	54.26083146	-0.289381521	0.271953684	-1.064083843	0.287290719	0.632191354	10101	NUBP2
1841	ENSG00000095917	2.32794368	1.333579336	1.51057226	0.882830548	0.377327833	NA	23430	TPSD1
1842	ENSG00000095932	26.7107945	-0.437027981	0.677264142	-0.645284393	0.518742905	0.813349195	284422	SMIM24
1843	ENSG00000095951	1468.26137	0.363316749	0.086585017	4.19606948	2.72E-05	0.000908045	3096	HIVEP1
1844	ENSG00000096060	405.5260384	-0.431509286	0.187182157	-2.305290703	0.021150298	0.148066896	2289	FKBP5
1845	ENSG00000096063	1177.80503	-0.099303788	0.122744134	-0.809030823	0.418497417	0.747278745	6732	SRPK1
1846	ENSG00000096070	995.0039698	-0.040251251	0.094519349	-0.425851973	0.670215713	0.885604438	27154	BRPF3
1847	ENSG00000096080	521.4691376	-0.291216663	0.126282328	-2.306076134	0.021106379	0.147966667	55168	MRPS18A
1848	ENSG00000096092	149.0912821	-0.228940648	0.190969439	-1.198833951	0.230592518	0.572601815	28978	TMEM14A
1849	ENSG00000096093	361.9825858	0.37837531	0.157844222	2.397143871	0.016523434	0.125568053	114327	EFHC1
1850	ENSG00000096384	25985.06423	-0.135141997	0.112229338	-1.204159255	0.228528031	0.5696913	3326	HSP90AB1
1851	ENSG00000096401	1688.29717	0.026713138	0.13073625	0.204328467	0.838096826	0.953568896	988	CDC5L
1852	ENSG00000096433	1855.407989	0.655277428	0.147625407	4.438784915	9.05E-06	0.000364682	3710	ITPR3
1853	ENSG00000096654	81.34941403	0.781668149	0.25456042	3.07065863	0.002135872	0.029635409	7738	ZNF184
1854	ENSG00000096696	1512.738267	0.313010507	0.250850945	1.247794808	0.212106211	0.553661772	1832	DSP
1855	ENSG00000096717	196.1469825	-0.109932574	0.186531973	-0.589349764	0.555626669	0.830780707	23411	SIRT1
1856	ENSG00000096746	878.4513514	-0.027008171	0.128040899	-0.210933939	0.83293882	0.951590125	3189	HNRNPH3
1857	ENSG00000096872	71.69060633	-0.125199584	0.258446556	-0.484431235	0.628079856	0.86784242	80173	IFT74
1858	ENSG00000096968	25.09410007	-0.088633546	0.351078757	-0.252460577	0.800685082	0.939709881	3717	JAK2
1859	ENSG00000096996	1.657553515	0.657690078	1.337456127	0.491747029	0.622898187	NA	3594	IL12RB1
1860	ENSG00000097007	728.3203104	0.168801663	0.141530947	1.192683763	0.232993247	0.575901469	25	ABL1
1861	ENSG00000097021	830.5245982	0.081613863	0.151912683	0.537241927	0.591100514	0.850460458	11332	ACOT7
1862	ENSG00000097033	1245.752915	0.110757723	0.101371955	1.092587416	0.27457499	0.618435548	51100	SH3GLB1
1863	ENSG00000097046	264.1551938	-0.148061285	0.13916325	-1.063939548	0.287356086	0.632196037	8317	CDC7
1864	ENSG00000097096	51.89197505	-0.006383989	0.258443092	-0.02470172	0.980292883	0.993720747	84144	SYDE2
1865	ENSG00000099194	7022.977658	1.041841529	0.341194638	3.053510845	0.002261805	0.030974159	6319	SCD
1866	ENSG00000099203	101.084865	-0.477550057	0.264862223	-1.803013098	0.071386158	0.309072074	11018	TMED1
1867	ENSG00000099204	825.485296	-0.179022244	0.127865128	-1.400086528	0.161487409	0.482687147	3983	ABLIM1
1868	ENSG00000099219	254.5642665	0.578911352	0.268908162	2.152821793	0.031332687	0.190797613	79956	ERMP1
1869	ENSG00000099246	414.4678483	0.178006171	0.158041332	1.126326693	0.260027263	0.603760899	22931	RAB18
1870	ENSG00000099250	1128.223055	-0.696062274	0.09288256	-7.494003961	6.68E-14	1.88E-11	8829	NRP1
1871	ENSG00000099251	64.36739466	0.485004485	0.239499359	2.025076342	0.042859526	0.230540548	NA	HSD17B7P2
1872	ENSG00000099256	389.3963644	-0.253177748	0.272181778	-0.930178902	0.352278464	0.695991778	56952	PRTFDC1
1873	ENSG00000099282	186.3789626	-0.317544936	0.256889588	-1.236114466	0.216416018	0.556601733	23555	TSPAN15
1874	ENSG00000099284	394.455041	-0.197428078	0.178362558	-1.106891945	0.268340649	0.611837488	55506	H2AFY2
1875	ENSG00000099290	716.92942	0.151264593	0.132179057	1.144391525	0.252461301	0.596337782	387680	WASHC2A
1876	ENSG00000099308	66.36764756	-0.075980017	0.311904783	-0.243600037	0.8075406	0.942991506	23031	MAST3
1877	ENSG00000099326	365.0930112	0.121116304	0.161965009	0.747793022	0.454585012	0.772564012	7593	MZF1
1878	ENSG00000099330	81.17033062	0.378094459	0.236320223	1.599924266	0.109615385	0.396033613	79629	OCEL1
1879	ENSG00000099331	467.5443363	0.108603695	0.191669332	0.566620095	0.570972319	0.839747191	4650	MYO9B
1880	ENSG00000099337	29.75996609	-0.133195271	0.323018574	-0.412345549	0.680086167	0.889839855	9424	KCNK6
1881	ENSG00000099338	3.100727389	1.501597235	1.160572363	1.293841973	0.195720011	NA	57828	CATSPERG
1882	ENSG00000099341	2950.877201	-0.177051497	0.253735448	-0.697779904	0.485314849	0.791596107	5714	PSMD8
1883	ENSG00000099364	47.66116761	-0.170403384	0.265735557	-0.641251725	0.521359148	0.815143479	54620	FBXL19
1884	ENSG00000099365	30.93352159	-0.168132631	0.54407494	-0.309024765	0.757302688	0.920702927	112755	STX1B
1885	ENSG00000099377	294.5485591	0.306265647	0.177759476	1.722921639	0.084902697	0.342108931	80270	HSD3B7
1886	ENSG00000099381	348.3249747	-0.397161975	0.166426623	-2.386408909	0.017013822	0.128222522	9739	SETD1A
1887	ENSG00000099385	125.6252082	0.057823476	0.174484622	0.331395826	0.740345517	0.913884379	9274	BCL7C
1888	ENSG00000099617	2.66735699	0.494770273	1.009379926	0.490172492	0.624011845	NA	1943	EFNA2
1889	ENSG00000099622	686.4805881	0.255586546	0.199824523	1.279054955	0.200877704	0.539034871	1153	CIRBP
1890	ENSG00000099624	518.8586524	-0.497189121	0.298709223	-1.664458553	0.096020827	0.367926489	513	ATP5F1D
1891	ENSG00000099625	27.44032998	-0.382504509	0.397213624	-0.96296926	0.33556295	0.679368446	255057	CBARP
1892	ENSG00000099725	17.96021549	0.510607778	0.450918902	1.132371643	0.257478222	0.601193456	NA	PRKY
1893	ENSG00000099769	0.512153138	-1.313443211	1.97206027	-0.666025897	0.505394548	NA	3483	IGFALS
1894	ENSG00000099783	1388.318731	-0.128986998	0.166880702	-0.772929378	0.439564177	0.763801316	4670	HNRNPM
1895	ENSG00000099785	34.54667435	0.46602312	0.835022109	0.558096744	0.576778324	0.842303968	51257	Mar-02
1896	ENSG00000099795	520.677756	-0.015428253	0.215973125	-0.071435985	0.943050771	0.984086455	4713	NDUFB7
1897	ENSG00000099797	1474.636737	-0.404800974	0.234944352	-1.722965332	0.084894794	0.342108931	9524	TECR
1898	ENSG00000099800	188.4513255	-0.06953067	0.265810974	-0.261579381	0.793645743	0.936597139	26517	TIMM13
1899	ENSG00000099804	286.5029279	-0.101289364	0.180710097	-0.560507497	0.575133328	0.841980826	997	CDC34
1900	ENSG00000099810	522.5732481	-0.101726573	0.145966672	-0.696916432	0.485855094	0.792025009	4507	MTAP
1901	ENSG00000099812	65.33631612	-0.368553207	1.084219338	-0.339924953	0.733913045	0.913064366	126353	MISP
1902	ENSG00000099814	226.6202882	0.285848456	0.234067716	1.221221194	0.222002282	0.563360023	283638	CEP170B
1903	ENSG00000099817	817.4379116	-0.347598426	0.27503264	-1.263844271	0.206285928	0.546166299	5434	POLR2E
1904	ENSG00000099821	171.8578258	0.138929656	0.250560334	0.554475856	0.579253225	0.844123111	5442	POLRMT
1905	ENSG00000099822	20.00818276	-0.120171486	0.421892184	-0.284839326	0.775767242	0.928354514	610	HCN2
1906	ENSG00000099834	0.413270198	-0.16117138	2.549333753	-0.063220981	0.949590538	NA	53841	CDHR5
1907	ENSG00000099840	2.891127598	0.155566626	1.045323581	0.148821502	0.881694483	NA	113177	IZUMO4
1908	ENSG00000099849	46.65932927	0.172055081	0.337150413	0.51032143	0.609826291	0.859915138	8045	RASSF7
1909	ENSG00000099860	183.4166405	0.066738553	0.668930311	0.099769068	0.920527666	0.979022895	4616	GADD45B
1910	ENSG00000099864	29.18515622	0.207671951	1.393667436	0.149011124	0.881544856	0.968369122	5064	PALM
1911	ENSG00000099866	1.117606707	-1.093375646	1.766621553	-0.61890768	0.535977179	NA	8174	MADCAM1
1912	ENSG00000099875	607.128069	-0.188782062	0.200403987	-0.942007517	0.346188791	0.689549581	2872	MKNK2
1913	ENSG00000099889	12.69052611	0.659434307	0.60283697	1.09388498	0.274005427	0.618286696	421	ARVCF
1914	ENSG00000099899	61.42211428	-0.444788148	0.355381477	-1.251579435	0.210723152	0.552002664	27037	TRMT2A
1915	ENSG00000099901	2788.307903	-0.500987289	0.131361978	-3.813792228	0.000136851	0.003428809	5902	RANBP1
1916	ENSG00000099904	372.9484913	0.10566011	0.248793773	0.424689528	0.671063018	0.886091768	29801	ZDHHC8
1917	ENSG00000099910	59.80058693	0.200673586	0.265262677	0.756508939	0.449344115	0.769230828	84861	KLHL22
1918	ENSG00000099917	1434.237809	-0.058732647	0.179711413	-0.326816456	0.743806712	0.914898271	51586	MED15
1919	ENSG00000099940	429.2263904	0.006699806	0.09854335	0.067988415	0.945794856	0.984886069	9342	SNAP29
1920	ENSG00000099942	1117.592138	0.138034335	0.078469756	1.759076898	0.078564448	0.327014432	1399	CRKL
1921	ENSG00000099949	84.99202149	0.416647867	0.268793714	1.550065518	0.121125791	0.41848783	8216	LZTR1
1922	ENSG00000099953	3.672223788	-0.759543379	0.862580125	-0.880548204	0.378562404	NA	4320	MMP11
1923	ENSG00000099956	1881.255935	-0.010123836	0.10877822	-0.093068595	0.925849066	0.980015855	6598	SMARCB1
1924	ENSG00000099957	4.114748939	-0.291364852	0.838458924	-0.347500448	0.728215382	NA	9127	P2RX6
1925	ENSG00000099958	31.55119829	-0.359659474	0.297562434	-1.208685749	0.226783599	0.568325158	91319	DERL3
1926	ENSG00000099968	391.0044404	-0.029491801	0.15899697	-0.185486563	0.852847419	0.958099272	23786	BCL2L13
1927	ENSG00000099974	849.0368447	0.15519219	0.248682326	0.624057977	0.53258951	0.820384797	100037417	DDTL
1928	ENSG00000099977	837.3617271	0.154979982	0.250935656	0.617608454	0.53683347	0.822423447	1652	DDT
1929	ENSG00000099977	837.3617271	0.154979982	0.250935656	0.617608454	0.53683347	0.822423447	100037417	DDT
1930	ENSG00000099984	1.076353693	0.32733265	1.551845127	0.210931261	0.83294091	NA	2953	GSTT2
1931	ENSG00000099991	244.8933386	0.327270626	0.208879258	1.56679332	0.117163009	0.411108098	23523	CABIN1
1932	ENSG00000099992	101.0715374	-0.018855402	0.261893961	-0.071996322	0.942604835	0.983984807	83874	TBC1D10A
1933	ENSG00000099994	2.659141223	-0.506334753	1.016453303	-0.498138726	0.618386267	NA	56241	SUSD2
1934	ENSG00000099995	3157.975759	-0.44692811	0.147305857	-3.03401452	0.002413228	0.032469774	10291	SF3A1
1935	ENSG00000099998	7.080407531	0.215084711	0.885597818	0.242869513	0.808106484	NA	2687	GGT5
1936	ENSG00000099999	27.08643229	0.524351548	0.362036933	1.44833717	0.147522777	0.460223187	200312	RNF215
1937	ENSG00000100003	98.71975586	0.147727571	0.225198751	0.655987524	0.511832151	0.809672336	23541	SEC14L2
1938	ENSG00000100014	469.2689419	-0.036104594	0.145707757	-0.247787725	0.804298653	0.941629422	23384	SPECC1L
1939	ENSG00000100023	509.8762883	0.068937017	0.158832275	0.434023983	0.664271025	0.883347475	23759	PPIL2
1940	ENSG00000100024	9.454964278	-0.186414914	0.558025391	-0.334061706	0.738332996	0.913884379	51733	UPB1
1941	ENSG00000100027	30.54740659	0.373727852	0.378321938	0.987856676	0.323222846	0.667822423	29799	YPEL1
1942	ENSG00000100028	1636.062333	-0.240947478	0.124184846	-1.940232534	0.052351436	0.258384255	6634	SNRPD3
1943	ENSG00000100029	867.0612513	-0.102895643	0.159830356	-0.643780353	0.519717876	0.81390729	23481	PES1
1944	ENSG00000100030	2379.372221	0.181849757	0.094486183	1.924617455	0.054277234	0.264043557	5594	MAPK1
1945	ENSG00000100031	592.7196608	0.6261467	0.281212856	2.226593437	0.025974458	0.169219066	2678	GGT1
1946	ENSG00000100033	30.37434867	2.572279339	0.802160865	3.206687648	0.001342727	0.020651141	5625	PRODH
1947	ENSG00000100034	82.46858136	-0.074464089	0.22847762	-0.325914151	0.744489309	0.914964863	9647	PPM1F
1948	ENSG00000100036	57.46940758	0.360163878	0.232927263	1.546250418	0.122044101	0.420280703	339665	SLC35E4
1949	ENSG00000100038	108.3883418	-0.179932026	0.209282717	-0.859755783	0.389923678	0.725806489	8940	TOP3B
1950	ENSG00000100055	4.908880297	0.643370429	0.671544365	0.958046054	0.338039536	NA	27128	CYTH4
1951	ENSG00000100056	76.106474	-0.263675443	0.257057759	-1.025743958	0.305012288	0.649309267	8220	ESS2
1952	ENSG00000100058	91.92653026	0.681036013	0.185580557	3.669759504	0.000242779	0.005441837	NA	CRYBB2P1
1953	ENSG00000100060	0.751389698	2.357751818	1.936618468	1.217458088	0.223429973	NA	4242	MFNG
1954	ENSG00000100065	163.2955924	-0.200510339	0.21172756	-0.947020495	0.343628335	0.687020731	29775	CARD10
1955	ENSG00000100068	29.93288911	-0.536534062	0.330507936	-1.623362114	0.104512019	0.386519464	91355	LRP5L
1956	ENSG00000100075	780.6381947	0.927349839	0.337273595	2.749547702	0.005967758	0.061631893	6576	SLC25A1
1957	ENSG00000100077	66.58818331	-0.572043214	0.325933428	-1.755092189	0.07924354	0.328666862	157	GRK3
1958	ENSG00000100083	223.2128554	-0.108426722	0.20570945	-0.527086733	0.59813336	0.854364732	26088	GGA1
1959	ENSG00000100084	278.6805143	-0.12375232	0.113560637	-1.089746616	0.275824776	0.62034202	7290	HIRA
1960	ENSG00000100092	301.9454686	-0.195201868	0.245120073	-0.796352032	0.425827451	0.752566021	23616	SH3BP1
1961	ENSG00000100097	4175.891782	0.403449411	0.152774612	2.640814504	0.008270699	0.07798	3956	LGALS1
1962	ENSG00000100099	266.4113265	0.121658786	0.151351694	0.803815157	0.421503735	0.749915081	89781	HPS4
1963	ENSG00000100100	12.64865114	0.909339706	0.489736997	1.856791935	0.063340762	0.28875027	113791	PIK3IP1
1964	ENSG00000100101	470.8944592	2.348802966	0.241342185	9.732252013	2.20E-22	2.09E-19	NA
1965	ENSG00000100104	267.7639041	0.109528197	0.160304447	0.683251147	0.494448158	0.798481259	402055	SRRD
1966	ENSG00000100105	170.4432465	-0.124754177	0.189473296	-0.65842617	0.510264324	0.808648149	23598	PATZ1
1967	ENSG00000100106	649.7653024	2.157603958	0.225607272	9.563539046	1.14E-21	9.89E-19	11078	TRIOBP
1968	ENSG00000100109	266.2866928	0.151073065	0.119943515	1.259535085	0.207837126	0.548435462	24144	TFIP11
1969	ENSG00000100116	34.30771489	-0.267823322	0.275375377	-0.972575418	0.330764365	0.67506433	23464	GCAT
1970	ENSG00000100121	349.769867	0.620062304	0.300498071	2.063448538	0.039070032	0.218948999	91227	GGTLC2
1971	ENSG00000100124	69.42637254	-0.290957284	0.233773453	-1.24461217	0.213274345	0.554225012	129138	ANKRD54
1972	ENSG00000100129	2420.257515	-0.177193201	0.096126902	-1.843325834	0.065281451	0.29317911	51386	EIF3L
1973	ENSG00000100138	4203.545885	-0.245531241	0.12751946	-1.925441358	0.054174166	0.263798897	4809	SNU13
1974	ENSG00000100139	334.3736324	-0.047302613	0.215550672	-0.219450085	0.826299459	0.948503352	85377	MICALL1
1975	ENSG00000100142	504.5500641	-0.38474986	0.151336372	-2.542348919	0.011011019	0.095387487	5435	POLR2F
1976	ENSG00000100147	73.20445273	-0.573042935	0.206746863	-2.771712838	0.00557622	0.059052411	79879	CCDC134
1977	ENSG00000100150	86.37514088	0.109732919	0.186190827	0.589357279	0.555621629	0.830780707	9681	DEPDC5
1978	ENSG00000100151	86.63126912	0.180331628	0.190958526	0.944349703	0.344990975	0.688136112	9463	PICK1
1979	ENSG00000100154	271.3759574	0.19401362	0.335225119	0.578756211	0.562753682	0.834372669	23331	TTC28
1980	ENSG00000100156	1.541303895	-0.864001455	1.765024879	-0.489512338	0.624479022	NA	23539	SLC16A8
1981	ENSG00000100162	117.1562175	-0.662623337	0.171008916	-3.874788236	0.000106717	0.002814919	79019	CENPM
1982	ENSG00000100167	87.20921432	0.646871575	0.998289251	0.647980106	0.516997817	0.81226264	55964	SEPTIN3
1983	ENSG00000100181	779.8619597	0.055529297	0.1368654	0.40572195	0.684946912	0.891539856	NA	TPTEP1
1984	ENSG00000100191	0.758442145	1.952766142	2.095008124	0.932104329	0.351282611	NA	6527	SLC5A4
1985	ENSG00000100196	467.485779	0.280326086	0.107428445	2.609421425	0.009069547	0.082613803	11015	KDELR3
1986	ENSG00000100197	5.304707149	0.100993931	0.732014654	0.137967089	0.890266428	NA	1565	CYP2D6
1987	ENSG00000100197	5.304707149	0.100993931	0.732014654	0.137967089	0.890266428	NA	107987479	CYP2D6
1988	ENSG00000100197	5.304707149	0.100993931	0.732014654	0.137967089	0.890266428	NA	107987478	CYP2D6
1989	ENSG00000100201	2897.526825	0.206973483	0.05759187	3.59379688	0.000325894	0.006844457	10521	DDX17
1990	ENSG00000100206	0.391813078	1.732180174	3.086197297	0.56126683	0.57461565	NA	11144	DMC1
1991	ENSG00000100207	390.2763601	0.017993424	0.142632702	0.126152162	0.899611478	0.973905125	6942	TCF20
1992	ENSG00000100209	156.9628661	-0.153768008	0.187538306	-0.819928535	0.412256849	0.742561424	150274	HSCB
1993	ENSG00000100211	58.44653231	0.206223479	0.253719211	0.812801987	0.416331596	0.745823307	25776	CBY1
1994	ENSG00000100216	507.0091493	-0.468929341	0.135330566	-3.465065972	0.000530101	0.010027292	56993	TOMM22
1995	ENSG00000100218	1.552802886	-1.437464143	1.400410318	-1.026459263	0.304675156	NA	27156	RSPH14
1996	ENSG00000100219	1868.164122	0.208788901	0.230196836	0.907001609	0.364405946	0.705291286	7494	XBP1
1997	ENSG00000100220	611.5675147	0.006811849	0.118375034	0.057544646	0.954111342	0.987387764	51493	RTCB
1998	ENSG00000100221	676.5787431	0.350281591	0.106224896	3.297547019	0.000975333	0.016264234	9929	JOSD1
1999	ENSG00000100225	1364.826955	0.127954008	0.104290993	1.226894145	0.219862379	0.560419226	25793	FBXO7
[truncated: 28,101 more rows]
