# Supplementary material for: Mechanisms of resistance to VHL loss-induced genetic and pharmacological vulnerabilities
Source: EMBO Mol Med. 2025 Dec 19;18(2):599–619. doi: 10.1038/s44321-025-00361-w (PMC12905196; doi:10.1038/s44321-025-00361-w)
Supplement: Supplementary file 7 — Source data Fig. 2 [file 44321_2025_361_MOESM7_ESM.zip › Figure 2/2C/GSEA.rmd]

library(tidyverse)
library(clusterProfiler)
library(msigdbr)
library(biomaRt)
library(ggfortify)
library(DESeq2)
library(dplyr)

```{r}
VHL_HK2<-read.table("results.C10.and.C35.combined.DESeq2.txt",sep = "",header = T)
d2<-VHL_HK2[,c(7,4)]
#make geneList
geneList=d2[,2] #numeric vector
#named vector
names(geneList)=as.character(d2[,1])
#decreasing order
geneList=sort(geneList,decreasing = T)
head(geneList)
# gene set H
h <- msigdbr(species = "Homo sapiens", category = "H") %>% 
  dplyr::select(gs_name, gene_symbol)

gsea_out_H<-GSEA(geneList, TERM2GENE = h,pvalueCutoff = 0.05)
gsea_out_H_df_deseq2<-data.frame(gsea_out_H)

write.csv(gsea_out_H_df_deseq2,"gsea_out_H_deseq2.csv")

pdf(file = "ridgeplot of gsea_out_H_deseq2.pdf", onefile = TRUE, width = 9,height = 8,useDingbats = F)
A<- ridgeplot(gsea_out_H,showCategory=18) + labs(x = "enrichment distribution")+ theme(panel.grid.major = element_blank(), panel.grid.minor = element_blank())
print(A)
dev.off()

pdf(file = "dotplot of gsea_H_deseq2.pdf", onefile = TRUE, width = 9,height = 6,useDingbats = F)
O<- dotplot(gsea_out_H, showCategory=15, split=".sign") + facet_grid(.~.sign)
print(O)
dev.off()

?ridgeplot

```
rank genes of glyolysis and oxidative phospholylation
```{r}

# code from leti
pdf(file = "oxidative phosphorylation ranking plot.pdf", onefile = TRUE, width = 7,height = 5,useDingbats = F)
D<- enrichplot::gseaplot(
  gsea_out_H,
  geneSetID = "HALLMARK_OXIDATIVE_PHOSPHORYLATION",by = "runningScore" ,
  title = "HALLMARK_OXIDATIVE_PHOSPHORYLATION",
  color.line = "red",
  color.vline = "gray12") + theme(panel.grid.major = element_blank(), panel.grid.minor = element_blank())
print(D)
dev.off()

?enrichplot::gseaplot

pdf(file = "HALLMARK_GLYCOLYSIS ranking plot.pdf", onefile = TRUE, width = 7,height = 5,useDingbats = F)
D<- enrichplot::gseaplot(
  gsea_out_H,
  geneSetID = "HALLMARK_GLYCOLYSIS",by = "runningScore" ,
  title = "HALLMARK_GLYCOLYSIS",
  color.line = "hotpink4",
  color.vline = "gray12") + theme(panel.grid.major = element_blank(), panel.grid.minor = element_blank())
print(D)
dev.off()


```
