# Supplementary material for: Mechanisms of resistance to VHL loss-induced genetic and pharmacological vulnerabilities
Source: EMBO Mol Med. 2025 Dec 19;18(2):599–619. doi: 10.1038/s44321-025-00361-w (PMC12905196; doi:10.1038/s44321-025-00361-w)
Supplement: Supplementary file 7 — Source data Fig. 2 [file 44321_2025_361_MOESM7_ESM.zip › Figure 2/2C/results.C10.and.C35.combined.DESeq2.txt]

	baseMean	log2FoldChange	lfcSE	stat	pvalue	padj	id
MIR6728	0.077495436	0	3.678078003	0	1	NA	MIR6728
CLEC3B	0.077592297	0.615936155	3.678078003	0.167461417	0.867007003	NA	CLEC3B
LOC101927501	0.077592297	0.615936155	3.678078003	0.167461417	0.867007003	NA	LOC101927501
RNU6-14P	0.077592297	0.615936155	3.678078003	0.167461417	0.867007003	NA	RNU6-14P
GLDN	0.077685496	-0.105394288	3.678078003	-0.028654718	0.977139971	NA	GLDN
SSX9	0.077864306	-0.105390951	3.678078003	-0.028653811	0.977140695	NA	SSX9
DPEP3	0.07793164	0.255262395	3.678078003	0.069401028	0.944670411	NA	DPEP3
LOC101927606	0.078052879	0.255262395	3.678078003	0.069401028	0.944670411	NA	LOC101927606
TMEM176B	0.078052879	0.255262395	3.678078003	0.069401028	0.944670411	NA	TMEM176B
FAM3B	0.07870162	-0.105394288	3.678078003	-0.028654718	0.977139971	NA	FAM3B
NRXN2	0.07870162	-0.105394288	3.678078003	-0.028654718	0.977139971	NA	NRXN2
H1FNT	0.078803791	-0.466068048	3.678078003	-0.126715107	0.899165889	NA	H1FNT
SALRNA2	0.078803791	-0.466068048	3.678078003	-0.126715107	0.899165889	NA	SALRNA2
ZNF733P	0.078803791	-0.466068048	3.678078003	-0.126715107	0.899165889	NA	ZNF733P
LGR5	0.078945236	-0.466068048	3.678078003	-0.126715107	0.899165889	NA	LGR5
OLFML1	0.078955763	0.255262395	3.678078003	0.069401028	0.944670411	NA	OLFML1
SLC22A11	0.078955763	0.255262395	3.678078003	0.069401028	0.944670411	NA	SLC22A11
CLRN1-AS1	0.078996877	0.255262395	3.678078003	0.069401028	0.944670411	NA	CLRN1-AS1
MIR6721	0.079086513	0.615936155	3.678078003	0.167461417	0.867007003	NA	MIR6721
JAZF1-AS1	0.079183374	0.976592837	3.678078003	0.265517163	0.79061109	NA	JAZF1-AS1
TG	0.079183374	0.976592837	3.678078003	0.265517163	0.79061109	NA	TG
ABCA8	0.079269701	0.255262395	3.678078003	0.069401028	0.944670411	NA	ABCA8
STH	0.079269701	0.255262395	3.678078003	0.069401028	0.944670411	NA	STH
PTENP1-AS	0.07929568	-0.466068048	3.678078003	-0.126715107	0.899165889	NA	PTENP1-AS
RNU5F-1	0.07929568	-0.466068048	3.678078003	-0.126715107	0.899165889	NA	RNU5F-1
SNORA84	0.07929568	-0.466068048	3.678078003	-0.126715107	0.899165889	NA	SNORA84
EFCAB9	0.079302744	0.255262395	3.678078003	0.069401028	0.944670411	NA	EFCAB9
HS6ST3	0.079302744	0.255262395	3.678078003	0.069401028	0.944670411	NA	HS6ST3
CHIT1	0.079536846	-0.105394288	3.678078003	-0.028654718	0.977139971	NA	CHIT1
RNF112	0.079536846	-0.105394288	3.678078003	-0.028654718	0.977139971	NA	RNF112
ALDH1A1	0.079834319	0.976592837	3.678078003	0.265517163	0.79061109	NA	ALDH1A1
LOC100129027	0.079834319	0.976592837	3.678078003	0.265517163	0.79061109	NA	LOC100129027
RNVU1-7	0.079834319	0.976592837	3.678078003	0.265517163	0.79061109	NA	RNVU1-7
HOTTIP	0.080443195	0.615936155	3.678078003	0.167461417	0.867007003	NA	HOTTIP
S100P	0.080443195	0.615936155	3.678078003	0.167461417	0.867007003	NA	S100P
SEZ6	0.080443195	0.615936155	3.678078003	0.167461417	0.867007003	NA	SEZ6
TRIM31-AS1	0.080443195	0.615936155	3.678078003	0.167461417	0.867007003	NA	TRIM31-AS1
LINC01543	0.08058995	-0.105394288	3.678078003	-0.028654718	0.977139971	NA	LINC01543
LOC653602	0.08058995	-0.105394288	3.678078003	-0.028654718	0.977139971	NA	LOC653602
MIR4263	0.08058995	-0.105394288	3.678078003	-0.028654718	0.977139971	NA	MIR4263
SNORD93	0.08058995	-0.105394288	3.678078003	-0.028654718	0.977139971	NA	SNORD93
GAP43	0.080600477	0.615936155	3.678078003	0.167461417	0.867007003	NA	GAP43
IFNL3	0.080600477	0.615936155	3.678078003	0.167461417	0.867007003	NA	IFNL3
IGFALS	0.080600477	0.615936155	3.678078003	0.167461417	0.867007003	NA	IGFALS
FOXI1	0.080641591	0.615936155	3.678078003	0.167461417	0.867007003	NA	FOXI1
HCG2040054	0.080641591	0.615936155	3.678078003	0.167461417	0.867007003	NA	HCG2040054
SOX11	0.080641591	0.615936155	3.678078003	0.167461417	0.867007003	NA	SOX11
LINC00426	0.080697338	0.976592837	3.678078003	0.265517163	0.79061109	NA	LINC00426
LOC102724539	0.080697338	0.976592837	3.678078003	0.265517163	0.79061109	NA	LOC102724539
GC	0.08070647	0.255262395	3.678078003	0.069401028	0.944670411	NA	GC
FOXE3	0.080738452	0.976592837	3.678078003	0.265517163	0.79061109	NA	FOXE3
LOC100128714	0.080738452	0.976592837	3.678078003	0.265517163	0.79061109	NA	LOC100128714
MIR2277	0.080738452	0.976592837	3.678078003	0.265517163	0.79061109	NA	MIR2277
TAS2R13	0.080738452	0.976592837	3.678078003	0.265517163	0.79061109	NA	TAS2R13
FUT7	0.080811295	0.615936155	3.678078003	0.167461417	0.867007003	NA	FUT7
TDRD6	0.080811295	0.615936155	3.678078003	0.167461417	0.867007003	NA	TDRD6
LOC101928404	0.080914415	0.615936155	3.678078003	0.167461417	0.867007003	NA	LOC101928404
LINC00577	0.080994316	-0.105394288	3.678078003	-0.028654718	0.977139971	NA	LINC00577
SNORD11B	0.080994316	-0.105394288	3.678078003	-0.028654718	0.977139971	NA	SNORD11B
GPC5-AS2	0.08130392	0.255262395	3.678078003	0.069401028	0.944670411	NA	GPC5-AS2
LINC01477	0.08130392	0.255262395	3.678078003	0.069401028	0.944670411	NA	LINC01477
SNORD91B	0.081361699	0.255262395	3.678078003	0.069401028	0.944670411	NA	SNORD91B
LOC101928203	0.081578621	-0.466068048	3.678078003	-0.126715107	0.899165889	NA	LOC101928203
CR2	0.081615501	-0.105394288	3.678078003	-0.028654718	0.977139971	NA	CR2
FAM66A	0.081615523	0.615936155	3.678078003	0.167461417	0.867007003	NA	FAM66A
LOC100130238	0.081615523	0.615936155	3.678078003	0.167461417	0.867007003	NA	LOC100130238
MKX-AS1	0.081615523	0.615936155	3.678078003	0.167461417	0.867007003	NA	MKX-AS1
KLF15	0.081683445	-0.105394288	3.678078003	-0.028654718	0.977139971	NA	KLF15
H2AFB2	0.08178827	0	3.678078003	0	1	NA	H2AFB2
LOC102723709	0.08178827	0	3.678078003	0	1	NA	LOC102723709
MIR8072	0.08178827	0	3.678078003	0	1	NA	MIR8072
OR51E1	0.08178827	0	3.678078003	0	1	NA	OR51E1
PLEKHD1	0.08178827	0	3.678078003	0	1	NA	PLEKHD1
POU5F2	0.081982884	0.255262395	3.678078003	0.069401028	0.944670411	NA	POU5F2
LOC647323	0.082592498	0	3.678078003	0	1	NA	LOC647323
TYROBP	0.082592498	0	3.678078003	0	1	NA	TYROBP
CATSPERB	0.0826045	-0.466068048	3.678078003	-0.126715107	0.899165889	NA	CATSPERB
ALDH3B2	0.082611564	0.255262395	3.678078003	0.069401028	0.944670411	NA	ALDH3B2
ALK	0.082611564	0.255262395	3.678078003	0.069401028	0.944670411	NA	ALK
MIR6865	0.082611564	0.255262395	3.678078003	0.069401028	0.944670411	NA	MIR6865
C10orf113	0.082845666	-0.105394288	3.678078003	-0.028654718	0.977139971	NA	C10orf113
MIR589	0.082845666	-0.105394288	3.678078003	-0.028654718	0.977139971	NA	MIR589
LINC00264	0.082858999	0.255262395	3.678078003	0.069401028	0.944670411	NA	LINC00264
LSMEM2	0.082858999	0.255262395	3.678078003	0.069401028	0.944670411	NA	LSMEM2
SULF2	0.082858999	0.255262395	3.678078003	0.069401028	0.944670411	NA	SULF2
TEX37	0.082858999	0.255262395	3.678078003	0.069401028	0.944670411	NA	TEX37
AKR1C6P	0.083206599	0.976592837	3.678078003	0.265517163	0.79061109	NA	AKR1C6P
CPB1	0.083206599	0.976592837	3.678078003	0.265517163	0.79061109	NA	CPB1
LOC101929771	0.083206599	0.976592837	3.678078003	0.265517163	0.79061109	NA	LOC101929771
TMEM212-AS1	0.083206599	0.976592837	3.678078003	0.265517163	0.79061109	NA	TMEM212-AS1
KCNA4	0.083262497	-0.466063169	3.678078003	-0.12671378	0.899166939	NA	KCNA4
MIR7851	0.083396726	0	3.678078003	0	1	NA	MIR7851
OR10AD1	0.083396726	0	3.678078003	0	1	NA	OR10AD1
RIPK3	0.083396726	0	3.678078003	0	1	NA	RIPK3
SNORA80E	0.083396726	0	3.678078003	0	1	NA	SNORA80E
SPATA3-AS1	0.083466852	-0.105394288	3.678078003	-0.028654718	0.977139971	NA	SPATA3-AS1
SLC30A2	0.083705221	-0.105390951	3.678078003	-0.028653811	0.977140695	NA	SLC30A2
OR13A1	0.083961677	0.255262395	3.678078003	0.069401028	0.944670411	NA	OR13A1
C9orf129	0.084183574	0.615936155	3.678078003	0.167461417	0.867007003	NA	C9orf129
AATBC	0.084710036	0.255262395	3.678078003	0.069401028	0.944670411	NA	AATBC
NEBL-AS1	0.084710036	0.255262395	3.678078003	0.069401028	0.944670411	NA	NEBL-AS1
AWAT2	0.084761678	0.976592837	3.678078003	0.265517163	0.79061109	NA	AWAT2
CADM3-AS1	0.084761678	0.976592837	3.678078003	0.265517163	0.79061109	NA	CADM3-AS1
TEKT3	0.084761678	0.976592837	3.678078003	0.265517163	0.79061109	NA	TEKT3
XXYLT1-AS2	0.084987802	0.615936155	3.678078003	0.167461417	0.867007003	NA	XXYLT1-AS2
MIR6812	0.085034501	0.976592837	3.678078003	0.265517163	0.79061109	NA	MIR6812
SNORA81	0.085204478	-0.466068048	3.678078003	-0.126715107	0.899165889	NA	SNORA81
TH	0.085204478	-0.466068048	3.678078003	-0.126715107	0.899165889	NA	TH
IGSF6	0.085211543	0.255262395	3.678078003	0.069401028	0.944670411	NA	IGSF6
P2RX3	0.085211543	0.255262395	3.678078003	0.069401028	0.944670411	NA	P2RX3
TAGAP	0.085241291	-0.466063169	3.678078003	-0.12671378	0.899166939	NA	TAGAP
ANGPTL3	0.085338571	-0.105394288	3.678078003	-0.028654718	0.977139971	NA	ANGPTL3
LINC00865	0.085338571	-0.105394288	3.678078003	-0.028654718	0.977139971	NA	LINC00865
PLEKHB1	0.085443395	0	3.678078003	0	1	NA	PLEKHB1
SMYD1	0.085443395	0	3.678078003	0	1	NA	SMYD1
SNORD105	0.085582187	-0.466068048	3.678078003	-0.126715107	0.899165889	NA	SNORD105
FCRL1	0.085592714	0.255262395	3.678078003	0.069401028	0.944670411	NA	FCRL1
CEND1	0.085606391	0.615936155	3.678078003	0.167461417	0.867007003	NA	CEND1
MYCT1	0.085606391	0.615936155	3.678078003	0.167461417	0.867007003	NA	MYCT1
LOC284798	0.085687011	-0.105394288	3.678078003	-0.028654718	0.977139971	NA	LOC284798
XYLT1	0.085697539	0.615936155	3.678078003	0.167461417	0.867007003	NA	XYLT1
CRYBA1	0.085703252	0.976592837	3.678078003	0.265517163	0.79061109	NA	CRYBA1
DPYS	0.085703252	0.976592837	3.678078003	0.265517163	0.79061109	NA	DPYS
FGD5	0.085703252	0.976592837	3.678078003	0.265517163	0.79061109	NA	FGD5
CPSF4L	0.085906652	0.255262395	3.678078003	0.069401028	0.944670411	NA	CPSF4L
LINC01007	0.085906652	0.255262395	3.678078003	0.069401028	0.944670411	NA	LINC01007
IHH	0.086247623	0	3.678078003	0	1	NA	IHH
ISLR	0.086247623	0	3.678078003	0	1	NA	ISLR
LINC00408	0.086501767	0.615936155	3.678078003	0.167461417	0.867007003	NA	LINC00408
IRX2	0.086542881	0.615936155	3.678078003	0.167461417	0.867007003	NA	IRX2
REG3A	0.086578879	0.976592837	3.678078003	0.265517163	0.79061109	NA	REG3A
RHCG	0.086578879	0.976592837	3.678078003	0.265517163	0.79061109	NA	RHCG
SNORD88C	0.086578879	0.976592837	3.678078003	0.265517163	0.79061109	NA	SNORD88C
HMGA1P7	0.086856257	0.615936155	3.678078003	0.167461417	0.867007003	NA	HMGA1P7
IQCJ-SCHIP1-AS1	0.086856257	0.615936155	3.678078003	0.167461417	0.867007003	NA	IQCJ-SCHIP1-AS1
LOC649352	0.086856257	0.615936155	3.678078003	0.167461417	0.867007003	NA	LOC649352
ADAMTS19-AS1	0.086946054	0.255262395	3.678078003	0.069401028	0.944670411	NA	ADAMTS19-AS1
C1orf146	0.086953118	0.976592837	3.678078003	0.265517163	0.79061109	NA	C1orf146
GPR21	0.086953118	0.976592837	3.678078003	0.265517163	0.79061109	NA	GPR21
MSMB	0.086953118	0.976592837	3.678078003	0.265517163	0.79061109	NA	MSMB
MYBPC3	0.086953118	0.976592837	3.678078003	0.265517163	0.79061109	NA	MYBPC3
MIR218-1	0.087090359	0	3.678078003	0	1	NA	MIR218-1
LINC01606	0.087192503	-0.466063169	3.678078003	-0.12671378	0.899166939	NA	LINC01606
VGLL2	0.087192503	-0.466063169	3.678078003	-0.12671378	0.899166939	NA	VGLL2
LOC101928880	0.087456416	-0.105394288	3.678078003	-0.028654718	0.977139971	NA	LOC101928880
GRM2	0.087823799	0.255262395	3.678078003	0.069401028	0.944670411	NA	GRM2
PRAC2	0.087823799	0.255262395	3.678078003	0.069401028	0.944670411	NA	PRAC2
SLC10A1	0.087823799	0.255262395	3.678078003	0.069401028	0.944670411	NA	SLC10A1
ENTPD8	0.0878387	0.615936155	3.678078003	0.167461417	0.867007003	NA	ENTPD8
LINC01098	0.088082315	0.255262395	3.678078003	0.069401028	0.944670411	NA	LINC01098
EVPLL	0.088092843	0.976592837	3.678078003	0.265517163	0.79061109	NA	EVPLL
LOC101929331	0.088092843	0.976592837	3.678078003	0.265517163	0.79061109	NA	LOC101929331
PKLR	0.088133957	0.976592837	3.678078003	0.265517163	0.79061109	NA	PKLR
OR2A2	0.088406781	0.976592837	3.678078003	0.265517163	0.79061109	NA	OR2A2
RNU5E-1	0.088406781	0.976592837	3.678078003	0.265517163	0.79061109	NA	RNU5E-1
HACD4	0.088550111	-0.466063169	3.678078003	-0.12671378	0.899166939	NA	HACD4
LINC00320	0.088660689	-0.819876868	3.677956301	-0.222916425	0.823600553	NA	LINC00320
CCDC68	0.0890666	-0.466068048	3.678078003	-0.126715107	0.899165889	NA	CCDC68
LINC01120	0.0890666	-0.466068048	3.678078003	-0.126715107	0.899165889	NA	LINC01120
PLCE1-AS2	0.0890666	-0.466068048	3.678078003	-0.126715107	0.899165889	NA	PLCE1-AS2
SBF1P1	0.089073664	0.255262395	3.678078003	0.069401028	0.944670411	NA	SBF1P1
ACTR3BP5	0.089098521	0	3.678078003	0	1	NA	ACTR3BP5
FUNDC2P2	0.089098521	0	3.678078003	0	1	NA	FUNDC2P2
HIST2H2BA	0.089098521	0	3.678078003	0	1	NA	HIST2H2BA
SHISA6	0.089098521	0	3.678078003	0	1	NA	SHISA6
SLC18A1	0.089098521	0	3.678078003	0	1	NA	SLC18A1
TAS1R1	0.089307766	-0.105394288	3.678078003	-0.028654718	0.977139971	NA	TAS1R1
PRM3	0.089342137	-0.105394288	3.678078003	-0.028654718	0.977139971	NA	PRM3
KLHL34	0.089352664	0.615936155	3.678078003	0.167461417	0.867007003	NA	KLHL34
NKAPL	0.089359095	0.615936155	3.678078003	0.167461417	0.867007003	NA	NKAPL
TSPAN32	0.089359095	0.615936155	3.678078003	0.167461417	0.867007003	NA	TSPAN32
LOC100507468	0.089585752	-0.466068048	3.678078003	-0.126715107	0.899165889	NA	LOC100507468
SATL1	0.089585752	-0.466068048	3.678078003	-0.126715107	0.899165889	NA	SATL1
ACKR3	0.08959628	0.255262395	3.678078003	0.069401028	0.944670411	NA	ACKR3
MIR1204	0.089606808	0.976592837	3.678078003	0.265517163	0.79061109	NA	MIR1204
MIR621	0.089606808	0.976592837	3.678078003	0.265517163	0.79061109	NA	MIR621
SNORA74A	0.089606808	0.976592837	3.678078003	0.265517163	0.79061109	NA	SNORA74A
FAM179A	0.089647922	0.976592837	3.678078003	0.265517163	0.79061109	NA	FAM179A
MIR4750	0.089647922	0.976592837	3.678078003	0.265517163	0.79061109	NA	MIR4750
CYP19A1	0.089689036	0.976592837	3.678078003	0.265517163	0.79061109	NA	CYP19A1
MIR3682	0.089689036	0.976592837	3.678078003	0.265517163	0.79061109	NA	MIR3682
SCT	0.089689036	0.976592837	3.678078003	0.265517163	0.79061109	NA	SCT
C4BPA	0.089726478	0.976592837	3.678078003	0.265517163	0.79061109	NA	C4BPA
MMP8	0.089726478	0.976592837	3.678078003	0.265517163	0.79061109	NA	MMP8
ELSPBP1	0.089910218	0.255262395	3.678078003	0.069401028	0.944670411	NA	ELSPBP1
PDGFRA	0.089910218	0.255262395	3.678078003	0.069401028	0.944670411	NA	PDGFRA
PCSK2	0.089920746	0.976592837	3.678078003	0.265517163	0.79061109	NA	PCSK2
IL4	0.08996186	0.976592837	3.678078003	0.265517163	0.79061109	NA	IL4
KLF1	0.08996186	0.976592837	3.678078003	0.265517163	0.79061109	NA	KLF1
LOC100996385	0.090231245	-0.105394288	3.678078003	-0.028654718	0.977139971	NA	LOC100996385
AMELX	0.090234683	0.976592837	3.678078003	0.265517163	0.79061109	NA	AMELX
CGA	0.090234683	0.976592837	3.678078003	0.265517163	0.79061109	NA	CGA
HS3ST6	0.090240001	0	3.678078003	0	1	NA	HS3ST6
LINC00376	0.090240001	0	3.678078003	0	1	NA	LINC00376
HDAC11-AS1	0.090535258	0.615939492	3.678078003	0.167462324	0.86700629	NA	HDAC11-AS1
LEFTY2	0.090703453	0.615936155	3.678078003	0.167461417	0.867007003	NA	LEFTY2
GYPE	0.090969279	0.255262395	3.678078003	0.069401028	0.944670411	NA	GYPE
COL5A3	0.090976343	0.976592837	3.678078003	0.265517163	0.79061109	NA	COL5A3
FOXN1	0.090976343	0.976592837	3.678078003	0.265517163	0.79061109	NA	FOXN1
GKN2	0.091140298	0	3.678078003	0	1	NA	GKN2
LOC101928943	0.09138148	0	3.678078003	0	1	NA	LOC101928943
EPPIN-WFDC6	0.091507681	0.615936155	3.678078003	0.167461417	0.867007003	NA	EPPIN-WFDC6
HNF4A	0.091507681	0.615936155	3.678078003	0.167461417	0.867007003	NA	HNF4A
MAGEA8	0.091507681	0.615936155	3.678078003	0.167461417	0.867007003	NA	MAGEA8
TMPRSS4-AS1	0.091878241	-0.466063169	3.678078003	-0.12671378	0.899166939	NA	TMPRSS4-AS1
CACNA1B	0.091946254	-0.105394288	3.678078003	-0.028654718	0.977139971	NA	CACNA1B
SPACA1	0.091946254	-0.105394288	3.678078003	-0.028654718	0.977139971	NA	SPACA1
TMEM35	0.091946254	-0.105394288	3.678078003	-0.028654718	0.977139971	NA	TMEM35
RDH16	0.091953318	0.615936155	3.678078003	0.167461417	0.867007003	NA	RDH16
SCRG1	0.091953318	0.615936155	3.678078003	0.167461417	0.867007003	NA	SCRG1
OOEP	0.092082596	-0.105394288	3.678078003	-0.028654718	0.977139971	NA	OOEP
CSF3R	0.09218742	0	3.678078003	0	1	NA	CSF3R
GATA5	0.09218742	0	3.678078003	0	1	NA	GATA5
MIR1273G	0.092381057	-0.105406486	3.678078003	-0.028658034	0.977137326	NA	MIR1273G
LINC01494	0.092412232	-0.466063169	3.678078003	-0.12671378	0.899166939	NA	LINC01494
SSMEM1	0.092590694	-0.823997167	3.677931381	-0.224038211	0.822727571	NA	SSMEM1
GNGT1	0.092731374	0.615936155	3.678078003	0.167461417	0.867007003	NA	GNGT1
GOLGA2P9	0.092731374	0.615936155	3.678078003	0.167461417	0.867007003	NA	GOLGA2P9
NKG7	0.092750482	-0.105394288	3.678078003	-0.028654718	0.977139971	NA	NKG7
CTAGE10P	0.092757546	0.615936155	3.678078003	0.167461417	0.867007003	NA	CTAGE10P
PGA5	0.092757546	0.615936155	3.678078003	0.167461417	0.867007003	NA	PGA5
ACTN1-AS1	0.092991648	0	3.678078003	0	1	NA	ACTN1-AS1
FAM90A7P	0.093098757	0.976592837	3.678078003	0.265517163	0.79061109	NA	FAM90A7P
HOXC13-AS	0.093098757	0.976592837	3.678078003	0.265517163	0.79061109	NA	HOXC13-AS
LOC102477328	0.094234811	-0.105394288	3.678078003	-0.028654718	0.977139971	NA	LOC102477328
GCSAML	0.094245339	0.615936155	3.678078003	0.167461417	0.867007003	NA	GCSAML
IFNG-AS1	0.094286453	0.615936155	3.678078003	0.167461417	0.867007003	NA	IFNG-AS1
LSAMP-AS1	0.094341558	0.255262395	3.678078003	0.069401028	0.944670411	NA	LSAMP-AS1
GABRQ	0.094348622	0.976592837	3.678078003	0.265517163	0.79061109	NA	GABRQ
MRGPRX4	0.094348622	0.976592837	3.678078003	0.265517163	0.79061109	NA	MRGPRX4
SPACA3	0.094348622	0.976592837	3.678078003	0.265517163	0.79061109	NA	SPACA3
LOC102467080	0.094358578	0.615936155	3.678078003	0.167461417	0.867007003	NA	LOC102467080
PACERR	0.094439517	0	3.678078003	0	1	NA	PACERR
LOC101929529	0.094501603	-0.819876868	3.677956301	-0.222916425	0.823600553	NA	LOC101929529
PABPC1L2A	0.094559277	0.615936155	3.678078003	0.167461417	0.867007003	NA	PABPC1L2A
SRD5A2	0.094569487	-0.823997643	3.677931378	-0.224038341	0.82272747	NA	SRD5A2
TAS2R42	0.094569487	-0.823997643	3.677931378	-0.224038341	0.82272747	NA	TAS2R42
MIR6895	0.094582725	0.615936155	3.678078003	0.167461417	0.867007003	NA	MIR6895
SNORA43	0.094582725	0.615936155	3.678078003	0.167461417	0.867007003	NA	SNORA43
C9orf135	0.094602194	0.255262395	3.678078003	0.069401028	0.944670411	NA	C9orf135
CRHR2	0.094602194	0.255262395	3.678078003	0.069401028	0.944670411	NA	CRHR2
FAM84A	0.094602194	0.255262395	3.678078003	0.069401028	0.944670411	NA	FAM84A
TOX2	0.094602194	0.255262395	3.678078003	0.069401028	0.944670411	NA	TOX2
RAPSN	0.094612722	0.976592837	3.678078003	0.265517163	0.79061109	NA	RAPSN
PRR23D2	0.094653836	0.976592837	3.678078003	0.265517163	0.79061109	NA	PRR23D2
UNC45B	0.094653836	0.976592837	3.678078003	0.265517163	0.79061109	NA	UNC45B
CATSPERD	0.09560138	-0.105394288	3.678078003	-0.028654718	0.977139971	NA	CATSPERD
IFT74-AS1	0.09560138	-0.105394288	3.678078003	-0.028654718	0.977139971	NA	IFT74-AS1
RNVU1-6	0.09560138	-0.105394288	3.678078003	-0.028654718	0.977139971	NA	RNVU1-6
PGM5	0.095608444	0.615936155	3.678078003	0.167461417	0.867007003	NA	PGM5
AMPD1	0.095842546	0	3.678078003	0	1	NA	AMPD1
AQP8	0.095855523	0.255262395	3.678078003	0.069401028	0.944670411	NA	AQP8
SNORD37	0.095855523	0.255262395	3.678078003	0.069401028	0.944670411	NA	SNORD37
TGM3	0.095855523	0.255262395	3.678078003	0.069401028	0.944670411	NA	TGM3
KRT5	0.095862587	0.976592837	3.678078003	0.265517163	0.79061109	NA	KRT5
LINC01058	0.095862587	0.976592837	3.678078003	0.265517163	0.79061109	NA	LINC01058
PLA2G12B	0.095862587	0.976592837	3.678078003	0.265517163	0.79061109	NA	PLA2G12B
RNU6-35P	0.095862587	0.976592837	3.678078003	0.265517163	0.79061109	NA	RNU6-35P
ZNF705A	0.095862587	0.976592837	3.678078003	0.265517163	0.79061109	NA	ZNF705A
RAB3C	0.095903701	0.976592837	3.678078003	0.265517163	0.79061109	NA	RAB3C
PDE6H	0.096086161	-0.105394288	3.678078003	-0.028654718	0.977139971	NA	PDE6H
ASAP1-IT1	0.096096689	0.615936155	3.678078003	0.167461417	0.867007003	NA	ASAP1-IT1
CAPN6	0.096096689	0.615936155	3.678078003	0.167461417	0.867007003	NA	CAPN6
MIR7112	0.096137803	0.615936155	3.678078003	0.167461417	0.867007003	NA	MIR7112
SNORA45B	0.096169461	0.255262395	3.678078003	0.069401028	0.944670411	NA	SNORA45B
UGT3A1	0.096206273	0.255267274	3.678078003	0.069402355	0.944669355	NA	UGT3A1
CCR9	0.096520699	-0.830240294	3.677893739	-0.225737977	0.821405219	NA	CCR9
MIR1287	0.096520699	-0.830240294	3.677893739	-0.225737977	0.821405219	NA	MIR1287
GJD4	0.096779671	-0.10538873	3.678078003	-0.028653207	0.977141177	NA	GJD4
PROX2	0.096914889	0.255267274	3.678078003	0.069402355	0.944669355	NA	PROX2
PGM5P4-AS1	0.096984025	0	3.678078003	0	1	NA	PGM5P4-AS1
CSRP3	0.097810423	-0.823997643	3.677931378	-0.224038341	0.82272747	NA	CSRP3
LOC101928737	0.098874331	-0.466063169	3.678078003	-0.12671378	0.899166939	NA	LOC101928737
KRT83	0.09888387	0	3.678078003	0	1	NA	KRT83
LOC101926940	0.09888387	0	3.678078003	0	1	NA	LOC101926940
MCHR1	0.09888387	0	3.678078003	0	1	NA	MCHR1
SNORD78	0.09888387	0	3.678078003	0	1	NA	SNORD78
C21orf91-OT1	0.098901836	-0.466063169	3.678078003	-0.12671378	0.899166939	NA	C21orf91-OT1
PLGLA	0.099251253	0.615936155	3.678078003	0.167461417	0.867007003	NA	PLGLA
NCF4	0.099528615	0.255267274	3.678078003	0.069402355	0.944669355	NA	NCF4
ACTA2-AS1	0.099618636	0.976592837	3.678078003	0.265517163	0.79061109	NA	ACTA2-AS1
CCL11	0.099618636	0.976592837	3.678078003	0.265517163	0.79061109	NA	CCL11
MMP21	0.0998571	-0.830240294	3.677893739	-0.225737977	0.821405219	NA	MMP21
MIR647	0.099934569	0.255267274	3.678078003	0.069402355	0.944669355	NA	MIR647
SNORD67	0.100478285	-0.830240294	3.677893739	-0.225737977	0.821405219	NA	SNORD67
LOC91450	0.100494054	-0.105394288	3.678078003	-0.028654718	0.977139971	NA	LOC91450
RNU6-69P	0.100494054	-0.105394288	3.678078003	-0.028654718	0.977139971	NA	RNU6-69P
LOC101928333	0.100501118	0.615936155	3.678078003	0.167461417	0.867007003	NA	LOC101928333
HHIP	0.100861437	0.255262395	3.678078003	0.069401028	0.944670411	NA	HHIP
RNU6-57P	0.101290526	-0.105406486	3.678078003	-0.028658034	0.977137326	NA	RNU6-57P
CD5L	0.101790606	-0.466063169	3.678078003	-0.12671378	0.899166939	NA	CD5L
RBFOX3	0.101790606	-0.466063169	3.678078003	-0.12671378	0.899166939	NA	RBFOX3
GPR142	0.102104238	-0.466068048	3.678078003	-0.126715107	0.899165889	NA	GPR142
CALB1	0.10214105	-0.466063169	3.678078003	-0.12671378	0.899166939	NA	CALB1
ZDHHC19	0.10221986	-0.105406486	3.678078003	-0.028658034	0.977137326	NA	ZDHHC19
ANKRD36BP2	0.102382216	-0.105389409	3.678078003	-0.028653391	0.977141029	NA	ANKRD36BP2
LOC101927798	0.102382216	-0.105389409	3.678078003	-0.028653391	0.977141029	NA	LOC101927798
KCNH8	0.102457078	-0.830240294	3.677893739	-0.225737977	0.821405219	NA	KCNH8
LCP2	0.10258657	0	3.678078003	0	1	NA	LCP2
LMOD2	0.10258657	0	3.678078003	0	1	NA	LMOD2
NDST4	0.10258657	0	3.678078003	0	1	NA	NDST4
OR1J4	0.10258657	0	3.678078003	0	1	NA	OR1J4
SIRPG	0.10258657	0	3.678078003	0	1	NA	SIRPG
UGT2B28	0.10258657	0	3.678078003	0	1	NA	UGT2B28
ADRA1D	0.102765816	0	3.678078003	0	1	NA	ADRA1D
CNTNAP5	0.102765816	0	3.678078003	0	1	NA	CNTNAP5
MRLN	0.102765816	0	3.678078003	0	1	NA	MRLN
ODF3L2	0.102765816	0	3.678078003	0	1	NA	ODF3L2
SLC22A14	0.102765816	0	3.678078003	0	1	NA	SLC22A14
MYL2	0.103290055	-0.466063169	3.678078003	-0.12671378	0.899166939	NA	MYL2
PCDHB4	0.10355184	0.255267274	3.678078003	0.069402355	0.944669355	NA	PCDHB4
BARHL1	0.103643107	-0.105406486	3.678078003	-0.028658034	0.977137326	NA	BARHL1
ART5	0.103759785	0.615940455	3.678078003	0.167462586	0.867006084	NA	ART5
UNC13C	0.103759785	0.615940455	3.678078003	0.167462586	0.867006084	NA	UNC13C
KRT222	0.103894073	-0.830240294	3.677893739	-0.225737977	0.821405219	NA	KRT222
GPR62	0.104198653	-0.105406486	3.678078003	-0.028658034	0.977137326	NA	GPR62
NRAP	0.104272522	-0.823997167	3.677931381	-0.224038211	0.822727571	NA	NRAP
LOC400794	0.104528815	-0.105389988	3.678078003	-0.028653549	0.977140904	NA	LOC400794
SNORA29	0.104966388	-0.466063169	3.678078003	-0.12671378	0.899166939	NA	SNORA29
C9orf92	0.105136443	-0.830240294	3.677893739	-0.225737977	0.821405219	NA	C9orf92
IRS4	0.105261645	-0.105406486	3.678078003	-0.028658034	0.977137326	NA	IRS4
LOC440910	0.105261645	-0.105406486	3.678078003	-0.028658034	0.977137326	NA	LOC440910
DPRX	0.105363935	-0.466063169	3.678078003	-0.12671378	0.899166939	NA	DPRX
LOC102724691	0.105534469	-0.105406486	3.678078003	-0.028658034	0.977137326	NA	LOC102724691
C3orf67-AS1	0.10598512	-0.466063169	3.678078003	-0.12671378	0.899166939	NA	C3orf67-AS1
DRAXIN	0.106243085	-0.105406486	3.678078003	-0.028658034	0.977137326	NA	DRAXIN
LOC729506	0.106312222	-0.105389409	3.678078003	-0.028653391	0.977141029	NA	LOC729506
PCDH15	0.1063192	-0.830240294	3.677893739	-0.225737977	0.821405219	NA	PCDH15
SNCAIP	0.106598875	-0.466063169	3.678078003	-0.12671378	0.899166939	NA	SNCAIP
LOC100507391	0.106807047	0.255267274	3.678078003	0.069402355	0.944669355	NA	LOC100507391
LENEP	0.10692412	0.255267274	3.678078003	0.069402355	0.944669355	NA	LENEP
MIR7-1	0.107188797	-0.823997643	3.677931378	-0.224038341	0.82272747	NA	MIR7-1
HIST3H2BB	0.107330074	0.255267274	3.678078003	0.069402355	0.944669355	NA	HIST3H2BB
BSPRY	0.107681803	1.337254399	3.678078003	0.363574236	0.716175969	NA	BSPRY
LINC01392	0.107897638	-0.830240294	3.677893739	-0.225737977	0.821405219	NA	LINC01392
LINC01514	0.108221879	-0.105406486	3.678078003	-0.028658034	0.977137326	NA	LINC01514
LOC646938	0.108221879	-0.105406486	3.678078003	-0.028658034	0.977137326	NA	LOC646938
SLC39A2	0.108222104	-0.105406486	3.678078003	-0.028658034	0.977137326	NA	SLC39A2
GOLGA6L17P	0.10845327	0.615941713	3.678078003	0.167462928	0.867005815	NA	GOLGA6L17P
ZAR1	0.108584023	0.615940455	3.678078003	0.167462586	0.867006084	NA	ZAR1
RBMXL2	0.108686756	0.255267274	3.678078003	0.069402355	0.944669355	NA	RBMXL2
SOX2	0.108856811	-0.105406486	3.678078003	-0.028658034	0.977137326	NA	SOX2
HNRNPCL4	0.108961636	0.255267274	3.678078003	0.069402355	0.944669355	NA	HNRNPCL4
KLHL3	0.108982013	0.615923956	3.678078003	0.167458101	0.867009613	NA	KLHL3
ALOX15P1	0.109092993	0	3.678078003	0	1	NA	ALOX15P1
DLG2	0.109094029	-0.830240294	3.677893739	-0.225737977	0.821405219	NA	DLG2
LINC00304	0.10960526	-0.105406486	3.678078003	-0.028658034	0.977137326	NA	LINC00304
SPANXD	0.109608628	-0.105388621	3.678078003	-0.028653177	0.9771412	NA	SPANXD
C1orf100	0.109694563	-0.105389988	3.678078003	-0.028653549	0.977140904	NA	C1orf100
C3orf36	0.109701627	0.615940455	3.678078003	0.167462586	0.867006084	NA	C3orf36
MIR106B	0.109791424	0.255267274	3.678078003	0.069402355	0.944669355	NA	MIR106B
SNORD49A	0.109859062	-0.466063169	3.678078003	-0.12671378	0.899166939	NA	SNORD49A
PRODH2	0.110031831	-0.105387791	3.678078003	-0.028652951	0.97714138	NA	PRODH2
IL1RN	0.110497617	-0.830240294	3.677893739	-0.225737977	0.821405219	NA	IL1RN
LINC01544	0.110731234	-0.466063169	3.678078003	-0.12671378	0.899166939	NA	LINC01544
KRT40	0.111061446	-0.105406486	3.678078003	-0.028658034	0.977137326	NA	KRT40
LOC255187	0.111089227	-0.466063169	3.678078003	-0.12671378	0.899166939	NA	LOC255187
GRAP	0.11112933	-0.105406486	3.678078003	-0.028658034	0.977137326	NA	GRAP
MGP	0.111472827	-0.105394288	3.678078003	-0.028654718	0.977139971	NA	MGP
HORMAD2-AS1	0.111476311	-0.105406486	3.678078003	-0.028658034	0.977137326	NA	HORMAD2-AS1
COL3A1	0.111594158	-0.105406486	3.678078003	-0.028658034	0.977137326	NA	COL3A1
NCRNA00250	0.111710413	-0.466063169	3.678078003	-0.12671378	0.899166939	NA	NCRNA00250
SERPINB11	0.111919034	0.255267274	3.678078003	0.069402355	0.944669355	NA	SERPINB11
FREM3	0.111943891	0	3.678078003	0	1	NA	FREM3
OR13C2	0.112007886	0.615923956	3.678078003	0.167458101	0.867009613	NA	OR13C2
ALMS1P	0.112142331	-0.466063169	3.678078003	-0.12671378	0.899166939	NA	ALMS1P
LINC00545	0.112249719	0.615923956	3.678078003	0.167458101	0.867009613	NA	LINC00545
BCL6B	0.112383457	-0.105388621	3.678078003	-0.028653177	0.9771412	NA	BCL6B
RNASE1	0.112488282	0	3.678078003	0	1	NA	RNASE1
AADACL2-AS1	0.1125199	-0.105388364	3.678078003	-0.028653107	0.977141256	NA	AADACL2-AS1
LOC100505658	0.112546697	-0.466063169	3.678078003	-0.12671378	0.899166939	NA	LOC100505658
VMO1	0.112585143	0.615942079	3.678078003	0.167463028	0.867005736	NA	VMO1
SUCNR1	0.11280723	0.976597717	3.678078003	0.26551849	0.790610068	NA	SUCNR1
GDAP1L1	0.112880036	-0.105406486	3.678078003	-0.028658034	0.977137326	NA	GDAP1L1
LOC101928306	0.113080053	0.976597717	3.678078003	0.26551849	0.790610068	NA	LOC101928306
SNORA31	0.113149237	-0.105406486	3.678078003	-0.028658034	0.977137326	NA	SNORA31
NWD2	0.11318144	0	3.678078003	0	1	NA	NWD2
GAGE2B	0.113486232	0.976597717	3.678078003	0.26551849	0.790610068	NA	GAGE2B
LOC388849	0.113535265	-0.105406486	3.678078003	-0.028658034	0.977137326	NA	LOC388849
INSM2	0.113582132	-0.466063169	3.678078003	-0.12671378	0.899166939	NA	INSM2
EZR-AS1	0.113821713	0.976597717	3.678078003	0.26551849	0.790610068	NA	EZR-AS1
TMC2	0.113821713	0.976597717	3.678078003	0.26551849	0.790610068	NA	TMC2
HSPB9	0.113849952	0.255267274	3.678078003	0.069402355	0.944669355	NA	HSPB9
LOC101927472	0.113946813	0.615923956	3.678078003	0.167458101	0.867009613	NA	LOC101927472
BRWD1-AS1	0.113982214	0.255267274	3.678078003	0.069402355	0.944669355	NA	BRWD1-AS1
CLPS	0.113986679	0.615923956	3.678078003	0.167458101	0.867009613	NA	CLPS
LOC101928272	0.114040054	-0.466063169	3.678078003	-0.12671378	0.899166939	NA	LOC101928272
PNLIPRP3	0.114043442	-0.830240294	3.677893739	-0.225737977	0.821405219	NA	PNLIPRP3
LRP2	0.114055815	0.615941034	3.678078003	0.167462744	0.86700596	NA	LRP2
MIR221	0.114498693	-0.105388364	3.678078003	-0.028653107	0.977141256	NA	MIR221
TRIM29	0.114697725	-0.105406486	3.678078003	-0.028658034	0.977137326	NA	TRIM29
LINC01194	0.114742309	-0.466063169	3.678078003	-0.12671378	0.899166939	NA	LINC01194
LOC101060385	0.114752837	0.255267274	3.678078003	0.069402355	0.944669355	NA	LOC101060385
RORB	0.114786442	0.255267274	3.678078003	0.069402355	0.944669355	NA	RORB
CCER2	0.114798688	0.615940455	3.678078003	0.167462586	0.867006084	NA	CCER2
AMBN	0.114949107	-0.10539038	3.678078003	-0.028653655	0.977140819	NA	AMBN
ZNF705B	0.115059266	0.255267274	3.678078003	0.069402355	0.944669355	NA	ZNF705B
LOC642426	0.115066775	0.255267274	3.678078003	0.069402355	0.944669355	NA	LOC642426
LOC645949	0.115406316	-0.105406486	3.678078003	-0.028658034	0.977137326	NA	LOC645949
SCARNA1	0.115514058	-0.105406486	3.678078003	-0.028658034	0.977137326	NA	SCARNA1
LOC285819	0.115576744	0.615941034	3.678078003	0.167462744	0.86700596	NA	LOC285819
CD4	0.115735955	0.255267274	3.678078003	0.069402355	0.944669355	NA	CD4
FOXC2	0.116143407	0	3.678078003	0	1	NA	FOXC2
KRTAP4-5	0.116143407	0	3.678078003	0	1	NA	KRTAP4-5
LOC101929319	0.116325877	-0.105406486	3.678078003	-0.028658034	0.977137326	NA	LOC101929319
SNORA75	0.116387023	-0.105388621	3.678078003	-0.028653177	0.9771412	NA	SNORA75
ARNTL2-AS1	0.116540183	0.255267274	3.678078003	0.069402355	0.944669355	NA	ARNTL2-AS1
TREM1	0.116580745	0.615923956	3.678078003	0.167458101	0.867009613	NA	TREM1
ARHGAP15	0.116600405	0.615923956	3.678078003	0.167458101	0.867009613	NA	ARHGAP15
LOC100505736	0.116608368	0.615942079	3.678078003	0.167463028	0.867005736	NA	LOC100505736
LINC01182	0.116705229	0.976597717	3.678078003	0.26551849	0.790610068	NA	LINC01182
NCKAP1L	0.116763924	-0.105406486	3.678078003	-0.028658034	0.977137326	NA	NCKAP1L
CHGA	0.116818272	-0.830240294	3.677893739	-0.225737977	0.821405219	NA	CHGA
TSPO2	0.116818272	-0.830240294	3.677893739	-0.225737977	0.821405219	NA	TSPO2
RSPH6A	0.11689413	0.615923956	3.678078003	0.167458101	0.867009613	NA	RSPH6A
LINC01050	0.117197854	0.615923956	3.678078003	0.167458101	0.867009613	NA	LINC01050
LRRN3	0.11724992	0.255267274	3.678078003	0.069402355	0.944669355	NA	LRRN3
TDRD1	0.117378045	-0.830240294	3.677893739	-0.225737977	0.821405219	NA	TDRD1
MIR135A1	0.117478609	0.976601054	3.678078003	0.265519397	0.790609369	NA	MIR135A1
SNORA66	0.117478609	0.976601054	3.678078003	0.265519397	0.790609369	NA	SNORA66
MYL3	0.117509457	0.976597717	3.678078003	0.26551849	0.790610068	NA	MYL3
SNORD64	0.117509457	0.976597717	3.678078003	0.26551849	0.790610068	NA	SNORD64
H2BFWT	0.117549085	-0.10539038	3.678078003	-0.028653655	0.977140819	NA	H2BFWT
KCTD19	0.117637339	0.255267274	3.678078003	0.069402355	0.944669355	NA	KCTD19
CA4	0.117682204	0.615942652	3.678078003	0.167463184	0.867005614	NA	CA4
MIR568	0.117746654	-0.466063169	3.678078003	-0.12671378	0.899166939	NA	MIR568
RPGRIP1	0.117970039	0.615923956	3.678078003	0.167458101	0.867009613	NA	RPGRIP1
ATP2B3	0.118137256	-0.105387198	3.678078003	-0.02865279	0.977141509	NA	ATP2B3
TMPRSS11A	0.118231109	-0.105406486	3.678078003	-0.028658034	0.977137326	NA	TMPRSS11A
OR2S2	0.118389571	0	3.678078003	0	1	NA	OR2S2
SNORD16	0.118474806	-0.466063169	3.678078003	-0.12671378	0.899166939	NA	SNORD16
GPR119	0.118498435	-0.105406486	3.678078003	-0.028658034	0.977137326	NA	GPR119
LTK	0.118505499	0.615923956	3.678078003	0.167458101	0.867009613	NA	LTK
CCDC144NL	0.118579631	-0.105389409	3.678078003	-0.028653391	0.977141029	NA	CCDC144NL
VCX3B	0.118983173	0.615941034	3.678078003	0.167462744	0.86700596	NA	VCX3B
CXCR4	0.119022759	-0.466063169	3.678078003	-0.12671378	0.899166939	NA	CXCR4
FCRLA	0.11921284	-0.105406486	3.678078003	-0.028658034	0.977137326	NA	FCRLA
AGRP	0.11929066	0.615940063	3.678078003	0.16746248	0.867006167	NA	AGRP
FGR	0.11929066	0.615940063	3.678078003	0.16746248	0.867006167	NA	FGR
TMEM61	0.119318401	-0.105406486	3.678078003	-0.028658034	0.977137326	NA	TMEM61
C19orf84	0.119391081	0.255267274	3.678078003	0.069402355	0.944669355	NA	C19orf84
GOLGA8M	0.119751479	1.337254399	3.678078003	0.363574236	0.716175969	NA	GOLGA8M
KCNC2	0.11980275	-0.105387791	3.678078003	-0.028652951	0.97714138	NA	KCNC2
LOC102467655	0.11980275	-0.105387791	3.678078003	-0.028652951	0.97714138	NA	LOC102467655
LOC400997	0.119837605	0.615936155	3.678078003	0.167461417	0.867007003	NA	LOC400997
TRIM63	0.119855612	0.615923956	3.678078003	0.167458101	0.867009613	NA	TRIM63
AP1B1P1	0.119997365	-0.105406486	3.678078003	-0.028658034	0.977137326	NA	AP1B1P1
SOST	0.120578222	-0.466063169	3.678078003	-0.12671378	0.899166939	NA	SOST
RAPGEF4-AS1	0.120580347	0.615923956	3.678078003	0.167458101	0.867009613	NA	RAPGEF4-AS1
KRT31	0.120606978	-0.105389409	3.678078003	-0.028653391	0.977141029	NA	KRT31
EMX1	0.120655612	1.337254399	3.678078003	0.363574236	0.716175969	NA	EMX1
KPNA7	0.120655793	-0.824034392	3.380700221	-0.243746661	0.807427032	NA	KPNA7
DAOA	0.120709756	-0.105394288	3.678078003	-0.028654718	0.977139971	NA	DAOA
LIPJ	0.12081458	0	3.678078003	0	1	NA	LIPJ
F13A1	0.120821838	-0.830240294	3.677893739	-0.225737977	0.821405219	NA	F13A1
TDRG1	0.120821838	-0.830240294	3.677893739	-0.225737977	0.821405219	NA	TDRG1
STRC	0.120860147	-0.466063169	3.678078003	-0.12671378	0.899166939	NA	STRC
ZG16B	0.121240469	0	3.678078003	0	1	NA	ZG16B
CUX2	0.121389788	0.255267274	3.678078003	0.069402355	0.944669355	NA	CUX2
TTC36	0.121494612	0.615942079	3.678078003	0.167463028	0.867005736	NA	TTC36
ERICH5	0.121532661	0.255267274	3.678078003	0.069402355	0.944669355	NA	ERICH5
KIRREL2	0.12172924	0	3.678078003	0	1	NA	KIRREL2
LOC101927179	0.121780374	0.615923956	3.678078003	0.167458101	0.867009613	NA	LOC101927179
IFNL2	0.122083784	-0.105406486	3.678078003	-0.028658034	0.977137326	NA	IFNL2
LINC01608	0.122286317	0.615923956	3.678078003	0.167458101	0.867009613	NA	LINC01608
SP8	0.122339954	0.615941034	3.678078003	0.167462744	0.86700596	NA	SP8
ERICH3-AS1	0.122375952	0.976597717	3.678078003	0.26551849	0.790610068	NA	ERICH3-AS1
DGCR10	0.122385174	0.255267274	3.678078003	0.069402355	0.944669355	NA	DGCR10
SYNE3	0.122612778	0.615941034	3.678078003	0.167462744	0.86700596	NA	SYNE3
EVC2	0.12266771	0.255270611	3.678078003	0.069403262	0.944668632	NA	EVC2
PTPRQ	0.122692679	-0.105389877	3.678078003	-0.028653519	0.977140928	NA	PTPRQ
LINC01352	0.122709639	0.976597717	3.678078003	0.26551849	0.790610068	NA	LINC01352
MGC39584	0.122776158	0.615923956	3.678078003	0.167458101	0.867009613	NA	MGC39584
CDRT15	0.123048982	0.615923956	3.678078003	0.167458101	0.867009613	NA	CDRT15
IRX6	0.123209885	0.615936155	3.678078003	0.167461417	0.867007003	NA	IRX6
LRCOL1	0.123313886	0.615940063	3.678078003	0.16746248	0.867006167	NA	LRCOL1
CCDC152	0.12335035	0.255267274	3.678078003	0.069402355	0.944669355	NA	CCDC152
LINC01549	0.123384011	0.255267274	3.678078003	0.069402355	0.944669355	NA	LINC01549
LINC00235	0.123505024	0.255267274	3.678078003	0.069402355	0.944669355	NA	LINC00235
CCDC38	0.123546138	0.255267274	3.678078003	0.069402355	0.944669355	NA	CCDC38
LOC283332	0.123634977	-0.466063169	3.678078003	-0.12671378	0.899166939	NA	LOC283332
DNAH9	0.123712019	0.255267274	3.678078003	0.069402355	0.944669355	NA	DNAH9
MT1DP	0.123739801	-0.105389409	3.678078003	-0.028653391	0.977141029	NA	MT1DP
CECR5-AS1	0.123878837	0.615923956	3.678078003	0.167458101	0.867009613	NA	CECR5-AS1
LINC01532	0.123879389	0.255267274	3.678078003	0.069402355	0.944669355	NA	LINC01532
LOC349160	0.123889917	0.976597717	3.678078003	0.26551849	0.790610068	NA	LOC349160
LOC731157	0.124051808	-0.824034103	3.382553795	-0.243613007	0.807530553	NA	LOC731157
CELA2B	0.124099084	-0.105406486	3.678078003	-0.028658034	0.977137326	NA	CELA2B
KCNK13	0.124186036	-0.10539038	3.678078003	-0.028653655	0.977140819	NA	KCNK13
TYRP1	0.124302863	-0.466063169	3.678078003	-0.12671378	0.899166939	NA	TYRP1
KRT39	0.124329723	-0.466063169	3.678078003	-0.12671378	0.899166939	NA	KRT39
LOC102724776	0.124339675	-0.466063236	3.379169666	-0.137922414	0.890301736	NA	LOC102724776
LOC645752	0.124387043	0.615923956	3.678078003	0.167458101	0.867009613	NA	LOC645752
CELA2A	0.124469706	0	3.678078003	0	1	NA	CELA2A
FAM124B	0.124488429	-0.105389409	3.678078003	-0.028653391	0.977141029	NA	FAM124B
KRTAP4-6	0.124593359	0.615923956	3.678078003	0.167458101	0.867009613	NA	KRTAP4-6
LOC101448202	0.124593359	0.615923956	3.678078003	0.167458101	0.867009613	NA	LOC101448202
LINC00595	0.124723849	0.615936155	3.678078003	0.167461417	0.867007003	NA	LINC00595
TBL1Y	0.12476426	-1.111594516	3.674496496	-0.302516145	0.762258628	NA	TBL1Y
SERPIND1	0.125077709	0.615942652	3.678078003	0.167463184	0.867005614	NA	SERPIND1
LINC01054	0.125128702	0.615923956	3.678078003	0.167458101	0.867009613	NA	LINC01054
GIPC2	0.125190774	-0.105389409	3.678078003	-0.028653391	0.977141029	NA	GIPC2
LOC100505530	0.125190852	0.615942079	3.678078003	0.167463028	0.867005736	NA	LOC100505530
CCDC89	0.125272323	0.615923956	3.678078003	0.167458101	0.867009613	NA	CCDC89
LINC01432	0.125403881	0.976597717	3.678078003	0.26551849	0.790610068	NA	LINC01432
MSX2P1	0.125486109	0.976597717	3.678078003	0.26551849	0.790610068	NA	MSX2P1
CYP4F12	0.125541856	1.337254399	3.678078003	0.363574236	0.716175969	NA	CYP4F12
LOC101928191	0.125928636	0.976597717	3.678078003	0.26551849	0.790610068	NA	LOC101928191
SNORD83A	0.125930752	-0.105404217	3.334243545	-0.031612633	0.974780969	NA	SNORD83A
PLET1	0.126028319	-0.105389409	3.678078003	-0.028653391	0.977141029	NA	PLET1
PWAR1	0.126135106	0.255267274	3.678078003	0.069402355	0.944669355	NA	PWAR1
TEX26	0.126135106	0.255267274	3.678078003	0.069402355	0.944669355	NA	TEX26
LOC101927066	0.126206217	0.615923956	3.678078003	0.167458101	0.867009613	NA	LOC101927066
EPYC	0.126209524	-1.121912463	3.674267889	-0.305343132	0.760104829	NA	EPYC
GAGE2C	0.126209524	-1.121912463	3.674267889	-0.305343132	0.760104829	NA	GAGE2C
MAOB	0.126460041	0.976597717	3.678078003	0.26551849	0.790610068	NA	MAOB
CCDC54	0.126486849	0.255267274	3.678078003	0.069402355	0.944669355	NA	CCDC54
EPX	0.126496038	1.337254399	3.678078003	0.363574236	0.716175969	NA	EPX
ANKRD35	0.126522189	0.615923956	3.678078003	0.167458101	0.867009613	NA	ANKRD35
GPX7	0.126522189	0.615923956	3.678078003	0.167458101	0.867009613	NA	GPX7
POU6F2-AS1	0.126743053	-1.125348421	3.674192096	-0.30628459	0.759387971	NA	POU6F2-AS1
TCERG1L-AS1	0.126756291	0.255267274	3.678078003	0.069402355	0.944669355	NA	TCERG1L-AS1
RHOXF1P1	0.126786288	0.615923956	3.678078003	0.167458101	0.867009613	NA	RHOXF1P1
CX3CR1	0.126902841	-0.466063169	3.678078003	-0.12671378	0.899166939	NA	CX3CR1
LOC644172	0.126905611	0.615942652	3.678078003	0.167463184	0.867005614	NA	LOC644172
C17orf78	0.127373575	0.255267274	3.678078003	0.069402355	0.944669355	NA	C17orf78
IGLL3P	0.127703516	0.615923956	3.678078003	0.167458101	0.867009613	NA	IGLL3P
SERPING1	0.127735364	-0.105406486	3.678078003	-0.028658034	0.977137326	NA	SERPING1
SULT6B1	0.127755859	0.976597717	3.678078003	0.26551849	0.790610068	NA	SULT6B1
S1PR4	0.12797634	0.615923956	3.678078003	0.167458101	0.867009613	NA	S1PR4
KCTD8	0.12797653	0.255267274	3.678078003	0.069402355	0.944669355	NA	KCTD8
ERC2-IT1	0.128077267	0.615923956	3.678078003	0.167458101	0.867009613	NA	ERC2-IT1
PNPLA5	0.128077267	0.615923956	3.678078003	0.167458101	0.867009613	NA	PNPLA5
NTRK3	0.128100661	-1.134672765	3.673987247	-0.308839604	0.757443541	NA	NTRK3
CELF2-AS1	0.128323941	1.337254399	3.678078003	0.363574236	0.716175969	NA	CELF2-AS1
C5AR2	0.128547556	-0.105389409	3.678078003	-0.028653391	0.977141029	NA	C5AR2
LOC101929579	0.128547556	-0.105389409	3.678078003	-0.028653391	0.977141029	NA	LOC101929579
MS4A15	0.12855462	0.615941034	3.678078003	0.167462744	0.86700596	NA	MS4A15
ADAMTS8	0.12862801	0.255267274	3.678078003	0.069402355	0.944669355	NA	ADAMTS8
NCF1C	0.128923267	0.615923956	3.678078003	0.167458101	0.867009613	NA	NCF1C
CCDC37	0.128990824	0.615923956	3.678078003	0.167458101	0.867009613	NA	CCDC37
OSM	0.129028092	0.976597717	3.678078003	0.26551849	0.790610068	NA	OSM
LINC00440	0.129088455	-0.105404227	3.332868961	-0.031625674	0.974770569	NA	LINC00440
DOCK9-AS1	0.129196091	0.615923956	3.678078003	0.167458101	0.867009613	NA	DOCK9-AS1
BHMG1	0.129346164	0.255267274	3.678078003	0.069402355	0.944669355	NA	BHMG1
ATP6V0CP3	0.129362381	0	3.678078003	0	1	NA	ATP6V0CP3
KCNK17	0.129362381	0	3.678078003	0	1	NA	KCNK17
MIR6734	0.129606195	1.337254399	3.678078003	0.363574236	0.716175969	NA	MIR6734
GJA4	0.129791206	0.976597717	3.678078003	0.26551849	0.790610068	NA	GJA4
YIPF7	0.129887831	-0.105387538	3.678078003	-0.028652883	0.977141435	NA	YIPF7
LOC101927120	0.130051873	-1.148329656	3.673689411	-0.312582129	0.754598157	NA	LOC101927120
KCNQ5-AS1	0.13005606	0.615923956	3.678078003	0.167458101	0.867009613	NA	KCNQ5-AS1
GPR50	0.130097076	-0.466063169	3.678078003	-0.12671378	0.899166939	NA	GPR50
C9orf173	0.130145696	0.976597717	3.678078003	0.26551849	0.790610068	NA	C9orf173
LRRC10	0.130395537	-0.459214122	3.677956293	-0.124855786	0.900637722	NA	LRRC10
SNORA51	0.130450909	0.976597717	3.678078003	0.26551849	0.790610068	NA	SNORA51
C4orf22	0.130764963	-0.466063169	3.678078003	-0.12671378	0.899166939	NA	C4orf22
SNORD45B	0.130923251	0.615928836	3.678078003	0.167459427	0.867008569	NA	SNORD45B
DDX4	0.130972565	-0.105394288	3.678078003	-0.028654718	0.977139971	NA	DDX4
FRMD8P1	0.130979629	0.615936155	3.678078003	0.167461417	0.867007003	NA	FRMD8P1
SYP-AS1	0.130979629	0.615936155	3.678078003	0.167461417	0.867007003	NA	SYP-AS1
SLC24A3	0.131092141	0.615941034	3.678078003	0.167462744	0.86700596	NA	SLC24A3
TMEM88B	0.131128139	0.976597717	3.678078003	0.26551849	0.790610068	NA	TMEM88B
EDNRB	0.131213731	0	3.678078003	0	1	NA	EDNRB
PON1	0.131213731	0	3.678078003	0	1	NA	PON1
LINC01511	0.131230205	0	3.678078003	0	1	NA	LINC01511
NUTM2F	0.131423396	1.337254399	3.678078003	0.363574236	0.716175969	NA	NUTM2F
ALOX12P2	0.131492763	0.255267274	3.678078003	0.069402355	0.944669355	NA	ALOX12P2
CXCL6	0.131696587	-0.830234859	3.677893742	-0.2257365	0.821406368	NA	CXCL6
MIR1285-1	0.131999755	0.255267274	3.678078003	0.069402355	0.944669355	NA	MIR1285-1
MIR622	0.132005676	-0.105389409	3.678078003	-0.028653391	0.977141029	NA	MIR622
AIRE	0.13203702	-0.105401607	3.678078003	-0.028656708	0.977138384	NA	AIRE
DLG3-AS1	0.132053499	0.255267274	3.678078003	0.069402355	0.944669355	NA	DLG3-AS1
FAM90A25P	0.132053499	0.255267274	3.678078003	0.069402355	0.944669355	NA	FAM90A25P
LOC101928259	0.132063395	0.615923956	3.678078003	0.167458101	0.867009613	NA	LOC101928259
MALRD1	0.132296991	0.255267274	3.678078003	0.069402355	0.944669355	NA	MALRD1
SYT14P1	0.132373059	0.255267274	3.678078003	0.069402355	0.944669355	NA	SYT14P1
SNORD116-22	0.132401816	0.615941034	3.678078003	0.167462744	0.86700596	NA	SNORD116-22
MIR4793	0.132573757	0.255267274	3.678078003	0.069402355	0.944669355	NA	MIR4793
PRDM9	0.13263074	-0.830240294	3.677893739	-0.225737977	0.821405219	NA	PRDM9
MIR6751	0.132631576	0.255267274	3.678078003	0.069402355	0.944669355	NA	MIR6751
C8orf37-AS1	0.132637804	-0.105406486	3.678078003	-0.028658034	0.977137326	NA	C8orf37-AS1
LINC01526	0.132667642	0.255267274	3.678078003	0.069402355	0.944669355	NA	LINC01526
OR10J3	0.132781099	0	3.678078003	0	1	NA	OR10J3
OR2J3	0.132840389	-0.105387791	3.678078003	-0.028652951	0.97714138	NA	OR2J3
FRG2EP	0.132896247	1.337254399	3.678078003	0.363574236	0.716175969	NA	FRG2EP
SYT8	0.132926833	0.615923956	3.678078003	0.167458101	0.867009613	NA	SYT8
EIF3IP1	0.133046686	-0.823992763	3.677931378	-0.224037014	0.822728502	NA	EIF3IP1
ECEL1	0.133276169	0.255267274	3.678078003	0.069402355	0.944669355	NA	ECEL1
C17orf74	0.133524123	1.337254399	3.678078003	0.363574236	0.716175969	NA	C17orf74
ACER1	0.133770995	0.615923956	3.678078003	0.167458101	0.867009613	NA	ACER1
LINC01468	0.133780959	-0.105389734	3.678078003	-0.02865348	0.977140959	NA	LINC01468
LINC00113	0.133992892	0.976597717	3.678078003	0.26551849	0.790610068	NA	LINC00113
CACNA1C-AS2	0.134015814	-0.105404473	3.298553159	-0.03195476	0.974508129	NA	CACNA1C-AS2
LUZP4	0.134105449	0.255268791	3.293557385	0.077505494	0.938221421	NA	LUZP4
DDX11L5	0.134135013	-0.466063169	3.678078003	-0.12671378	0.899166939	NA	DDX11L5
CPXM1	0.134138952	-0.105389023	3.678078003	-0.028653286	0.977141113	NA	CPXM1
CTD-2201I18.1	0.134151971	0.255267274	3.678078003	0.069402355	0.944669355	NA	CTD-2201I18.1
USP17L6P	0.134156068	0.976597717	3.678078003	0.26551849	0.790610068	NA	USP17L6P
CCDC169-SOHLH2	0.134410212	1.337254399	3.678078003	0.363574236	0.716175969	NA	CCDC169-SOHLH2
FNDC1	0.134451326	1.337254399	3.678078003	0.363574236	0.716175969	NA	FNDC1
SNORD75	0.134533554	1.337254399	3.678078003	0.363574236	0.716175969	NA	SNORD75
KCNK12	0.134570995	1.337254399	3.678078003	0.363574236	0.716175969	NA	KCNK12
LINC00691	0.134754736	0.615923956	3.678078003	0.167458101	0.867009613	NA	LINC00691
ZSCAN1	0.13475734	-0.466059831	3.678078003	-0.126712873	0.899167657	NA	ZSCAN1
LOC101927229	0.134939382	-0.105389409	3.678078003	-0.028653391	0.977141029	NA	LOC101927229
LOC285627	0.13502086	0.615923956	3.678078003	0.167458101	0.867009613	NA	LOC285627
SEMA3B-AS1	0.13502756	0.615923956	3.678078003	0.167458101	0.867009613	NA	SEMA3B-AS1
MORN3	0.135130869	-0.105406486	3.678078003	-0.028658034	0.977137326	NA	MORN3
LOC101927701	0.135290913	-1.130096484	3.674087632	-0.30758561	0.758397671	NA	LOC101927701
PRSS54	0.135352025	1.337254399	3.678078003	0.363574236	0.716175969	NA	PRSS54
RNU5B-1	0.135352025	1.337254399	3.678078003	0.363574236	0.716175969	NA	RNU5B-1
LINC00572	0.135820861	1.337254399	3.678078003	0.363574236	0.716175969	NA	LINC00572
CERS3	0.136046985	0.976597717	3.678078003	0.26551849	0.790610068	NA	CERS3
OR2AG1	0.136054963	0.976597717	3.678078003	0.26551849	0.790610068	NA	OR2AG1
MGAM2	0.136327787	0.976597717	3.678078003	0.26551849	0.790610068	NA	MGAM2
SNORD72	0.136497764	-0.466063169	3.678078003	-0.12671378	0.899166939	NA	SNORD72
TET2-AS1	0.136497764	-0.466063169	3.678078003	-0.12671378	0.899166939	NA	TET2-AS1
CBFA2T3	0.13673893	-0.105389023	3.678078003	-0.028653286	0.977141113	NA	CBFA2T3
LOC100505938	0.13673893	-0.105389023	3.678078003	-0.028653286	0.977141113	NA	LOC100505938
ZNF660	0.137139954	-0.823992763	3.677931378	-0.224037014	0.822728502	NA	ZNF660
COL9A3	0.137553886	0.255267274	3.678078003	0.069402355	0.944669355	NA	COL9A3
ABCA6	0.137630998	0.615923956	3.678078003	0.167458101	0.867009613	NA	ABCA6
FLJ16779	0.137638062	1.337254399	3.678078003	0.363574236	0.716175969	NA	FLJ16779
MAP1LC3A	0.137639321	0.255268655	3.273572584	0.077978614	0.937845064	NA	MAP1LC3A
RIMS4	0.137708035	-0.463335835	3.677931365	-0.125977292	0.899749899	NA	RIMS4
SFRP5	0.137784524	-0.105389734	3.678078003	-0.02865348	0.977140959	NA	SFRP5
C10orf71	0.137795052	0.615940708	3.678078003	0.167462655	0.867006029	NA	C10orf71
TYRO3P	0.137902161	1.337254399	3.678078003	0.363574236	0.716175969	NA	TYRO3P
SNX20	0.138102645	-0.105401607	3.678078003	-0.028656708	0.977138384	NA	SNX20
POM121L2	0.138476501	-0.105404652	3.273427346	-0.032200089	0.974312485	NA	POM121L2
KCND3	0.138540456	0	3.678078003	0	1	NA	KCND3
LINC00333	0.138681175	-0.466065438	3.266950268	-0.142660708	0.88655815	NA	LINC00333
HLA-DRB5	0.138980614	-0.105404672	3.270654158	-0.032227398	0.974290707	NA	HLA-DRB5
LINC01068	0.139040463	0.255272941	3.678078003	0.069403895	0.944668128	NA	LINC01068
EOMES	0.139161982	0.976597717	3.678078003	0.26551849	0.790610068	NA	EOMES
SCARNA22	0.139362363	-1.152145627	3.259742636	-0.353446807	0.7237535	NA	SCARNA22
TULP2	0.13939507	-0.105406486	3.678078003	-0.028658034	0.977137326	NA	TULP2
FOXQ1	0.139405598	0.615923956	3.678078003	0.167458101	0.867009613	NA	FOXQ1
C2orf82	0.139498354	1.337254399	3.678078003	0.363574236	0.716175969	NA	C2orf82
PPP2R2B	0.139508786	-0.824052875	3.267597167	-0.252189249	0.800894788	NA	PPP2R2B
FAM107A	0.139730063	1.337254399	3.678078003	0.363574236	0.716175969	NA	FAM107A
TAS2R50	0.139771177	1.337254399	3.678078003	0.363574236	0.716175969	NA	TAS2R50
C4orf51	0.139977193	0.615944371	3.678078003	0.167463651	0.867005246	NA	C4orf51
SLC25A41	0.139977193	0.615944371	3.678078003	0.167463651	0.867005246	NA	SLC25A41
FAM231A	0.140006739	0.255269049	3.265049556	0.078182289	0.93768305	NA	FAM231A
ADAMTS14	0.140044001	1.337254399	3.678078003	0.363574236	0.716175969	NA	ADAMTS14
TSPAN18	0.140157704	0.615942905	3.678078003	0.167463252	0.86700556	NA	TSPAN18
LINC00202-1	0.140437534	-0.105404728	3.262712503	-0.032305858	0.974228137	NA	LINC00202-1
GRAPL	0.140512771	0.976597717	3.678078003	0.26551849	0.790610068	NA	GRAPL
OR11H1	0.140512771	0.976597717	3.678078003	0.26551849	0.790610068	NA	OR11H1
ECEL1P2	0.140644936	-0.105406486	3.678078003	-0.028658034	0.977137326	NA	ECEL1P2
TCEAL2	0.14069417	0.615928836	3.678078003	0.167459427	0.867008569	NA	TCEAL2
RNU4-2	0.140790258	-0.823992763	3.677931378	-0.224037014	0.822728502	NA	RNU4-2
LINC00347	0.140982321	0.976597717	3.678078003	0.26551849	0.790610068	NA	LINC00347
ABCG1	0.141019763	0.976597717	3.678078003	0.26551849	0.790610068	NA	ABCG1
SNORA53	0.141228422	-0.105404758	3.258446146	-0.032348166	0.974194398	NA	SNORA53
SLC5A9	0.141351684	-0.463335835	3.677931365	-0.125977292	0.899749899	NA	SLC5A9
GCG	0.141908553	-1.197526331	3.672637842	-0.326067089	0.744373596	NA	GCG
IL5RA	0.141995748	-1.170597147	3.67320934	-0.318685117	0.749965302	NA	IL5RA
C2orf50	0.142032231	0.615929364	3.254141834	0.189275513	0.849876886	NA	C2orf50
LINC01250	0.142540692	0.976597717	3.678078003	0.26551849	0.790610068	NA	LINC01250
SNORA41	0.143352479	0.255268445	3.242646772	0.078722249	0.937253549	NA	SNORA41
F7	0.143390237	-0.824056466	3.24677485	-0.253807703	0.799644122	NA	F7
C10orf99	0.143433131	0	3.678078003	0	1	NA	C10orf99
PPBP	0.14344024	0.255255076	3.678078003	0.069399038	0.944671995	NA	PPBP
TH2LCRR	0.143636381	-0.469489065	3.245437495	-0.144661256	0.88497833	NA	TH2LCRR
LAMB2P1	0.143728388	0.615941155	3.678078003	0.167462777	0.867005934	NA	LAMB2P1
NOL4	0.143811232	-0.469578495	3.677893725	-0.127675928	0.898405441	NA	NOL4
SLC45A2	0.144250343	0.615945073	3.678078003	0.167463842	0.867005096	NA	SLC45A2
KCNJ4	0.144284933	0	3.678078003	0	1	NA	KCNJ4
LINC01121	0.144325822	-0.105401607	3.678078003	-0.028656708	0.977138384	NA	LINC01121
MORN5	0.144386832	-0.105383851	3.678078003	-0.02865188	0.977142235	NA	MORN5
RNU6-48P	0.144466461	-0.469579051	3.677893722	-0.127676079	0.898405321	NA	RNU6-48P
OSBPL10-AS1	0.144615216	-0.105404884	3.240522003	-0.032527131	0.97405168	NA	OSBPL10-AS1
KRBOX1	0.145137691	0.255255623	3.237805508	0.078835996	0.937163072	NA	KRBOX1
FOXF2	0.145284481	0	3.678078003	0	1	NA	FOXF2
LOC101927523	0.145309376	0.976601054	3.678078003	0.265519397	0.790609369	NA	LOC101927523
RFPL4AL1	0.145318126	-0.466058869	3.678078003	-0.126712611	0.899167864	NA	RFPL4AL1
SLC1A7	0.145318126	-0.466058869	3.678078003	-0.126712611	0.899167864	NA	SLC1A7
PTPRZ1	0.145625186	-0.466063169	3.678078003	-0.12671378	0.899166939	NA	PTPRZ1
PCBP3	0.14590228	-0.105404931	3.23385304	-0.032594224	0.973998176	NA	PCBP3
KRT13	0.146064329	-0.830146985	3.235978266	-0.256536638	0.797536494	NA	KRT13
LOC101929076	0.146303246	-0.105392215	3.235065901	-0.032578074	0.974011055	NA	LOC101929076
MEIS1-AS3	0.146729993	0.255268799	3.229604523	0.079040266	0.937000596	NA	MEIS1-AS3
LOC100240734	0.146899633	-0.105404967	3.228737638	-0.032645875	0.973956986	NA	LOC100240734
LINC01169	0.146907642	-0.105406486	3.678078003	-0.028658034	0.977137326	NA	LINC01169
FAM109B	0.146948756	-0.105406486	3.678078003	-0.028658034	0.977137326	NA	FAM109B
GPR179	0.146948756	-0.105406486	3.678078003	-0.028658034	0.977137326	NA	GPR179
HTR6	0.147031406	-0.1053855	3.678078003	-0.028652329	0.977141877	NA	HTR6
LINC01100	0.1472699	-0.105389409	3.678078003	-0.028653391	0.977141029	NA	LINC01100
SYCE3	0.147280635	0.976585518	3.678078003	0.265515173	0.790612623	NA	SYCE3
MPEG1	0.147430422	0.255255637	3.226033618	0.079123675	0.936934252	NA	MPEG1
TRPC5OS	0.14757442	-0.469579051	3.677893722	-0.127676079	0.898405321	NA	TRPC5OS
LOC100287728	0.147923079	0.61594496	3.678078003	0.167463811	0.86700512	NA	LOC100287728
VIP	0.148133126	0.255255076	3.678078003	0.069399038	0.944671995	NA	VIP
SNORA70F	0.148205925	0.615942029	3.225385701	0.190966937	0.848551497	NA	SNORA70F
UGT1A5	0.148325805	0	3.678078003	0	1	NA	UGT1A5
MIR196A1	0.148571117	0.255272941	3.678078003	0.069403895	0.944668128	NA	MIR196A1
MIR4653	0.14893749	-0.46948265	3.218214601	-0.145882953	0.884013789	NA	MIR4653
C6orf7	0.149237604	-0.819871425	3.677956304	-0.222914944	0.823601705	NA	C6orf7
MIR6785	0.149349038	0.255255648	3.21636415	0.079361551	0.93674505	NA	MIR6785
NKX2-1	0.149715647	1.337263886	3.214534888	0.416005404	0.677406049	NA	NKX2-1
FBP1	0.150065049	0.255255652	3.212796901	0.07944967	0.936674963	NA	FBP1
LINC01561	0.150065049	0.255255652	3.212796901	0.07944967	0.936674963	NA	LINC01561
CGB2	0.150114731	-0.466057611	3.678078003	-0.126712269	0.899168135	NA	CGB2
IGFBP7-AS1	0.15023462	-0.105405084	3.211955319	-0.032816485	0.973820932	NA	IGFBP7-AS1
LMLN-AS1	0.150310436	0.976597717	3.678078003	0.26551849	0.790610068	NA	LMLN-AS1
CYGB	0.150490937	0.255268201	3.20617627	0.079617644	0.936541362	NA	CYGB
C11orf97	0.150587798	0.615929415	3.210206457	0.191865982	0.847847185	NA	C11orf97
CPA2	0.15059166	0.255255076	3.678078003	0.069399038	0.944671995	NA	CPA2
SYCP2L	0.150646771	0.615929415	3.209914954	0.191883406	0.847833536	NA	SYCP2L
BTLA	0.150765221	-0.463402174	3.209161348	-0.144399774	0.885184795	NA	BTLA
CACNA1F	0.151553237	0.255267274	3.678078003	0.069402355	0.944669355	NA	CACNA1F
LOC339298	0.151599923	-0.105405131	3.205224031	-0.032885418	0.973765962	NA	LOC339298
SCRT2	0.151981673	-1.190183766	3.672792691	-0.324054164	0.745897028	NA	SCRT2
LOC100130992	0.152000149	-0.105392569	3.201309752	-0.032921703	0.973737026	NA	LOC100130992
HEPACAM	0.152526321	1.597316899	3.676683327	0.434445057	0.663965284	NA	HEPACAM
ATP10B	0.152751788	-0.830234859	3.677893742	-0.2257365	0.821406368	NA	ATP10B
YWHAEP7	0.152806105	-0.466066522	3.193967774	-0.145920859	0.883983864	NA	YWHAEP7
IL3	0.153156357	-0.830240294	3.677893739	-0.225737977	0.821405219	NA	IL3
LOC101928650	0.153156357	-0.830240294	3.677893739	-0.225737977	0.821405219	NA	LOC101928650
PCDHB12	0.153257811	0.255273771	3.678078003	0.069404121	0.944667949	NA	PCDHB12
EPO	0.153387427	0.976602767	3.191153203	0.306034435	0.759578428	NA	EPO
PGC	0.153387427	0.976602767	3.191153203	0.306034435	0.759578428	NA	PGC
LOC101928075	0.153665964	1.337264065	3.195186463	0.418524578	0.675563621	NA	LOC101928075
KCNMB1	0.153817935	-0.105389409	3.678078003	-0.028653391	0.977141029	NA	KCNMB1
SNORD123	0.153896397	0.615941843	3.188289987	0.193188777	0.846811128	NA	SNORD123
LINC01423	0.15407361	0.255255076	3.678078003	0.069399038	0.944671995	NA	LINC01423
POU4F3	0.154128824	0.255272832	3.678078003	0.069403866	0.944668152	NA	POU4F3
C1QTNF8	0.154233309	-0.105401607	3.678078003	-0.028656708	0.977138384	NA	C1QTNF8
LOC101929412	0.154234786	-0.105383978	3.678078003	-0.028651915	0.977142207	NA	LOC101929412
RMDN2-AS1	0.154244414	-0.4634051	3.192238077	-0.145166209	0.884579645	NA	RMDN2-AS1
ARHGAP26-AS1	0.154276898	-0.469475953	3.192485562	-0.147056563	0.883087375	NA	ARHGAP26-AS1
LINC00364	0.154297545	-1.322675122	3.669555398	-0.360445607	0.718513926	NA	LINC00364
FLJ42393	0.154376704	-0.105391289	3.211483937	-0.032817006	0.973820516	NA	FLJ42393
LOC100132781	0.154513521	0.255268532	3.191119361	0.079993414	0.936242494	NA	LOC100132781
KCNMB2-AS1	0.154654513	-0.830136037	3.190233809	-0.260211661	0.79470051	NA	KCNMB2-AS1
LOC100130452	0.154662466	-0.105405233	3.190407624	-0.033038171	0.973644148	NA	LOC100130452
AZGP1	0.15476575	0.255255678	3.189914607	0.080019596	0.936221671	NA	AZGP1
CCDC177	0.154780247	0.615941823	3.185327103	0.193368468	0.846670408	NA	CCDC177
OTOF	0.154905433	-0.830135731	3.189036647	-0.260309248	0.79462524	NA	OTOF
C9orf171	0.155323476	0.255255076	3.678078003	0.069399038	0.944671995	NA	C9orf171
GABARAPL3	0.155383451	0.255267274	3.678078003	0.069402355	0.944669355	NA	GABARAPL3
LINC01005	0.155442298	0.615929442	3.186695695	0.193281537	0.846738485	NA	LINC01005
ABCC12	0.155599824	-0.105384375	3.678078003	-0.028652023	0.977142121	NA	ABCC12
HSPB7	0.155653115	0.615929443	3.18569638	0.193342168	0.846691004	NA	HSPB7
C3orf20	0.155672201	-0.830134945	3.185973061	-0.260559311	0.794432371	NA	C3orf20
LOC101929464	0.155685042	0.615928836	3.678078003	0.167459427	0.867008569	NA	LOC101929464
DUOX2	0.155692823	0.61594496	3.678078003	0.167463811	0.86700512	NA	DUOX2
LINC01214	0.155836137	-0.105401607	3.678078003	-0.028656708	0.977138384	NA	LINC01214
LINC00900	0.155843794	-1.226500001	3.672033885	-0.334011079	0.738371198	NA	LINC00900
PCDHGA3	0.156105758	0.255255076	3.678078003	0.069399038	0.944671995	NA	PCDHGA3
SNORD116-14	0.156715374	-0.1054053	3.180687705	-0.033139154	0.973563619	NA	SNORD116-14
F10	0.157044304	-0.105405311	3.179145705	-0.033155231	0.973550799	NA	F10
DHH	0.157083666	0.976602017	3.678078003	0.265519659	0.790609168	NA	DHH
C1orf141	0.157491121	1.597316899	3.676683327	0.434445057	0.663965284	NA	C1orf141
ST18	0.157605942	-0.105388688	3.678078003	-0.028653195	0.977141186	NA	ST18
DIRAS2	0.157651747	1.337259278	3.678078003	0.363575562	0.716174978	NA	DIRAS2
BEST4	0.157663814	-0.105401607	3.678078003	-0.028656708	0.977138384	NA	BEST4
MUC5AC	0.157687487	-0.105401607	3.678078003	-0.028656708	0.977138384	NA	MUC5AC
MIR4454	0.15797552	-0.469578495	3.677893725	-0.127675928	0.898405441	NA	MIR4454
TCP10L	0.15807457	0.255255696	3.174342939	0.080412136	0.935909475	NA	TCP10L
ACSM4	0.158214937	-0.469578495	3.677893725	-0.127675928	0.898405441	NA	ACSM4
GSG1L	0.158225464	0.255255076	3.678078003	0.069399038	0.944671995	NA	GSG1L
MGC16025	0.158258508	0.255255697	3.173489762	0.080433755	0.935892281	NA	MGC16025
SLC13A1	0.158395404	0.976585518	3.678078003	0.265515173	0.790612623	NA	SLC13A1
C2orf54	0.158589315	-0.466066419	3.171958586	-0.146933324	0.883184648	NA	C2orf54
ABLIM2	0.158858622	-0.466063374	3.205108544	-0.145412665	0.884385066	NA	ABLIM2
CLDN5	0.159190147	0.255267274	3.678078003	0.069402355	0.944669355	NA	CLDN5
SHD	0.159283706	0	3.678078003	0	1	NA	SHD
SCNN1B	0.159528721	0.255255704	3.167632987	0.080582474	0.935774004	NA	SCNN1B
GALNT8	0.159579318	-0.105405392	3.167400949	-0.033278197	0.973452741	NA	GALNT8
HAPLN1	0.1595843	-0.105384143	3.678078003	-0.02865196	0.977142171	NA	HAPLN1
C1QTNF1-AS1	0.159840891	0	3.678078003	0	1	NA	C1QTNF1-AS1
LOC729930	0.159840891	0	3.678078003	0	1	NA	LOC729930
UGT1A10	0.159840891	0	3.678078003	0	1	NA	UGT1A10
LOC101928093	0.160285216	0.255269789	3.196111802	0.079868855	0.936341561	NA	LOC101928093
TSHB	0.160363641	0.615941034	3.678078003	0.167462744	0.86700596	NA	TSHB
ARMC2-AS1	0.160399654	-0.105405417	3.163652164	-0.033317638	0.973421289	NA	ARMC2-AS1
LOC101928696	0.160428048	-0.466064531	3.171240996	-0.146965977	0.883158875	NA	LOC101928696
LGALS9B	0.160484936	-0.105401607	3.678078003	-0.028656708	0.977138384	NA	LGALS9B
ASTL	0.160606664	0.255255709	3.162710103	0.080707906	0.935674249	NA	ASTL
CYP7A1	0.16072412	0.61592947	3.162176289	0.194780244	0.845564989	NA	CYP7A1
CLSTN2-AS1	0.160914762	-0.105388688	3.678078003	-0.028653195	0.977141186	NA	CLSTN2-AS1
SBK3	0.160971643	0.976604214	3.678078003	0.265520256	0.790608707	NA	SBK3
LINC00554	0.160996129	-0.105402664	3.195410421	-0.032985642	0.973686037	NA	LINC00554
LINC00659	0.161118753	-0.463335835	3.677931365	-0.125977292	0.899749899	NA	LINC00659
CSNK1G2-AS1	0.161139808	0.976585518	3.678078003	0.265515173	0.790612623	NA	CSNK1G2-AS1
NTSR1	0.161385826	0	3.678078003	0	1	NA	NTSR1
LOC101929473	0.161435791	1.633750999	3.676272643	0.444404199	0.656750378	NA	LOC101929473
SPTA1	0.16176312	-0.469466859	3.158533902	-0.148634421	0.88184211	NA	SPTA1
PDC	0.161894787	0.255255716	3.156883378	0.080856872	0.935555779	NA	PDC
HNRNPCL1	0.162006598	-1.121907584	3.674267889	-0.305341804	0.760105841	NA	HNRNPCL1
ASGR2	0.162298236	-0.105405476	3.155070793	-0.033408276	0.97334901	NA	ASGR2
CALML3-AS1	0.162317073	0.255255076	3.678078003	0.069399038	0.944671995	NA	CALML3-AS1
ZNF469	0.16232129	0.976602826	3.149156909	0.310115645	0.756473015	NA	ZNF469
AKR1C8P	0.16247508	0.255273771	3.678078003	0.069404121	0.944667949	NA	AKR1C8P
FCRL3	0.162878154	-0.830234859	3.677893742	-0.2257365	0.821406368	NA	FCRL3
ADH1C	0.162975015	-0.469578495	3.677893725	-0.127675928	0.898405441	NA	ADH1C
ZACN	0.16336689	-0.466056671	3.678078003	-0.126712014	0.899168337	NA	ZACN
TTC16	0.163524355	0.255255724	3.14959793	0.081043908	0.935407034	NA	TTC16
LOC256880	0.163615776	0.255255725	3.149192001	0.081054354	0.935398726	NA	LOC256880
PYHIN1	0.163778886	-0.830129756	3.178326453	-0.261184547	0.793950194	NA	PYHIN1
TMEM14E	0.163915484	0.255255726	3.147863308	0.081088567	0.935371518	NA	TMEM14E
TRIM54	0.163940628	-0.105391952	3.168660804	-0.033260724	0.973466674	NA	TRIM54
PGPEP1L	0.164031379	0.976590742	3.147350361	0.310289809	0.75634058	NA	PGPEP1L
FAM19A1	0.164184244	-0.466066794	3.146674501	-0.148114079	0.882252739	NA	FAM19A1
DACT3-AS1	0.164720341	0.61592949	3.144310718	0.195886967	0.844698638	NA	DACT3-AS1
CXADRP2	0.164825418	-1.39471159	3.667409132	-0.380298881	0.703723566	NA	CXADRP2
LINC00366	0.165324622	-0.784162599	3.173784932	-0.247074902	0.804850257	NA	LINC00366
ADAMTSL1	0.165388666	-0.466065206	3.14363928	-0.148256579	0.882140281	NA	ADAMTSL1
UBASH3A	0.165526837	0.615941034	3.678078003	0.167462744	0.86700596	NA	UBASH3A
INSL5	0.16563931	-0.463539335	2.610861351	-0.177542685	0.85908214	NA	INSL5
TRPC5	0.165660048	-0.105405577	3.140191352	-0.03356661	0.973222749	NA	TRPC5
TMCO5B	0.165786657	-0.463539489	2.610376842	-0.177575698	0.859056212	NA	TMCO5B
LOC285847	0.165971844	0.615946464	3.678078003	0.16746422	0.867004798	NA	LOC285847
SERTM1	0.166136491	1.633750864	3.676272645	0.444404162	0.656750405	NA	SERTM1
LOC100499194	0.166386039	-0.466066936	3.137029588	-0.148569506	0.881893337	NA	LOC100499194
RASGRP2	0.166522116	-0.105384409	3.678078003	-0.028652032	0.977142114	NA	RASGRP2
ANKFN1	0.16657325	0.255255076	3.678078003	0.069399038	0.944671995	NA	ANKFN1
CLYBL-AS2	0.166583778	0.976585518	3.678078003	0.265515173	0.790612623	NA	CLYBL-AS2
CKM	0.166776702	0.615941034	3.678078003	0.167462744	0.86700596	NA	CKM
LOC728175	0.166787437	1.64393925	3.676159444	0.447189322	0.65473837	NA	LOC728175
GAS1	0.166922454	-0.105392167	3.154684192	-0.033408151	0.97334911	NA	GAS1
ARMC12	0.16693883	0.976590858	3.134634131	0.311548594	0.755383607	NA	ARMC12
LOC100996583	0.16712684	-0.105383706	3.678078003	-0.028651841	0.977142266	NA	LOC100996583
FTCD	0.167276159	-0.105401607	3.678078003	-0.028656708	0.977138384	NA	FTCD
HULC	0.167428529	-0.105405629	3.132520671	-0.033648822	0.97315719	NA	HULC
HID1-AS1	0.167687383	-0.108917252	3.677893709	-0.029614029	0.976374876	NA	HID1-AS1
EBF3	0.167738402	-0.466054363	3.678078003	-0.126711386	0.899168833	NA	EBF3
KCNQ2	0.167928367	0.615941532	3.128402538	0.196886917	0.843916032	NA	KCNQ2
MUSK	0.168063477	-0.469459758	3.132774585	-0.149854305	0.880879564	NA	MUSK
SH2D3C	0.16826128	0.255269518	3.161133635	0.080752523	0.935638766	NA	SH2D3C
FAM170B-AS1	0.168431227	0.976601625	3.678078003	0.265519552	0.79060925	NA	FAM170B-AS1
RNF216-IT1	0.16849114	0.615929509	3.12796213	0.196910795	0.843897346	NA	RNF216-IT1
MKRN9P	0.168562251	0.976590921	3.127658401	0.312243473	0.754855496	NA	MKRN9P
DIRC1	0.16856864	1.337264681	3.127631119	0.427564706	0.668968066	NA	DIRC1
TEX26-AS1	0.168637462	-0.105384375	3.678078003	-0.028652023	0.977142121	NA	TEX26-AS1
FST	0.168645525	-0.466063459	3.157518717	-0.147604338	0.882655032	NA	FST
IQCF1	0.16867133	-0.830119711	3.128383534	-0.265351004	0.790739077	NA	IQCF1
SLC51B	0.168987045	-0.466063169	3.678078003	-0.12671378	0.899166939	NA	SLC51B
MYCBP2-AS1	0.169236878	0.255269985	3.132583879	0.081488635	0.935053362	NA	MYCBP2-AS1
SRD5A1P1	0.169405073	0.255269481	3.156294207	0.080876326	0.935540307	NA	SRD5A1P1
MCF2	0.169694859	-0.466067144	3.122843171	-0.149244493	0.881360713	NA	MCF2
SNORD116-2	0.169830663	0.255267274	3.678078003	0.069402355	0.944669355	NA	SNORD116-2
CACNA2D4	0.170030415	-0.466062487	3.158325453	-0.147566327	0.882685031	NA	CACNA2D4
SCARNA10	0.170048913	-0.105393764	3.119375604	-0.033786814	0.973047151	NA	SCARNA10
TXLNB	0.170062856	1.337264738	3.121287633	0.428433677	0.66833541	NA	TXLNB
USH1G	0.170089006	0.615928836	3.678078003	0.167459427	0.867008569	NA	USH1G
ASCL1	0.17018623	-0.105401607	3.678078003	-0.028656708	0.977138384	NA	ASCL1
HLA-DPB1	0.170487085	0	3.678078003	0	1	NA	HLA-DPB1
LOC100996342	0.170487085	0	3.678078003	0	1	NA	LOC100996342
XKRX	0.171030398	0.976591015	3.117218582	0.313289232	0.75406093	NA	XKRX
ACOT4	0.171250485	0.615942656	3.136361169	0.196387668	0.844306748	NA	ACOT4
MEG9	0.171309562	-0.09563113	3.677973985	-0.026001035	0.979256513	NA	MEG9
KIAA0226L	0.171449286	0.615932202	2.586191841	0.238161838	0.811755574	NA	KIAA0226L
DEFT1P	0.171535929	-1.431415696	3.118413559	-0.459020482	0.646219458	NA	DEFT1P
DEFT1P2	0.171535929	-1.431415696	3.118413559	-0.459020482	0.646219458	NA	DEFT1P2
LINC01411	0.171579164	0.255255763	3.114923986	0.081946065	0.934689603	NA	LINC01411
HORMAD2	0.171963595	-0.105405759	3.113322214	-0.033856361	0.972991692	NA	HORMAD2
TMEM71	0.172246551	0.255259299	3.146988072	0.081112255	0.93535268	NA	TMEM71
FAM50B	0.172282131	1.681922714	3.675678807	0.457581525	0.647253119	NA	FAM50B
ADAM33	0.172426261	0.255266874	2.593091346	0.098441142	0.921582006	NA	ADAM33
MIR378D2	0.172491527	0.255269604	3.113402239	0.081990564	0.934654217	NA	MIR378D2
LOC644838	0.172706715	0.976585518	3.678078003	0.265515173	0.790612623	NA	LOC644838
HLX-AS1	0.172774617	-0.466057903	3.678078003	-0.126712349	0.899168072	NA	HLX-AS1
FLJ34503	0.17281211	0.255267977	3.1098032	0.08208493	0.934579177	NA	FLJ34503
CLK2P1	0.172860669	0.255268848	3.129696768	0.081563444	0.934993872	NA	CLK2P1
RNF224	0.172959227	0.976591087	3.109195349	0.314097693	0.753446842	NA	RNF224
SEPP1	0.17304204	0.255255076	3.678078003	0.069399038	0.944671995	NA	SEPP1
WFIKKN1	0.173282095	0.615947002	3.678078003	0.167464366	0.867004683	NA	WFIKKN1
LOC440704	0.173431436	-0.469252451	2.585905727	-0.181465413	0.856002279	NA	LOC440704
CYP4F30P	0.173463995	-0.105405801	3.107114879	-0.033924012	0.972937746	NA	CYP4F30P
TMEM233	0.173531996	1.681922714	3.675678807	0.457581525	0.647253119	NA	TMEM233
NPFFR1	0.173587907	0.976585518	3.678078003	0.265515173	0.790612623	NA	NPFFR1
IGFBP5	0.173709218	0.255270233	3.122257026	0.081758238	0.934838966	NA	IGFBP5
CLEC6A	0.173732796	0	3.678078003	0	1	NA	CLEC6A
MCCD1	0.173939551	-0.105383742	3.678078003	-0.028651851	0.977142258	NA	MCCD1
WDR64	0.17406548	-0.105405818	3.104646027	-0.033950994	0.97291623	NA	WDR64
HLA-DRB6	0.174233776	-1.111421357	3.674500237	-0.302468713	0.762294781	NA	HLA-DRB6
TDO2	0.17424536	0.615942955	3.099234638	0.198740343	0.842465864	NA	TDO2
MRVI1-AS1	0.174269068	0.976597717	3.678078003	0.26551849	0.790610068	NA	MRVI1-AS1
OPN1LW	0.174269068	0.976597717	3.678078003	0.26551849	0.790610068	NA	OPN1LW
VWA3A	0.174315038	-0.105405825	3.103624945	-0.033962166	0.972907321	NA	VWA3A
LOC101928973	0.174363941	-0.098710827	3.138188912	-0.031454711	0.974906909	NA	LOC101928973
PAGE4	0.174489932	-0.824083127	3.102736002	-0.265598854	0.790548168	NA	PAGE4
LINC00866	0.174712836	1.725077597	3.674916808	0.469419496	0.638769815	NA	LINC00866
UBE2E4P	0.174912831	-0.466058169	3.678078003	-0.126712421	0.899168015	NA	UBE2E4P
SNORA56	0.175319192	0.976591173	3.099535505	0.315076621	0.752703479	NA	SNORA56
MIR429	0.175379392	-0.105384143	3.678078003	-0.02865196	0.977142171	NA	MIR429
CD79B	0.175637917	-1.201637397	2.578580623	-0.466007301	0.641210274	NA	CD79B
KDM5D	0.175809533	0.255267653	3.095182404	0.082472572	0.934270929	NA	KDM5D
NPBWR1	0.175822187	-0.466065577	3.105347224	-0.150084851	0.880697671	NA	NPBWR1
WNT8B	0.175837314	-0.105386324	3.678078003	-0.028652553	0.977141698	NA	WNT8B
FENDRR	0.175914226	0.615947784	3.678078003	0.167464579	0.867004516	NA	FENDRR
EFTUD1P1	0.176144957	-0.830228835	3.677893738	-0.225734862	0.821407642	NA	EFTUD1P1
ARID3C	0.176642153	1.687719253	3.675581144	0.459170724	0.646111573	NA	ARID3C
FCRL6	0.176712159	-0.10540589	3.093912747	-0.034068798	0.972822289	NA	FCRL6
TCAP	0.176777002	1.337264986	3.093652411	0.432260903	0.665551799	NA	TCAP
ELF5	0.176791719	-0.824067103	3.159277439	-0.260840372	0.794215609	NA	ELF5
LMO2	0.176813929	-0.469454493	3.128270217	-0.150068396	0.880710654	NA	LMO2
LINC01208	0.176953123	0.255255788	3.092945934	0.08252837	0.934226559	NA	LINC01208
GPR20	0.177325042	0.976602596	3.678078003	0.265519816	0.790609046	NA	GPR20
FLI1	0.177481311	0.615931939	3.125834426	0.197045606	0.843791849	NA	FLI1
DLEC1	0.177551746	0.976591253	3.090551476	0.315992554	0.75200816	NA	DLEC1
FAM71F1	0.177591328	0.615929551	3.090393521	0.19930457	0.842024505	NA	FAM71F1
LOC284632	0.178058482	0.976585518	3.678078003	0.265515173	0.790612623	NA	LOC284632
MIR6748	0.178200941	0.615942967	3.120440243	0.197389765	0.843522538	NA	MIR6748
C15orf54	0.17832148	-0.83023215	3.677893738	-0.225735763	0.821406941	NA	C15orf54
LHX5	0.178435043	0	3.117154028	0	1	NA	LHX5
CFAP99	0.178525132	0.615928836	3.678078003	0.167459427	0.867008569	NA	CFAP99
PCDH19	0.178622548	-0.098717256	3.121185079	-0.031628133	0.974768608	NA	PCDH19
CLEC12A	0.178717398	-0.802663061	3.116450264	-0.257556833	0.796748948	NA	CLEC12A
LINC01108	0.178794777	-0.466058289	3.678078003	-0.126712454	0.899167989	NA	LINC01108
LOC728084	0.179140323	-0.853802815	3.672283353	-0.232499166	0.816150335	NA	LOC728084
STAP1	0.179536961	-0.466072774	2.562863871	-0.181856235	0.855695551	NA	STAP1
PTCHD4	0.179691645	-0.108917252	3.677893709	-0.029614029	0.976374876	NA	PTCHD4
LOC102723376	0.179695165	0.615946034	3.678078003	0.167464103	0.86700489	NA	LOC102723376
ZAR1L	0.18023933	-1.493650183	3.6643965	-0.407611508	0.683558914	NA	ZAR1L
NLGN4Y-AS1	0.180245569	0.255272274	3.678078003	0.069403714	0.944668273	NA	NLGN4Y-AS1
LOC101927243	0.180360099	1.337265112	3.079456669	0.43425359	0.664104302	NA	LOC101927243
NRIR	0.180421564	0.615941755	3.678078003	0.16746294	0.867005806	NA	NRIR
WNT9A	0.180469367	1.759534472	3.673770379	0.478945141	0.631977656	NA	WNT9A
GPBAR1	0.18057607	0	3.077486925	0	1	NA	GPBAR1
LINC01594	0.180829334	0.976602128	3.678078003	0.265519689	0.790609144	NA	LINC01594
CFTR	0.180886561	0.97659137	3.077401783	0.317342823	0.750983487	NA	CFTR
KRTAP4-7	0.181044775	-0.10538344	3.678078003	-0.028651769	0.977142324	NA	KRTAP4-7
PCDHB15	0.1811916	1.736556912	3.674555691	0.472589629	0.636505983	NA	PCDHB15
GLRA3	0.18130174	1.684203492	3.675640337	0.458206826	0.646803856	NA	GLRA3
THOC7-AS1	0.181472848	-0.469573616	3.677893725	-0.127674602	0.898406491	NA	THOC7-AS1
ANKK1	0.181512394	1.337265152	3.074969116	0.434887344	0.663644201	NA	ANKK1
RTP4	0.18183121	0.615928836	3.678078003	0.167459427	0.867008569	NA	RTP4
VSX1	0.182043445	-0.46606787	3.072913412	-0.151669705	0.879447453	NA	VSX1
PCDHGB8P	0.182519103	0.255259253	3.10622525	0.082176672	0.934506224	NA	PCDHGB8P
FLJ45079	0.182529058	0.255258692	2.558803415	0.099757055	0.920537203	NA	FLJ45079
ZNF806	0.182612428	0.615932179	2.552794884	0.241277583	0.809339984	NA	ZNF806
SMTNL1	0.182849755	0.976591438	3.069807029	0.318127957	0.750387878	NA	SMTNL1
GFRA2	0.182995502	0.615943044	3.071719969	0.200520572	0.841073471	NA	GFRA2
GTSF1L	0.183025761	-0.105407127	2.551150277	-0.04131749	0.96704279	NA	GTSF1L
ZBP1	0.18329617	-0.838078767	3.104560582	-0.26995085	0.787198066	NA	ZBP1
MZB1	0.183897844	0.615943503	3.678078003	0.167463415	0.867005432	NA	MZB1
LOC101928358	0.184492543	-0.105406845	2.553121404	-0.041285481	0.967068308	NA	LOC101928358
ANO4	0.184961108	0.976604467	3.678078003	0.265520325	0.790608654	NA	ANO4
TNNT3	0.185150312	-0.105384143	3.678078003	-0.02865196	0.977142171	NA	TNNT3
DBET	0.185577575	0.615916638	3.678078003	0.167456111	0.867011178	NA	DBET
LINC01060	0.185588901	-0.853802815	3.672283353	-0.232499166	0.816150335	NA	LINC01060
CA6	0.185614966	-0.105406868	2.549907127	-0.041337532	0.967026812	NA	CA6
LRRC4C	0.185823289	-0.105407181	2.543538874	-0.041441152	0.966944206	NA	LRRC4C
MUC21	0.186299836	-0.105382079	3.678078003	-0.028651399	0.977142619	NA	MUC21
CFHR1	0.186411208	1.766193995	3.673544988	0.480787359	0.630667635	NA	CFHR1
UPP2	0.186438473	0.976603511	3.063802841	0.318755338	0.749912048	NA	UPP2
C10orf107	0.18675379	-0.469233763	2.548968795	-0.184087684	0.853944668	NA	C10orf107
PRDM16	0.187079997	1.337259278	3.678078003	0.363575562	0.716174978	NA	PRDM16
FAM71D	0.187440108	-0.105401607	3.678078003	-0.028656708	0.977138384	NA	FAM71D
LOC441601	0.187595379	-0.105397699	3.678078003	-0.028655645	0.977139232	NA	LOC441601
LOC341056	0.187789274	-0.463561552	2.543534848	-0.182250914	0.855385818	NA	LOC341056
NDP	0.187951857	-0.93279734	3.670295534	-0.254147747	0.799381417	NA	NDP
LOC286359	0.18814255	-0.105401607	3.678078003	-0.028656708	0.977138384	NA	LOC286359
DLGAP1-AS3	0.188170807	-0.105401976	3.087338913	-0.034140073	0.972765453	NA	DLGAP1-AS3
LINC00377	0.188281845	-0.83010499	3.08779577	-0.268834162	0.788057303	NA	LINC00377
RHOH	0.188491706	0.615943685	3.081487784	0.199885162	0.841570395	NA	RHOH
GABRD	0.189114325	-0.098732716	3.081438596	-0.032041111	0.974439266	NA	GABRD
RFPL4A	0.189923527	-0.466058507	3.678078003	-0.126712513	0.899167942	NA	RFPL4A
SCN7A	0.190186554	-0.469578495	3.677893725	-0.127675928	0.898405441	NA	SCN7A
IQCA1	0.190275769	0.255259221	3.077360724	0.082947449	0.933893325	NA	IQCA1
SSUH2	0.190378519	-0.819865096	3.677956302	-0.222913224	0.823603044	NA	SSUH2
PALD1	0.190516423	1.767943612	3.055553786	0.578600063	0.562859062	NA	PALD1
CLEC2B	0.190669924	0.615921036	3.075934609	0.200238664	0.84129393	NA	CLEC2B
LINC01546	0.190881263	0	3.060881422	0	1	NA	LINC01546
LOC101929679	0.190895515	-0.829892578	2.536126145	-0.32722843	0.743495119	NA	LOC101929679
VRTN	0.191133536	-1.120470127	3.057747539	-0.366436441	0.714039432	NA	VRTN
SNORD14B	0.191460503	0.615928836	3.678078003	0.167459427	0.867008569	NA	SNORD14B
CDHR4	0.191522415	-0.108778088	3.074803308	-0.035377251	0.971778925	NA	CDHR4
CTD-2151A2.1	0.191725174	1.770866257	3.673387444	0.482079901	0.629749187	NA	CTD-2151A2.1
OTUD7A	0.191809743	-0.469573616	3.677893725	-0.127674602	0.898406491	NA	OTUD7A
OVAAL	0.191832415	-0.466068393	3.036361212	-0.153495701	0.87800738	NA	OVAAL
LINC00322	0.191883844	0.255259214	3.071566194	0.083103928	0.933768903	NA	LINC00322
TMC3	0.191999233	-0.466073007	2.526284334	-0.184489529	0.853629441	NA	TMC3
RBMS3-AS1	0.192036236	0.255258667	2.531973776	0.100814104	0.919698031	NA	RBMS3-AS1
DGCR9	0.19212491	0.61594187	3.058705671	0.20137337	0.840406636	NA	DGCR9
KBTBD11-OT1	0.19218172	0.615924337	2.531576172	0.243296782	0.807775497	NA	KBTBD11-OT1
LRRC31	0.192335483	-0.830234859	3.677893742	-0.2257365	0.821406368	NA	LRRC31
KRTAP5-9	0.192402367	1.84634212	3.670908618	0.502965972	0.614988197	NA	KRTAP5-9
PAMR1	0.192496788	0.255272539	3.678078003	0.069403786	0.944668215	NA	PAMR1
FLJ21408	0.192668994	-1.273798888	3.080279753	-0.413533507	0.679215779	NA	FLJ21408
LOC100507194	0.192716305	1.848088446	3.670852713	0.503449359	0.614648376	NA	LOC100507194
GLTPD2	0.193066728	1.261988741	3.05452348	0.413154048	0.679493753	NA	GLTPD2
SCARNA6	0.193071886	-0.46922326	2.528886245	-0.18554542	0.852801259	NA	SCARNA6
LOC100422737	0.193087645	0.976585518	3.678078003	0.265515173	0.790612623	NA	LOC100422737
LOC101929448	0.193323387	0	3.678078003	0	1	NA	LOC101929448
GNRH2	0.193597742	-0.469222504	2.527460305	-0.185649802	0.852719396	NA	GNRH2
HS1BP3-IT1	0.193794933	-0.108774994	3.064580759	-0.035494249	0.971685632	NA	HS1BP3-IT1
TAS2R30	0.193814593	-0.108774961	3.064470706	-0.035495513	0.971684624	NA	TAS2R30
CYP2C9	0.19411812	-0.098551941	3.677956282	-0.0267953	0.978623002	NA	CYP2C9
MEP1B	0.194211537	-0.466071977	2.548586591	-0.182874688	0.854896344	NA	MEP1B
DBH	0.194324411	0.255270387	3.062890282	0.083342975	0.93357883	NA	DBH
LOC101927142	0.194645809	-1.357203993	3.054121527	-0.44438441	0.656764683	NA	LOC101927142
CRB2	0.194814907	-0.829898344	2.550614531	-0.325371919	0.744899606	NA	CRB2
KCNJ9	0.194854766	0.255259203	3.061023474	0.083390149	0.933541321	NA	KCNJ9
OR6W1P	0.19487364	0	3.678078003	0	1	NA	OR6W1P
HIST2H4A	0.194875664	-0.469238401	2.561142196	-0.183214505	0.854629713	NA	HIST2H4A
HIST2H4B	0.194875664	-0.469238401	2.561142196	-0.183214505	0.854629713	NA	HIST2H4B
LRRK2	0.194967526	0.61592654	2.561159478	0.240487383	0.809952443	NA	LRRK2
EGR4	0.195021673	0.615944422	3.678078003	0.167463665	0.867005235	NA	EGR4
RUNX3	0.195132776	0.255267325	2.546121709	0.100257315	0.920140045	NA	RUNX3
COL20A1	0.195183412	0.976598141	2.523455447	0.387008276	0.698750081	NA	COL20A1
SLC6A3	0.195726041	0.976598149	2.52200405	0.387231	0.698585202	NA	SLC6A3
LOC340512	0.195873647	-0.469221071	2.524760439	-0.185847759	0.85256415	NA	LOC340512
WNT3A	0.196671659	0.255258656	2.519486713	0.101313754	0.919301399	NA	WNT3A
GNG13	0.197000627	-0.105394093	3.041489814	-0.034652128	0.972357135	NA	GNG13
LOC101928977	0.1971829	0	3.036878401	0	1	NA	LOC101928977
SIGLEC17P	0.197551355	-0.466072119	2.538581096	-0.183595521	0.854330777	NA	SIGLEC17P
LOC221122	0.197888706	0.255259955	3.678078003	0.069400365	0.944670939	NA	LOC221122
LIPF	0.198083525	-0.466065501	3.049797737	-0.152818495	0.878541412	NA	LIPF
DNM3OS	0.198258475	-0.466073232	2.509489411	-0.185724327	0.85266095	NA	DNM3OS
TAC3	0.198579659	-0.105390739	3.065195261	-0.034383043	0.972571705	NA	TAC3
LINC01474	0.198596619	0.97660682	3.065137293	0.318617643	0.750016473	NA	LINC01474
HIST1H4A	0.198618689	0.255258651	2.514350705	0.101520703	0.919137124	NA	HIST1H4A
SMCR5	0.198708491	1.302732445	2.504670484	0.520121291	0.60297904	NA	SMCR5
KRTAP5-10	0.198763095	0.976602982	3.678078003	0.265519921	0.790608965	NA	KRTAP5-10
CD1D	0.198930377	-0.804546707	2.508033144	-0.320787909	0.748371123	NA	CD1D
AGXT	0.199238846	-0.105401607	3.678078003	-0.028656708	0.977138384	NA	AGXT
CELA1	0.199749595	-0.836200093	3.044566391	-0.274653263	0.783582642	NA	CELA1
LOC440311	0.200119754	1.337259278	3.678078003	0.363575562	0.716174978	NA	LOC440311
CNDP1	0.20036697	-0.105403547	3.041999673	-0.034649428	0.972359288	NA	CNDP1
LOC101929268	0.200527424	-0.105395066	3.015932966	-0.03494609	0.972122728	NA	LOC101929268
TMPRSS11F	0.200536709	0.255258647	2.509352216	0.101722925	0.918976605	NA	TMPRSS11F
GRID2	0.200586135	1.741762828	3.047550987	0.571528692	0.567641317	NA	GRID2
C9orf135-AS1	0.20096248	-0.824092926	3.037807852	-0.271278819	0.786176596	NA	C9orf135-AS1
LINC00977	0.201062176	-0.469213316	2.51030249	-0.18691505	0.851727239	NA	LINC00977
OR4X2	0.201539254	0	3.678078003	0	1	NA	OR4X2
NPR3	0.201840556	0.255260307	2.543244111	0.100367993	0.920052179	NA	NPR3
MSI1	0.201985683	0.615924478	2.505615426	0.245817643	0.805823399	NA	MSI1
LINC01449	0.202062004	0.615940938	3.010731198	0.204581843	0.837898842	NA	LINC01449
CCDC3	0.202325279	0.255267173	3.009843862	0.084810769	0.932411832	NA	CCDC3
MGC50722	0.202767498	1.337259278	3.678078003	0.363575562	0.716174978	NA	MGC50722
MIR324	0.202797604	-0.469427378	3.033652637	-0.15473999	0.877026302	NA	MIR324
B4GALNT2	0.202824625	-0.469428376	3.036923308	-0.154573668	0.87715743	NA	B4GALNT2
SLC25A2	0.202835152	0.255258641	2.503440202	0.101963147	0.918785927	NA	SLC25A2
AMPH	0.203026708	-0.466067146	3.006315889	-0.155029333	0.876798193	NA	AMPH
LILRB4	0.2030814	-0.469434947	3.066418737	-0.15308899	0.878328098	NA	LILRB4
SLC35G5	0.203090939	0.25527092	3.039449564	0.083985904	0.933067639	NA	SLC35G5
RBM44	0.203218093	-0.105407375	2.499939398	-0.042163972	0.966367983	NA	RBM44
AQP9	0.20322813	-0.108766015	3.035474097	-0.03583164	0.971416604	NA	AQP9
MATN4	0.203444193	-0.105402988	3.031669494	-0.034767308	0.972265289	NA	MATN4
APOC2	0.203760225	-0.108764422	3.030397239	-0.035891144	0.971369158	NA	APOC2
LOC285768	0.203824324	-0.381086729	2.525501129	-0.15089549	0.880058159	NA	LOC285768
WNT2	0.20386007	-0.463563246	2.531841603	-0.183093305	0.854724809	NA	WNT2
ATP11A-AS1	0.203901818	0.255258639	2.500724822	0.102073861	0.918698048	NA	ATP11A-AS1
TMEM200C	0.204049084	-1.005430824	3.668267237	-0.274088762	0.78401641	NA	TMEM200C
TM4SF20	0.204228301	0.976606043	3.029069278	0.32241126	0.747141155	NA	TM4SF20
MINOS1P1	0.204308793	0.615933436	3.030779871	0.203226055	0.838958349	NA	MINOS1P1
LINC00032	0.204495005	0.615940156	2.50221194	0.246158267	0.80555972	NA	LINC00032
IL37	0.204714696	0.976598276	2.498667349	0.390847656	0.695909847	NA	IL37
LINC00626	0.205075648	-0.105407409	2.495231226	-0.042243543	0.966304551	NA	LINC00626
CD81-AS1	0.205454732	1.923918601	3.668101687	0.5244998	0.599930959	NA	CD81-AS1
CDHR5	0.205592049	1.743657659	2.503684146	0.696436754	0.486155352	NA	CDHR5
LINC01170	0.20579776	0.976607229	3.041950618	0.321046378	0.748175245	NA	LINC01170
SNORD19	0.20588389	-0.10540172	3.05243131	-0.034530415	0.972454189	NA	SNORD19
SCARNA9L	0.20624301	0.255258634	2.494826443	0.102315187	0.918506501	NA	SCARNA9L
MIR1273A	0.20649041	0.615921394	3.021638984	0.203836857	0.83848099	NA	MIR1273A
CD200	0.206531524	0.615924541	2.494105335	0.246952096	0.804945298	NA	CD200
WFDC13	0.206546219	-0.108762205	3.023369301	-0.03597384	0.971303218	NA	WFDC13
SERPINA5	0.206675198	-1.136387137	2.149498084	-0.528675576	0.597030523	NA	SERPINA5
OIT3	0.20667796	0.255258633	2.493739813	0.10235977	0.918471115	NA	OIT3
TAS2R46	0.206780716	-0.466066861	3.002784978	-0.155211533	0.876654556	NA	TAS2R46
VPREB3	0.206787189	0.976606268	2.501316492	0.390436904	0.696213503	NA	VPREB3
PKD1L3	0.207105074	-0.46920657	2.497924446	-0.187838576	0.851003195	NA	PKD1L3
FAM90A2P	0.207181623	0.255270906	3.036589409	0.084065006	0.933004748	NA	FAM90A2P
FAM209A	0.207274733	0.255259157	3.019087061	0.084548458	0.932620377	NA	FAM209A
MEIS1-AS2	0.207566013	0.255267137	2.982418395	0.085590653	0.931791829	NA	MEIS1-AS2
HMCN2	0.207644064	1.337269831	3.046725763	0.438920315	0.660719276	NA	HMCN2
LOC102724000	0.207771093	0.255259155	3.017478461	0.08459353	0.932584543	NA	LOC102724000
VSTM2L	0.207825344	0	2.94566318	0	1	NA	VSTM2L
PLVAP	0.207917875	-1.082339718	3.041346443	-0.355875182	0.721934043	NA	PLVAP
DPP6	0.208330828	0	3.010366799	0	1	NA	DPP6
LOC283585	0.208385461	0.615933443	2.492113062	0.24715309	0.804789748	NA	LOC283585
KNDC1	0.208740439	0.615934929	3.033194269	0.203064781	0.839084399	NA	KNDC1
C17orf105	0.209331227	0.255259149	3.012454274	0.084734614	0.932472377	NA	C17orf105
ERAS	0.209456386	0.97659834	2.486865016	0.392702593	0.694539155	NA	ERAS
DRC7	0.209768223	-0.830231579	3.677893738	-0.225735608	0.821407062	NA	DRC7
CACNA1E	0.209779403	0.976598344	2.486073124	0.392827682	0.694446757	NA	CACNA1E
XIRP2	0.209888244	0.255267089	2.974906627	0.085806757	0.931620035	NA	XIRP2
FLJ33534	0.209907107	1.684851973	2.480501249	0.679238511	0.49698675	NA	FLJ33534
LCN1	0.209989709	0.255258625	2.485558365	0.102696693	0.918203698	NA	LCN1
SLC25A30-AS1	0.210211893	0.25526702	2.506580408	0.101838752	0.918884666	NA	SLC25A30-AS1
JPH4	0.210306825	1.350851877	2.485279969	0.543541128	0.586757282	NA	JPH4
FLJ16171	0.210522512	0.615932384	2.484257106	0.247934235	0.804185291	NA	FLJ16171
OR1J1	0.210529658	1.684853866	2.478556511	0.679772222	0.496648698	NA	OR1J1
LOC283856	0.210783887	-0.469200484	2.486909424	-0.188668103	0.850352953	NA	LOC283856
GCSAML-AS1	0.210838423	-0.829613366	2.126168645	-0.390191704	0.696394796	NA	GCSAML-AS1
KRTAP4-1	0.210890295	1.961525978	2.979103102	0.658428363	0.510262915	NA	KRTAP4-1
SUSD3	0.211009405	-0.105400348	2.47196305	-0.042638318	0.96598985	NA	SUSD3
LINC00051	0.211134177	0	3.678078003	0	1	NA	LINC00051
MIR3651	0.211197232	-0.466066031	3.000557327	-0.155326488	0.876563935	NA	MIR3651
PCSK6	0.211239395	1.687883209	3.00155171	0.562336875	0.573886519	NA	PCSK6
LOC101928134	0.211355711	-0.105400144	2.477429697	-0.042544152	0.966064916	NA	LOC101928134
SNORD18A	0.211434483	-0.105407361	2.482039284	-0.042468047	0.966125583	NA	SNORD18A
SCARNA17	0.211477562	0.255258622	2.481934813	0.102846626	0.918084699	NA	SCARNA17
MUC17	0.211629483	-0.459704512	2.518821916	-0.182507747	0.855184275	NA	MUC17
TBC1D29	0.211741152	0.615924609	2.481296168	0.248226962	0.803958806	NA	TBC1D29
MYADML	0.211901277	0.255258621	2.480908686	0.102889164	0.918050938	NA	MYADML
KCNK4	0.211939434	1.33726991	3.0355804	0.44053187	0.659551935	NA	KCNK4
INSL3	0.211973608	-0.105407371	2.480733775	-0.0424904	0.966107764	NA	INSL3
ATP13A4-AS1	0.212025025	0.615941558	2.994741558	0.205674362	0.837045287	NA	ATP13A4-AS1
LINC00222	0.212056171	1.393542637	3.012392281	0.462603309	0.643648736	NA	LINC00222
LOC285889	0.212356746	0.97659735	3.036771633	0.321590646	0.747762831	NA	LOC285889
IL36B	0.212493677	0.615924619	2.479478317	0.248408956	0.803818005	NA	IL36B
CCDC185	0.212524941	0.97659838	2.479402967	0.393884493	0.69366632	NA	CCDC185
MUC13	0.212766501	0.615924623	2.478821241	0.248474804	0.803767062	NA	MUC13
CYP2F1	0.212857013	0.255258619	2.47860348	0.102984855	0.917974991	NA	CYP2F1
NR5A2	0.213068017	-0.805227007	2.116301341	-0.380487878	0.703583293	NA	NR5A2
LOC100129203	0.213126489	0.615945041	3.678078003	0.167463833	0.867005103	NA	LOC100129203
KNG1	0.213638174	0.615934005	2.514203103	0.244981801	0.806470522	NA	KNG1
ARL13A	0.214195302	-0.108529946	2.478567606	-0.043787365	0.965073898	NA	ARL13A
SP9	0.214210933	1.323806491	2.992182621	0.44242169	0.658184087	NA	SP9
UGT2A1	0.214443855	0.976606546	2.465900677	0.396044559	0.692072157	NA	UGT2A1
DDX11L16	0.215092611	-0.307653919	3.676103798	-0.083690215	0.933302737	NA	DDX11L16
HORMAD1	0.215099787	0.615933521	2.118534627	0.29073564	0.771253511	NA	HORMAD1
CLIC6	0.215333476	-0.466063985	3.032815998	-0.153673677	0.877867041	NA	CLIC6
PPP1R1A	0.215386497	0.255259129	2.993398913	0.08527401	0.932043553	NA	PPP1R1A
PCSK1	0.215752087	1.337269502	3.010557053	0.444193376	0.656902781	NA	PCSK1
ADAM20	0.215824141	0.976595346	2.992048293	0.32639692	0.744124068	NA	ADAM20
HCFC1-AS1	0.216004132	0.615949698	3.678078003	0.167465099	0.867004106	NA	HCFC1-AS1
CPAMD8	0.216556536	-0.10540043	3.021691409	-0.034881269	0.972174417	NA	CPAMD8
LINC01519	0.216604456	0.976598431	2.469846441	0.395408563	0.692541391	NA	LINC01519
LOC101929696	0.216622827	-0.466073842	2.463431404	-0.189197004	0.849938416	NA	LOC101929696
LOC102724050	0.216791038	-1.413391731	3.666857556	-0.385450405	0.699903744	NA	LOC102724050
LOC105375734	0.21699795	-0.105403032	2.998100541	-0.035156603	0.971954866	NA	LOC105375734
CD38	0.217126051	1.337264158	3.678078003	0.363576889	0.716173987	NA	CD38
LCT	0.217247264	-0.105400506	3.002548518	-0.035103681	0.971997066	NA	LCT
MIR1182	0.217606283	1.351653731	2.987440514	0.452445404	0.650948144	NA	MIR1182
MYOT	0.217835218	-1.732494691	3.656514363	-0.473810443	0.635635087	NA	MYOT
KRT25	0.217944541	0.255267186	2.476751976	0.1030653	0.917911145	NA	KRT25
HEPACAM2	0.218065385	0.615932501	2.979211537	0.20674346	0.836210215	NA	HEPACAM2
CACNA1S	0.218445881	0.976598455	2.465376089	0.396125548	0.692012412	NA	CACNA1S
HIST1H3I	0.218483091	0.255261423	3.017953194	0.084580975	0.932594525	NA	HIST1H3I
LILRB2	0.219263183	-0.103086625	2.115484175	-0.048729566	0.961134814	NA	LILRB2
ECM2	0.219302093	-0.108753692	2.996829844	-0.036289579	0.97105146	NA	ECM2
MT1HL1	0.219463418	0.255266862	2.485837924	0.102688457	0.918210235	NA	MT1HL1
LOC407835	0.21949398	0.976595419	2.98085879	0.327622168	0.743197359	NA	LOC407835
GSTM1	0.219546487	-1.358343597	3.019972984	-0.449786671	0.652864269	NA	GSTM1
LOC101927815	0.219613695	0.255259115	2.980497804	0.085643114	0.931750124	NA	LOC101927815
FAM83C-AS1	0.219727152	0.255267071	2.457302067	0.10388103	0.917263761	NA	FAM83C-AS1
LINC01133	0.219904243	-0.830074492	2.98514391	-0.278068501	0.780959775	NA	LINC01133
KRTAP4-8	0.22028215	-0.466064306	2.998685215	-0.155422885	0.876487944	NA	KRTAP4-8
SLC1A6	0.2203965	-0.840700815	2.494426093	-0.33703176	0.736092959	NA	SLC1A6
STARD13-AS	0.220927523	-0.824258274	2.459048031	-0.335194052	0.737478708	NA	STARD13-AS
LINC00470	0.220953092	1.75223966	3.67401841	0.476927294	0.633413895	NA	LINC00470
LINC00601	0.221293971	0.976606233	2.466693081	0.395917206	0.692166107	NA	LINC00601
LINC01583	0.221641493	-0.463592668	2.457418129	-0.1886503	0.850366907	NA	LINC01583
LOC101927881	0.221744271	0.615945001	2.991059438	0.205928706	0.836846602	NA	LOC101927881
HIST1H4D	0.222050394	-0.105407542	2.456709728	-0.042905981	0.965776481	NA	HIST1H4D
OMP	0.222085527	0.61593236	2.456629881	0.25072249	0.802028672	NA	OMP
AKR1C2	0.222132845	0.976607284	2.967102788	0.32914508	0.742046032	NA	AKR1C2
LOC100507140	0.222205653	-0.468930981	2.11017926	-0.222223292	0.824140063	NA	LOC100507140
NCAN	0.222588757	0.615933962	2.493474817	0.247018321	0.804894046	NA	NCAN
VIL1	0.222724109	0.255260668	2.491118441	0.102468298	0.918384975	NA	VIL1
GPR61	0.222830455	-0.429396116	2.097002814	-0.20476659	0.837754491	NA	GPR61
SNORD42B	0.22287707	1.337269244	2.970753249	0.450144839	0.652606007	NA	SNORD42B
RFX4	0.223409414	-0.466073673	2.464391085	-0.189123259	0.849996212	NA	RFX4
PCDHGA12	0.223410057	2.052873937	3.662891364	0.560451767	0.57517133	NA	PCDHGA12
GLIS3-AS1	0.224119787	0.976606411	2.964663303	0.329415624	0.74184156	NA	GLIS3-AS1
ZNF890P	0.224749446	-0.098763492	2.999245316	-0.032929448	0.973730849	NA	ZNF890P
SNCB	0.224890107	0.615933055	2.48552438	0.247808092	0.804282893	NA	SNCB
FLJ43315	0.224984086	-0.105392809	2.936052007	-0.035896097	0.971365208	NA	FLJ43315
ARHGEF15	0.225337054	-0.463571697	2.506412791	-0.184954249	0.85326492	NA	ARHGEF15
TEKT2	0.225389122	0.615932353	2.449190492	0.251484054	0.80143989	NA	TEKT2
TEX13B	0.225506224	2.048437037	2.950313786	0.694311584	0.487486828	NA	TEX13B
FOXF1	0.225573652	0	2.884188462	0	1	NA	FOXF1
MMP12	0.225596207	0.615945434	3.62678375	0.169832412	0.865141936	NA	MMP12
CFAP46	0.226394396	0.615916638	3.678078003	0.167456111	0.867011178	NA	CFAP46
HIST1H4C	0.226479138	-1.103060139	2.988251514	-0.369132295	0.712029118	NA	HIST1H4C
GPR12	0.226659675	0.615933105	2.969391313	0.207427395	0.83567609	NA	GPR12
SH3RF3-AS1	0.226707581	1.923114159	2.443951064	0.786887343	0.431347818	NA	SH3RF3-AS1
MYO1G	0.226793908	1.329172372	2.481025476	0.535735076	0.592141658	NA	MYO1G
DKFZP434K028	0.227154125	0.255269097	2.947059486	0.086618237	0.930974969	NA	DKFZP434K028
MTUS2	0.227351534	0.61594581	3.642312773	0.169108434	0.865711351	NA	MTUS2
NACAD	0.227491628	-0.105403631	2.957280472	-0.035642081	0.971567754	NA	NACAD
MIR573	0.227910673	-0.108529312	2.481366517	-0.043737719	0.965113472	NA	MIR573
EYA2	0.228105687	0.251914197	2.989503647	0.084266228	0.932844763	NA	EYA2
CALHM3	0.22825974	0.615924814	2.442834314	0.252135321	0.800936469	NA	CALHM3
SMIM2	0.228571343	0.976598578	2.442150279	0.399892909	0.689235396	NA	SMIM2
KCNJ18	0.229018431	0.615928093	2.098654607	0.293487118	0.769149844	NA	KCNJ18
SNORD57	0.22909221	0.255260836	2.479055147	0.102966986	0.917989173	NA	SNORD57
ZNF33BP1	0.229821336	-0.830066624	2.959766108	-0.280450074	0.779132224	NA	ZNF33BP1
LOC339593	0.229989592	-0.48128734	2.981405889	-0.16142966	0.871755007	NA	LOC339593
LINC00261	0.23078291	-1.200900604	3.66216072	-0.327921327	0.742971148	NA	LINC00261
MIR6506	0.230856686	-0.466074059	2.445174862	-0.190609705	0.848831386	NA	MIR6506
KLRC4	0.231227436	-0.10539195	2.974528513	-0.035431481	0.971735682	NA	KLRC4
PPL	0.231310689	0.255261591	2.50528631	0.101889189	0.918844631	NA	PPL
NCF1	0.232031026	-0.105377918	3.677075041	-0.028658082	0.977137288	NA	NCF1
KCNAB1-AS2	0.232479433	-1.206826412	2.475631803	-0.487482189	0.625916661	NA	KCNAB1-AS2
LOC101928008	0.233149854	-0.469414152	3.001900476	-0.156372323	0.875739551	NA	LOC101928008
PRSS3	0.233390301	0.976595677	2.940557165	0.332112461	0.739804341	NA	PRSS3
AQP7P3	0.233596181	0.255260392	2.126527261	0.120036266	0.90445442	NA	AQP7P3
ALAS2	0.233647111	0.615932201	2.42862731	0.253613306	0.799794316	NA	ALAS2
LOC100129055	0.233700775	0.976598637	2.431052182	0.4017185	0.687891208	NA	LOC100129055
WFDC12	0.233912455	-1.259725609	2.480690581	-0.507812469	0.611584865	NA	WFDC12
KDR	0.233963817	-0.105403786	2.938959931	-0.035864316	0.97139055	NA	KDR
SYNJ2-IT1	0.234187498	1.275119876	2.960624194	0.430692919	0.666691668	NA	SYNJ2-IT1
TCP11	0.234524279	-0.466072783	2.421299868	-0.192488666	0.847359445	NA	TCP11
SAMD7	0.234676775	0.255258575	2.428974387	0.105089035	0.91630516	NA	SAMD7
HIST1H4J	0.234856189	0.976611173	3.670459035	0.266073307	0.790182752	NA	HIST1H4J
NCAM2	0.235002928	0.615933447	2.082839992	0.295718082	0.767445387	NA	NCAM2
XIST	0.235383242	-0.469204335	2.499123768	-0.187747538	0.851074563	NA	XIST
DCAF8L2	0.236275677	0.61592813	2.086499425	0.295196885	0.767843482	NA	DCAF8L2
KCNC4-AS1	0.236521101	1.765066448	2.477359036	0.712479064	0.476168171	NA	KCNC4-AS1
RPL3L	0.237047438	-0.108239636	2.084914402	-0.051915626	0.958595923	NA	RPL3L
PPIAL4A	0.237180909	0.976599174	2.96689871	0.329164987	0.742030986	NA	PPIAL4A
HAR1B	0.23730799	0.976600436	2.455450113	0.397727663	0.690830944	NA	HAR1B
LINC01564	0.23741967	0.261910112	3.017035163	0.086810427	0.930822199	NA	LINC01564
MGAM	0.237635868	0.97659868	2.422739102	0.403096924	0.686876923	NA	MGAM
WDFY4	0.237652218	-1.291510257	2.424050207	-0.532790226	0.594178801	NA	WDFY4
CLEC4C	0.237693677	-0.105407782	2.42261824	-0.043509861	0.965295104	NA	CLEC4C
SNORD87	0.237734307	-0.105408565	2.08204106	-0.050627515	0.959622337	NA	SNORD87
LOC102723766	0.237959178	-0.466063095	2.972593553	-0.156786687	0.875412965	NA	LOC102723766
CHADL	0.237994715	-1.533638187	2.444220533	-0.627454915	0.530361081	NA	CHADL
TSSK1B	0.238909862	-0.105407352	2.44481496	-0.043114654	0.965610138	NA	TSSK1B
TBC1D3E	0.239066516	-1.88773801	3.651467167	-0.516980688	0.60516964	NA	TBC1D3E
PLEKHS1	0.239341464	1.913868281	2.94088285	0.650780183	0.515188394	NA	PLEKHS1
NODAL	0.239468323	0.976599225	2.996337575	0.325930974	0.74447658	NA	NODAL
CCDC79	0.239672957	0.255269267	2.922498494	0.087346244	0.930396297	NA	CCDC79
PROZ	0.239683703	0.252432611	2.080625635	0.121325339	0.90343335	NA	PROZ
ALS2CR11	0.239884157	0.255262244	2.957201191	0.086318863	0.931212944	NA	ALS2CR11
FAM87A	0.240615047	1.012695137	3.645390203	0.277801574	0.781164683	NA	FAM87A
CC2D2B	0.240750846	-0.468902196	2.078905665	-0.225552416	0.821549553	NA	CC2D2B
RPS16P5	0.241012286	0.255260718	2.087032543	0.122307972	0.902655119	NA	RPS16P5
TRPC2	0.241326658	-0.105403929	2.489468788	-0.042339928	0.966227716	NA	TRPC2
ADRA2B	0.241330025	0.25526336	2.983223738	0.085566281	0.931811204	NA	ADRA2B
LINC01585	0.242436539	1.519800852	2.927313284	0.519179433	0.60363562	NA	LINC01585
ZP4	0.242447751	0	2.931846641	0	1	NA	ZP4
USP50	0.242529354	-0.108231277	2.076059346	-0.052133036	0.95842269	NA	USP50
LINC00189	0.242629183	0.615934913	2.454485216	0.250942604	0.801858484	NA	LINC00189
GJC2	0.242721406	1.304939313	2.066384103	0.631508591	0.527708034	NA	GJC2
C1orf177	0.242977113	-0.898741715	2.457809505	-0.365667768	0.714613001	NA	C1orf177
TNXA	0.243628564	0.255272574	2.972167644	0.085887677	0.931555708	NA	TNXA
B3GNT8	0.243637352	0.255265072	2.078890713	0.122789077	0.902274124	NA	B3GNT8
LOC100133077	0.243971271	1.30495531	2.064036495	0.632234611	0.527233584	NA	LOC100133077
CHN2	0.244088012	0.255268274	2.453082063	0.104060226	0.917121554	NA	CHN2
CCDC42B	0.244125457	-0.824265619	2.435791628	-0.338397427	0.735063713	NA	CCDC42B
BCL2L10	0.244304863	0.615934696	2.457388707	0.250646019	0.802087799	NA	BCL2L10
CDH5	0.244618576	0.255268205	2.455905031	0.103940585	0.9172165	NA	CDH5
TEKT5	0.244794278	0.615932317	2.408041176	0.255781472	0.798119581	NA	TEKT5
CH25H	0.244836357	-0.108234365	2.079317608	-0.052052829	0.958486599	NA	CH25H
ZBTB20-AS1	0.245218233	-0.863279315	2.457266719	-0.351316895	0.725350621	NA	ZBTB20-AS1
IPO11-LRRC70	0.245364809	0	3.678078003	0	1	NA	IPO11-LRRC70
REREP3	0.245431356	1.684875175	2.459100286	0.685159196	0.493243469	NA	REREP3
CCDC160	0.245535159	-1.327466455	3.613853738	-0.367327112	0.713375033	NA	CCDC160
DKKL1	0.246146028	0.61593341	2.064886742	0.298289198	0.765482448	NA	DKKL1
HCN1	0.246333483	0.255264856	2.065722223	0.123571724	0.901654382	NA	HCN1
CCNI2	0.246593934	0.255259828	2.06996844	0.123315807	0.901857024	NA	CCNI2
LOC389705	0.246888155	-0.77634684	2.087356507	-0.371928244	0.709946276	NA	LOC389705
SERPINB3	0.246915348	-1.594784439	3.634351702	-0.438808506	0.660800297	NA	SERPINB3
GPR65	0.246926036	0.976600731	2.441698381	0.3999678	0.689180233	NA	GPR65
ACSM2A	0.247359953	-0.102930639	2.440620193	-0.042173968	0.966360014	NA	ACSM2A
MYEOV	0.247472435	0.615934088	2.104231377	0.292712149	0.769742183	NA	MYEOV
SNORD74	0.247646896	0.615926976	2.44027979	0.252400146	0.800731787	NA	SNORD74
MANSC4	0.247842909	1.337275801	2.457230368	0.544220769	0.586289561	NA	MANSC4
SNORD25	0.247853867	0.976601286	2.47112245	0.395205542	0.692691203	NA	SNORD25
VTN	0.248744171	2.200944712	2.894109238	0.760491236	0.446961006	NA	VTN
CELA3A	0.248757737	-1.484042108	3.664720959	-0.404953644	0.685511585	NA	CELA3A
CLEC17A	0.249271178	-0.108503489	2.436826912	-0.044526547	0.964484691	NA	CLEC17A
KLK4	0.249351854	1.337274283	2.432154787	0.549831076	0.582435242	NA	KLK4
LINC00244	0.249400291	1.305017018	2.055097407	0.635014678	0.525418842	NA	LINC00244
OR7E24	0.249732769	-0.105402178	2.912439366	-0.036190342	0.971130587	NA	OR7E24
STC1	0.249790115	-1.123568994	3.014509102	-0.372720385	0.709356563	NA	STC1
LINC01351	0.250062687	0.615934115	2.916809138	0.211167096	0.832756885	NA	LINC01351
LOC101929595	0.250136864	-1.949555177	1.998984567	-0.97527275	0.329424984	NA	LOC101929595
TCHH	0.25026431	0.255258547	2.397160473	0.106483713	0.915198577	NA	TCHH
OR10H5	0.250296319	1.635239031	2.408865072	0.678842103	0.497237913	NA	OR10H5
UGT2B11	0.250617155	0.252164225	2.434212309	0.103591714	0.917493364	NA	UGT2B11
XIRP1	0.25077644	0.255264837	2.055621595	0.124178904	0.901173625	NA	XIRP1
TEX12	0.251073115	0.976601876	2.060554138	0.473951088	0.635534787	NA	TEX12
ZCCHC16	0.251452156	0.252164393	2.433935091	0.103603582	0.917483945	NA	ZCCHC16
SLC4A10	0.251697381	-0.713221579	2.950484866	-0.241730296	0.808989153	NA	SLC4A10
LINC01267	0.251968934	0.615934622	2.906776127	0.211896133	0.832188067	NA	LINC01267
TNRC18P1	0.251972541	-1.045664241	2.052364564	-0.509492445	0.610407092	NA	TNRC18P1
ARL9	0.252232708	-1.390378456	2.445882808	-0.568456695	0.569724903	NA	ARL9
THRSP	0.252481096	1.724640001	2.948539413	0.584913328	0.558605996	NA	THRSP
LINC01480	0.252715432	-0.466073937	2.417306774	-0.192807112	0.847110034	NA	LINC01480
CLCNKB	0.252977029	0.615928209	2.060151999	0.298972216	0.764961245	NA	CLCNKB
DDX26B-AS1	0.253067268	0.615933829	2.429772459	0.253494448	0.799886151	NA	DDX26B-AS1
SLC17A2	0.253217797	1.337275583	2.053545075	0.651203424	0.514915181	NA	SLC17A2
AGR2	0.253322526	-1.390362931	3.667538139	-0.379099788	0.704613764	NA	AGR2
HIST1H2AB	0.25349201	-0.829560294	2.068214456	-0.401099746	0.688346688	NA	HIST1H2AB
CLDN7	0.253581607	-0.469179512	2.454512063	-0.191149809	0.848408225	NA	CLDN7
CTB-7E3.1	0.253730279	0.976599776	2.961977079	0.329712131	0.741617486	NA	CTB-7E3.1
C8orf89	0.253837778	1.682719393	2.422494044	0.694622716	0.487291772	NA	C8orf89
GDF7	0.254038409	0.255261532	2.920728285	0.087396535	0.930356324	NA	GDF7
CSH1	0.254096909	0.251923423	2.972841644	0.084741622	0.932466805	NA	CSH1
CASC17	0.254181861	-0.108214511	2.058620813	-0.05256651	0.958077302	NA	CASC17
PRR18	0.25508221	0.255268732	2.458570668	0.103828104	0.917305763	NA	PRR18
LOC101929710	0.255397687	-0.105406363	2.414047315	-0.043663752	0.965172433	NA	LOC101929710
MIR124-2HG	0.255401812	-1.73570996	2.410811581	-0.719969148	0.471543991	NA	MIR124-2HG
GPRC5D	0.255432422	1.034334383	2.43488597	0.424797874	0.670984028	NA	GPRC5D
SATB2-AS1	0.255442271	-0.105383287	3.584722446	-0.029397893	0.976547253	NA	SATB2-AS1
LOC101928894	0.255966663	-0.469163592	2.426365594	-0.193360635	0.846676542	NA	LOC101928894
LINC00536	0.25620361	0.976601983	2.055302181	0.475162238	0.634671341	NA	LINC00536
LGALS2	0.25622009	-1.730312359	2.919102337	-0.59275495	0.553345161	NA	LGALS2
CASP1	0.256658902	-0.892568832	2.441796988	-0.365537691	0.714710077	NA	CASP1
ALPPL2	0.256825745	-0.105408047	2.384486523	-0.044205763	0.964740388	NA	ALPPL2
GPIHBP1	0.257202204	-1.354198247	2.39791721	-0.564739367	0.572251054	NA	GPIHBP1
CCDC26	0.257227464	-1.410452523	2.409740859	-0.585312947	0.558337311	NA	CCDC26
NTRK1	0.257533625	-0.10540716	2.083422237	-0.050593278	0.95964962	NA	NTRK1
LINC01363	0.257655568	0.976600803	2.421091109	0.403372182	0.686674448	NA	LINC01363
EFNB3	0.257907027	0.252453065	2.059390982	0.122586273	0.902434725	NA	EFNB3
LOC101929284	0.258608658	-0.105393521	2.893025434	-0.036430209	0.970939327	NA	LOC101929284
ADAMTS19	0.258726825	-1.995749962	3.56221731	-0.560254973	0.575305535	NA	ADAMTS19
LOC101929378	0.258974929	0.976600812	2.418629739	0.403782686	0.68637253	NA	LOC101929378
FAM19A2	0.259397811	-1.077719156	2.050559126	-0.525573314	0.599184702	NA	FAM19A2
TNNC2	0.259430443	0.976601918	2.425888477	0.402574944	0.687260945	NA	TNNC2
SLC7A10	0.259478287	0.615927054	2.418004966	0.254725305	0.79893527	NA	SLC7A10
MRGPRF	0.259738547	1.322058622	2.411883881	0.548143562	0.583593331	NA	MRGPRF
LINC01055	0.25974817	1.360021775	2.418029947	0.562450344	0.573809227	NA	LINC01055
C11orf42	0.259832764	-1.148029624	2.956335816	-0.388328558	0.697772906	NA	C11orf42
NPB	0.259844679	1.389605332	2.934033235	0.473616084	0.635773704	NA	NPB
ZNF750	0.260002248	0.61592824	2.04968542	0.300498912	0.763796626	NA	ZNF750
FAM71C	0.260372534	0.615928241	2.049143165	0.300578433	0.763735979	NA	FAM71C
FSIP2	0.260471304	-0.730600766	2.05086932	-0.356239551	0.721661175	NA	FSIP2
TSPEAR-AS1	0.260481955	1.36003531	2.420874231	0.561795112	0.574255623	NA	TSPEAR-AS1
RAB39B	0.260680794	0.615930085	1.812054542	0.339907034	0.733926539	NA	RAB39B
LOC100996654	0.26084946	-1.141428373	1.783454584	-0.640009778	0.522166242	NA	LOC100996654
FUT3	0.260852453	0.615928825	2.468348842	0.249530704	0.802950293	NA	FUT3
TTC9B	0.260858144	0.976600824	2.41514288	0.404365651	0.685943855	NA	TTC9B
ART4	0.260876466	-1.686480785	2.939176191	-0.573793701	0.566107412	NA	ART4
SNORD5	0.261024406	0.615932213	2.387123511	0.258022767	0.796389337	NA	SNORD5
KIF25-AS1	0.261135901	-0.975625741	2.475836999	-0.394058955	0.693537513	NA	KIF25-AS1
TAS1R3	0.261431431	-1.10496311	2.443471243	-0.452210401	0.651117416	NA	TAS1R3
FBLL1	0.261435859	-0.445499949	1.800476091	-0.247434527	0.804571956	NA	FBLL1
LDLRAD4	0.261492623	-1.123666398	2.406347738	-0.466959276	0.640529014	NA	LDLRAD4
DMBT1	0.261894072	-0.778365161	2.438494419	-0.319199074	0.749575559	NA	DMBT1
SNORD101	0.261929995	0.61592707	2.413172003	0.255235462	0.798541243	NA	SNORD101
MIR7-3HG	0.262063971	-0.468906678	2.085040747	-0.224890894	0.822064153	NA	MIR7-3HG
LOC100506175	0.262078232	-0.105404556	2.422391144	-0.043512608	0.965292914	NA	LOC100506175
PPIAL4C	0.262690561	1.167028452	3.669492597	0.318035374	0.750458104	NA	PPIAL4C
PLA2G10	0.262933885	-0.829826124	2.421610887	-0.342675253	0.731842782	NA	PLA2G10
HLA-DRB1	0.263195351	0.252176492	2.414129764	0.104458549	0.916805461	NA	HLA-DRB1
LOC646813	0.263313055	-1.510355732	2.02030073	-0.747589559	0.454707764	NA	LOC646813
CES1P1	0.263542715	-1.480639619	2.959507036	-0.500299408	0.616864271	NA	CES1P1
BPIFC	0.26373368	-0.829830788	2.427921211	-0.341786539	0.73251154	NA	BPIFC
FNDC9	0.263801851	-1.070955572	2.04252915	-0.52432817	0.600050307	NA	FNDC9
FNDC7	0.263853836	0.615927079	2.41056128	0.255511895	0.798327758	NA	FNDC7
LINC00838	0.264146711	0.615928256	2.04422879	0.301301038	0.76318495	NA	LINC00838
GHSR	0.26471527	0.255260827	2.418692547	0.105536699	0.915949951	NA	GHSR
AMHR2	0.264949227	-1.096891838	2.045750815	-0.53618057	0.591833761	NA	AMHR2
ZNF728	0.265075882	-0.522450065	2.084615939	-0.250621736	0.802106575	NA	ZNF728
LGALS9C	0.265254405	1.049090264	3.569528381	0.293901645	0.768833061	NA	LGALS9C
CCHE1	0.265361293	1.389883412	2.050835986	0.677715537	0.497952073	NA	CCHE1
LOC101928012	0.266264765	0.615933485	2.050962548	0.30031435	0.763937388	NA	LOC101928012
IGBP1P1	0.266388955	1.337267124	3.539269607	0.377837032	0.705551662	NA	IGBP1P1
HTR3D	0.266502623	0.251937574	2.921576824	0.086233424	0.931280861	NA	HTR3D
LOC100129924	0.266790529	0.615928268	2.039888593	0.301942111	0.762696193	NA	LOC100129924
CLDN23	0.266841898	-0.08640611	2.433505772	-0.035506844	0.971675589	NA	CLDN23
TERC	0.267163116	-0.468923759	2.104310221	-0.222839653	0.823660305	NA	TERC
ERVH48-1	0.267233839	0.255274213	2.929159551	0.087149303	0.930552836	NA	ERVH48-1
KCNE1	0.267273177	-0.75207607	2.411401193	-0.311883428	0.755129118	NA	KCNE1
C9orf47	0.2672999	-0.825483614	1.796001697	-0.459622959	0.645786877	NA	C9orf47
HEMGN	0.267470798	0.615929714	2.077206215	0.296518328	0.766834272	NA	HEMGN
KLK14	0.267648874	1.634719569	2.376196188	0.687956481	0.491480187	NA	KLK14
OR1F2P	0.268099376	-0.439826034	2.066644143	-0.212821368	0.831466296	NA	OR1F2P
TRPC6	0.268293165	-0.825493866	1.797808518	-0.459166734	0.646114437	NA	TRPC6
TMIGD2	0.268476519	0.251943357	2.90545238	0.086713986	0.930898859	NA	TMIGD2
TMEM190	0.268553859	1.337276325	2.048554871	0.652790093	0.513891611	NA	TMEM190
SNORA76C	0.269664422	1.020482452	2.908844144	0.350820601	0.725722941	NA	SNORA76C
DNAJB5-AS1	0.270094598	-0.674720819	2.939128913	-0.229564895	0.818429888	NA	DNAJB5-AS1
BEX1	0.270511038	-0.74355306	2.447970299	-0.30374268	0.761323939	NA	BEX1
C19orf80	0.271295989	2.315148382	2.862085952	0.808902465	0.418571251	NA	C19orf80
HIST2H2AB	0.271327455	1.396626728	2.442959801	0.571694519	0.567528949	NA	HIST2H2AB
CMAHP	0.27157951	-0.825450937	1.790276239	-0.46107462	0.64474507	NA	CMAHP
CTB-12O2.1	0.271979854	-0.10293222	2.431012096	-0.042341303	0.96622662	NA	CTB-12O2.1
CCIN	0.272944985	-0.105398367	2.40556466	-0.043814398	0.96505235	NA	CCIN
FAR2P1	0.273034633	0.255265719	2.937707065	0.086892843	0.930756688	NA	FAR2P1
SOWAHB	0.273242817	0.999411534	2.430977107	0.411115157	0.680988097	NA	SOWAHB
FAM178B	0.273356684	0.255273277	2.915786046	0.0875487	0.930235377	NA	FAM178B
LINC01206	0.273908962	0.917416174	2.415807285	0.379755529	0.704126896	NA	LINC01206
OSMR-AS1	0.274671809	-0.419137968	1.809528022	-0.231628338	0.816826696	NA	OSMR-AS1
APOC4	0.274698764	0.976603752	1.791682955	0.545076208	0.585701105	NA	APOC4
FAM186A	0.275412656	-0.105407354	2.046520373	-0.051505646	0.958922603	NA	FAM186A
PYCARD-AS1	0.275706116	0.255261169	2.059865188	0.123921299	0.901377589	NA	PYCARD-AS1
DIRC3	0.275764901	-0.086413268	2.917478735	-0.02961916	0.976370785	NA	DIRC3
ATP8B4	0.276438974	-1.17503647	2.429141412	-0.483725017	0.628581037	NA	ATP8B4
CECR2	0.276814194	-0.450245604	1.782641674	-0.25257213	0.800598869	NA	CECR2
TREML3P	0.276957229	-0.493379059	2.065604879	-0.238854519	0.811218394	NA	TREML3P
OLR1	0.276975459	-0.830044324	2.898033979	-0.286416353	0.774559251	NA	OLR1
INSRR	0.277077422	1.775890047	2.430724926	0.730600994	0.465022905	NA	INSRR
FGF13-AS1	0.278134543	-0.41314058	2.404351051	-0.171830391	0.863570873	NA	FGF13-AS1
LOC100272216	0.278435745	0.252190491	2.391787058	0.105440194	0.916026524	NA	LOC100272216
OVOL3	0.278967905	-0.907679058	1.813254003	-0.500580203	0.616666598	NA	OVOL3
CDRT4	0.278974945	0	3.678078003	0	1	NA	CDRT4
C9orf131	0.279447796	2.07511179	2.872468897	0.722414016	0.470039972	NA	C9orf131
C1orf110	0.27949475	1.375788097	2.060450107	0.667712405	0.50431719	NA	C1orf110
STPG2-AS1	0.279703334	-0.105408861	2.032418627	-0.051863754	0.958637255	NA	STPG2-AS1
C11orf16	0.279770212	-0.670014094	2.433115024	-0.275372963	0.783029714	NA	C11orf16
SCNN1G	0.279903656	1.668780775	2.426174374	0.687823923	0.491563669	NA	SCNN1G
LRRD1	0.280076903	-0.826730815	2.061745112	-0.400985946	0.688430471	NA	LRRD1
ADARB2	0.280762006	-0.105407134	2.069156824	-0.050942071	0.959371681	NA	ADARB2
CLVS1	0.280771356	1.638591849	2.391858191	0.685070651	0.493299339	NA	CLVS1
TREX2	0.281631373	0.261150226	2.057773059	0.126909148	0.899012306	NA	TREX2
SNORD116-21	0.281632172	-0.466070871	2.418435713	-0.19271584	0.847181517	NA	SNORD116-21
FOXD3	0.281703913	-1.480997103	3.618868599	-0.409243127	0.682361248	NA	FOXD3
LOC101927314	0.282515316	-0.468861698	2.038044613	-0.230054678	0.818049282	NA	LOC101927314
SLC38A11	0.282596961	-1.236044579	2.05285923	-0.602108786	0.547101726	NA	SLC38A11
RNU2-2P	0.282944614	1.044759207	2.391250723	0.436909102	0.662177271	NA	RNU2-2P
GSTT2	0.283066572	0	3.499397135	0	1	NA	GSTT2
KRTAP5-AS1	0.283077343	0.615930624	2.448937365	0.251509341	0.801420341	NA	KRTAP5-AS1
SNORA68	0.28310045	-0.107938578	1.822391011	-0.059229099	0.952769632	NA	SNORA68
COL26A1	0.283581805	1.324766187	2.04337168	0.64832365	0.516775641	NA	COL26A1
EXOC3L4	0.283645108	-0.105407934	2.012924674	-0.052365563	0.958237413	NA	EXOC3L4
KIAA1257	0.283893507	-0.800532536	2.034070023	-0.393561936	0.693904488	NA	KIAA1257
LOC102724612	0.284495558	0.615936318	2.435174885	0.252933094	0.800319916	NA	LOC102724612
SMLR1	0.284506074	-0.107886109	1.785387122	-0.060427292	0.951815323	NA	SMLR1
TRPC7	0.284594931	1.317368807	2.032991715	0.647995168	0.516988076	NA	TRPC7
PP14571	0.285106846	0.615930281	1.807932149	0.340682189	0.733342849	NA	PP14571
TPSD1	0.285116783	1.51658343	2.383425902	0.636303998	0.5245783	NA	TPSD1
LOC101927354	0.285361801	0.615933688	2.039570666	0.301991835	0.762658287	NA	LOC101927354
BTN1A1	0.285533708	-0.105407468	2.033099695	-0.051845696	0.958651644	NA	BTN1A1
HTR2A	0.286022571	-0.468896659	2.074921782	-0.225982812	0.821214789	NA	HTR2A
LOC101927964	0.286510254	-0.103118195	2.061733353	-0.050015292	0.960110202	NA	LOC101927964
LY6G6C	0.286908331	0.997101874	2.051246921	0.486095489	0.626899465	NA	LY6G6C
RNU6-19P	0.286987679	-0.729419751	2.451454337	-0.297545722	0.766049906	NA	RNU6-19P
LILRA2	0.287080716	0.615930344	1.817407306	0.338906057	0.734680501	NA	LILRA2
CSPG4P1Y	0.287108105	1.655580834	2.384760585	0.694233561	0.487535749	NA	CSPG4P1Y
CATIP-AS2	0.287207411	-0.831789864	2.045071518	-0.406728986	0.684207049	NA	CATIP-AS2
LOC728989	0.287240987	2.103387062	2.364875543	0.889428227	0.37377298	NA	LOC728989
CALHM1	0.287369985	0.255261316	1.810012075	0.14102741	0.887848288	NA	CALHM1
COL2A1	0.287375576	0.615941078	2.359242412	0.26107579	0.794034061	NA	COL2A1
LRMP	0.287491158	0.580953992	2.044247738	0.284189622	0.776265068	NA	LRMP
ARSF	0.288027256	0.976609688	2.402185927	0.406550416	0.684338221	NA	ARSF
SCARNA16	0.288119348	0.252789091	1.781639927	0.141885623	0.887170351	NA	SCARNA16
ISM1-AS1	0.288286818	0.615930038	1.779905972	0.346046391	0.729307851	NA	ISM1-AS1
LOC101927851	0.288458284	0.25526044	1.789042172	0.142679946	0.886542956	NA	LOC101927851
FGF8	0.289135102	1.281846313	2.034459535	0.630067245	0.528650589	NA	FGF8
FAM9A	0.289237969	0.255260957	1.783762076	0.143102581	0.886209166	NA	FAM9A
FAM223A	0.289319982	-0.160295381	2.444273909	-0.065579958	0.947712246	NA	FAM223A
FAM223B	0.289319982	-0.160295381	2.444273909	-0.065579958	0.947712246	NA	FAM223B
LOC101927502	0.289480104	0.615931176	1.815954657	0.339177619	0.734475929	NA	LOC101927502
DIO2-AS1	0.289586434	-0.639036393	2.976984104	-0.214658987	0.8300332	NA	DIO2-AS1
LOC642929	0.289608389	0.615941718	2.35969905	0.26102554	0.794072812	NA	LOC642929
LINC00618	0.289708052	-1.235718885	1.774358846	-0.696431214	0.486158821	NA	LINC00618
BRD7P3	0.290003239	0.255261265	2.057158549	0.12408439	0.901248457	NA	BRD7P3
TM4SF1-AS1	0.290424359	-1.103510492	1.575941365	-0.700223064	0.48378801	NA	TM4SF1-AS1
FABP2	0.290888638	0.255260848	1.77555081	0.143764316	0.885686582	NA	FABP2
UBE2Q1-AS1	0.290991865	-0.779801857	2.957628582	-0.263657804	0.792043613	NA	UBE2Q1-AS1
HOXD13	0.291050627	0.255272902	2.864396423	0.089119264	0.928987127	NA	HOXD13
AFF2	0.291077279	0.252791534	1.779987759	0.142018692	0.887065241	NA	AFF2
LOC100133286	0.291666246	0.615934999	2.050781362	0.300341621	0.763916589	NA	LOC100133286
CPEB2-AS1	0.291747672	0.615929607	2.039391714	0.302016333	0.762639612	NA	CPEB2-AS1
CRSP8P	0.291954979	-0.469365132	2.85669831	-0.16430336	0.869492336	NA	CRSP8P
C22orf34	0.292157351	0.615930771	2.071629364	0.297317069	0.766224451	NA	C22orf34
LOC388942	0.292635354	-0.950337942	2.383352797	-0.398739936	0.690084838	NA	LOC388942
GPR22	0.292892204	0.255260619	1.799973723	0.141813525	0.8872273	NA	GPR22
CHEK2P2	0.292930791	-1.455847351	1.768364295	-0.823273437	0.410352516	NA	CHEK2P2
TAC4	0.293176151	-0.427500466	2.075676007	-0.205957223	0.836824326	NA	TAC4
MMP28	0.293222604	0.626244194	2.399727467	0.260964715	0.794119718	NA	MMP28
MIR6759	0.293410838	0.976602813	2.408172232	0.405536946	0.685082866	NA	MIR6759
FGF9	0.293480536	1.686659083	2.400999689	0.702482008	0.482378618	NA	FGF9
LOC101928796	0.293532517	-0.105402751	2.433665366	-0.043310289	0.965454189	NA	LOC101928796
RBP4	0.293755939	-1.18222747	1.788529954	-0.661005128	0.508609025	NA	RBP4
HSD17B2	0.29379128	-0.463988269	1.809049001	-0.256481869	0.797578779	NA	HSD17B2
ANP32C	0.294275537	0.615927695	2.883186616	0.213627412	0.830837621	NA	ANP32C
ALPK3	0.29447003	-0.038761158	1.802586706	-0.021503076	0.98284435	NA	ALPK3
STX19	0.294549964	-0.105407417	2.045874995	-0.051521924	0.958909632	NA	STX19
LINC00550	0.294769061	-0.634299436	2.915010631	-0.217597641	0.827742623	NA	LINC00550
MIR6884	0.294863656	1.022009623	2.050587529	0.498398439	0.618203237	NA	MIR6884
CPNE4	0.295002669	-0.108195013	2.04057043	-0.053021945	0.957714423	NA	CPNE4
RHOJ	0.295283381	-0.103354685	1.774018497	-0.058260207	0.953541364	NA	RHOJ
C12orf79	0.295475616	0.600644087	2.037872545	0.294740752	0.76819193	NA	C12orf79
SLITRK4	0.295478226	0.255261864	2.036103925	0.125367797	0.900232381	NA	SLITRK4
KCNMA1-AS1	0.295613539	0.252191812	2.392960952	0.105389021	0.916067128	NA	KCNMA1-AS1
RNASE7	0.295780103	0.976603478	2.059071715	0.474293086	0.635290921	NA	RNASE7
ADCY2	0.296181269	1.599504656	2.001281288	0.799240299	0.424151089	NA	ADCY2
MROH2A	0.296415732	-0.105408682	1.799242114	-0.058585046	0.953282622	NA	MROH2A
SSTR5	0.296508349	-0.521768359	2.0451221	-0.255128219	0.79862407	NA	SSTR5
ZBTB7C	0.29654982	-0.331545909	1.760511581	-0.188323617	0.850622973	NA	ZBTB7C
SNORA69	0.296642195	-0.103357952	1.770869888	-0.058365639	0.953457384	NA	SNORA69
KRT3	0.296883303	-1.380741529	2.037678772	-0.6776051	0.498022111	NA	KRT3
IL21-AS1	0.297331989	1.303900149	2.842074325	0.458784676	0.6463888	NA	IL21-AS1
FPR3	0.297344754	0.255269822	2.426931119	0.105182146	0.916231278	NA	FPR3
MIR4691	0.297469407	0.255261775	2.069878853	0.123322085	0.901852053	NA	MIR4691
GYG2P1	0.297764192	-0.108230309	2.077083461	-0.052106866	0.958443542	NA	GYG2P1
SKOR1	0.298005777	1.044954682	2.403889495	0.43469331	0.663785055	NA	SKOR1
LINC01150	0.29884041	0.675961609	2.401377309	0.28148913	0.778335264	NA	LINC01150
POM121L9P	0.298870241	0.252476639	2.037355424	0.123923708	0.901375681	NA	POM121L9P
TPTE2P3	0.299535758	-0.107881585	1.782303601	-0.060529297	0.951734083	NA	TPTE2P3
QRFP	0.300248837	0.615936096	3.482837076	0.176848955	0.859627035	NA	QRFP
LINC00707	0.300361998	-1.198158033	2.032279271	-0.589563674	0.555483212	NA	LINC00707
CETP	0.300782721	-0.942791664	1.805427302	-0.52219863	0.601532039	NA	CETP
NBEAP1	0.301107894	-1.452933445	1.997473096	-0.72738574	0.466989688	NA	NBEAP1
BARHL2	0.301186725	0.257343934	1.801475533	0.142851751	0.886407265	NA	BARHL2
ST8SIA3	0.301233563	-0.021567639	2.057787841	-0.010480983	0.991637539	NA	ST8SIA3
GABRR2	0.301323647	-1.662584066	2.342955846	-0.709609645	0.477946237	NA	GABRR2
LOC653513	0.301530141	0.976601059	2.346560106	0.416184123	0.677275277	NA	LOC653513
PPIAL4D	0.301714031	0.615929788	2.414872268	0.255056881	0.798679167	NA	PPIAL4D
PPIAL4E	0.301714031	0.615929788	2.414872268	0.255056881	0.798679167	NA	PPIAL4E
PPIAL4F	0.301714031	0.615929788	2.414872268	0.255056881	0.798679167	NA	PPIAL4F
DLGAP1	0.301931971	-0.555581645	2.921745341	-0.190154028	0.849188434	NA	DLGAP1
CSNK1A1P1	0.302118596	-1.105191943	2.068514178	-0.534292661	0.593139069	NA	CSNK1A1P1
NUCB1-AS1	0.302222559	2.044049468	2.365720958	0.864028135	0.387572435	NA	NUCB1-AS1
C2-AS1	0.302772172	-1.982407102	2.377643948	-0.83376954	0.404410863	NA	C2-AS1
CCDC158	0.302799558	-0.196615799	2.444011893	-0.080447972	0.935880975	NA	CCDC158
KATNBL1P6	0.302804811	0.257556089	2.068848803	0.124492466	0.900925366	NA	KATNBL1P6
TSPEAR	0.302926204	0.676561769	2.395210638	0.282464414	0.77758743	NA	TSPEAR
LOC101927619	0.302950268	1.658947323	2.873452351	0.577335943	0.563712537	NA	LOC101927619
BIN2	0.303015237	1.266646008	1.730537629	0.73193786	0.464206497	NA	BIN2
PARVG	0.30305608	-0.724035364	2.384852525	-0.303597542	0.761434524	NA	PARVG
DMP1	0.303245103	-0.935425688	2.419868069	-0.386560614	0.699081521	NA	DMP1
MADCAM1	0.303856301	-1.642308364	2.877959213	-0.570650326	0.568236697	NA	MADCAM1
WISP2	0.303920611	0.615929709	2.040010276	0.301924807	0.762709384	NA	WISP2
GABRA5	0.304014316	-0.824444863	2.076942871	-0.396951151	0.691403483	NA	GABRA5
LOC102723854	0.304157954	-0.099929839	1.823788082	-0.054792462	0.956303806	NA	LOC102723854
POF1B	0.304316118	-0.134530149	1.80137164	-0.074682062	0.94046768	NA	POF1B
LRRC24	0.304670026	1.384861109	2.04048785	0.678691181	0.497333555	NA	LRRC24
GAS6-AS1	0.304820089	1.918737959	1.970498029	0.973732493	0.330189379	NA	GAS6-AS1
COLEC11	0.305349827	0.38871758	2.407787868	0.161441789	0.871745456	NA	COLEC11
LOC653786	0.305408723	0.615930314	2.385785151	0.258166715	0.796278245	NA	LOC653786
SNORA25	0.305898676	1.329234964	2.415109656	0.550382862	0.582056801	NA	SNORA25
GRM4	0.306625218	-0.108490441	2.419121548	-0.04484704	0.96422923	NA	GRM4
IL24	0.306626895	-0.466067813	2.770311164	-0.16823663	0.866397125	NA	IL24
DRC1	0.306742955	-0.699791078	1.754850795	-0.398775258	0.690058809	NA	DRC1
TMIGD3	0.306774818	-0.824276461	2.405233246	-0.342701259	0.731823216	NA	TMIGD3
HCG14	0.306791091	-0.466079336	1.777981263	-0.262139622	0.793213801	NA	HCG14
GJB5	0.306791924	0.615929789	2.026562438	0.303928355	0.761182475	NA	GJB5
ZNF676	0.306858745	0.323312704	2.895652032	0.111654543	0.911097324	NA	ZNF676
SEMA3G	0.30694141	-1.142336942	2.352733573	-0.48553604	0.627296154	NA	SEMA3G
TBC1D26	0.307332477	0.64650016	1.605409719	0.402701038	0.68716817	NA	TBC1D26
FAM181B	0.308237782	0.255264034	1.768250638	0.144359645	0.885216482	NA	FAM181B
TSHR	0.308245618	1.915884624	1.965635278	0.974689783	0.329714162	NA	TSHR
LINC01354	0.308592369	0.252202992	2.375469432	0.106169748	0.915447673	NA	LINC01354
ABCD2	0.308871881	0.615939538	2.899149502	0.212455252	0.831751885	NA	ABCD2
PDE6C	0.308955458	-0.448170366	1.809838448	-0.247630039	0.804420666	NA	PDE6C
RPL10L	0.309484578	0.25248978	2.024417075	0.124722214	0.90074347	NA	RPL10L
ABCG5	0.309734446	-0.46400533	1.791835779	-0.258955277	0.795669748	NA	ABCG5
CFAP58	0.309876611	-0.468846804	2.022533396	-0.23181165	0.816684308	NA	CFAP58
LINC00994	0.309972784	-0.105403392	2.419610635	-0.043562129	0.965253439	NA	LINC00994
LOC101060091	0.310491004	-0.464003635	1.7941074	-0.258626454	0.79592347	NA	LOC101060091
LSP1	0.310493777	1.324704264	2.054950553	0.644640457	0.519160211	NA	LSP1
LINC00431	0.310876875	0.615948121	2.829610708	0.217679457	0.827678871	NA	LINC00431
CDO1	0.311282447	0.260293695	2.047476758	0.127129011	0.89883829	NA	CDO1
LOC100505978	0.311604268	0.588082739	1.78702222	0.329085297	0.742091217	NA	LOC100505978
MYRFL	0.311607559	-1.264018591	2.868798522	-0.44060905	0.65949605	NA	MYRFL
PEG3-AS1	0.311939145	0.28989257	2.419960465	0.119792275	0.904647701	NA	PEG3-AS1
SERHL	0.312109482	1.987406362	2.776307175	0.715845271	0.474086895	NA	SERHL
MAGEL2	0.312137545	1.592747575	1.747242685	0.911577761	0.361991034	NA	MAGEL2
FSCN3	0.312398359	-0.490427125	1.792628086	-0.273579963	0.784407434	NA	FSCN3
SLC39A5	0.312450132	1.68550707	2.00769038	0.839525401	0.401174542	NA	SLC39A5
UGT2B15	0.312825609	0.638782189	2.058288043	0.310346354	0.756297585	NA	UGT2B15
HSD11B1	0.313019745	-0.87765723	1.76563389	-0.497077698	0.619134261	NA	HSD11B1
SLC34A3	0.313350071	0.566684056	1.77928945	0.318488965	0.750114064	NA	SLC34A3
TACR1	0.313377694	0.615931403	1.617863235	0.380706719	0.703420883	NA	TACR1
GALNT9	0.313585493	1.025315466	2.085594581	0.491617822	0.622989542	NA	GALNT9
RP1L1	0.313952372	0.255260358	1.76386862	0.144716196	0.884934951	NA	RP1L1
MYHAS	0.314138964	-0.46854399	1.777775579	-0.26355632	0.79212182	NA	MYHAS
ACSM1	0.31415785	-0.105400612	2.304698639	-0.045732926	0.96352312	NA	ACSM1
RAB25	0.314316236	1.396004134	2.027315845	0.688597259	0.491076746	NA	RAB25
DPEP1	0.314495006	0.976603303	2.017546306	0.484054963	0.628346863	NA	DPEP1
LY9	0.314940465	1.348234756	1.790249424	0.753098835	0.451390524	NA	LY9
PRUNE2	0.315103704	-0.105407878	1.992657767	-0.052898134	0.957813071	NA	PRUNE2
MORC1	0.315122516	0.849944824	2.011259089	0.422593404	0.67259194	NA	MORC1
NUP210L	0.315404057	-0.099543511	2.040491417	-0.048784087	0.961091364	NA	NUP210L
SNORD100	0.315537184	0.257546047	2.053437166	0.125421927	0.90018953	NA	SNORD100
LOC100506258	0.315557835	0.976604319	1.766954554	0.552704832	0.580465544	NA	LOC100506258
IL18RAP	0.316454873	-0.485149903	2.398748975	-0.202251218	0.839720334	NA	IL18RAP
PSTPIP1	0.316602626	1.337278098	2.422718471	0.551974203	0.580966027	NA	PSTPIP1
SNORD99	0.316744189	-0.108169155	2.01509227	-0.053679505	0.957190512	NA	SNORD99
LOC158435	0.317078172	0.615931005	1.787110148	0.344651954	0.730356042	NA	LOC158435
SNX29P1	0.317294278	0.255260542	1.588875653	0.160654826	0.872365271	NA	SNX29P1
SEPT4-AS1	0.318011463	-0.471121473	2.04564457	-0.230304658	0.817855041	NA	SEPT4-AS1
TMPRSS6	0.318111297	0.892505612	2.074114945	0.430306726	0.666972535	NA	TMPRSS6
LINC01237	0.318172136	2.135338621	2.829384607	0.754700727	0.45042857	NA	LINC01237
NYAP1	0.318618152	0.257332055	1.789509211	0.143800353	0.885658124	NA	NYAP1
ZNF503-AS1	0.319431893	0.976605687	2.072508295	0.471219193	0.637484214	NA	ZNF503-AS1
SLC30A3	0.319550869	-0.845620608	2.357287345	-0.358726147	0.719799966	NA	SLC30A3
CCL25	0.320386185	2.343219796	1.967496939	1.1909649	0.233667364	NA	CCL25
LOC441455	0.320460384	0.252783742	1.785906171	0.141543686	0.887440451	NA	LOC441455
SNORA18	0.320584419	-0.464025825	1.771952792	-0.261872566	0.793419691	NA	SNORA18
FAM66E	0.320834458	2.557591065	3.646388786	0.701403831	0.483051032	NA	FAM66E
CASC20	0.32099251	1.327819446	2.006390389	0.661795159	0.508102509	NA	CASC20
LOC100133920	0.321019378	-1.007447109	2.043081376	-0.493101802	0.621940657	NA	LOC100133920
ITPK1-AS1	0.321346293	-0.784074854	1.782426582	-0.439891809	0.660015468	NA	ITPK1-AS1
LOC100130075	0.322030059	-0.824010502	1.579108181	-0.521820172	0.601795543	NA	LOC100130075
CHRM2	0.32261233	0.615929815	2.008324936	0.306688327	0.759080615	NA	CHRM2
CT55	0.322848445	0.255270008	2.778456301	0.091874761	0.926797544	NA	CT55
CKMT2	0.323624039	-0.107536711	1.584539538	-0.067866221	0.945892128	NA	CKMT2
PLCL1	0.323664856	-0.466070691	2.361708169	-0.197344743	0.843557768	NA	PLCL1
ZPBP2	0.32375469	0.291769276	2.085602951	0.139896846	0.888741493	NA	ZPBP2
GOLGA2P2Y	0.324269944	1.764394762	2.024373759	0.871575594	0.38343995	NA	GOLGA2P2Y
GOLGA2P3Y	0.324269944	1.764394762	2.024373759	0.871575594	0.38343995	NA	GOLGA2P3Y
F10-AS1	0.324304491	0.967537579	1.740898654	0.555769043	0.578368751	NA	F10-AS1
MYRIP	0.324395244	1.010353398	1.589027181	0.635831413	0.524886311	NA	MYRIP
LOC102546226	0.325277465	-1.460077109	1.735517265	-0.841292183	0.400184269	NA	LOC102546226
CYP2C18	0.325470563	-0.819450008	1.565030937	-0.523599878	0.600556866	NA	CYP2C18
SIDT1	0.325535888	-0.641693977	2.037090633	-0.315005119	0.752757767	NA	SIDT1
LOC101927378	0.325638183	1.293946194	1.753787284	0.737801104	0.460635323	NA	LOC101927378
SNORD2	0.325870447	0.615930954	1.773273454	0.347341214	0.728334992	NA	SNORD2
CTB-113P19.1	0.325996412	0.25709284	1.591793169	0.161511461	0.871690586	NA	CTB-113P19.1
GPA33	0.326698528	1.966963329	1.966835365	1.000065061	0.317279023	NA	GPA33
TDRD12	0.326954215	0.678771959	2.415782329	0.280973973	0.778730363	NA	TDRD12
LINC00840	0.327731672	0.976604875	1.592564377	0.613227879	0.539725673	NA	LINC00840
PIP5K1B	0.328203622	-0.530834347	2.0794897	-0.255271448	0.798513451	NA	PIP5K1B
COL6A6	0.328403452	-0.107580772	1.606596714	-0.066961902	0.946612033	NA	COL6A6
SYT17	0.328652227	0.60200688	2.055212231	0.292917136	0.769585491	NA	SYT17
LINC01524	0.328673415	-1.133053702	2.038334601	-0.55587228	0.578298169	NA	LINC01524
ST8SIA6	0.328976853	-0.466070005	2.349676538	-0.198354964	0.842767351	NA	ST8SIA6
MIR7641-2	0.329475071	0.615935412	2.77762272	0.221749126	0.824509185	NA	MIR7641-2
TSSC2	0.330408738	-0.493321916	2.062109682	-0.239231657	0.810925957	NA	TSSC2
SSX8	0.330705131	0	2.762343542	0	1	NA	SSX8
C12orf56	0.331195271	-1.242189696	2.005139076	-0.619503012	0.535585038	NA	C12orf56
ZNF423	0.331442166	-0.46426013	1.583816311	-0.293127509	0.769424691	NA	ZNF423
CRYBB3	0.331464875	-0.468524725	1.764439855	-0.265537373	0.790595523	NA	CRYBB3
WIF1	0.33208659	-0.361023844	1.575060034	-0.229212751	0.818703562	NA	WIF1
C7orf71	0.33244204	-0.6537056	1.745537539	-0.374501027	0.708031593	NA	C7orf71
SULT1B1	0.332500549	-1.19277653	1.802561118	-0.661712115	0.508155739	NA	SULT1B1
FAM132A	0.332698051	0.255261229	1.593894724	0.160149365	0.872763415	NA	FAM132A
LOC339622	0.332916434	-2.14929984	2.338356652	-0.91914971	0.358017271	NA	LOC339622
TCL6	0.333009245	2.00740316	2.004679523	1.00135864	0.316653452	NA	TCL6
SUPT20HL1	0.333104395	-0.084826388	1.800966478	-0.047100481	0.962433144	NA	SUPT20HL1
FER1L5	0.333144702	-1.846309613	2.004387477	-0.92113408	0.35698043	NA	FER1L5
GTF2IRD1P1	0.333903702	1.0330262	2.429840293	0.425141604	0.670733451	NA	GTF2IRD1P1
LRRC3-AS1	0.33429507	-0.103594415	1.580535294	-0.06554388	0.94774097	NA	LRRC3-AS1
SPATA32	0.334986199	-1.680968943	2.034222087	-0.826344849	0.408608499	NA	SPATA32
LOC101926915	0.335421939	-1.261816038	2.437300039	-0.517710589	0.604660209	NA	LOC101926915
OR10H1	0.33559669	0.941804976	2.351488918	0.400514316	0.688777741	NA	OR10H1
LILRA6	0.336277612	-1.599869104	1.991730874	-0.803255663	0.421826979	NA	LILRA6
PYGM	0.336426239	-1.066063085	2.058962545	-0.517767109	0.604620769	NA	PYGM
TRIM31	0.336943372	-0.80379379	2.067440385	-0.388786925	0.697433774	NA	TRIM31
TTC21B-AS1	0.339505321	0.615931449	1.811800314	0.339955482	0.733890053	NA	TTC21B-AS1
DKFZP434A062	0.339535131	1.288020396	1.545277986	0.833520187	0.404551418	NA	DKFZP434A062
COL21A1	0.339924508	-0.102944884	2.396361397	-0.042958831	0.965734352	NA	COL21A1
CNTN2	0.340438666	0.35944473	2.411382664	0.149061671	0.88150497	NA	CNTN2
CLIC3	0.340616438	-0.950606721	2.394504783	-0.396995123	0.691371057	NA	CLIC3
LOC101928140	0.340837267	0.615931485	2.045609966	0.301099181	0.763338866	NA	LOC101928140
SULT2B1	0.340854064	-0.10540228	1.976590811	-0.053325291	0.95747273	NA	SULT2B1
NR0B2	0.341368778	0.253081513	1.611091805	0.157086959	0.875176315	NA	NR0B2
XIRP2-AS1	0.341457078	0.255261984	1.789127495	0.142674004	0.886547648	NA	XIRP2-AS1
ZFY	0.341805208	0.894885328	2.028327438	0.44119372	0.659072759	NA	ZFY
LOC100505625	0.341923911	-0.085626224	1.62761789	-0.052608309	0.958043997	NA	LOC100505625
LINC00578	0.341964888	0.976604561	2.033568075	0.480241883	0.631055409	NA	LINC00578
NXPH3	0.342037111	-0.850939852	1.581248969	-0.538144131	0.590477548	NA	NXPH3
DUSP4	0.342075169	-0.727185881	1.75899067	-0.41341088	0.679305604	NA	DUSP4
SNORA16B	0.342532508	0.333057712	1.797232585	0.185316978	0.852980422	NA	SNORA16B
RSU1P2	0.342734855	-0.247990261	2.391067267	-0.103715301	0.917395284	NA	RSU1P2
LYZL6	0.342815094	-0.466078871	1.736063563	-0.268468782	0.788338501	NA	LYZL6
MIR619	0.342902082	0.976605695	2.409617128	0.405294967	0.685260706	NA	MIR619
FAM26D	0.342969361	-1.790464247	1.747228335	-1.024745427	0.305483322	NA	FAM26D
TUBA3C	0.343510585	0.162544624	2.045068786	0.07948125	0.936649844	NA	TUBA3C
ITGA9	0.343558882	-0.71720296	2.051309117	-0.34963183	0.72661502	NA	ITGA9
NXF4	0.344801403	0.60512333	1.57485626	0.384240356	0.70080031	NA	NXF4
GRID2IP	0.345013134	0.61593624	2.0235192	0.304388632	0.760831828	NA	GRID2IP
LOC101928279	0.345072907	-0.759011401	1.572486466	-0.482682311	0.629321325	NA	LOC101928279
SNX29P2	0.345245767	1.730566451	2.369680203	0.730295357	0.465209666	NA	SNX29P2
LRP1-AS	0.346630614	0.615932464	1.796555818	0.342840705	0.731718301	NA	LRP1-AS
MIR3654	0.347076192	-2.427126511	3.637563495	-0.667239627	0.504619083	NA	MIR3654
PPEF1-AS1	0.34734658	-0.786182617	1.736022965	-0.45286418	0.650646545	NA	PPEF1-AS1
ZNF30-AS1	0.347376022	-0.824446781	2.073350568	-0.397639837	0.690895691	NA	ZNF30-AS1
RNF152	0.347644307	0.255264811	1.765775184	0.144562464	0.885056335	NA	RNF152
LINC00896	0.347676133	-0.090403197	1.455445717	-0.062113754	0.950472244	NA	LINC00896
RBPJL	0.348229977	-0.508557567	1.766428609	-0.287901568	0.773422086	NA	RBPJL
ENPP6	0.348402633	0.257352591	1.808720861	0.142284305	0.886855443	NA	ENPP6
FAM163A	0.348948807	0.615931899	1.771412252	0.347706695	0.728060468	NA	FAM163A
LINC00824	0.349249422	-1.391120196	2.395478017	-0.580727599	0.561424058	NA	LINC00824
ZAP70	0.349608777	-0.464036496	1.761016407	-0.263504925	0.792161428	NA	ZAP70
H19	0.350297457	-0.537953428	1.781376392	-0.301987514	0.762661581	NA	H19
ANKRD30B	0.350437668	0.976603891	1.744812186	0.559718633	0.575671371	NA	ANKRD30B
CT45A7	0.35100243	-0.469138065	2.392696788	-0.196070838	0.844554721	NA	CT45A7
GFRA3	0.351227173	-0.103846173	1.436374357	-0.072297429	0.942365211	NA	GFRA3
LOC100129083	0.351365062	-0.864294878	1.602079175	-0.539483249	0.589553453	NA	LOC100129083
WT1	0.351637183	1.884648522	1.746114399	1.079338515	0.280436849	NA	WT1
SLC5A10	0.351705629	0.615934882	1.737889831	0.354415378	0.723027611	NA	SLC5A10
CNTD2	0.352205724	0.987728354	1.816663998	0.54370448	0.586644849	NA	CNTD2
LINC00452	0.352347889	0.255265351	2.387135236	0.106933762	0.914841529	NA	LINC00452
CCDC154	0.352393446	0.372456843	2.052568346	0.181458924	0.856007372	NA	CCDC154
C1orf95	0.352519392	1.653855005	2.002099131	0.826060498	0.408769774	NA	C1orf95
RARRES1	0.352562942	-1.132907061	1.601319397	-0.707483506	0.479266059	NA	RARRES1
RNU6-33P	0.352578877	-1.293778877	3.427091953	-0.377515075	0.705790863	NA	RNU6-33P
SNORD1C	0.352811985	0.963587307	2.357235554	0.40877854	0.68270219	NA	SNORD1C
LOC101927156	0.352991525	-0.107249023	1.459952473	-0.073460626	0.941439575	NA	LOC101927156
KIRREL3	0.353271334	-1.281291135	1.50487311	-0.851428022	0.394531631	NA	KIRREL3
LOC101927709	0.353539642	1.695743639	1.993577613	0.850603271	0.394989772	NA	LOC101927709
SCARNA27	0.353968852	-0.526452573	1.79291058	-0.293630133	0.769040547	NA	SCARNA27
ARG1	0.354001117	-0.780083033	1.986193302	-0.392752826	0.69450205	NA	ARG1
GXYLT1P3	0.35416038	0.253095177	1.604156235	0.157774643	0.874634381	NA	GXYLT1P3
RPS7P5	0.354723627	-0.3767339	1.561761386	-0.241223726	0.809381723	NA	RPS7P5
OR2B6	0.35536595	0.255269338	2.328019813	0.109650844	0.912686286	NA	OR2B6
SALRNA1	0.355509343	-0.107889126	1.789058666	-0.060304968	0.951912745	NA	SALRNA1
LOC100506422	0.356337605	1.286294447	1.763388788	0.72944461	0.465729738	NA	LOC100506422
COL4A4	0.356974439	-0.55026597	1.795338385	-0.306497078	0.759226204	NA	COL4A4
LOC442028	0.3573927	0.615931562	1.756199188	0.35071851	0.725799538	NA	LOC442028
CXCL17	0.35762417	-0.066307412	1.446488339	-0.045840267	0.963437564	NA	CXCL17
LINC01473	0.357736327	-0.469603031	1.593481382	-0.294702553	0.768221113	NA	LINC01473
LINC00482	0.357997943	0.255262076	1.820072301	0.140248316	0.888463798	NA	LINC00482
MAFA	0.358424517	1.839761917	1.970262076	0.933765076	0.350425088	NA	MAFA
TP53AIP1	0.35874961	0.604851251	2.388497012	0.253235088	0.800086554	NA	TP53AIP1
MIR6739	0.358952942	-0.850889774	1.78016395	-0.477983937	0.632661638	NA	MIR6739
FAM20A	0.358955125	-0.490904277	1.822638912	-0.269337099	0.787670286	NA	FAM20A
TMEM163	0.359194559	-0.466074159	2.034791268	-0.229052565	0.818828061	NA	TMEM163
CST6	0.359367459	-1.184856279	1.601282215	-0.739942196	0.459335069	NA	CST6
CD9	0.360033094	0	1.912177441	0	1	NA	CD9
C20orf202	0.360327464	1.955949091	2.033972062	0.961640097	0.336230423	NA	C20orf202
NOXO1	0.360450402	0.615935273	1.975063345	0.311855959	0.755149994	NA	NOXO1
TMEM229B	0.360569263	0.636720485	1.62882699	0.390907376	0.695865701	NA	TMEM229B
CAMKV	0.360838127	-1.886567834	2.2875153	-0.824723592	0.409528535	NA	CAMKV
MIR646HG	0.360853335	1.286607187	1.74845776	0.735852599	0.461820407	NA	MIR646HG
TEX29	0.360967147	-0.527134628	1.803293119	-0.292317773	0.770043671	NA	TEX29
ENDOU	0.361690666	-0.810968575	1.751128482	-0.463111978	0.643284105	NA	ENDOU
CA14	0.36174678	-0.877373398	1.761814993	-0.497994058	0.61848823	NA	CA14
MCM8-AS1	0.361853492	0.255262021	1.776385001	0.143697465	0.885739373	NA	MCM8-AS1
LCAL1	0.361976845	-0.852232904	1.831541878	-0.465308991	0.641710197	NA	LCAL1
CYP4F2	0.36308603	-0.298827253	2.401337668	-0.124441996	0.900965324	NA	CYP4F2
GOLGA6L22	0.363165545	0.326901427	1.775230399	0.184145916	0.853898987	NA	GOLGA6L22
SH3GL2	0.363208535	0.976605185	1.73532149	0.562780551	0.573584325	NA	SH3GL2
TAS2R43	0.363429937	0.922621049	2.012263172	0.458499197	0.646593839	NA	TAS2R43
LOC100506869	0.363548793	1.381691839	1.996590616	0.69202561	0.488921246	NA	LOC100506869
CHODL	0.363695569	-2.146027381	1.476660345	-1.453297902	0.14614106	NA	CHODL
EHD4-AS1	0.363719738	0.947187377	1.742763082	0.543497499	0.586787312	NA	EHD4-AS1
WNT1	0.363930403	1.636809694	2.733700073	0.598752478	0.549337956	NA	WNT1
COX7A1	0.364125554	1.755518935	1.740496086	1.00863136	0.313151461	NA	COX7A1
NCR3	0.364480478	-0.466078264	1.754875734	-0.265590466	0.790554629	NA	NCR3
LOC102723885	0.36450556	0.255261837	1.593322498	0.160207263	0.872717808	NA	LOC102723885
NEUROG2	0.365165257	-0.818507608	1.450899285	-0.564138129	0.572660131	NA	NEUROG2
LKAAEAR1	0.365321175	-0.103347794	1.779018762	-0.058092583	0.953674883	NA	LKAAEAR1
MAB21L1	0.36570934	0.628426496	1.474599078	0.426167699	0.669985653	NA	MAB21L1
GJB4	0.365895768	0.334738878	2.042073102	0.163921105	0.869793253	NA	GJB4
TMEM151A	0.366714958	-0.105403124	1.928817233	-0.054646507	0.956420087	NA	TMEM151A
NAT2	0.366823223	2.570648718	2.281520797	1.126725963	0.259858362	NA	NAT2
TACSTD2	0.367280045	-0.880818906	2.372945842	-0.371192166	0.710494408	NA	TACSTD2
LINC01448	0.367612192	-0.844933646	2.414821949	-0.349894801	0.726417649	NA	LINC01448
BTNL9	0.367760698	1.202802782	1.529464518	0.786420847	0.431620974	NA	BTNL9
SNORA6	0.368023911	-1.726658702	1.711109188	-1.009087388	0.312932726	NA	SNORA6
HYAL4	0.36820154	0.196103487	1.835321102	0.106849688	0.914908228	NA	HYAL4
KCNV2	0.36834967	1.328127678	1.788685126	0.742516197	0.457774642	NA	KCNV2
DUOXA1	0.368454314	1.278388264	1.795350544	0.712054963	0.476430742	NA	DUOXA1
APOA1-AS	0.368528469	0.252462204	2.054618235	0.122875481	0.902205702	NA	APOA1-AS
LURAP1L-AS1	0.369346151	-1.297996751	2.367536971	-0.548247722	0.583521818	NA	LURAP1L-AS1
PRG4	0.369614468	-0.00852042	2.008085514	-0.004243056	0.996614541	NA	PRG4
POU3F2	0.369617433	0.604675332	1.586779617	0.381070771	0.703150735	NA	POU3F2
LOC101928386	0.369812743	0.615932366	1.451737593	0.424272519	0.671367078	NA	LOC101928386
PTCH2	0.370015364	0.604336542	1.775564112	0.340363121	0.733583088	NA	PTCH2
C12orf50	0.370188215	0.767953472	2.066167816	0.371680105	0.710131039	NA	C12orf50
EHHADH-AS1	0.370533552	0.965269275	1.616911404	0.596983405	0.55051846	NA	EHHADH-AS1
LINC01566	0.371182842	0.615932148	1.597374978	0.385590207	0.699800187	NA	LINC01566
PRRX2	0.371285006	-0.105408061	1.774784437	-0.059392036	0.952639856	NA	PRRX2
LOC101928523	0.371499389	-0.643954996	2.026002745	-0.317845076	0.750602457	NA	LOC101928523
CFAP58-AS1	0.371549552	0.836749605	1.793164744	0.466632867	0.640762568	NA	CFAP58-AS1
LOC101928438	0.372137532	-0.829198094	1.767856717	-0.469041459	0.639040002	NA	LOC101928438
MUC16	0.372229954	1.590712528	1.390846663	1.143700862	0.252747716	NA	MUC16
KCNK9	0.372528246	-0.96772324	1.542733415	-0.62727833	0.530476806	NA	KCNK9
LINC01425	0.372537062	-0.452766922	1.758559675	-0.257464634	0.796820114	NA	LINC01425
PTPRVP	0.372625786	0.09226818	2.090547086	0.044135901	0.964796076	NA	PTPRVP
BARX2	0.372683087	1.295684863	1.714964694	0.755516932	0.449938877	NA	BARX2
SNORA5A	0.372807704	0.929738566	1.595742321	0.58263703	0.560137672	NA	SNORA5A
SNORD116-4	0.372841543	-0.877235156	1.605312072	-0.546457709	0.584751351	NA	SNORD116-4
LBP	0.372930568	1.384880462	2.046962952	0.67655375	0.498689132	NA	LBP
POSTN	0.373287385	-0.100157628	1.727348612	-0.057983448	0.953761813	NA	POSTN
CNTFR	0.373730269	-0.357161398	1.623129263	-0.22004495	0.825836147	NA	CNTFR
HS3ST5	0.374414587	-0.464313047	1.549699507	-0.29961489	0.764470925	NA	HS3ST5
LINC00341	0.374719771	-0.103364687	1.762608707	-0.058643014	0.953236449	NA	LINC00341
NANOGNB	0.374928802	-0.448241056	1.784429407	-0.251195735	0.801662782	NA	NANOGNB
RAX2	0.375454579	-1.43995644	1.7848543	-0.806764138	0.419802384	NA	RAX2
LOC101929563	0.375472069	0.291379786	1.620662079	0.179790587	0.857316974	NA	LOC101929563
RCAN3AS	0.375532341	1.209638397	1.791753603	0.675114254	0.499603178	NA	RCAN3AS
HIGD2B	0.377548194	1.736033232	1.999643289	0.868171459	0.385300476	NA	HIGD2B
VSNL1	0.378049744	1.978201327	1.724261798	1.147274347	0.251268253	NA	VSNL1
LINC01348	0.378370977	-0.662345558	1.589458112	-0.416711553	0.676889403	NA	LINC01348
CSE1L-AS1	0.378424884	-0.80862441	1.458611703	-0.554379488	0.579319161	NA	CSE1L-AS1
EXTL1	0.378444905	0.173899708	2.083038297	0.083483683	0.933466951	NA	EXTL1
TTYH1	0.379132553	-0.134129084	1.7797549	-0.075363796	0.939925264	NA	TTYH1
OR2AE1	0.379174143	-0.373241238	1.64796054	-0.226486757	0.820822858	NA	OR2AE1
DSCAM-AS1	0.37939943	-1.16548102	1.743546111	-0.668454371	0.503843599	NA	DSCAM-AS1
MEOX2-AS1	0.379450927	-1.474186586	1.732498026	-0.850902318	0.394823617	NA	MEOX2-AS1
LOC101927762	0.379743577	2.107893423	1.737842789	1.212936772	0.225153995	NA	LOC101927762
SLC10A4	0.380124642	0.615931376	1.762710608	0.349422856	0.726771877	NA	SLC10A4
SMCO1	0.380546734	-0.107881779	1.783297435	-0.060495673	0.951760862	NA	SMCO1
FSTL5	0.380706553	-0.527891237	1.589616743	-0.332087114	0.73982348	NA	FSTL5
KLHDC8A	0.380911985	0.615938742	1.876963764	0.32815697	0.742792981	NA	KLHDC8A
HRK	0.38096293	1.711211524	2.349667747	0.728278084	0.466443375	NA	HRK
GUCY2D	0.381111982	2.153795583	2.317539073	0.929345963	0.352709822	NA	GUCY2D
PRDM14	0.381198548	0.602419915	1.612777703	0.373529417	0.708754456	NA	PRDM14
SPTBN5	0.381269898	0.615932337	1.788500609	0.344384751	0.730556955	NA	SPTBN5
LINC01342	0.381346234	0.061427919	2.375769001	0.025856015	0.979372183	NA	LINC01342
NDUFAF4P1	0.381571908	-0.777225486	2.004146059	-0.387808804	0.69815753	NA	NDUFAF4P1
HCG9	0.381894605	0.615933252	2.071413565	0.297349241	0.766199892	NA	HCG9
RNU6-1	0.382457666	-1.208066369	1.726053484	-0.69990089	0.483989202	NA	RNU6-1
RNU6-2	0.382457666	-1.208066369	1.726053484	-0.69990089	0.483989202	NA	RNU6-2
RNU6-9	0.382457666	-1.208066369	1.726053484	-0.69990089	0.483989202	NA	RNU6-9
CCDC13	0.382616515	-1.245005193	2.021189635	-0.615976439	0.53791007	NA	CCDC13
LINC00383	0.382751311	0.253075795	1.614439375	0.156757695	0.875435815	NA	LINC00383
LINC00559	0.382885016	1.701021963	1.558529526	1.091427487	0.275084823	NA	LINC00559
SLC9C1	0.383103007	-0.678950833	1.770068086	-0.383573286	0.701294743	NA	SLC9C1
CYP11A1	0.383548541	-0.105408191	1.775681853	-0.059362093	0.952663705	NA	CYP11A1
LOC101929413	0.383765609	0.255264795	2.049525482	0.124548242	0.900881206	NA	LOC101929413
FAM133CP	0.38384296	-1.009179829	1.814343511	-0.556223131	0.578058328	NA	FAM133CP
SYT12	0.383932979	0.633738128	2.066385862	0.306689152	0.759079988	NA	SYT12
HERC2P10	0.3840895	-0.119792293	1.776465915	-0.067432925	0.946237058	NA	HERC2P10
MIR7161	0.384240565	-0.468555845	1.786794714	-0.262232612	0.793142112	NA	MIR7161
SLPI	0.384421473	0.976605005	2.025500095	0.482155003	0.629695839	NA	SLPI
C4orf17	0.384846348	-0.006095558	2.035625439	-0.00299444	0.997610786	NA	C4orf17
C19orf18	0.384975756	0.991755923	1.589516206	0.623935711	0.532669807	NA	C19orf18
MPPED2	0.385576876	2.157600555	1.929836264	1.118022599	0.263557342	NA	MPPED2
POU5F1P3	0.385647546	0.615932385	2.038916027	0.302088157	0.76258486	NA	POU5F1P3
SRGN	0.385659879	-1.595807981	1.529684804	-1.043226668	0.296843325	NA	SRGN
RIMBP3	0.385852896	2.428248328	3.368503102	0.720868663	0.470990325	NA	RIMBP3
APH1B	0.385948804	-0.089597594	1.768576894	-0.050660842	0.95959578	NA	APH1B
SBK2	0.386030952	0.606414187	1.362676533	0.445016974	0.656307488	NA	SBK2
TP63	0.38613385	0.601615022	1.767018139	0.34046907	0.733503312	NA	TP63
FABP5P3	0.386293677	-0.107544218	1.588899007	-0.067684741	0.946036596	NA	FABP5P3
A1CF	0.386299023	0.606327118	1.777683626	0.341077067	0.733045565	NA	A1CF
SOWAHA	0.386614391	0.615932697	1.593217963	0.386596631	0.699054852	NA	SOWAHA
LOC101926933	0.386758878	-1.220553188	2.07794035	-0.587386057	0.556944456	NA	LOC101926933
LOC101928861	0.38697451	1.895881403	1.762304408	1.075796777	0.282018154	NA	LOC101928861
RNU6-15P	0.387245123	0.264977774	3.447861352	0.076852793	0.938740652	NA	RNU6-15P
SGCG	0.388399664	1.744962269	1.726366429	1.010771665	0.312125728	NA	SGCG
CTNNA2	0.388623563	-0.743351606	1.747726006	-0.425325024	0.670599754	NA	CTNNA2
LOC101928453	0.388788817	-0.88465853	2.084641125	-0.4243697	0.671296214	NA	LOC101928453
GAS8-AS1	0.388953707	0.95245932	1.434483002	0.663973933	0.506706995	NA	GAS8-AS1
ZNF649-AS1	0.389587414	-0.853596129	2.037306484	-0.418982679	0.675228791	NA	ZNF649-AS1
TBX1	0.389739887	0.25526204	1.601425968	0.159396716	0.873356326	NA	TBX1
SPIN2A	0.389794149	-0.869406611	3.649547136	-0.238223149	0.811708024	NA	SPIN2A
KRTAP4-9	0.390115881	-0.103556954	1.605799297	-0.064489351	0.948580586	NA	KRTAP4-9
FGF14	0.390122134	-0.464215067	1.614662254	-0.287499795	0.773729659	NA	FGF14
LINC00693	0.390450351	-1.040158863	1.796563864	-0.578971271	0.562608558	NA	LINC00693
LOC644554	0.390523591	-1.037480572	1.437147644	-0.721902566	0.470354383	NA	LOC644554
PI3	0.39079722	1.926818592	1.732699593	1.112032692	0.266124095	NA	PI3
GPR52	0.390993776	0.255260891	1.588164335	0.160727001	0.872308422	NA	GPR52
APELA	0.391025559	-1.246842358	1.768939559	-0.704853001	0.480901721	NA	APELA
LOC101927641	0.391075212	-0.447807786	2.382195431	-0.187981129	0.850891444	NA	LOC101927641
LOC101927284	0.391136404	-0.107521899	1.577816729	-0.068146	0.945669413	NA	LOC101927284
ANKRD22	0.391542228	-0.103521825	1.630550837	-0.063488867	0.949377224	NA	ANKRD22
OR1G1	0.391619982	0.270867575	1.617270017	0.167484447	0.866988884	NA	OR1G1
LOC102724312	0.391640769	0.615931269	1.999264062	0.308078998	0.758022222	NA	LOC102724312
TAS2R10	0.391713636	-0.920389213	1.707684863	-0.538969006	0.589908241	NA	TAS2R10
SNORD30	0.391924128	0.305294697	1.446947401	0.210992256	0.832893314	NA	SNORD30
LINC01132	0.392680084	-0.714177106	1.77083321	-0.403300041	0.686727512	NA	LINC01132
FAM155A-IT1	0.39281581	0.615932368	1.57457737	0.391173136	0.695669264	NA	FAM155A-IT1
LOC101927051	0.393201854	-0.050539694	2.083881901	-0.024252667	0.980651068	NA	LOC101927051
ADAMTS2	0.393643014	0.255262023	1.579171061	0.161643048	0.871586956	NA	ADAMTS2
IL2RG	0.393742852	0.615933335	1.860166402	0.331117331	0.740555861	NA	IL2RG
HLA-DPA1	0.393784416	0.8829617	1.567680472	0.563228104	0.573279568	NA	HLA-DPA1
FCGBP	0.395274461	1.675410071	1.983666325	0.844602769	0.398332663	NA	FCGBP
NGFR	0.395624895	1.278513467	1.772516287	0.721298572	0.470725835	NA	NGFR
LINC00202-2	0.396124959	-0.520699192	1.803422953	-0.288728272	0.772789326	NA	LINC00202-2
OTOS	0.396199454	0.255263556	2.029061096	0.12580378	0.899887249	NA	OTOS
SV2A	0.397375081	0.255263847	1.980993329	0.12885649	0.897471206	NA	SV2A
GRIN2C	0.397433871	-1.039875592	1.544546376	-0.673256309	0.500784243	NA	GRIN2C
XRCC6P5	0.397546647	1.156568748	1.390744776	0.831618258	0.405624453	NA	XRCC6P5
LINC01146	0.398222788	0.649977579	1.469206993	0.442400276	0.658199579	NA	LINC01146
SLC35G6	0.398456019	1.416510844	1.696595162	0.834913877	0.403766201	NA	SLC35G6
FIGF	0.398456502	0.914810911	3.400875442	0.268992772	0.787935245	NA	FIGF
MYCNOS	0.398474561	1.606384616	1.52147013	1.055810813	0.291054657	NA	MYCNOS
GPR78	0.398484012	0.823627633	1.788690411	0.460464052	0.645183169	NA	GPR78
LTC4S	0.398542411	2.228903998	1.731180964	1.287504914	0.197918358	NA	LTC4S
SRGAP2-AS1	0.398658095	-0.436058094	1.579052572	-0.276151727	0.782431532	NA	SRGAP2-AS1
LOC101928739	0.398810962	1.510273747	1.77986428	0.848533096	0.396141149	NA	LOC101928739
KRTAP5-2	0.39902858	2.548001257	2.269135641	1.122895084	0.261482055	NA	KRTAP5-2
SNORD46	0.399200456	0.615933448	1.817968966	0.338803059	0.734758096	NA	SNORD46
KCNK7	0.399365197	1.018758575	1.577049931	0.645990057	0.518285795	NA	KCNK7
LANCL1-AS1	0.399457323	1.019095017	1.792461784	0.568544906	0.569665022	NA	LANCL1-AS1
BPIFB2	0.400020909	2.876274974	2.159933492	1.331649787	0.182975297	NA	BPIFB2
PDGFD	0.400455677	-1.034728251	1.32720447	-0.779629872	0.435608768	NA	PDGFD
TAL2	0.400506881	-1.059371402	1.600297378	-0.661984089	0.507981419	NA	TAL2
CADM2-AS2	0.401076993	0.314051546	1.728876949	0.181650606	0.855856932	NA	CADM2-AS2
SNORD15B	0.40171369	-0.744457514	1.591264872	-0.467840098	0.639898943	NA	SNORD15B
BGLAP	0.401775583	2.721894209	1.900141152	1.43246948	0.152009507	NA	BGLAP
GUCA1C	0.401972178	-2.177667024	1.709175608	-1.274103734	0.202626655	NA	GUCA1C
RGR	0.402056498	-0.437473098	1.411693332	-0.309892445	0.756642748	NA	RGR
CPA6	0.402173192	-2.135741342	1.70369525	-1.25359353	0.209989784	NA	CPA6
MIR3934	0.402313192	1.373583274	2.361625074	0.581626308	0.560818418	NA	MIR3934
LINC00571	0.402592912	-0.107219811	1.448950047	-0.07399828	0.941011754	NA	LINC00571
MOGAT1	0.402631355	0	1.941115265	0	1	NA	MOGAT1
CYP3A43	0.402709054	-1.091855444	1.429029401	-0.76405387	0.444835141	NA	CYP3A43
CACNA1D	0.40308651	-0.103816342	1.451023346	-0.071546983	0.942962434	NA	CACNA1D
FASLG	0.403162488	-0.46401349	1.78160846	-0.260446389	0.794519464	NA	FASLG
RASL10A	0.403479113	0.255268255	2.032165077	0.125613936	0.900037531	NA	RASL10A
RHBDL3	0.404026099	0.307203346	1.440487448	0.213263466	0.831121468	NA	RHBDL3
DCTN1-AS1	0.404090599	0.255264378	2.017119543	0.126548959	0.899297397	NA	DCTN1-AS1
MYOZ2	0.404440142	-1.041192051	2.79407989	-0.372642191	0.709414767	NA	MYOZ2
SNORD19B	0.404517142	-1.843371884	1.257917648	-1.465415393	0.14280762	NA	SNORD19B
RPH3A	0.404827394	0.615932548	1.744849251	0.353000437	0.724088113	NA	RPH3A
ANGPTL7	0.404986662	-1.481929684	1.558554429	-0.950836016	0.341687626	NA	ANGPTL7
SOSTDC1	0.405125352	-0.45064182	1.43927792	-0.313102712	0.754202629	NA	SOSTDC1
LVCAT8	0.405506951	-1.770235353	1.316303919	-1.34485306	0.178672691	NA	LVCAT8
MYOZ1	0.405547498	0.054027992	2.038899716	0.026498602	0.978859649	NA	MYOZ1
C18orf63	0.405689278	-0.485774417	1.440895822	-0.337133615	0.736016178	NA	C18orf63
TAT-AS1	0.406051466	-0.806076903	1.796843508	-0.448607182	0.653715052	NA	TAT-AS1
GBP1P1	0.406211319	1.943112637	2.006452343	0.968431991	0.332828669	NA	GBP1P1
TEDDM1	0.406815024	-0.038927783	1.607042726	-0.024223241	0.98067454	NA	TEDDM1
MAMDC2-AS1	0.407032073	-1.57424767	1.754405172	-0.897311348	0.369552803	NA	MAMDC2-AS1
WDR86-AS1	0.40735387	1.310547616	1.556310533	0.842086196	0.399739708	NA	WDR86-AS1
MKX	0.40752088	0.84342133	1.560311455	0.540546778	0.58882001	NA	MKX
RNF182	0.407552121	-0.990899106	1.683241783	-0.588684951	0.556072635	NA	RNF182
MT1L	0.40769644	0.976606098	1.458688039	0.66950991	0.503170261	NA	MT1L
EHMT1-IT1	0.407901695	-0.875510225	1.788166176	-0.489613458	0.624407451	NA	EHMT1-IT1
LOC643339	0.407981302	-0.126768434	1.635271472	-0.077521339	0.938208817	NA	LOC643339
DIO1	0.408058988	-0.122863328	1.483191847	-0.082837111	0.93398106	NA	DIO1
PSD2	0.408365109	2.422166432	1.714893971	1.412429265	0.157823605	NA	PSD2
FAM92B	0.408804238	-1.911793617	1.711405877	-1.117089547	0.263956039	NA	FAM92B
SLCO1A2	0.409116793	0.253109973	1.596886507	0.158502168	0.874061112	NA	SLCO1A2
OMG	0.410222855	-1.045548892	2.35792763	-0.443418568	0.657463008	NA	OMG
CLEC18C	0.410337244	0.956619332	2.766874272	0.34574008	0.72953806	NA	CLEC18C
HEPN1	0.410349996	-0.998410372	1.284805031	-0.777090958	0.437105108	NA	HEPN1
UCHL1-AS1	0.410444445	0.976605661	1.701518911	0.573961097	0.565994127	NA	UCHL1-AS1
KRT12	0.410622142	-0.913657716	1.590909114	-0.574299127	0.5657654	NA	KRT12
NXF5	0.410777679	0.615931336	1.558062649	0.395318723	0.692607684	NA	NXF5
DNAH2	0.410887122	0.930635255	1.565892631	0.594316134	0.552300689	NA	DNAH2
SNORD35B	0.410942361	-1.983700214	1.472107617	-1.347523912	0.177811558	NA	SNORD35B
SH3PXD2A-AS1	0.410957947	0.560376664	2.370076164	0.236438251	0.813092617	NA	SH3PXD2A-AS1
ALB	0.410961025	-0.254423537	1.762637778	-0.144342496	0.885230022	NA	ALB
MGC45922	0.411494833	1.053249154	1.696402672	0.620872138	0.534683755	NA	MGC45922
LINC00564	0.412553299	-0.884192517	2.009477427	-0.440011172	0.659929016	NA	LINC00564
KRTAP2-2	0.41265671	-0.830642352	1.629448485	-0.509769017	0.610213294	NA	KRTAP2-2
NLRP12	0.412825205	1.330125907	1.787279676	0.744218113	0.456744532	NA	NLRP12
SNORA33	0.41299361	-1.969541584	1.656589612	-1.188913397	0.234473748	NA	SNORA33
FRMD6-AS2	0.413023175	-0.107880337	1.78347801	-0.060488739	0.951766384	NA	FRMD6-AS2
CYP3A4	0.413450658	-0.35215226	1.423506819	-0.247383613	0.804611355	NA	CYP3A4
PHYHIP	0.413805843	-0.503260551	1.472046967	-0.341878053	0.732442667	NA	PHYHIP
DLGAP2	0.41406345	0.976609346	1.733827727	0.563267809	0.573252535	NA	DLGAP2
ADAMTS9-AS1	0.414089698	0.281720284	1.406107738	0.200354693	0.841203191	NA	ADAMTS9-AS1
LOC101929237	0.41423672	0.931367728	1.59035872	0.585633742	0.558121668	NA	LOC101929237
KLF17	0.415062262	1.332778159	1.800047467	0.740412785	0.459049563	NA	KLF17
C19orf38	0.4151309	1.975783484	1.73414905	1.139338908	0.254561826	NA	C19orf38
ZNF781	0.415133762	-0.341642232	1.759350332	-0.194186584	0.846029787	NA	ZNF781
FLJ36000	0.415277738	2.018773315	2.015710738	1.001519353	0.316575788	NA	FLJ36000
SCARNA5	0.415365554	-1.131869448	1.413466698	-0.800775461	0.423261647	NA	SCARNA5
ADGRG3	0.415702113	-1.724212747	1.42180056	-1.21269663	0.225245829	NA	ADGRG3
TSGA13	0.415906523	2.299205807	1.443729733	1.592545858	0.111262108	NA	TSGA13
PPP4R1-AS1	0.415988557	-0.104015097	1.360090269	-0.076476613	0.93903992	NA	PPP4R1-AS1
MT1H	0.416034721	-1.493902271	1.407421453	-1.061446284	0.288487132	NA	MT1H
SNORD119	0.416335804	-0.66337909	1.233427672	-0.537833798	0.590691796	NA	SNORD119
ANTXRLP1	0.416548005	2.104984459	1.678988359	1.253721891	0.209943108	NA	ANTXRLP1
ERVFRD-1	0.416832128	2.009285666	1.589293226	1.264263657	0.206135409	NA	ERVFRD-1
LOC440173	0.416925099	0.602322931	1.629126165	0.369721477	0.711590028	NA	LOC440173
TBC1D10C	0.416933585	-0.41644739	1.451942685	-0.286820819	0.774249521	NA	TBC1D10C
DDX3Y	0.41772968	-0.102946499	1.614769711	-0.063753053	0.949166861	NA	DDX3Y
PRR27	0.418249357	0.976606455	1.992989243	0.490020937	0.624119084	NA	PRR27
ZNF385C	0.418634455	0.253452337	1.590286079	0.15937531	0.87337319	NA	ZNF385C
RCVRN	0.419169094	-1.341921101	1.480821959	-0.906200163	0.364829917	NA	RCVRN
PPP1R1B	0.41973423	-0.427467536	2.039178174	-0.209627359	0.833958525	NA	PPP1R1B
LOC494127	0.419805095	-1.064364497	2.058195249	-0.517134853	0.605062025	NA	LOC494127
HIST2H3D	0.419843292	-0.492703982	1.802449649	-0.273352425	0.78458232	NA	HIST2H3D
LOC100996286	0.421048095	-1.402621265	1.723748275	-0.813704231	0.41581441	NA	LOC100996286
SERPINE3	0.421589478	0.255263816	2.000686685	0.127588102	0.898474948	NA	SERPINE3
LOC100129973	0.422652423	0.64976427	1.475295231	0.440429994	0.659625705	NA	LOC100129973
NPY4R	0.423225077	0.25526732	2.360046097	0.108162006	0.913867183	NA	NPY4R
SNORD56	0.423363924	-0.377101274	1.62667948	-0.231822727	0.816675704	NA	SNORD56
NR1I3	0.423811768	-0.797127584	1.966097585	-0.405436429	0.685156738	NA	NR1I3
SNORD9	0.423895119	0.615932444	1.442312706	0.42704501	0.669346544	NA	SNORD9
GOLGA6L6	0.423966352	1.758831514	3.374526589	0.521208373	0.602221622	NA	GOLGA6L6
LINC01550	0.425161463	-1.098219483	1.424658638	-0.770865002	0.440786954	NA	LINC01550
PPP1R2P3	0.425380557	-0.830159798	3.378601101	-0.245711102	0.805905878	NA	PPP1R2P3
AOX2P	0.425970412	-0.451074282	1.455150923	-0.309984535	0.756572717	NA	AOX2P
SOX21-AS1	0.426294999	-1.166016209	1.989505475	-0.586083438	0.557819445	NA	SOX21-AS1
PCAT5	0.426558674	0.605642779	1.47714312	0.410009545	0.681798945	NA	PCAT5
PRLR	0.426827626	0.666735992	1.82123186	0.36609067	0.714297419	NA	PRLR
MIR8485	0.426832656	-0.774573886	1.595877321	-0.485359292	0.627421504	NA	MIR8485
FAM222A-AS1	0.427057139	-2.193446676	1.890972241	-1.1599571	0.246066273	NA	FAM222A-AS1
ARRDC5	0.427481024	-1.176894637	2.01169269	-0.585027048	0.55852953	NA	ARRDC5
BTK	0.428491569	-0.467868031	1.440263581	-0.324848894	0.745295438	NA	BTK
LINC01018	0.428497826	0.615932702	1.746197573	0.352727957	0.724292398	NA	LINC01018
MT1IP	0.428532772	-1.183321685	1.586246501	-0.745988523	0.455674348	NA	MT1IP
MOGAT3	0.428585381	0.255268368	1.955924627	0.13051033	0.896162682	NA	MOGAT3
SLFNL1	0.429393774	-0.44404999	2.099974496	-0.211454944	0.832532287	NA	SLFNL1
FAM180B	0.429685314	-0.357025128	1.595756878	-0.223734037	0.82296426	NA	FAM180B
TEK	0.429989049	-0.395857428	1.274769028	-0.310532668	0.756155921	NA	TEK
LOC100132078	0.430550642	-0.768582343	1.342635557	-0.572443013	0.567021883	NA	LOC100132078
MFAP4	0.430665116	1.89144599	1.707609017	1.107657532	0.268009747	NA	MFAP4
LOC101928663	0.430722201	1.276312837	2.007098398	0.635899485	0.524841939	NA	LOC101928663
PKIA-AS1	0.432074539	-0.464286718	1.566260977	-0.296429985	0.766901729	NA	PKIA-AS1
TMEM151B	0.432727089	0.016726772	1.541132993	0.010853555	0.991340286	NA	TMEM151B
CYP4F29P	0.433086438	-0.453401592	2.068330354	-0.2192114	0.826485376	NA	CYP4F29P
GRIK1-AS2	0.433132742	1.980622297	1.748064264	1.133037462	0.257198522	NA	GRIK1-AS2
LOC101929607	0.433487293	1.364278562	1.733954487	0.786801829	0.431397883	NA	LOC101929607
RAET1L	0.433506233	0.113208149	3.409458994	0.033204139	0.973511798	NA	RAET1L
LOC102723704	0.43396325	-1.350908045	1.543468508	-0.875241729	0.381442393	NA	LOC102723704
MIR1307	0.434257567	2.014209058	3.336311684	0.603723288	0.546027629	NA	MIR1307
APOBR	0.435680917	-0.03624827	1.329637092	-0.027261777	0.978250943	NA	APOBR
FGF14-AS2	0.436004506	1.951878875	1.233241671	1.582722123	0.113484814	NA	FGF14-AS2
NME9	0.436466424	2.190328777	1.730584697	1.265658237	0.205635466	NA	NME9
PRAM1	0.436738677	-2.116729475	1.75848967	-1.203720165	0.228697756	NA	PRAM1
HRASLS2	0.437866816	-1.558130911	1.494932793	-1.042274889	0.297284251	NA	HRASLS2
IRF4	0.438121301	0.938564517	1.365813406	0.687183559	0.491967063	NA	IRF4
LINC01030	0.438497594	-1.436660979	1.59318717	-0.901752792	0.367188202	NA	LINC01030
LINC01031	0.438662075	-0.173339112	1.771940874	-0.097824434	0.922071705	NA	LINC01031
TTBK1	0.43908821	0.834623924	1.59462742	0.523397449	0.600697699	NA	TTBK1
SERPINC1	0.439903489	1.049039082	2.108869309	0.497441486	0.618877757	NA	SERPINC1
MBL2	0.44005926	0.619258059	1.777980086	0.348293023	0.727620133	NA	MBL2
CCDC64B	0.44039061	0	1.865434409	0	1	NA	CCDC64B
GAPT	0.440749806	-1.002497757	1.543588194	-0.649459332	0.516041525	NA	GAPT
MIR1273F	0.440805753	1.720027812	1.543114956	1.114646582	0.2650019	NA	MIR1273F
MAFB	0.4408824	-0.9756587	1.750325117	-0.5574157	0.577243441	NA	MAFB
RARB	0.44141506	0.562341286	1.559472339	0.360597153	0.718400618	NA	RARB
TRPA1	0.441512674	1.911842187	1.405416043	1.360338951	0.173722688	NA	TRPA1
LMOD1	0.441835565	-1.334281873	1.410307019	-0.946093195	0.344101054	NA	LMOD1
MYZAP	0.442099044	-0.464258482	1.584000812	-0.293092326	0.769451582	NA	MYZAP
LINC00319	0.442112288	-0.006896847	1.327021969	-0.005197236	0.995853224	NA	LINC00319
WFDC8	0.442375637	-0.105406618	1.763139248	-0.05978349	0.952328075	NA	WFDC8
HIST1H2AI	0.442513166	0.493889475	2.050955032	0.240809509	0.809702759	NA	HIST1H2AI
LOC101928323	0.442629629	1.342361985	1.553521046	0.864077116	0.387545529	NA	LOC101928323
TFEC	0.442684742	-0.660729177	1.327675728	-0.497658549	0.618724729	NA	TFEC
[truncated: 17,623 more rows]
