# Supplementary material for: Mechanisms of resistance to VHL loss-induced genetic and pharmacological vulnerabilities
Source: EMBO Mol Med. 2025 Dec 19;18(2):599–619. doi: 10.1038/s44321-025-00361-w (PMC12905196; doi:10.1038/s44321-025-00361-w)
Supplement: Supplementary file 7 — Source data Fig. 2 [file 44321_2025_361_MOESM7_ESM.zip › Figure 2/2C/gsea_out_H_deseq2.csv]

	ID	Description	setSize	enrichmentScore	NES	pvalue	p.adjust	qvalues	rank	leading_edge	core_enrichment
HALLMARK_MYC_TARGETS_V1	HALLMARK_MYC_TARGETS_V1	HALLMARK_MYC_TARGETS_V1	194	-0.678948967945542	-2.55906553062418	0.00164473684210526	0.00744601638123604	0.00344868127130932	2994	tags=61%, list=15%, signal=52%	RPS3/SNRPD2/SRPK1/PSMB3/CANX/POLE3/COPS5/AP3S1/EIF1AX/MCM7/XRCC6/G3BP1/PSMD1/CUL1/SRSF2/PPIA/PSMA1/NME1/YWHAE/IFRD1/PSMD14/DHX15/SRSF3/ODC1/ORC2/IMPDH2/RPL6/SLC25A3/CCNA2/NOLC1/UBA2/EEF1B2/EXOSC7/CDC45/MRPL9/NCBP1/PCNA/VDAC3/FAM120A/DUT/PWP1/HNRNPA3/RPL34/HDDC2/U2AF1/AIMP2/SET/PSMA2/ABCE1/DDX18/SRSF7/EIF4E/GSPT1/ETF1/UBE2L3/PA2G4/TCP1/HSPD1/CCT3/C1QBP/PSMD7/PHB/HNRNPD/NCBP2/RRM1/SNRPG/CNBP/TRA2B/…
HALLMARK_E2F_TARGETS	HALLMARK_E2F_TARGETS	HALLMARK_E2F_TARGETS	195	-0.745561795753098	-2.81073238145172	0.00165016501650165	0.00744601638123604	0.00344868127130932	2560	tags=66%, list=13%, signal=58%	MCM7/RAD50/AURKB/XRCC6/RBBP7/PHF5A/DCK/CDKN1B/ESPL1/NUP153/SRSF2/RFC1/SMC1A/NME1/BARD1/GINS3/PTTG1/HMGA1/ORC2/RRM2/CDKN2A/WEE1/RPA1/SPC25/NOLC1/PSMC3IP/SMC6/EXOSC8/CDCA3/POLE4/ING3/IPO7/PPM1D/BRMS1L/NBN/PCNA/DUT/PRPS1/PDS5B/NUP205/MMS22L/MTHFD2/SPAG5/GSPT1/HMGB2/CHEK1/PA2G4/CTCF/PLK1/HNRNPD/PLK4/NUDT21/TRA2B/XPO1/CCP110/DIAPH3/RAN/EIF2S1/RANBP1/TIPIN/SYNCRIP/BRCA2/NAP1L1/BRCA1/HELLS/ZW10/EZH2/RPA…
HALLMARK_OXIDATIVE_PHOSPHORYLATION	HALLMARK_OXIDATIVE_PHOSPHORYLATION	HALLMARK_OXIDATIVE_PHOSPHORYLATION	184	-0.436830114430067	-1.64397507387123	0.00165562913907285	0.00744601638123604	0.00344868127130932	2500	tags=36%, list=13%, signal=32%	SUPV3L1/UQCRC2/NDUFA4/MTRR/NDUFV2/IDH3A/ATP6V0E1/MRPS30/BDH2/NDUFS1/CYCS/HCCS/POLR2F/ISCA1/SDHD/UQCR10/MRPL35/MRPL15/DLD/TIMM10/SLC25A3/AIFM1/COX17/OPA1/DECR1/SLC25A5/NDUFA1/NDUFB5/SUCLA2/NDUFS3/NDUFA9/ATP6V1D/NDUFB6/LRPPRC/SUCLG1/ETFA/COX6C/VDAC3/NDUFB3/NDUFA6/TIMM9/NDUFS4/NDUFA5/PDHA1/FH/MPC1/COX7C/MRPS22/NDUFB1/GLUD1/ABCB7/COX7A2/TIMM17A/PRDX3/PDHB/UQCRB/MRPS15/TIMM8B/ACADM/ISCU/LDHB/COX11/SDH…
HALLMARK_G2M_CHECKPOINT	HALLMARK_G2M_CHECKPOINT	HALLMARK_G2M_CHECKPOINT	190	-0.720721224400778	-2.71468161630353	0.00166112956810631	0.00744601638123604	0.00344868127130932	2759	tags=62%, list=14%, signal=54%	CASP8AP2/HUS1/CDC25A/MT2A/KATNA1/SLC12A2/CHAF1A/AURKB/RBL1/YTHDC1/CDKN1B/ESPL1/CCNT1/G3BP1/UBE2C/CUL1/SRSF2/CUL5/SMC1A/INCENP/WRN/DTYMK/BARD1/CENPA/PTTG1/ODC1/NUP98/HMGA1/SAP30/BUB1/SLC38A1/CCNA2/HMGN2/NOLC1/UCK2/CDC45/ATRX/PDS5B/RPS6KA5/CDC7/ARID4A/MNAT1/DR1/GSPT1/CHEK1/HIF1A/CTCF/PLK1/MTF2/NCL/HNRNPD/PLK4/TRA2B/XPO1/PRPF4B/AMD1/SYNCRIP/BRCA2/CBX1/KIF15/NUP50/DKC1/EZH2/RPA2/CDC6/SRSF10/KIF5B/HNR…
HALLMARK_MITOTIC_SPINDLE	HALLMARK_MITOTIC_SPINDLE	HALLMARK_MITOTIC_SPINDLE	198	-0.472311521389896	-1.78406128725254	0.00166666666666667	0.00744601638123604	0.00344868127130932	2401	tags=34%, list=12%, signal=30%	ESPL1/FGD6/CEP192/RFC1/STK38L/NIN/SMC1A/INCENP/KNTC1/NET1/YWHAE/TIAM1/BUB1/DLG1/TUBD1/CCDC88A/RABGAP1/MID1IP1/ROCK1/LRPPRC/RASA1/CD2AP/ARHGAP5/PLK1/MAPRE1/EPB41L2/RALBP1/CNTRL/BRCA2/KIF15/PCM1/NCK1/KIF5B/CENPJ/RANBP9/SASS6/MID1/SMC3/CDC27/CENPF/CKAP5/CDK5RAP2/CEP57/DYNLL2/CCNB2/CENPE/BIRC5/NEK2/ANLN/KIF4A/CDK1/SMC4/KIF11/ECT2/KIF20B/DLGAP5/FBXO5/TOP2A/TTK/KIF2C/NUSAP1/NDC80/KIF23/RACGAP1/PRC1/TPX…
HALLMARK_SPERMATOGENESIS	HALLMARK_SPERMATOGENESIS	HALLMARK_SPERMATOGENESIS	106	-0.500067204646241	-1.77183851989703	0.00168918918918919	0.00744601638123604	0.00344868127130932	1340	tags=37%, list=7%, signal=34%	YBX2/LDHC/DDX25/CSNK2A2/HSPA4L/PHF7/NPY5R/SCG5/BRAF/STAM2/IDE/TOPBP1/GMCL1/ARL4A/SLC12A2/RPL39L/IFT88/BUB1/TSN/VDAC3/STRBP/ZC3H14/MLF1/RAD17/SIRT1/EZH2/COIL/PSMG1/PARP2/RFC4/CDKN3/CCNB2/NCAPH/NEK2/CDK1/DBF4/TTK/KIF2C/AURKA
HALLMARK_PROTEIN_SECRETION	HALLMARK_PROTEIN_SECRETION	HALLMARK_PROTEIN_SECRETION	93	-0.476806639049101	-1.65705290843296	0.00173310225303293	0.00744601638123604	0.00344868127130932	4423	tags=51%, list=23%, signal=39%	TSG101/SCRN1/ARCN1/TOM1L1/VAMP3/CLCN3/STX12/ADAM10/SGMS1/VAMP4/SCAMP1/VPS4B/DST/RER1/LAMP2/ABCA1/GOLGA4/AP2S1/RAB9A/MON2/AP3S1/NAPG/ARFIP1/COPB1/RAB14/PPT1/LMAN1/VPS45/YIPF6/RAB22A/BET1/DNM1L/TMX1/RAB2A/RAB5A/AP3B1/COPB2/USO1/CTSC/SOD1/TMED2/SEC22B/SNAP23/ZW10/VAMP7/SNX2/ANP32E
HALLMARK_MYC_TARGETS_V2	HALLMARK_MYC_TARGETS_V2	HALLMARK_MYC_TARGETS_V2	58	-0.560645335276499	-1.79517069888995	0.00175438596491228	0.00744601638123604	0.00344868127130932	1661	tags=36%, list=8%, signal=33%	NOLC1/UTP20/AIMP2/DDX18/PA2G4/HSPD1/PLK1/PHB/NIP7/PLK4/LAS1L/GNL3/MPHOSPH10/NOP56/NPM1/TMEM97/TFB2M/PRMT3/NDUFAF4/HSPE1/CBX3
HALLMARK_MYOGENESIS	HALLMARK_MYOGENESIS	HALLMARK_MYOGENESIS	174	0.549731068330307	2.16731741151831	0.00248138957816377	0.00744601638123604	0.00344868127130932	2497	tags=30%, list=13%, signal=27%	PPFIA4/CDKN1A/BHLHE40/AGRN/HSPB8/PPP1R3C/SLC6A8/CRAT/MYO1C/NOTCH1/NAV2/SIRT2/DTNA/PLXNB2/TGFB1/ATP6AP1/ADAM12/ACTN2/TSC2/SORBS3/OCEL1/MAPRE3/NQO1/MYH9/PDLIM7/ACHE/SPEG/SYNGR2/SCD/COX6A2/SPTAN1/COL6A2/CHRNB1/GAA/MRAS/PSEN2/RIT1/ADCY9/APP/PTP4A3/FLII/MYLK/DMPK/SMTN/SH2B1/MEF2D/CKB/ACTC1/IGFBP3/MAPK12/ITGB4/AKT2/TEAD4
HALLMARK_GLYCOLYSIS	HALLMARK_GLYCOLYSIS	HALLMARK_GLYCOLYSIS	196	0.474249425747466	1.90073203752681	0.00248756218905473	0.00744601638123604	0.00344868127130932	2236	tags=34%, list=11%, signal=30%	GYS1/VEGFA/AK4/TPI1/PPFIA4/ANKZF1/ENO2/SPAG4/SOX9/RBCK1/MXI1/ENO1/PGK1/AGRN/ERO1A/LDHA/TALDO1/EFNA3/PGLS/SLC16A3/EXT2/ALDOA/PDK3/FAM162A/RRAGD/ABCB6/NOL3/PFKP/XYLT2/IDUA/B4GALT7/MED24/CHPF2/PLOD1/ANG/SLC37A4/G6PD/DCN/CHPF/QSOX1/EGLN3/MPI/SLC25A10/DDIT4/B4GALT1/GMPPA/B4GALT2/GOT1/PLOD2/P4HA2/PGAM1/PYGB/LHPP/ANGPTL4/GALK1/PYGL/GALE/GLRX/CITED2/MDH2/MIOX/GNPDA1/EXT1/MIF/B3GAT3/IGFBP3
HALLMARK_ESTROGEN_RESPONSE_EARLY	HALLMARK_ESTROGEN_RESPONSE_EARLY	HALLMARK_ESTROGEN_RESPONSE_EARLY	189	0.381684283997652	1.51591394977536	0.00249376558603491	0.00744601638123604	0.00344868127130932	3266	tags=28%, list=17%, signal=24%	SLC2A1/BHLHE40/KLF10/FARP1/TSKU/HSPB8/CELSR1/TTC39A/MUC1/SLC1A4/NAV2/MLPH/CELSR2/NADSYN1/BLVRB/UNC119/CANT1/MED24/NCOR2/RARA/RAPGEFL1/B4GALT1/CISH/GREB1/MYC/KDM4B/ADCY9/PEX11A/ABCA3/ASB13/ITPK1/CA12/SCARB1/KRT19/FAM102A/DHCR7/FLNB/ALDH3B1/FASN/IGF1R/AFF1/ESRP2/THSD4/LAD1/AMFR/CALCR/GAB2/TGIF2/ELF3/SLC39A6/SEC14L2/WFS1/SVIL
HALLMARK_HYPOXIA	HALLMARK_HYPOXIA	HALLMARK_HYPOXIA	189	0.670839918335368	2.66433707885391	0.00249376558603491	0.00744601638123604	0.00344868127130932	2976	tags=46%, list=15%, signal=39%	GYS1/VEGFA/AK4/TPI1/ADM/PPFIA4/CDKN1A/SLC2A1/ANKZF1/LOX/HMOX1/ENO2/BHLHE40/NDRG1/PFKL/IDS/MXI1/ENO1/PGK1/EFNA1/PDK1/BTG1/ERO1A/GAPDH/LDHA/EFNA3/PPP1R3C/RORA/ALDOA/TMEM45A/PDK3/HOXB9/PDGFB/FAM162A/PFKFB3/RRAGD/NOCT/PFKP/GPI/BNIP3L/DTNA/WSB1/GBE1/PGM1/PLAUR/HK1/AMPD3/MYH9/TNFAIP3/SLC37A4/SLC25A1/PPP1R15A/ZFP36/DCN/SLC2A3/TES/GAA/NFIL3/DDIT4/NDST2/CHST3/ETS1/PPARGC1A/P4HA2/ANGPTL4/GALK1/GRHPR/CA12/G…
HALLMARK_ADIPOGENESIS	HALLMARK_ADIPOGENESIS	HALLMARK_ADIPOGENESIS	182	0.371083187998628	1.46787930694024	0.0025062656641604	0.00744601638123604	0.00344868127130932	3305	tags=31%, list=17%, signal=26%	MGLL/PFKL/AGPAT3/TALDO1/HSPB8/BCL6/ALDOA/ESYT1/PFKFB3/CRAT/UQCRC1/BCKDHA/VEGFB/UBC/CD151/SLC27A1/GBE1/ACO2/PGM1/BAZ2A/ACADS/RREB1/SLC25A1/ADCY6/COQ9/DGAT1/SLC25A10/ECHS1/AK2/IDH3G/TKT/ARAF/POR/PEMT/ANGPTL4/MGST3/MYLK/SCARB1/MDH2/ECH1/REEP6/STOM/DHCR7/COX6A1/RETSAT/PREB/PHYH/ABCB8/RIOK3/SLC19A1/COX8A/PHLDB1/DDT/GPHN/ACOX1/GPX3/CPT2
HALLMARK_P53_PATHWAY	HALLMARK_P53_PATHWAY	HALLMARK_P53_PATHWAY	187	0.450195524766272	1.78858626991918	0.00251256281407035	0.00744601638123604	0.00344868127130932	3292	tags=37%, list=17%, signal=31%	CDKN1A/HMOX1/RALGDS/NDRG1/BTG1/OSGIN1/NINJ1/TXNIP/CTSD/POM121/PERP/UPP1/FAM162A/IRAK1/NOTCH1/CD81/PLXNB2/TGFB1/TRIB3/EPS8L2/RAB40C/TSC22D1/RXRA/PHLDA3/PRMT2/RHBDF2/LIF/ABHD4/ZFP36L1/PVT1/PPP1R15A/SEC61A1/BAK1/HRAS/DDIT4/ZNF365/RAD9A/HDAC3/APP/STEAP3/JUN/MXD1/STOM/DDB2/PLK3/GM2A/TP53/ITGB4/RETSAT/SDC1/S100A10/PIDD1/PMM1/SERTAD3/MKNK2/MAPKAPK3/TNNI1/CYFIP2/TCN2/CSRNP2/VAMP8/EI24/MXD4/ATF3/TRAF4/TAP…
HALLMARK_APICAL_JUNCTION	HALLMARK_APICAL_JUNCTION	HALLMARK_APICAL_JUNCTION	183	0.485551197240349	1.92222348489516	0.00251889168765743	0.00744601638123604	0.00344868127130932	3360	tags=36%, list=17%, signal=30%	INSIG1/CLDN4/MSN/ITGA3/PARVA/ACTN1/ACTG1/CRAT/RRAS/PKD1/FSCN1/CX3CL1/ACTN2/SORBS3/PLCG1/ZYX/JUP/MYH9/CERCAM/TMEM8B/BMP1/TSC1/SHC1/SPEG/PFN1/ACTB/CNN2/TAOK2/ADAM15/HRAS/CD276/B4GALT1/INPPL1/EVL/GNAI2/MPZL1/NLGN2/MAPK13/TSPAN4/CRB3/ICAM1/CDH6/ACTG2/IKBKG/ACTC1/ACTN4/ADRA1B/ITGB4/AKT2/MVD/AMH/CLDN15/JAM3/FLNC/CD99/MAPK11/SDC3/PPP2R2C/CLDN14/SYMPK/NRTN/ARHGEF6/THBS3/CAP1/SIRPA
HALLMARK_TNFA_SIGNALING_VIA_NFKB	HALLMARK_TNFA_SIGNALING_VIA_NFKB	HALLMARK_TNFA_SIGNALING_VIA_NFKB	192	0.476779081412534	1.89889695525213	0.00251889168765743	0.00744601638123604	0.00344868127130932	2727	tags=31%, list=14%, signal=27%	VEGFA/CDKN1A/SIK1/BHLHE40/TNIP1/KLF10/EFNA1/BTG1/TUBB2A/NINJ1/BCL6/PFKFB3/MSC/KDM6B/RELA/SQSTM1/FUT4/TNFAIP2/TSC22D1/ICOSLG/PLAUR/LIF/TNFAIP3/PPP1R15A/ZFP36/SPSB1/SLC2A3/CLCF1/JAG1/NFIL3/EGR2/B4GALT1/CXCL3/MYC/JUNB/CSF2/PER1/SLC2A6/B4GALT5/PHLDA2/SERPINB8/KLF6/JUN/MXD1/LDLR/ICAM1/DENND5A/CXCL2/PNRC1/IRF1/FOSL2/NFKBIE/IER2/ZC3H12A/SDC4/NFKBIA/RELB/CSF1/MAFF/CEBPB
HALLMARK_EPITHELIAL_MESENCHYMAL_TRANSITION	HALLMARK_EPITHELIAL_MESENCHYMAL_TRANSITION	HALLMARK_EPITHELIAL_MESENCHYMAL_TRANSITION	185	0.45745255388345	1.81582054024125	0.00253164556962025	0.00744601638123604	0.00344868127130932	3216	tags=29%, list=16%, signal=25%	VEGFA/LOX/FLNA/ENO2/LAMA1/SLC6A8/SERPINE2/PLOD3/IL32/LRP1/LGALS1/LOXL2/TGFB1/ADAM12/TGFBR3/LOXL1/LAMC1/TFPI2/PLAUR/PLOD1/TNFAIP3/APLP1/BMP1/DCN/COLGALT1/QSOX1/EMP3/NOTCH2/COL6A2/COL7A1/FSTL3/PMP22/PLOD2/PCOLCE/FSTL1/MYLK/MAGEE1/JUN/CDH6/ITGA5/TIMP1/IGFBP3/TNFRSF12A/EFEMP2/SDC1/SDC4/P3H1/COL5A1/ITGB3/VIM/MSX1/DAB2/GPC1/SERPINH1
HALLMARK_CHOLESTEROL_HOMEOSTASIS	HALLMARK_CHOLESTEROL_HOMEOSTASIS	HALLMARK_CHOLESTEROL_HOMEOSTASIS	73	0.500836629325915	1.75592401329571	0.00471698113207547	0.0131027253668763	0.00606863069623745	3761	tags=47%, list=19%, signal=38%	PDK3/ACTG1/TRIB3/CXCL16/S100A11/ABCA2/PLAUR/LSS/SCD/JAG1/MVK/NFIL3/SREBF2/LGALS3/CPEB2/STX5/ATF5/ECH1/LDLR/DHCR7/PNRC1/TNFRSF12A/FASN/ACSS2/TP53INP1/FADS2/MVD/FDPS/ATF3/NSDHL/TM7SF2/SEMA3B/LGMN/ETHE1
HALLMARK_DNA_REPAIR	HALLMARK_DNA_REPAIR	HALLMARK_DNA_REPAIR	147	-0.397884434426993	-1.46692382347084	0.0050251256281407	0.0132240148108966	0.00612480685978368	3219	tags=36%, list=16%, signal=30%	GTF2H1/MPC2/POLR3GL/POLD3/FEN1/POLB/POLR2J/POLR1D/GMPR2/SDCBP/RAE1/RAD51/CETN2/NUDT9/GTF2H5/POLR2F/NME1/IMPDH2/GTF2H3/COX17/REV3L/TAF12/MRPL40/POLR2G/ALYREF/NT5C3A/POLE4/TAF13/TAF9/PCNA/DUT/DAD1/TMED2/EIF1B/RBX1/POLA1/SF3A3/NCBP2/NUDT21/UMPS/UPF3B/PRIM1/RPA2/RFC5/GTF2B/POLR2K/RFC4/GTF2A2/CSTF3/ARL6IP1/RFC3/RPA3/ZWINT
HALLMARK_INFLAMMATORY_RESPONSE	HALLMARK_INFLAMMATORY_RESPONSE	HALLMARK_INFLAMMATORY_RESPONSE	174	0.361806817713307	1.42642513914626	0.00744416873449132	0.0186104218362283	0.00861956379783205	2974	tags=21%, list=15%, signal=18%	ADM/PCDH7/CDKN1A/OSMR/TAPBP/SEMA4D/RELA/CX3CL1/ICOSLG/PLAUR/ADRM1/LIF/GABBR1/RHOG/EMP3/SLC7A1/MYC/IL4R/DCBLD2/KLF6/MXD1/LDLR/ICAM1/ITGA5/TIMP1/IRF1/PSEN1/HPN/NFKBIA/CSF1/FZD5/P2RX4/ITGB3/ITGB8/ABI1/IRF7
HALLMARK_HEDGEHOG_SIGNALING	HALLMARK_HEDGEHOG_SIGNALING	HALLMARK_HEDGEHOG_SIGNALING	36	0.548741681988043	1.69112728295026	0.00856531049250535	0.020393596410727	0.00944545517970515	1735	tags=31%, list=9%, signal=28%	VEGFA/CELSR1/L1CAM/CRMP1/MYH9/LDB1/ACHE/PML/ADGRG1/TLE1/NRCAM
HALLMARK_COAGULATION	HALLMARK_COAGULATION	HALLMARK_COAGULATION	114	0.37675028069069	1.415192412303	0.00952380952380952	0.021577300679685	0.00999369715690672	3658	tags=27%, list=19%, signal=22%	CSRP1/LRP1/PDGFB/SIRT2/GNB2/CRIP2/FYN/FURIN/TFPI2/SH2B2/ANG/BMP1/DUSP6/PEF1/F12/PREP/DPP4/TIMP1/MMP15/HPN/CTSK/MAFF/KLF7/MASP2/ITGB3/WDR1/F8/MST1/GSN/LGMN/MMP10
HALLMARK_HEME_METABOLISM	HALLMARK_HEME_METABOLISM	HALLMARK_HEME_METABOLISM	177	0.35698675552381	1.40824556169342	0.00992555831265509	0.021577300679685	0.00999369715690672	3503	tags=31%, list=18%, signal=25%	SLC2A1/PPP2R5B/MXI1/DMTN/PGLS/SLC6A8/OPTN/ABCB6/BNIP3L/BLVRB/HAGH/PIGQ/SIDT2/IGSF3/SLC10A3/FOXJ2/RANBP10/CTNS/RAD23A/RNF123/ADD1/RAP1GAP/PDZK1IP1/LRP10/GYPC/P4HA2/MGST3/NFE2L1/ACP5/LPIN2/EPOR/ATP6V0A1/UBAC1/CAST/BSG/ERMAP/RBM38/EZH1/PRDX2/RIOK3/NARF/MFHAS1/FBXO7/KLF3/HEBP1/OSBP2/CCND3/DCAF11/PPOX/DAAM1/FN3K/SLC6A9/FOXO3/TSPAN5
HALLMARK_IL2_STAT5_SIGNALING	HALLMARK_IL2_STAT5_SIGNALING	HALLMARK_IL2_STAT5_SIGNALING	181	0.346151160189604	1.37293602050996	0.0122850122850123	0.0255937755937756	0.0118539592223803	4224	tags=34%, list=22%, signal=27%	BHLHE40/NDRG1/PLAGL1/RORA/MUC1/RRAGD/MYO1C/MYO1E/CD81/HIPK2/PLEC/FURIN/NCS1/LIF/APLP1/MAPKAPK2/SLC2A3/SYNGR2/NFIL3/CISH/SERPINB6/MYC/NFKBIZ/CSF2/IL4R/IRF6/KLF6/MAP6/MXD1/RNH1/CYFIP1/DENND5A/IGF2R/IGF1R/CDCP1/HUWE1/CSF1/MAFF/AHCY/PRAF2/IKZF4/AHNAK/BCL2L1/P2RX4/COL6A1/SPRED2/CCND3/PTCH1/P4HA1/CCND2/GLIPR2/SNX9/AHR/TLR7/GPX4/ANXA4/PHLDA1/RHOB/AGER/SLC1A5/HK2/SPRY4
