# Supplementary material for: Mechanisms of resistance to VHL loss-induced genetic and pharmacological vulnerabilities
Source: EMBO Mol Med. 2025 Dec 19;18(2):599–619. doi: 10.1038/s44321-025-00361-w (PMC12905196; doi:10.1038/s44321-025-00361-w)
Supplement: Supplementary file 7 — Source data Fig. 2 [file 44321_2025_361_MOESM7_ESM.zip › Figure 2/2D/Book7.xlsx]

## Sheet: Sheet1
	WT8			MUT10			MUT35
1.49	13.9	12.9	11.9	4.2	4.1	4	4.8	4.1	3.2
10.23	13.7	12.7	11.7	5.1	4.3	3.6	4.3	3.5	2.7
18.96	12.6	12.5	11.4	4.7	3.9	3.1	4.1	3.2	2.3
27.84	6	4.9	3.9	4.8	3.6	2.4	3	1.8	0.7
36.57	5.8	4.9	4	4.3	3.2	2.1	2.6	1.5	0.5
45.31	5.8	5	4.2	4.3	3.2	2.1	2.7	1.5	1.6
54.18	13.5	12	10.6	5.1	3.8	2.5	3.6	2.6	1.6
62.93	11.5	10.2	9	4.6	3.3	2	3	1.7	0.4
71.96	10.4	9.3	8.2	4.6	3.3	2	2.4	1.2	0.2
80.85	2.7	1.9	1	4.5	2.7	1.9	0.8	0.5	0.5
89.63	2.8	2.1	1.4	4.6	2.8	2	0.9	0.5	0.2
98.41	2.8	2	1.3	4.4	2.7	1.9	0.7	0.5	0.2
