# Supplementary material for: Mechanisms of resistance to VHL loss-induced genetic and pharmacological vulnerabilities
Source: EMBO Mol Med. 2025 Dec 19;18(2):599–619. doi: 10.1038/s44321-025-00361-w (PMC12905196; doi:10.1038/s44321-025-00361-w)
Supplement: Supplementary file 7 — Source data Fig. 2 [file 44321_2025_361_MOESM7_ESM.zip › Figure 2/2J/Book13.xlsx]

## Sheet: Sheet1
	OS-LM1-Control			OS-LM1-HIF1A
1.48	32.4	29.3	31.2	17.9	17.7	17.8
10.39	28.5	26.5	27.7	13.4	14.7	13.3
19.3	27.4	25.4	27.1	12	14.3	13.2
28.22	13.5	12.9	12.4	8.2	6.4	6.5
37.06	13.4	12.7	13.1	7.9	6.3	7.3
45.97	12.7	13.1	12.8	7.5	6.5	6.4
54.9	26.2	24.1	25.1	12	13.2	13.1
63.78	21.6	20.2	22.1	10.1	11.3	10.2
72.69	21.8	19.2	20.9	9.7	10.1	10.1
81.62	4.2	5.3	4.1	4.2	1.8	3.2
90.44	5.1	5.4	5.1	4	2.6	3.4
99.31	4.7	5	4.2	4.9	2.9	3.1
