# Supplementary material for: Mechanisms of resistance to VHL loss-induced genetic and pharmacological vulnerabilities
Source: EMBO Mol Med. 2025 Dec 19;18(2):599–619. doi: 10.1038/s44321-025-00361-w (PMC12905196; doi:10.1038/s44321-025-00361-w)
Supplement: Supplementary file 8 — Source data Fig. 3 [file 44321_2025_361_MOESM8_ESM.zip]

Archive with 100 entries (88 files):
- Figure 3/
- __MACOSX/._Figure 3
- Figure 3/3K/
- __MACOSX/Figure 3/._3K
- Figure 3/3E/
- __MACOSX/Figure 3/._3E
- Figure 3/3B/
- __MACOSX/Figure 3/._3B
- Figure 3/3C/
- __MACOSX/Figure 3/._3C
- Figure 3/3D/
- __MACOSX/Figure 3/._3D
- Figure 3/3J/
- __MACOSX/Figure 3/._3J
- Figure 3/.DS_Store
- __MACOSX/Figure 3/._.DS_Store
- Figure 3/3H/
- __MACOSX/Figure 3/._3H
- Figure 3/3A/
- __MACOSX/Figure 3/._3A
- Figure 3/3F/
- __MACOSX/Figure 3/._3F
- Figure 3/3G/
- __MACOSX/Figure 3/._3G
- Figure 3/3I/
- __MACOSX/Figure 3/._3I
- Figure 3/3K/Book18.xlsx
- __MACOSX/Figure 3/3K/._Book18.xlsx
- Figure 3/3E/Book19.xlsx
- __MACOSX/Figure 3/3E/._Book19.xlsx
- Figure 3/3B/.DS_Store
- __MACOSX/Figure 3/3B/._.DS_Store
- Figure 3/3B/readme_3B.xlsx
- __MACOSX/Figure 3/3B/._readme_3B.xlsx
- Figure 3/3B/Book16.xlsx
- __MACOSX/Figure 3/3B/._Book16.xlsx
- Figure 3/3C/western_ERK_R1.png
- __MACOSX/Figure 3/3C/._western_ERK_R1.png
- Figure 3/3C/western_ERK_R2.png
- __MACOSX/Figure 3/3C/._western_ERK_R2.png
- Figure 3/3C/.DS_Store
- __MACOSX/Figure 3/3C/._.DS_Store
- Figure 3/3C/western_actin_R1.png
- __MACOSX/Figure 3/3C/._western_actin_R1.png
- Figure 3/3C/western_pERK_R1.png
- __MACOSX/Figure 3/3C/._western_pERK_R1.png
- Figure 3/3C/western_pERK_R2.png
- __MACOSX/Figure 3/3C/._western_pERK_R2.png
- Figure 3/3D/western_ERK_R1.png
- __MACOSX/Figure 3/3D/._western_ERK_R1.png
- Figure 3/3D/western_ERK_R2.png
- __MACOSX/Figure 3/3D/._western_ERK_R2.png
- Figure 3/3D/.DS_Store
- __MACOSX/Figure 3/3D/._.DS_Store
- Figure 3/3D/western_actin_R1.png
- __MACOSX/Figure 3/3D/._western_actin_R1.png
- Figure 3/3D/western_pERK_R1.png
- __MACOSX/Figure 3/3D/._western_pERK_R1.png
- Figure 3/3D/western_pERK_R2.png
- __MACOSX/Figure 3/3D/._western_pERK_R2.png
- Figure 3/3J/.DS_Store
- __MACOSX/Figure 3/3J/._.DS_Store
- Figure 3/3J/Book17.xlsx
- __MACOSX/Figure 3/3J/._Book17.xlsx
- Figure 3/3H/C10_1ARRA.gene_summary.txt
- __MACOSX/Figure 3/3H/._C10_1ARRA.gene_summary.txt
- Figure 3/3H/plot out.rmd
- __MACOSX/Figure 3/3H/._plot out.rmd
- Figure 3/3H/C35RRA.gene_summary.txt
- __MACOSX/Figure 3/3H/._C35RRA.gene_summary.txt
- Figure 3/3H/C35_1ARRA.gene_summary.txt
- __MACOSX/Figure 3/3H/._C35_1ARRA.gene_summary.txt
- Figure 3/3H/C10RRA.gene_summary.txt
- __MACOSX/Figure 3/3H/._C10RRA.gene_summary.txt
- Figure 3/3A/Book15.xlsx
- __MACOSX/Figure 3/3A/._Book15.xlsx
- Figure 3/3A/readme_3A.xlsx
- __MACOSX/Figure 3/3A/._readme_3A.xlsx
- Figure 3/3F/Book20.xlsx
- __MACOSX/Figure 3/3F/._Book20.xlsx
- Figure 3/3G/C10_1ARRA.gene_summary.txt
- __MACOSX/Figure 3/3G/._C10_1ARRA.gene_summary.txt
- Figure 3/3G/plot out.rmd
- __MACOSX/Figure 3/3G/._plot out.rmd
- Figure 3/3G/C35RRA.gene_summary.txt
- __MACOSX/Figure 3/3G/._C35RRA.gene_summary.txt
- Figure 3/3G/C35_1ARRA.gene_summary.txt
- __MACOSX/Figure 3/3G/._C35_1ARRA.gene_summary.txt
- Figure 3/3G/C10RRA.gene_summary.txt
- __MACOSX/Figure 3/3G/._C10RRA.gene_summary.txt
- Figure 3/3I/C10_1ARRA.gene_summary.txt
- __MACOSX/Figure 3/3I/._C10_1ARRA.gene_summary.txt
- Figure 3/3I/plot out.rmd
- __MACOSX/Figure 3/3I/._plot out.rmd
- Figure 3/3I/C35RRA.gene_summary.txt
- __MACOSX/Figure 3/3I/._C35RRA.gene_summary.txt
- Figure 3/3I/C35_1ARRA.gene_summary.txt
- __MACOSX/Figure 3/3I/._C35_1ARRA.gene_summary.txt
- Figure 3/3I/C10RRA.gene_summary.txt
- __MACOSX/Figure 3/3I/._C10RRA.gene_summary.txt
