# Supplementary material for: Mechanisms of resistance to VHL loss-induced genetic and pharmacological vulnerabilities
Source: EMBO Mol Med. 2025 Dec 19;18(2):599–619. doi: 10.1038/s44321-025-00361-w (PMC12905196; doi:10.1038/s44321-025-00361-w)
Supplement: Supplementary file 8 — Source data Fig. 3 [file 44321_2025_361_MOESM8_ESM.zip › Figure 3/3E/Book19.xlsx]

## Sheet: Sheet1
	WT8			MUT10			MUT35
DMSO	1	1		1	1		1	1
10 nM	0.72	1.3		0.922222	0.8125		0.866667	0.347222
100 nM	0.85	0.9		0.3	0.364583		0.05	0.194444
1 μM	1.4	0.96		0.277778	0.3125		0.0466667	0.0972222
