# Supplementary material for: Mechanisms of resistance to VHL loss-induced genetic and pharmacological vulnerabilities
Source: EMBO Mol Med. 2025 Dec 19;18(2):599–619. doi: 10.1038/s44321-025-00361-w (PMC12905196; doi:10.1038/s44321-025-00361-w)
Supplement: Supplementary file 8 — Source data Fig. 3 [file 44321_2025_361_MOESM8_ESM.zip › Figure 3/3B/Book16.xlsx]

## Sheet: Sheet1
	WT8					MUT10					MUT35
DMSO	0.996886	0.96637	0.998695	0.978481	0.998149	0.984564	0.952266	0.974259	0.930284	0.994081	0.954749	0.921019	0.978199	0.985702	1.00407
100 nM	0.996385	0.98513	0.955778	0.989713	0.989669	0.626379	0.642608	0.691672	0.66105	0.669452	0.579059	0.604683	0.607385	0.612306	0.620259
300 nM	0.99756	0.996461	0.937548	0.996984	0.926096	0.616344	0.572688	0.596767	0.648953	0.630817	0.535851	0.564221	0.579228	0.593461	0.589432
500 nM	0.996557	0.924533	0.995956	0.931605	0.993191	0.528497	0.46716	0.542269	0.576226	0.537351	0.447139	0.49288	0.524777	0.521834	0.543404
800 nM	0.991009	0.930675	0.989939	0.993579	0.923366	0.519058	0.519257	0.564223	0.584975	0.5587	0.458496	0.521689	0.511406	0.534065	0.558127
1 μM	0.992034	0.972378	0.999625	0.995556	0.945345	0.508611	0.508927	0.465382	0.533747	0.534336	0.433746	0.490325	0.509575	0.461432	0.511027
