# Supplementary material for: Mechanisms of resistance to VHL loss-induced genetic and pharmacological vulnerabilities
Source: EMBO Mol Med. 2025 Dec 19;18(2):599–619. doi: 10.1038/s44321-025-00361-w (PMC12905196; doi:10.1038/s44321-025-00361-w)
Supplement: Supplementary file 8 — Source data Fig. 3 [file 44321_2025_361_MOESM8_ESM.zip › Figure 3/3J/Book17.xlsx]

## Sheet: Sheet1
	MUT10/sg1NTC					MUT10/sg1HIF1A					MUT35/sg1NTC					MUT35/sg1HIF1A
DMSO	0.993987	0.967309	0.989951	0.975992	0.998113	0.997017	0.95788	0.96709	0.956869	0.99666	0.995962	0.945346	0.975159	0.9877	0.996168	0.997472	0.958159	0.997553	0.96752	0.99694
100 nM	0.78069	0.845962	0.827412	0.833515	0.831819	0.997801	0.936735	0.971705	0.959384	0.998261	0.665882	0.695105	0.70652	0.700967	0.719634	0.882156	0.924085	0.950275	0.921482	0.921418
500 nM	0.679543	0.750832	0.729481	0.713033	0.727602	0.986724	0.991638	0.960775	0.990935	0.934131	0.562392	0.625677	0.63888	0.634078	0.644229	0.930156	0.98076	0.955425	0.961912	0.958773
1 μM	0.664704	0.651459	0.626799	0.69284	0.677964	0.961925	0.9301	0.989775	0.940336	0.999327	0.558617	0.612743	0.604211	0.622574	0.636759	0.877002	0.931453	0.921004	0.909929	0.94634
2 μM	0.511111	0.565557	0.559403	0.574182	0.565103	0.988725	0.944256	0.970588	0.990019	0.939519	0.555015	0.620806	0.59535	0.602862	0.611906	0.928095	0.94627	0.956975	0.937686	0.942314
5 μM	0.499935	0.487287	0.434527	0.485421	0.495782	0.986531	0.927812	0.933075	0.956056	0.987713	0.401647	0.428903	0.448712	0.39288	0.468682	0.837159	0.883205	0.845937	0.857813	0.85329
