# Supplementary material for: Mechanisms of resistance to VHL loss-induced genetic and pharmacological vulnerabilities
Source: EMBO Mol Med. 2025 Dec 19;18(2):599–619. doi: 10.1038/s44321-025-00361-w (PMC12905196; doi:10.1038/s44321-025-00361-w)
Supplement: Supplementary file 8 — Source data Fig. 3 [file 44321_2025_361_MOESM8_ESM.zip › Figure 3/3H/C10_1ARRA.gene_summary.txt]

id	num	neg|score	neg|p-value	neg|fdr	neg|rank	neg|goodsgrna	neg|lfc	pos|score	pos|p-value	pos|fdr	pos|rank	pos|goodsgrna	pos|lfc
SARS2	5	9.3989e-05	0.00037354	0.047285	1	4	-1.6796	0.85904	0.8588	0.999846	306	0	-1.6796
RPS20	5	0.00011165	0.00044326	0.047285	2	3	-2.2059	0.97721	0.97687	0.999846	361	0	-2.2059
SNRPD2	5	0.00011871	0.00049307	0.047285	3	3	-1.8944	0.995	0.99454	0.999846	370	0	-1.8944
HSPA8	5	0.00012092	0.00050303	0.047285	4	5	-1.4305	0.99988	0.99985	0.999846	376	0	-1.4305
MTIF2	5	0.00028543	0.00128	0.096255	5	5	-0.70562	0.99971	0.99966	0.999846	375	0	-0.70562
TIMM10	5	0.00042738	0.001798	0.112672	6	4	-1.186	0.72754	0.726	0.999846	258	0	-1.186
GET3	5	0.00066386	0.0026247	0.140984	7	4	-1.1437	0.85681	0.85624	0.999846	304	0	-1.1437
PWP2	5	0.00095191	0.0034614	0.160424	8	4	-1.0001	0.80729	0.80589	0.999846	283	0	-1.0001
PELP1	5	0.0010716	0.0038399	0.160424	9	4	-1.2876	0.9792	0.97869	0.999846	363	0	-1.2876
SEC23IP	5	0.001202	0.0042683	0.160487	10	4	-0.9917	0.30012	0.40825	0.999846	138	1	-0.9917
USP7	5	0.0022428	0.0078443	0.268131	11	4	-0.85693	0.99692	0.9966	0.999846	374	0	-0.85693
MDN1	5	0.0024981	0.008661	0.27138	12	4	-1.0144	0.95858	0.95785	0.999846	357	0	-1.0144
NAT10	5	0.0030332	0.010514	0.29577	13	4	-0.69646	0.55699	0.57198	0.999846	201	1	-0.69646
RNF25	5	0.0034329	0.011669	0.29577	14	2	-0.41282	0.98171	0.98099	0.999846	365	0	-0.41282
PPWD1	5	0.0037355	0.012616	0.29577	15	4	-0.9865	0.94369	0.94302	0.999846	351	0	-0.9865
ERH	5	0.0037802	0.012765	0.29577	16	4	-0.70265	0.92445	0.92351	0.999846	339	0	-0.70265
MRPL21	5	0.003983	0.013373	0.29577	17	3	-0.5848	0.93612	0.93548	0.999846	347	0	-0.5848
NEDD8	5	0.0043629	0.014458	0.302018	18	3	-1.1102	0.72471	0.72296	0.999846	256	0	-1.1102
ALG1	5	0.0049799	0.016092	0.309644	19	3	-1.1488	0.55001	0.56652	0.999846	199	1	-1.1488
NIP7	5	0.0050723	0.01647	0.309644	20	3	-1.0601	0.8218	0.82038	0.999846	291	0	-1.0601
MRPL46	5	0.0055505	0.018114	0.324327	21	3	-1.0309	0.90071	0.9003	0.999846	325	0	-1.0309
CRKL	5	0.0060672	0.019777	0.338015	22	2	-0.42824	0.93553	0.93479	0.999846	346	0	-0.42824
HDAC3	5	0.0064847	0.021282	0.339654	23	4	-0.56908	0.96002	0.95918	0.999846	358	0	-0.56908
STAG2	5	0.0066184	0.02168	0.339654	24	4	-0.63306	0.99096	0.99022	0.999846	368	0	-0.63306
POLD2	5	0.0084955	0.025664	0.381441	25	3	-0.89179	0.57472	0.58602	0.999846	206	1	-0.89179
VPS28	5	0.0087953	0.026441	0.381441	26	2	-0.32605	0.86343	0.86287	0.999846	308	0	-0.32605
MARS1	5	0.0097055	0.028633	0.381441	27	3	-0.75645	0.16248	0.26202	0.999846	89	1	-0.75645
DHX33	5	0.0098437	0.029001	0.381441	28	3	-0.9721	0.38737	0.4574	0.999846	158	1	-0.9721
PGS1	5	0.010018	0.02942	0.381441	29	3	-0.79253	0.90882	0.90763	0.999846	331	0	-0.79253
PPAN-P2RY11	5	0.010984	0.03181	0.392029	30	3	-0.60767	0.95287	0.95234	0.999846	354	0	-0.60767
EIF2S1	5	0.011315	0.032587	0.392029	31	3	-0.52684	0.92207	0.92106	0.999846	338	0	-0.52684
ELOC	5	0.01165	0.033364	0.392029	32	3	-0.78218	0.19334	0.299	0.999846	104	2	-0.78218
WDR74	5	0.013758	0.037558	0.427931	33	3	-0.69219	0.66407	0.66342	0.999846	232	1	-0.69219
PGK1	5	0.014542	0.039391	0.435614	34	1	-0.36566	0.80298	0.80184	0.999846	281	0	-0.36566
ANKLE2	5	0.01634	0.043335	0.465543	35	3	-0.77288	0.99602	0.99559	0.999846	373	0	-0.77288
ATM	5	0.017929	0.0471	0.482004	36	3	-0.83379	0.50779	0.53564	0.999846	187	1	-0.83379
GPI	5	0.018447	0.048146	0.482004	37	2	-0.3301	0.66072	0.66026	0.999846	230	1	-0.3301
CNOT11	5	0.020043	0.051443	0.482004	38	3	-0.75942	0.94261	0.94195	0.999846	350	0	-0.75942
SNAPC1	5	0.020146	0.051752	0.482004	39	3	-0.56978	0.60217	0.60823	0.999846	215	1	-0.56978
TUBA1C	5	0.020483	0.05234	0.482004	40	3	-0.80145	0.98719	0.98634	0.999846	366	0	-0.80145
EIF2S2	5	0.020582	0.052559	0.482004	41	3	-0.59056	0.37103	0.44774	0.999846	154	1	-0.59056
SMAD7	5	0.022302	0.056324	0.504236	42	3	-0.77638	0.21423	0.32559	0.999846	114	1	-0.77638
PGAM1	5	0.023728	0.059542	0.509321	43	3	-0.78018	0.9909	0.99014	0.999846	367	0	-0.78018
SUPT4H1	5	0.023745	0.059601	0.509321	44	3	-0.69776	0.89903	0.89889	0.999846	323	0	-0.69776
INCENP	5	0.028607	0.07013	0.581786	45	2	-0.47015	0.85793	0.8576	0.999846	305	0	-0.47015
GATAD2A	5	0.029115	0.071176	0.581786	46	2	-0.10685	0.85052	0.84989	0.999846	301	0	-0.10685
PBRM1	5	0.030143	0.073507	0.588055	47	2	-0.35533	0.99162	0.99082	0.999846	369	0	-0.35533
TSC22D2	5	0.0311	0.075469	0.591175	48	3	-0.64568	0.99599	0.99556	0.999846	372	0	-0.64568
SETD2	5	0.031961	0.077342	0.59348	49	3	-0.69789	0.44774	0.49428	0.999846	174	1	-0.69789
ZNF740	5	0.032778	0.079035	0.594345	50	3	-0.61148	0.8191	0.81755	0.999846	290	0	-0.61148
BLVRA	5	0.034628	0.08288	0.608866	51	3	-0.60658	0.53723	0.55719	0.999846	192	1	-0.60658
TUBB8	5	0.035238	0.084205	0.608866	52	3	-0.63216	0.26547	0.38687	0.999846	133	1	-0.63216
SART3	5	0.037105	0.08793	0.623808	53	3	-0.61832	0.70722	0.70516	0.999846	249	0	-0.61832
CAB39	5	0.043119	0.10034	0.698675	54	1	-0.22813	0.38917	0.45849	0.999846	159	1	-0.22813
RPL15	5	0.045146	0.10418	0.705795	55	3	-0.63911	0.54861	0.5656	0.999846	198	1	-0.63911
RPA3	5	0.045684	0.10533	0.705795	56	2	-0.39082	0.93787	0.93738	0.999846	348	0	-0.39082
PCGF1	5	0.046576	0.107	0.705795	57	3	-0.57951	0.79785	0.79708	0.999846	279	0	-0.57951
PRAMEF5	5	0.051153	0.1165	0.750365	58	2	-0.3211	0.91528	0.91441	0.999846	334	0	-0.3211
MRPL4	5	0.051802	0.11774	0.750365	59	2	-0.35497	0.99548	0.99504	0.999846	371	0	-0.35497
HMGCR	5	0.053345	0.12056	0.755524	60	2	-0.50892	0.073534	0.1514	0.999846	54	1	-0.50892
TFDP2	5	0.054902	0.12337	0.760453	61	3	-0.54835	0.88702	0.88671	0.999846	319	0	-0.54835
AIFM1	5	0.059148	0.13063	0.78163	62	2	-0.31919	0.95536	0.95482	0.999846	355	0	-0.31919
NCAPH	5	0.059835	0.13157	0.78163	63	2	-0.47136	0.90029	0.89995	0.999846	324	0	-0.47136
RHEB	5	0.060957	0.13304	0.78163	64	1	0.17654	0.36365	0.44343	0.999846	153	1	0.17654
MCM6	5	0.081016	0.15813	0.911279	65	2	0.0082338	0.91267	0.91172	0.999846	332	0	0.0082338
CCT3	5	0.082626	0.16004	0.911279	66	2	0.19453	0.1479	0.24417	0.999846	81	2	0.19453
ALX3	5	0.084978	0.16281	0.911279	67	2	-0.51327	0.21642	0.32823	0.999846	115	2	-0.51327
TRAPPC1	5	0.087353	0.1658	0.911279	68	2	-0.33791	0.93001	0.92915	0.999846	342	0	-0.33791
DTL	5	0.088449	0.16723	0.911279	69	1	-0.13457	0.62818	0.63047	0.999846	220	1	-0.13457
RAB20	5	0.090557	0.16993	0.912761	70	2	0.052534	0.49252	0.52459	0.999846	183	1	0.052534
DDX20	5	0.093378	0.17339	0.91821	71	2	0.14784	0.80871	0.80712	0.999846	284	0	0.14784
MYH9	5	0.098285	0.18001	0.940049	72	1	0.10276	0.46085	0.50258	0.999846	177	1	0.10276
MASTL	5	0.10073	0.18301	0.942615	73	2	-0.11552	0.46408	0.50494	0.999846	178	1	-0.11552
PHB	5	0.10317	0.18633	0.943546	74	1	-0.35776	0.96916	0.96885	0.999846	359	0	-0.35776
KDM8	5	0.10463	0.18821	0.943546	75	2	-0.017465	0.15553	0.25346	0.999846	85	1	-0.017465
GTF3C5	5	0.11529	0.2014	0.996378	76	1	0.064893	0.85625	0.85575	0.999846	303	0	0.064893
PI4KA	5	0.1225	0.21092	0.999925	77	1	0.31448	0.1643	0.26424	0.999846	90	2	0.31448
TASOR	5	0.12728	0.2165	0.999925	78	2	-0.12331	0.053345	0.12063	0.983263	45	2	-0.12331
NOC4L	5	0.12747	0.21667	0.999925	79	2	-0.06686	0.86234	0.862	0.999846	307	0	-0.06686
SGTB	5	0.13571	0.22706	0.999925	80	2	-0.41284	0.98083	0.98023	0.999846	364	0	-0.41284
RBM14	5	0.13757	0.2294	0.999925	81	2	-0.24071	0.050508	0.11528	0.983263	41	2	-0.24071
TADA1	5	0.13914	0.23145	0.999925	82	2	-0.21959	0.91304	0.91211	0.999846	333	0	-0.21959
BAP1	5	0.14224	0.23534	0.999925	83	2	-0.22584	0.27375	0.39448	0.999846	136	1	-0.22584
AQR	5	0.14412	0.23793	0.999925	84	2	-0.23421	0.95602	0.95542	0.999846	356	0	-0.23421
TERF1	5	0.14506	0.23905	0.999925	85	2	-0.38415	0.75888	0.758	0.999846	268	0	-0.38415
RAB33B	5	0.14885	0.2438	0.999925	86	2	-0.49579	0.19205	0.29721	0.999846	103	1	-0.49579
DPF2	5	0.1498	0.24499	0.999925	87	2	-0.23822	0.86397	0.86336	0.999846	309	0	-0.23822
FGFR1	5	0.15459	0.25074	0.999925	88	2	-0.35499	0.3618	0.44243	0.999846	152	1	-0.35499
ALKBH8	5	0.1643	0.26283	0.999925	89	2	-0.10949	0.26218	0.38258	0.999846	132	2	-0.10949
MRPL23	5	0.16708	0.266	0.999925	90	1	-0.12203	0.30808	0.41259	0.999846	140	1	-0.12203
THAP12	5	0.17167	0.2716	0.999925	91	1	-0.32468	0.94857	0.94808	0.999846	352	0	-0.32468
CAPSL	5	0.17396	0.27429	0.999925	92	1	-0.21303	0.74848	0.74796	0.999846	264	0	-0.21303
PPA2	5	0.17816	0.27935	0.999925	93	2	-0.37962	0.90724	0.9061	0.999846	329	0	-0.37962
SPINK9	5	0.18218	0.28434	0.999925	94	2	-0.24688	0.97247	0.97207	0.999846	360	0	-0.24688
DNTTIP1	5	0.18756	0.29059	0.999925	95	1	-0.10002	0.84038	0.83957	0.999846	298	0	-0.10002
DHX8	5	0.19642	0.3024	0.999925	96	2	-0.45306	0.81153	0.80993	0.999846	286	0	-0.45306
CLEC18C	5	0.19653	0.30252	0.999925	97	1	0.054686	0.41559	0.47443	0.999846	164	1	0.054686
PSMD11	5	0.19847	0.30514	0.999925	98	2	-0.26857	0.76395	0.76279	0.999846	270	0	-0.26857
NUFIP2	5	0.19876	0.30551	0.999925	99	1	0.18772	0.69917	0.69725	0.999846	243	0	0.18772
SKP1	5	0.20053	0.30779	0.999925	100	2	-0.30448	0.20098	0.30908	0.999846	107	1	-0.30448
MC3R	5	0.20098	0.30832	0.999925	101	1	0.28422	0.5472	0.5646	0.999846	197	1	0.28422
LRRC72	5	0.2032	0.31113	0.999925	102	1	0.11032	0.17318	0.2747	0.999846	93	2	0.11032
CCT8L2	5	0.20363	0.31183	0.999925	103	2	-0.13152	0.54295	0.56163	0.999846	194	1	-0.13152
RIC8A	5	0.20467	0.31322	0.999925	104	2	-0.50591	0.93373	0.93309	0.999846	345	0	-0.50591
CKAP2	5	0.20778	0.31729	0.999925	105	2	-0.15792	0.79412	0.79324	0.999846	277	0	-0.15792
WNK3	5	0.21719	0.32874	0.999925	106	2	0.018488	0.59318	0.60055	0.999846	212	1	0.018488
RBM7	5	0.21929	0.33145	0.999925	107	2	-0.478	0.51529	0.54093	0.999846	189	1	-0.478
ELK4	5	0.2214	0.33385	0.999925	108	2	-0.22642	0.93251	0.93166	0.999846	344	0	-0.22642
ADAM21	5	0.22563	0.33923	0.999925	109	2	-0.014684	0.86875	0.86807	0.999846	311	0	-0.014684
CNOT4	5	0.232	0.34695	0.999925	110	2	-0.48485	0.88037	0.88	0.999846	317	0	-0.48485
KDM5D	5	0.2352	0.35071	0.999925	111	2	-0.19204	0.26	0.38004	0.999846	130	2	-0.19204
DDX51	5	0.23592	0.35155	0.999925	112	1	-0.44665	0.7012	0.69929	0.999846	244	0	-0.44665
IFFO2	5	0.23734	0.35332	0.999925	113	2	-0.39412	0.30212	0.40946	0.999846	139	1	-0.39412
RNF5	5	0.2402	0.35665	0.999925	114	1	0.014439	0.20156	0.30986	0.999846	108	2	0.014439
SPRED1	5	0.24377	0.36067	0.999925	115	2	-0.14792	0.87186	0.87136	0.999846	312	0	-0.14792
SLC38A4	5	0.25024	0.36826	0.999925	116	2	0.044117	0.9322	0.93134	0.999846	343	0	0.044117
HNRNPK	5	0.2524	0.37097	0.999925	117	2	-0.2254	0.34869	0.43553	0.999846	149	1	-0.2254
TAOK1	5	0.25565	0.37481	0.999925	118	2	-0.03127	0.15785	0.25617	0.999846	86	1	-0.03127
BCL2A1	5	0.25783	0.37756	0.999925	119	2	0.1802	0.80942	0.80783	0.999846	285	0	0.1802
MRTFB	5	0.26	0.38	0.999925	120	2	0.0088233	0.1225	0.21277	0.999846	71	1	0.0088233
PTEN	5	0.26755	0.38521	0.999925	121	1	0.7892	0.00094942	0.0034614	0.13015	10	3	0.7892
PHF12	5	0.27169	0.38737	0.999925	122	1	0.34811	0.11288	0.20045	0.999846	64	1	0.34811
ATG12	5	0.28602	0.39539	0.999925	123	1	-0.24665	0.31989	0.41938	0.999846	143	1	-0.24665
KCTD5	5	0.28805	0.39654	0.999925	124	1	0.68064	0.00050828	0.0020569	0.128901	6	4	0.68064
GOLGA8M	5	0.29812	0.40148	0.999925	125	1	0.40707	0.20363	0.31257	0.999846	110	2	0.40707
PPM1G	5	0.3061	0.40581	0.999925	126	1	-0.039725	0.83729	0.83639	0.999846	297	0	-0.039725
UBE2Q1	5	0.31597	0.41138	0.999925	127	1	-0.2426	0.97747	0.97704	0.999846	362	0	-0.2426
C8B	5	0.31793	0.41257	0.999925	128	1	0.30201	0.43942	0.48905	0.999846	172	1	0.30201
CACNG3	5	0.32767	0.41814	0.999925	129	1	0.33308	0.54437	0.56266	0.999846	195	1	0.33308
PMPCA	5	0.34111	0.42576	0.999925	130	1	-0.076865	0.34111	0.43111	0.999846	146	1	-0.076865
GEMIN5	5	0.34491	0.42804	0.999925	131	1	0.064147	0.88373	0.8833	0.999846	318	0	0.064147
CCNF	5	0.35994	0.43649	0.999925	132	1	-0.053713	0.69405	0.69237	0.999846	242	0	-0.053713
MRPS21	5	0.36735	0.44061	0.999925	133	1	-0.07364	0.87841	0.87809	0.999846	316	0	-0.07364
PGD	5	0.37286	0.44383	0.999925	134	1	-0.16038	0.8986	0.8983	0.999846	322	0	-0.16038
PRPF3	5	0.37651	0.4462	0.999925	135	1	0.0086522	0.84581	0.84495	0.999846	300	0	0.0086522
SLC29A4	5	0.38015	0.44833	0.999925	136	1	-0.12102	0.67503	0.67403	0.999846	235	1	-0.12102
TRIM49B	5	0.38377	0.45046	0.999925	137	1	0.18856	0.72566	0.72401	0.999846	257	0	0.18856
PQBP1	5	0.38557	0.4515	0.999925	138	1	0.045965	0.16235	0.26184	0.999846	88	2	0.045965
USP53	5	0.38737	0.45261	0.999925	139	1	0.23639	0.4657	0.506	0.999846	179	1	0.23639
PIK3CA	5	0.39631	0.4581	0.999925	140	1	-0.016953	0.39808	0.46376	0.999846	161	1	-0.016953
TMOD3	5	0.40162	0.46134	0.999925	141	1	-0.36785	0.70523	0.70317	0.999846	248	0	-0.36785
FNIP2	5	0.40513	0.46366	0.999925	142	1	-0.086584	0.815	0.81358	0.999846	289	0	-0.086584
TP53I13	5	0.40689	0.46492	0.999925	143	1	-0.076077	0.68466	0.68334	0.999846	239	0	-0.076077
CCNB2	5	0.41386	0.46907	0.999925	144	1	-0.2357	0.68041	0.679	0.999846	238	0	-0.2357
FAM9B	5	0.42077	0.4733	0.999925	145	1	0.021565	0.20467	0.31393	0.999846	111	2	0.021565
DDI2	5	0.42419	0.47532	0.999925	146	1	-0.21061	0.90764	0.90649	0.999846	330	0	-0.21061
TLCD2	5	0.42761	0.4775	0.999925	147	1	-0.015821	0.73681	0.73602	0.999846	260	0	-0.015821
ARNT	5	0.431	0.47959	0.999925	148	1	-0.49728	0.87692	0.87653	0.999846	314	0	-0.49728
RAMAC	5	0.43269	0.48082	0.999925	149	1	-0.079625	0.76563	0.76432	0.999846	271	0	-0.079625
NMNAT3	5	0.43438	0.48183	0.999925	150	1	-0.080959	0.31793	0.4182	0.999846	142	1	-0.080959
TMEM189-UBE2V1	5	0.43607	0.48284	0.999925	151	1	0.030804	0.65281	0.65306	0.999846	228	1	0.030804
STAT3	5	0.43942	0.48503	0.999925	152	1	0.13972	0.085977	0.1665	0.999846	57	1	0.13972
SLC25A43	5	0.44443	0.48803	0.999925	153	1	0.16824	0.79562	0.79467	0.999846	278	0	0.16824
ACTL7A	5	0.44608	0.48919	0.999925	154	1	0.20503	0.031185	0.075917	0.951498	30	2	0.20503
STARD4	5	0.44939	0.49142	0.999925	155	1	-0.33668	0.86611	0.86545	0.999846	310	0	-0.33668
LRBA	5	0.45269	0.49348	0.999925	156	1	-0.29819	0.04547	0.10509	0.983263	37	2	-0.29819
CSDE1	5	0.45433	0.49447	0.999925	157	1	-0.14582	0.71118	0.70905	0.999846	251	0	-0.14582
BPIFC	5	0.45596	0.49547	0.999925	158	1	0.20377	0.18218	0.28544	0.999846	99	2	0.20377
CD34	5	0.46247	0.5	0.999925	159	1	0.14103	0.13914	0.23313	0.999846	76	2	0.14103
RPRD2	5	0.46408	0.50122	0.999925	160	1	-0.25609	0.64937	0.64967	0.999846	227	1	-0.25609
MCTP2	5	0.4657	0.50233	0.999925	161	1	0.0066778	0.64007	0.64091	0.999846	223	1	0.0066778
GORASP2	5	0.46731	0.50346	0.999925	162	1	-0.093549	0.045684	0.10546	0.983263	38	1	-0.093549
ACTL7B	5	0.47529	0.50907	0.999925	163	1	-0.28405	0.80586	0.8046	0.999846	282	0	-0.28405
ADAM20	5	0.47846	0.51131	0.999925	164	1	0.033414	0.58797	0.59649	0.999846	211	1	0.033414
CPD	5	0.48161	0.5136	0.999925	165	1	-0.07808	0.45104	0.49635	0.999846	175	1	-0.07808
ARL6	5	0.48631	0.51664	0.999925	166	1	0.099222	0.6172	0.62055	0.999846	216	1	0.099222
JADE3	5	0.48787	0.51773	0.999925	167	1	0.0030595	0.13204	0.22423	0.999846	75	1	0.0030595
STT3A	5	0.49714	0.52447	0.999925	168	1	0.080176	0.5108	0.5378	0.999846	188	1	0.080176
TADA2B	5	0.50779	0.5324	0.999925	169	1	0.39538	0.17624	0.27817	0.999846	95	2	0.39538
ABHD11	5	0.5093	0.53357	0.999925	170	1	0.41201	0.055698	0.12517	0.983263	47	3	0.41201
NRL	5	0.5108	0.53457	0.999925	171	1	0.4657	0.039356	0.09304	0.983263	33	3	0.4657
SPPL3	5	0.51826	0.53999	0.999925	172	1	0.79272	9.6977e-05	0.0003835	0.048065	3	4	0.79272
OSTC	5	0.52122	0.54197	0.999925	173	1	-0.023638	0.89602	0.89555	0.999846	320	0	-0.023638
TXNIP	5	0.52855	0.54789	0.999925	174	1	-0.044634	0.70423	0.70219	0.999846	247	0	-0.044634
MRPL28	5	0.53867	0.55543	0.999925	175	1	-0.1208	0.56113	0.57532	0.999846	203	1	-0.1208
GPM6A	5	0.54437	0.5599	0.999925	176	1	0.064983	0.62333	0.62622	0.999846	218	1	0.064983
DIPK1C	5	0.54578	0.5608	0.999925	177	1	-0.018091	0.066004	0.14203	0.999846	51	1	-0.018091
TCEAL9	5	0.54861	0.56289	0.999925	178	1	-0.18153	0.70322	0.70136	0.999846	246	0	-0.18153
ATF7IP2	5	0.55281	0.56609	0.999925	179	1	0.33935	0.13111	0.22297	0.999846	74	2	0.33935
CPSF3	5	0.55421	0.56712	0.999925	180	1	-0.32192	0.6389	0.6398	0.999846	222	1	-0.32192
PKMYT1	5	0.55837	0.57067	0.999925	181	1	-0.36994	0.66518	0.6645	0.999846	233	1	-0.36994
FCGR3B	5	0.55975	0.57182	0.999925	182	1	0.29554	0.48943	0.52223	0.999846	182	1	0.29554
WIPI2	5	0.56113	0.57286	0.999925	183	1	0.11431	0.23734	0.35362	0.999846	122	2	0.11431
LLGL1	5	0.56388	0.57522	0.999925	184	1	-0.20866	0.51678	0.54213	0.999846	190	1	-0.20866
FDXR	5	0.56661	0.57741	0.999925	185	1	-0.20721	0.50628	0.53462	0.999846	186	1	-0.20721
CDX2	5	0.57203	0.58152	0.999925	186	1	0.13585	0.68676	0.68541	0.999846	240	0	0.13585
TSC2	5	0.57338	0.58263	0.999925	187	1	0.39355	0.15363	0.251	0.999846	84	2	0.39355
RAB5C	5	0.58535	0.59229	0.999925	188	1	-0.094287	0.62089	0.62392	0.999846	217	1	-0.094287
CD53	5	0.59058	0.59652	0.999925	189	1	-0.13102	0.083499	0.16351	0.999846	56	1	-0.13102
ZNF395	5	0.60217	0.60653	0.999925	190	1	0.031129	0.75024	0.74959	0.999846	265	0	0.031129
L1CAM	5	0.60597	0.60941	0.999925	191	1	0.67193	0.0091541	0.027896	0.524438	20	3	0.67193
AWAT1	5	0.61473	0.61709	0.999925	192	1	0.60068	0.017725	0.046981	0.759441	23	3	0.60068
CBX1	5	0.6172	0.61909	0.999925	193	1	0.2506	0.088449	0.16962	0.999846	58	2	0.2506
SETDB1	5	0.61843	0.62027	0.999925	194	1	0.11114	0.58139	0.59154	0.999846	208	1	0.11114
DIS3L2	5	0.61966	0.62143	0.999925	195	1	-0.001276	0.37469	0.44988	0.999846	156	1	-0.001276
CLCN7	5	0.62089	0.62255	0.999925	196	1	0.36421	0.18117	0.28419	0.999846	98	2	0.36421
NPEPPS	5	0.63058	0.63135	0.999925	197	1	-0.4554	0.12011	0.2097	0.999846	70	1	-0.4554
BTAF1	5	0.63535	0.63584	0.999925	198	1	0.17789	0.21824	0.3304	0.999846	116	2	0.17789
ISCU	5	0.63772	0.63786	0.999925	199	1	-0.12066	0.67827	0.67694	0.999846	237	1	-0.12066
CDKN2A	5	0.64125	0.64117	0.999925	200	1	0.037186	0.45922	0.50145	0.999846	176	1	0.037186
TP53	5	0.64242	0.64234	0.999925	201	1	-0.028491	0.8416	0.84066	0.999846	299	0	-0.028491
CLEC1B	5	0.64706	0.64672	0.999925	202	1	0.0017486	0.07103	0.14799	0.999846	53	2	0.0017486
B3GNT6	5	0.65052	0.65023	0.999925	203	1	-0.21101	0.94955	0.94905	0.999846	353	0	-0.21101
SLK	5	0.65395	0.65363	0.999925	204	1	-0.26571	0.43775	0.48808	0.999846	171	1	-0.26571
NFKB2	5	0.65508	0.65478	0.999925	205	1	0.26858	0.67719	0.67586	0.999846	236	1	0.26858
GLS	5	0.65622	0.65602	0.999925	206	1	0.20476	0.5774	0.58817	0.999846	207	1	0.20476
FBN2	5	0.65847	0.65806	0.999925	207	1	0.089954	0.69198	0.69041	0.999846	241	0	0.089954
IPO13	5	0.66072	0.65989	0.999925	208	1	0.31056	0.20674	0.31666	0.999846	112	2	0.31056
EIF3L	5	0.67177	0.67046	0.999925	209	0	-0.031425	0.81431	0.81282	0.999846	288	0	-0.031425
MAGEC1	5	0.67395	0.67282	0.999925	210	0	-0.057607	0.91783	0.91681	0.999846	336	0	-0.057607
ATE1	5	0.67503	0.67398	0.999925	211	0	0.10441	0.65508	0.65522	0.999846	229	1	0.10441
SPRR3	5	0.67612	0.67496	0.999925	212	0	-0.18414	0.42077	0.47761	0.999846	166	1	-0.18414
ZNF714	5	0.67719	0.67585	0.999925	213	0	-0.02961	0.20053	0.30856	0.999846	106	2	-0.02961
UBAP2L	5	0.67827	0.67694	0.999925	214	0	-0.31451	0.70221	0.70026	0.999846	245	0	-0.31451
NPNT	5	0.68041	0.679	0.999925	215	0	-0.12265	0.77058	0.76921	0.999846	272	0	-0.12265
CUX1	5	0.68148	0.68023	0.999925	216	0	0.26354	0.3392	0.43015	0.999846	145	1	0.26354
BMP15	5	0.68254	0.68119	0.999925	217	0	-0.3654	0.87289	0.87239	0.999846	313	0	-0.3654
KHDC4	5	0.68466	0.68334	0.999925	218	0	0.53634	0.020929	0.053704	0.776649	26	3	0.53634
CCM2	5	0.68781	0.68646	0.999925	219	0	0.23586	0.14412	0.23956	0.999846	80	2	0.23586
ATOH1	5	0.6899	0.68826	0.999925	220	0	0.038976	0.64706	0.64738	0.999846	226	1	0.038976
SAP30	5	0.69095	0.6893	0.999925	221	0	0.51263	0.0027031	0.0094181	0.288015	12	4	0.51263
ZNF148	5	0.69302	0.69141	0.999925	222	0	-0.16534	0.24485	0.36223	0.999846	123	2	-0.16534
CSNK2B	5	0.69815	0.69628	0.999925	223	0	-0.023738	0.49407	0.52565	0.999846	184	1	-0.023738
GALNT17	5	0.70019	0.69817	0.999925	224	0	0.40326	0.10042	0.18475	0.999846	60	2	0.40326
HIF1A	5	0.70221	0.70026	0.999925	225	0	0.14146	0.18078	0.28373	0.999846	97	1	0.14146
TSC1	5	0.70423	0.70219	0.999925	226	0	0.087884	0.26131	0.38165	0.999846	131	1	0.087884
ATF7IP	5	0.70623	0.70408	0.999925	227	0	-0.22359	0.38557	0.45632	0.999846	157	1	-0.22359
ZNF221	5	0.70722	0.70516	0.999925	228	0	-0.12845	0.1853	0.28875	0.999846	101	1	-0.12845
BPIFB6	5	0.71315	0.71087	0.999925	229	0	-0.077461	0.050797	0.11582	0.983263	42	1	-0.077461
SYNGR2	5	0.7151	0.71317	0.999925	230	0	-0.090219	0.22946	0.34418	0.999846	119	1	-0.090219
FAM174B	5	0.71994	0.71818	0.999925	231	0	0.1089	0.83289	0.83196	0.999846	294	0	0.1089
APOBEC1	5	0.7209	0.71905	0.999925	232	0	-0.16496	0.53867	0.55824	0.999846	193	1	-0.16496
OPN1LW	5	0.72185	0.72006	0.999925	233	0	-0.043529	0.71217	0.70987	0.999846	252	0	-0.043529
CHRM3	5	0.72376	0.72194	0.999925	234	0	-0.023778	0.15321	0.25064	0.999846	83	1	-0.023778
FADD	5	0.72471	0.72296	0.999925	235	0	0.26672	0.76143	0.76027	0.999846	269	0	0.26672
ROCK2	5	0.72942	0.72791	0.999925	236	0	0.34638	0.7209	0.71905	0.999846	255	0	0.34638
LIX1L	5	0.73035	0.72893	0.999925	237	0	0.23002	0.56525	0.57864	0.999846	205	1	0.23002
ZNF800	5	0.73128	0.72999	0.999925	238	0	0.56604	0.022772	0.057729	0.803926	27	3	0.56604
CFAP126	5	0.73772	0.73698	0.999925	239	0	0.2093	0.018447	0.048475	0.759441	24	2	0.2093
HBD	5	0.73863	0.73785	0.999925	240	0	-0.099665	0.58403	0.59351	0.999846	210	1	-0.099665
RP9	5	0.74225	0.74149	0.999925	241	0	-0.15805	0.83352	0.83258	0.999846	295	0	-0.15805
GOLGA8R	5	0.74315	0.74252	0.999925	242	0	-0.26389	0.74135	0.74066	0.999846	262	0	-0.26389
SLC15A1	5	0.74494	0.74438	0.999925	243	0	0.17139	0.17851	0.28097	0.999846	96	1	0.17139
RBL2	5	0.7476	0.74717	0.999925	244	0	-0.040414	0.79034	0.78936	0.999846	276	0	-0.040414
CELF1	5	0.74848	0.74796	0.999925	245	0	-0.075887	0.90113	0.90065	0.999846	326	0	-0.075887
UBR5	5	0.74936	0.7488	0.999925	246	0	-0.02816	0.89775	0.89745	0.999846	321	0	-0.02816
BMPR2	5	0.75024	0.74959	0.999925	247	0	0.33521	0.051153	0.11659	0.983263	43	2	0.33521
BPIFA3	5	0.75112	0.75031	0.999925	248	0	-0.18216	0.62697	0.6294	0.999846	219	1	-0.18216
BPIFA1	5	0.75373	0.75279	0.999925	249	0	-0.072103	0.11529	0.20342	0.999846	66	1	-0.072103
OLFML2B	5	0.75459	0.75369	0.999925	250	0	0.14849	0.18304	0.28638	0.999846	100	1	0.14849
TXNDC17	5	0.75632	0.7553	0.999925	251	0	-0.11341	0.75373	0.75279	0.999846	266	0	-0.11341
CABP5	5	0.75803	0.75705	0.999925	252	0	0.46538	0.045858	0.10582	0.983263	39	3	0.46538
SECISBP2L	5	0.76058	0.75954	0.999925	253	0	0.057599	0.14854	0.24498	0.999846	82	1	0.057599
COL6A6	5	0.76143	0.76027	0.999925	254	0	-0.11035	0.17396	0.27557	0.999846	94	1	-0.11035
KDM5C	5	0.76312	0.76192	0.999925	255	0	-0.23816	0.71607	0.71424	0.999846	253	0	-0.23816
RUNX1	5	0.76646	0.76514	0.999925	256	0	0.74941	0.003269	0.011251	0.288015	14	4	0.74941
GIT2	5	0.76811	0.76672	0.999925	257	0	0.089702	0.39275	0.4607	0.999846	160	1	0.089702
SLC2A9	5	0.76976	0.76831	0.999925	258	0	0.17573	0.10804	0.19479	0.999846	63	1	0.17573
ELMSAN1	5	0.77222	0.77094	0.999925	259	0	-0.159	0.77626	0.77512	0.999846	273	0	-0.159
REST	5	0.77384	0.77257	0.999925	260	0	0.053972	0.59705	0.60411	0.999846	213	1	0.053972
PTPN12	5	0.77945	0.77851	0.999925	261	0	0.27319	0.50325	0.53237	0.999846	185	1	0.27319
ZBTB21	5	0.78339	0.78246	0.999925	262	0	-0.035128	0.64125	0.64201	0.999846	224	1	-0.035128
OSTM1	5	0.7865	0.78576	0.999925	263	0	0.14803	0.26654	0.38815	0.999846	134	2	0.14803
ARID1A	5	0.78804	0.78734	0.999925	264	0	0.18665	0.73128	0.72999	0.999846	259	0	0.18665
RB1	5	0.79262	0.79172	0.999925	265	0	-0.11033	0.71704	0.71523	0.999846	254	0	-0.11033
ZNF35	5	0.79412	0.79324	0.999925	266	0	0.11446	0.22987	0.34469	0.999846	120	2	0.11446
ATG3	5	0.79487	0.79393	0.999925	267	0	-0.054294	0.92873	0.92781	0.999846	341	0	-0.054294
SPATA6L	5	0.79933	0.79856	0.999925	268	0	0.23204	0.34491	0.43337	0.999846	147	1	0.23204
WDR55	5	0.80006	0.79923	0.999925	269	0	0.13047	0.11498	0.20304	0.999846	65	2	0.13047
CACNG2	5	0.80586	0.8046	0.999925	270	0	0.22746	0.25024	0.36845	0.999846	126	2	0.22746
ERVV-2	5	0.80658	0.80518	0.999925	271	0	-0.12101	0.87791	0.87774	0.999846	315	0	-0.12101
CD180	5	0.80729	0.80589	0.999925	272	0	-0.22322	0.431	0.48376	0.999846	168	1	-0.22322
BTNL3	5	0.80871	0.80712	0.999925	273	0	-0.07825	0.14036	0.23449	0.999846	78	2	-0.07825
SRSF6	5	0.80942	0.80783	0.999925	274	0	0.2364	0.1702	0.27124	0.999846	91	2	0.2364
TRAF3	5	0.81223	0.81064	0.999925	275	0	0.1157	0.08895	0.17028	0.999846	59	2	0.1157
ACSS1	5	0.81431	0.81282	0.999925	276	0	0.12649	0.10294	0.18824	0.999846	62	2	0.12649
ADGRF4	5	0.81774	0.81636	0.999925	277	0	0.29667	0.11674	0.2053	0.999846	67	2	0.29667
CUL4B	5	0.82313	0.82183	0.999925	278	0	0.47109	0.0064186	0.021082	0.458999	17	4	0.47109
ZNF385D	5	0.82512	0.82392	0.999925	279	0	0.13661	0.90361	0.90279	0.999846	327	0	0.13661
NRIP1	5	0.82774	0.82681	0.999925	280	0	0.37278	0.22775	0.34212	0.999846	118	2	0.37278
CDK13	5	0.82839	0.82736	0.999925	281	0	-0.21719	0.040549	0.095262	0.983263	35	1	-0.21719
WDR45B	5	0.83161	0.83044	0.999925	282	0	0.11406	0.41905	0.4766	0.999846	165	1	0.11406
HEXIM1	5	0.83289	0.83196	0.999925	283	0	0.4874	0.14385	0.2392	0.999846	79	2	0.4874
AXIN2	5	0.83415	0.83328	0.999925	284	0	0.13214	0.31597	0.41701	0.999846	141	1	0.13214
ADNP	5	0.83478	0.83395	0.999925	285	0	0.010065	0.13943	0.23348	0.999846	77	2	0.010065
SCGB2A2	5	0.83666	0.83591	0.999925	286	0	0.0094539	0.47529	0.51267	0.999846	181	1	0.0094539
PIP4K2B	5	0.83729	0.83639	0.999925	287	0	0.14691	0.74045	0.73971	0.999846	261	0	0.14691
ATG4B	5	0.83915	0.83838	0.999925	288	0	-0.10459	0.92103	0.92013	0.999846	337	0	-0.10459
TBK1	5	0.84038	0.83957	0.999925	289	0	0.17764	0.034405	0.082721	0.983263	31	2	0.17764
ZNF564	5	0.84099	0.84022	0.999925	290	0	-0.18769	0.67395	0.67291	0.999846	234	1	-0.18769
CREB3L2	5	0.84462	0.84391	0.999925	291	0	0.051983	0.56251	0.57636	0.999846	204	1	0.051983
SNURF	5	0.84641	0.8455	0.999925	292	0	0.25667	0.17219	0.27357	0.999846	92	2	0.25667
NMT1	5	0.84759	0.84678	0.999925	293	0	0.50263	0.039684	0.093728	0.983263	34	3	0.50263
SLITRK2	5	0.84936	0.84855	0.999925	294	0	0.32015	0.055888	0.12552	0.983263	48	1	0.32015
KCNJ8	5	0.84994	0.84936	0.999925	295	0	0.036746	0.79859	0.7978	0.999846	280	0	0.036746
APOA4	5	0.85398	0.85333	0.999925	296	0	0.22867	0.75803	0.75705	0.999846	267	0	0.22867
CCR5	5	0.85568	0.8551	0.999925	297	0	-0.016682	0.43607	0.48693	0.999846	170	1	-0.016682
MTOR	5	0.85681	0.85624	0.999925	298	0	-0.11935	0.25349	0.37234	0.999846	127	2	-0.11935
AHDC1	5	0.85793	0.8576	0.999925	299	0	0.12629	0.12728	0.21831	0.999846	72	2	0.12629
HSPE1-MOB4	5	0.8596	0.85926	0.999925	300	0	0.077839	0.85512	0.85449	0.999846	302	0	0.077839
PHETA1	5	0.86015	0.8598	0.999925	301	0	0.22349	0.42931	0.48273	0.999846	167	1	0.22349
ALS2	5	0.8607	0.86038	0.999925	302	0	0.19105	0.19429	0.30032	0.999846	105	2	0.19105
TATDN3	5	0.86558	0.86495	0.999925	303	0	-0.12666	0.77786	0.77695	0.999846	274	0	-0.12666
GIMAP5	5	0.86717	0.86641	0.999925	304	0	0.020051	0.70921	0.70716	0.999846	250	0	0.020051
OPTN	5	0.86927	0.86852	0.999925	305	0	0.12928	0.78339	0.78246	0.999846	275	0	0.12928
HMCN1	5	0.87238	0.87186	0.999925	306	0	0.18404	0.1177	0.20661	0.999846	68	1	0.18404
METTL18	5	0.8734	0.87305	0.999925	307	0	-0.012812	0.9418	0.94117	0.999846	349	0	-0.012812
MSR1	5	0.87391	0.87351	0.999925	308	0	0.32341	0.18926	0.29364	0.999846	102	2	0.32341
SLC25A11	5	0.87742	0.87707	0.999925	309	0	0.050765	0.92546	0.92445	0.999846	340	0	0.050765
MAPKAPK2	5	0.88037	0.88	0.999925	310	0	0.29361	0.21091	0.32177	0.999846	113	2	0.29361
FAM49A	5	0.8823	0.88185	0.999925	311	0	0.037841	0.90684	0.90575	0.999846	328	0	0.037841
SRGAP1	5	0.88562	0.88519	0.999925	312	0	0.86247	0.00063331	0.0024853	0.13015	7	3	0.86247
GRK2	5	0.88887	0.88832	0.999925	313	0	0.18661	0.62938	0.63148	0.999846	221	1	0.18661
PAWR	5	0.89204	0.89132	0.999925	314	0	0.8267	0.0003673	0.0015489	0.116479	5	4	0.8267
SLC15A4	5	0.89249	0.89184	0.999925	315	0	0.032303	0.35246	0.43769	0.999846	150	1	0.032303
LCE5A	5	0.89294	0.89214	0.999925	316	0	0.0032158	0.81293	0.81132	0.999846	287	0	0.0032158
SLITRK6	5	0.89338	0.89257	0.999925	317	0	0.10398	0.37286	0.4488	0.999846	155	1	0.10398
RNF167	5	0.89775	0.89745	0.999925	318	0	0.27202	0.58271	0.59241	0.999846	209	1	0.27202
RAMP2	5	0.8986	0.8983	0.999925	319	0	-0.017411	0.44608	0.49313	0.999846	173	1	-0.017411
ATP2B1	5	0.89987	0.89959	0.999925	320	0	0.2004	0.82643	0.82562	0.999846	292	0	0.2004
ACVR1	5	0.90197	0.90128	0.999925	321	0	-0.0016057	0.12747	0.21847	0.999846	73	2	-0.0016057
MEX3C	5	0.90564	0.9046	0.999925	322	0	0.13461	0.74583	0.74514	0.999846	263	0	0.13461
TRAF2	5	0.90604	0.90497	0.999925	323	0	0.061203	0.91638	0.9155	0.999846	335	0	0.061203
CTSB	5	0.90803	0.90687	0.999925	324	0	0.33863	0.16017	0.25901	0.999846	87	1	0.33863
SNRPB	5	0.90921	0.90798	0.999925	325	0	0.19943	0.081016	0.16059	0.999846	55	1	0.19943
ULK1	5	0.91191	0.91113	0.999925	326	0	0.61439	0.013948	0.038365	0.686909	21	3	0.61439
SATB2	5	0.91229	0.91145	0.999925	327	0	0.29308	0.41038	0.4716	0.999846	163	1	0.29308
MCM7	5	0.91342	0.91244	0.999925	328	0	0.3748	0.66184	0.66126	0.999846	231	1	0.3748
PDCD10	5	0.91454	0.9137	0.999925	329	0	0.10632	0.037974	0.089923	0.983263	32	2	0.10632
SMARCC1	5	0.91747	0.91646	0.999925	330	0	0.78239	0.003351	0.01149	0.288015	15	3	0.78239
ATG7	5	0.92241	0.92142	0.999925	331	0	0.37403	0.23377	0.34937	0.999846	121	1	0.37403
INTS6L	5	0.92744	0.92647	0.999925	332	0	-0.04355	0.25922	0.37922	0.999846	129	1	-0.04355
RASAL2	5	0.92841	0.92745	0.999925	333	0	0.21424	0.25891	0.37889	0.999846	128	2	0.21424
TNFRSF10A	5	0.93189	0.93094	0.999925	334	0	0.17923	0.4737	0.51148	0.999846	180	1	0.17923
ESRRA	5	0.93312	0.93237	0.999925	335	0	0.13098	0.33729	0.42904	0.999846	144	1	0.13098
VPS35L	5	0.93373	0.93309	0.999925	336	0	0.30026	0.55975	0.57431	0.999846	202	1	0.30026
CCL23	5	0.93403	0.93339	0.999925	337	0	0.049056	0.068321	0.14482	0.999846	52	2	0.049056
PCP4L1	5	0.93844	0.93789	0.999925	338	0	0.47174	0.048032	0.11031	0.983263	40	3	0.47174
PIAS2	5	0.93901	0.93845	0.999925	339	0	-0.033764	0.52417	0.54737	0.999846	191	1	-0.033764
SNTG2	5	0.94014	0.93952	0.999925	340	0	0.17188	0.24916	0.36727	0.999846	125	2	0.17188
C1orf87	5	0.94342	0.94281	0.999925	341	0	0.24517	0.59834	0.6051	0.999846	214	1	0.24517
RAI1	5	0.94369	0.94302	0.999925	342	0	0.10456	0.54578	0.56355	0.999846	196	1	0.10456
CISD1	5	0.94395	0.94331	0.999925	343	0	0.23752	0.026127	0.06495	0.842115	29	2	0.23752
TEKT3	5	0.94448	0.94388	0.999925	344	0	0.030958	0.10209	0.18708	0.999846	61	2	0.030958
AQP8	5	0.94604	0.94556	0.999925	345	0	0.29192	0.43269	0.48495	0.999846	169	1	0.29192
PARS2	5	0.9463	0.94579	0.999925	346	0	0.26772	0.35808	0.44054	0.999846	151	1	0.26772
NFE2L2	5	0.94681	0.94626	0.999925	347	0	0.051346	0.64242	0.64311	0.999846	225	1	0.051346
ARHGEF7	5	0.94955	0.94905	0.999925	348	0	0.19318	0.83541	0.83459	0.999846	296	0	0.19318
PSG3	5	0.95287	0.95234	0.999925	349	0	0.20794	0.82709	0.82615	0.999846	293	0	0.20794
CHI3L2	5	0.95816	0.95745	0.999925	350	0	0.47409	0.045146	0.10431	0.983263	36	3	0.47409
SESN2	5	0.9594	0.95859	0.999925	351	0	0.58315	0.015023	0.040895	0.698927	22	3	0.58315
FRYL	5	0.96122	0.96054	0.999925	352	0	0.37724	0.055092	0.12381	0.983263	46	2	0.37724
ZNF281	5	0.96161	0.961	0.999925	353	0	0.068692	0.55421	0.56974	0.999846	200	1	0.068692
PPIAL4G	5	0.96219	0.96172	0.999925	354	0	0.18013	0.40689	0.46942	0.999846	162	1	0.18013
ASCL2	5	0.96315	0.96259	0.999925	355	0	0.023472	0.2026	0.31109	0.999846	109	2	0.023472
ADH6	5	0.96528	0.9647	0.999925	356	0	0.18505	0.3468	0.43452	0.999846	148	1	0.18505
FRMD6	5	0.96555	0.96494	0.999925	357	0	0.73009	0.004279	0.014289	0.335791	16	3	0.73009
AEBP2	5	0.96748	0.96715	0.999925	358	0	0.13837	0.11851	0.20769	0.999846	69	2	0.13837
OVOL2	5	0.97379	0.97324	0.999925	359	0	0.60399	0.0012816	0.0044974	0.153728	11	4	0.60399
NLK	5	0.97642	0.97598	0.999925	360	0	0.23641	0.26962	0.39209	0.999846	135	1	0.23641
RBM12B	5	0.97847	0.97799	0.999925	361	0	0.21075	0.019788	0.051154	0.769363	25	1	0.21075
MORC2	5	0.97908	0.97856	0.999925	362	0	0.15156	0.059148	0.13193	0.992097	50	2	0.15156
NUTM2B	5	0.97956	0.97901	0.999925	363	0	0.33805	0.22351	0.33702	0.999846	117	2	0.33805
DDIT4	5	0.97979	0.97926	0.999925	364	0	0.42118	0.057309	0.12844	0.985592	49	3	0.42118
XPO7	5	0.98256	0.9819	0.999925	365	0	0.43181	0.052168	0.11861	0.983263	44	3	0.43181
SLC27A6	5	0.98844	0.98775	0.999925	366	0	0.18835	0.28805	0.40256	0.999846	137	1	0.18835
GOLGA7	5	0.98938	0.9886	0.999925	367	0	0.39915	0.025012	0.062749	0.842115	28	2	0.39915
ATG10	5	0.99156	0.99073	0.999925	368	0	0.58712	0.0071014	0.023035	0.458999	18	3	0.58712
RBM26	5	0.9919	0.99118	0.999925	369	0	0.70668	0.00093565	0.0034017	0.13015	9	4	0.70668
ZGPAT	5	0.9963	0.99589	0.999925	370	0	0.55334	0.0031104	0.010733	0.288015	13	4	0.55334
MPHOSPH8	5	0.99736	0.99704	0.999925	371	0	0.33202	0.24808	0.36589	0.999846	124	2	0.33202
CBFB	5	0.99857	0.99831	0.999925	372	0	1.1369	6.3559e-06	1.4941e-05	0.005618	1	4	1.1369
CASP8	5	0.99902	0.99888	0.999925	373	0	0.90226	0.00022073	0.00097119	0.091292	4	4	0.90226
TNFRSF10B	5	0.99946	0.9994	0.999925	374	0	0.65588	0.00078407	0.0028937	0.13015	8	4	0.65588
BID	5	0.99959	0.99953	0.999925	375	0	0.47408	0.0071732	0.023194	0.458999	19	4	0.47408
EIF2AK4	5	0.99994	0.99993	0.999925	376	0	1.0313	5.8322e-05	0.00024404	0.04588	2	5	1.0313
