# Supplementary material for: Mechanisms of resistance to VHL loss-induced genetic and pharmacological vulnerabilities
Source: EMBO Mol Med. 2025 Dec 19;18(2):599–619. doi: 10.1038/s44321-025-00361-w (PMC12905196; doi:10.1038/s44321-025-00361-w)
Supplement: Supplementary file 8 — Source data Fig. 3 [file 44321_2025_361_MOESM8_ESM.zip › Figure 3/3H/plot out.rmd]

library(dplyr)
library(ggplot2)
library(ggrepel)
library(reshape2)


```{r}
c10<- read.table("C10RRA.gene_summary.txt",sep="",header = T)
c35<- read.table("C35RRA.gene_summary.txt",sep = "",header = T)

c10_1A<- read.table("C10_1ARRA.gene_summary.txt",sep = "",header = T)
c35_1A<- read.table("C35_1ARRA.gene_summary.txt",sep = "",header = T)

c10_3D<- read.table("c10_3DRRA.gene_summary.txt",sep = "",header = T)
c35_3D<- read.table("C35_3DRRA.gene_summary.txt",sep = "",header = T)
top<- read.csv("top.csv")
bottom<- read.csv("Bottom.csv")
ccRCC_mut<- read.csv("ccRCC_mut.csv")
non_essen<- read.csv("Non_essen.csv")

```

```{r}
c10_extract<- c10[,c(1,14)]
c35_extract<- c35[,c(1,14)]
colnames(c10_extract)<-c("gene","c10_de")
rownames(c10_extract)<-c10_extract$gene
colnames(c35_extract)<-c("gene","c35_de")
rownames(c35_extract)<-c35_extract$gene
c10_35_de<-merge(c10_extract,c35_extract,by="gene")
c10_35_top_label<- merge(c10_35_de,top,by="gene")
c10_35_bottom_label<- merge(c10_35_de,bottom, by="gene")
c10_35_ccRCC_mut_label<- merge(c10_35_de,ccRCC_mut, by="gene")
c10_35_non_essen_label<- merge(c10_35_de,non_essen, by="gene")

c10_35_de_label<-c10_35_de[c(126),]
c10_35_de_TNFpathway<- c10_35_de[c(148,26,44,337,61),]


```

```{r}
c10_1A_extract<- c10_1A[,c(1,14)]
c35_1A_extract<- c35_1A[,c(1,14)]
colnames(c10_1A_extract)<-c("gene","c10_1A_de")
rownames(c10_1A_extract)<-c10_1A_extract$gene
colnames(c35_1A_extract)<-c("gene","c35_1A_de")
rownames(c35_1A_extract)<-c35_1A_extract$gene
c10_c35_1A_de<-merge(c10_1A_extract,c35_1A_extract,by="gene")
c10_c35_1A_top_label<- merge(c10_c35_1A_de,top,by="gene")


c10_c35_1A_de_label<- c10_c35_1A_de[c(126),]
c10_c35_1A_de_TNFpathway<- c10_c35_1A_de[c(148,26,44,337,61),]

```


```{r}
c10_3D_extract<- c10_3D[,c(1,14)]
c35_3D_extract<- c35_3D[,c(1,14)]
colnames(c10_3D_extract)<-c("gene","c10_3D_de")
rownames(c10_3D_extract)<-c10_3D_extract$gene
colnames(c35_3D_extract)<-c("gene","c35_3D_de")
rownames(c35_3D_extract)<-c35_3D_extract$gene
c10_c35_3D_de<-merge(c10_3D_extract,c35_3D_extract,by="gene")

c10_c35_3D_de_label<- c10_c35_3D_de[c(61,44,337,119),]
c10_c35_3D_de_HIF1A_ARNT<- c10_c35_3D_de[c(148,26),]

```


```{r}
pdf(file = "RRA_C10_C35_FGFR1.pdf", onefile = TRUE, width = 4,height = 4,useDingbats = F)
q<-ggplot(c10_35_de,aes(x=c10_de,y=c35_de))+geom_hline(aes(yintercept=0))+geom_vline(aes(xintercept=0))+geom_point(col="gray")+labs(title = "RRA MUT10 and MUT35",x="MUT10 LFC",y="MUT35 LFC")+
  theme(plot.title = element_text(size = 10,face = "bold",color = "tomato"),
        axis.title.x = element_text(vjust = 10,size = 10),
        axis.title.y=element_text(size = 10),
        panel.background = element_rect(fill = "white"),
        panel.border = element_rect(colour = "black",fill = NA))+geom_label(aes(label=gene),size=2,data=c10_35_de_label,alpha=0.05)+xlim(c(-3.4,10.5))+ylim(c(-5.2,6))+geom_point(data=c10_35_de_label,aes(x=c10_de,y=c35_de),col="red")

print(q)
dev.off()

```


```{r}
pdf(file = "RRA_C10_C35_1A_FGFR1.pdf", onefile = TRUE, width = 4,height = 4,useDingbats = F)
q<-ggplot(c10_c35_1A_de,aes(x=c10_1A_de,y=c35_1A_de))+geom_hline(aes(yintercept=0))+geom_vline(aes(xintercept=0))+geom_point(col="gray")+labs(title = "RRA MUT10_1A and MUT35_1A",x="MUT10_1A LFC",y="MUT35_1A LFC")+
  theme(plot.title = element_text(size = 10,face = "bold",color = "tomato"),
        axis.title.x = element_text(vjust = 10,size = 10),
        axis.title.y=element_text(size = 10),
        panel.background = element_rect(fill = "white"),
        panel.border = element_rect(colour = "black",fill = NA))+geom_label(aes(label=gene),size=2,data=c10_c35_1A_de_label,alpha=0.05)+xlim(c(-3.4,10.5))+ylim(c(-5.2,6))+geom_point(data=c10_c35_1A_de_label,aes(x=c10_1A_de,y=c35_1A_de),col="red")
print(q)
dev.off()


```

merge c10,c35,c10_1A,c35_1A to extract HIF1A dependent gene
```{r}
c10_C35_c101A_c351A<- merge(c10_35_de,c10_c35_1A_de,by="gene")
c10_C35_c101A_c351A$c10_vs_1A<- c10_C35_c101A_c351A$c10_de - c10_C35_c101A_c351A$c10_1A_de
c10_C35_c101A_c351A$c35_vs_1A<- c10_C35_c101A_c351A$c35_de - c10_C35_c101A_c351A$c35_1A_de
c10_C35_c101A_c351A_filter<- c10_C35_c101A_c351A %>% filter (c10_vs_1A < -0.4 & c35_vs_1A < -0.4 & c10_de< -0.4 & c35_de< -0.4 & c10_1A_de > -0.65 & c35_1A_de > -0.65)

c10_C35_c101A_c351A_filter2<- c10_C35_c101A_c351A%>% filter (gene %in% c("HIF1A","ARNT"))
c10_C35_c101A_c351A_filter3<- merge(c10_C35_c101A_c351A_filter,c10_C35_c101A_c351A_filter2,all = T)

c10_C35_c101A_c351A_filter$ave<- (c10_C35_c101A_c351A_filter$c10_vs_1A+c10_C35_c101A_c351A_filter$c35_vs_1A)/2

write.csv(c10_C35_c101A_c351A_filter,"c10_c35_c101A_c351A_filter.csv")


c10_C35_c101A_c351A_HIF1Adep_top<- c10_C35_c101A_c351A %>% filter (c10_vs_1A> 0.3 &c35_vs_1A> 0.3 & c10_de> 0.8 & c35_de> 0.8)


```


heatmap plot out C10,C35,C10_1A,C35_1A HIF1A dependent gene
```{r}
require(RColorBrewer)
    require(ComplexHeatmap)
    require(circlize)
    require(digest)
    require(cluster)


c10_C35_c101A_c351A_filter3<- c10_C35_c101A_c351A_filter3[,c(1,2,3,4,5)]
colnames(c10_C35_c101A_c351A_filter3)<- c("gene","MUT10","MUT35","MUT10_1A","MUT35_1A")
rownames(c10_C35_c101A_c351A_filter3)<- c10_C35_c101A_c351A_filter3$gene
c10_C35_c101A_c351A_filter3_mat<- c10_C35_c101A_c351A_filter3[,c(2,3,4,5)]

pdf(file = "C10C35C10_1AC35_1A_heatmap_heatstandard.pdf", onefile = TRUE, width = 5,height = 5.5,useDingbats = F)
heat <- t(scale(t(c10_C35_c101A_c351A_filter3_mat)))

Q<- Heatmap(heat,name="Relative LFC",cluster_rows = T,cluster_columns = T,column_title = "Clones",column_names_side = "top",column_names_rot = 0,column_title_side = "top",row_names_gp = gpar(fontsize = 8),column_names_gp = gpar(fontsize = 8),column_names_centered = TRUE,row_names_side = "left")
print(Q)
dev.off()


```


HIF1A dependent 43 gene enricher analysis
```{r}

library(msigdbr)
library(magrittr)
library(clusterProfiler)

Gene_list<- c10_C35_c101A_c351A_filter$ave
names(Gene_list)<- c10_C35_c101A_c351A_filter$gene
GENE<- names(Gene_list)

m_t2g <- msigdbr(species = "Homo sapiens", category = "H") %>% 
  dplyr::select(gs_name, gene_symbol)
head(m_t2g)

em3<- enricher(GENE,TERM2GENE=m_t2g,pvalueCutoff = 0.5,qvalueCutoff = 0.5,minGSSize = 2)
df.em3<- as.data.frame(em3)

pdf(file = "HIF1A dependent37_heatplot1.pdf", onefile = TRUE, width = 6,height = 3,useDingbats = F)

p1 <- heatplot(em3,foldChange=Gene_list)

print(p1)
dev.off()

pdf(file = "HIF1A dependent37_cnetplot1.pdf", onefile = TRUE, width = 12,height = 8,useDingbats = F)
p3 <- cnetplot(em3, showCategory = 10,node_label="all",foldChange= Gene_list, circular = TRUE, colorEdge = TRUE)
print(p3)
dev.off()

?cnetplot()

```

HIF1A dependent 37 gene label plot out
```{r}
pdf(file = "RRA_C10_C35_1A_HIF1A37_.pdf", onefile = TRUE, width = 3,height = 3,useDingbats = F)
q<-ggplot(c10_c35_1A_de,aes(x=c10_1A_de,y=c35_1A_de))+geom_point(col="snow3",alpha=0.7)+labs(title = "MUT10_1A and MUT35_1A HIF1A37",x="",y="")+
  theme(plot.title = element_text(size = 10,face = "bold",color = "tomato"),
        axis.title.x = element_text(vjust = 10,size = 10),
        axis.title.y=element_text(size = 10),
        panel.background = element_rect(fill = "white"),
        panel.border = element_rect(colour = "black",fill = NA))+xlim(c(-3.4,10.5))+ylim(c(-5.2,6))+geom_point(data=c10_C35_c101A_c351A_filter,col="red")+geom_point(data=c10_C35_c101A_c351A_filter2,col="steelblue")

#+geom_label_repel(aes(label=gene),data=c10_C35_c101A_c351A_filter2,box.padding   = 0.3, point.padding = 0.3, segment.color = 'grey30',label.size= 0.1)
print(q)
dev.off()


pdf(file = "RRA_C10_C35_HIF1A37_.pdf", onefile = TRUE, width = 3,height = 3,useDingbats = F)
q<-ggplot(c10_35_de,aes(x=c10_de,y=c35_de))+geom_point(col="snow3",alpha=0.7)+labs(title = "MUT10 and MUT35 HIF1A37",x="",y="")+
  theme(plot.title = element_text(size = 10,face = "bold",color = "tomato"),
        axis.title.x = element_text(vjust = 10,size = 10),
        axis.title.y=element_text(size = 10),
        panel.background = element_rect(fill = "white"),
        panel.border = element_rect(colour = "black",fill = NA))+xlim(c(-3.4,10.5))+ylim(c(-5.2,6))+geom_point(data=c10_C35_c101A_c351A_filter,col="red")+geom_point(data=c10_C35_c101A_c351A_filter2,col="steelblue")

#+geom_label_repel(aes(label=gene),data=c10_C35_c101A_c351A_filter2,box.padding   = 0.3, point.padding = 0.3, segment.color = 'grey30',label.size= 0.1)
print(q)
dev.off()

```

top, bottom, non-essen gene label out
```{r}
pdf(file = "RRA_C10_C35_top.pdf", onefile = TRUE, width = 2,height = 2,useDingbats = F)
q<-ggplot(c10_35_de,aes(x=c10_de,y=c35_de))+geom_point(col="snow3",alpha=0.7)+labs(title = "MUT10 and MUT35 HIF1A37",x="",y="")+
  theme(plot.title = element_text(size = 10,face = "bold",color = "tomato"),
        axis.title.x = element_text(vjust = 10,size = 10),
        axis.title.y=element_text(size = 10),
        panel.background = element_rect(fill = "white"),
        panel.border = element_rect(colour = "black",fill = NA))+xlim(c(-3.4,10.5))+ylim(c(-5.2,6))+geom_point(data=c10_35_top_label,col="red")
print(q)
dev.off()

pdf(file = "RRA_C10_C35_bottom.pdf", onefile = TRUE, width = 2,height = 2,useDingbats = F)
q<-ggplot(c10_35_de,aes(x=c10_de,y=c35_de))+geom_point(col="snow3",alpha=0.7)+labs(title = "MUT10 and MUT35 HIF1A37",x="",y="")+
  theme(plot.title = element_text(size = 10,face = "bold",color = "tomato"),
        axis.title.x = element_text(vjust = 10,size = 10),
        axis.title.y=element_text(size = 10),
        panel.background = element_rect(fill = "white"),
        panel.border = element_rect(colour = "black",fill = NA))+xlim(c(-3.4,10.5))+ylim(c(-5.2,6))+geom_point(data=c10_35_bottom_label,col="red")
print(q)
dev.off()

pdf(file = "RRA_C10_C35_non-essen.pdf", onefile = TRUE, width = 2,height = 2,useDingbats = F)
q<-ggplot(c10_35_de,aes(x=c10_de,y=c35_de))+geom_point(col="snow3",alpha=0.7)+labs(title = "MUT10 and MUT35 HIF1A37",x="",y="")+
  theme(plot.title = element_text(size = 10,face = "bold",color = "tomato"),
        axis.title.x = element_text(vjust = 10,size = 10),
        axis.title.y=element_text(size = 10),
        panel.background = element_rect(fill = "white"),
        panel.border = element_rect(colour = "black",fill = NA))+xlim(c(-3.4,10.5))+ylim(c(-5.2,6))+geom_point(data=c10_35_non_essen_label,col="red")
print(q)
dev.off()

pdf(file = "RRA_C10_C35_ccRCC_mut.pdf", onefile = TRUE, width = 2,height = 2,useDingbats = F)
q<-ggplot(c10_35_de,aes(x=c10_de,y=c35_de))+geom_point(col="snow3",alpha=0.7)+labs(title = "MUT10 and MUT35 HIF1A37",x="",y="")+
  theme(plot.title = element_text(size = 10,face = "bold",color = "tomato"),
        axis.title.x = element_text(vjust = 10,size = 10),
        axis.title.y=element_text(size = 10),
        panel.background = element_rect(fill = "white"),
        panel.border = element_rect(colour = "black",fill = NA))+xlim(c(-3.4,10.5))+ylim(c(-5.2,6))+geom_point(data=c10_35_ccRCC_mut_label,col="red")
print(q)
dev.off()

```

top bottom ccRCC non essential in c10_1A C35_1A plot out
```{r}
pdf(file = "RRA_C10_C35_1A_top.pdf", onefile = TRUE, width = 2,height = 2,useDingbats = F)
q<-ggplot(c10_c35_1A_de,aes(x=c10_1A_de,y=c35_1A_de))+geom_point(col="gray")+labs(title = "MUT10 and MUT35 1A top",x="",y="")+
  theme(plot.title = element_text(size = 10,face = "bold",color = "tomato"),
        axis.title.x = element_text(vjust = 10,size = 10),
        axis.title.y=element_text(size = 10),
        panel.background = element_rect(fill = "white"),
        panel.border = element_rect(colour = "black",fill = NA))+xlim(c(-3.4,10.5))+ylim(c(-5.2,6))+geom_point(c10_c35_1A_top_label,col="red")
print(q)
dev.off()


```


top, bottom in c10_c35_1A_de
```{r}
pdf(file = "RRA_C10_C35_1A_top.pdf", onefile = TRUE, width = 3,height = 3,useDingbats = F)
q<-ggplot(c10_c35_1A_de,aes(x=c10_1A_de,y=c35_1A_de))+geom_point(col="gray")+labs(title = "MUT10_1A and MUT35_1A HIF1A37",x="",y="")+
  theme(plot.title = element_text(size = 10,face = "bold",color = "tomato"),
        axis.title.x = element_text(vjust = 10,size = 10),
        axis.title.y=element_text(size = 10),
        panel.background = element_rect(fill = "white"),
        panel.border = element_rect(colour = "black",fill = NA))+xlim(c(-3.4,10.5))+ylim(c(-5.2,6))+geom_point(data=c10_c35_1A_top_label,col="red")

#+geom_label_repel(aes(label=gene),data=c10_C35_c101A_c351A_filter2,box.padding   = 0.3, point.padding = 0.3, segment.color = 'grey30',label.size= 0.1)
print(q)
dev.off()


```


```{r}
pdf(file = "RRA_C10_C35_3D.pdf", onefile = TRUE, width = 3,height = 3,useDingbats = F)
q<-ggplot(c10_c35_3D_de,aes(x=c10_3D_de,y=c35_3D_de))+geom_point(col="gray")+labs(title = "MUT10 and MUT35 3D",x="",y="")+
  theme(plot.title = element_text(size = 10,face = "bold",color = "tomato"),
        axis.title.x = element_text(vjust = 10,size = 10),
        axis.title.y=element_text(size = 10),
        panel.background = element_rect(fill = "white"),
        panel.border = element_rect(colour = "black",fill = NA))+xlim(c(-2,4))+ylim(c(-2, 2))+geom_point(data=c10_c35_3D_de_label,col="steelblue")+geom_point(data=c10_c35_3D_de_HIF1A_ARNT,col="red")+geom_label_repel(aes(label=gene),data=c10_c35_3D_de_label,box.padding   = 0.3, point.padding = 0.3, segment.color = 'grey30',label.size= 0.1)
print(q)
dev.off()


```
