# Supplementary material for: Mechanisms of resistance to VHL loss-induced genetic and pharmacological vulnerabilities
Source: EMBO Mol Med. 2025 Dec 19;18(2):599–619. doi: 10.1038/s44321-025-00361-w (PMC12905196; doi:10.1038/s44321-025-00361-w)
Supplement: Supplementary file 8 — Source data Fig. 3 [file 44321_2025_361_MOESM8_ESM.zip › Figure 3/3H/C35RRA.gene_summary.txt]

id	num	neg|score	neg|p-value	neg|fdr	neg|rank	neg|goodsgrna	neg|lfc	pos|score	pos|p-value	pos|fdr	pos|rank	pos|goodsgrna	pos|lfc
PELP1	5	1.5989e-05	4.4824e-05	0.010768	1	5	-3.165	0.99998	0.99999	0.999985	376	0	-3.165
TIMM10	5	2.322e-05	7.4707e-05	0.010768	2	5	-5.1258	0.99998	0.99997	0.999985	375	0	-5.1258
VPS28	5	3.453e-05	0.00010459	0.010768	3	5	-2.1793	0.99994	0.99992	0.999985	373	0	-2.1793
RBM14	5	3.6451e-05	0.00011455	0.010768	4	5	-2.0876	0.99996	0.99996	0.999985	374	0	-2.0876
RPL15	5	8.3637e-05	0.00033369	0.021536	5	5	-2.5283	0.99992	0.99987	0.999985	372	0	-2.5283
MRPL4	5	8.8219e-05	0.00034365	0.021536	6	5	-3.0731	0.98609	0.98511	0.999985	325	0	-3.0731
NIP7	5	0.00011707	0.00048311	0.02595	7	5	-3.1652	0.99988	0.99985	0.999985	371	0	-3.1652
HDAC3	5	0.00024177	0.0010708	0.039326	8	5	-1.3717	0.99976	0.9997	0.999985	370	0	-1.3717
PHB	5	0.00024747	0.0011007	0.039326	9	5	-2.4882	0.99967	0.99964	0.999985	366	0	-2.4882
NEDD8	5	0.00030538	0.0013497	0.039326	10	5	-2.0935	0.99969	0.99965	0.999985	369	0	-2.0935
HMGCR	5	0.00031788	0.0013896	0.039326	11	5	-2.4502	0.99968	0.99965	0.999985	368	0	-2.4502
HSPA8	5	0.00032099	0.0013995	0.039326	12	5	-2.4423	0.99942	0.99935	0.999985	361	0	-2.4423
USP7	5	0.00032643	0.0013995	0.039326	13	5	-2.1277	0.99967	0.99964	0.999985	367	0	-2.1277
RPS20	5	0.00034863	0.0014892	0.039326	14	5	-2.9234	0.99965	0.99962	0.999985	365	0	-2.9234
NAT10	5	0.00036725	0.0015689	0.039326	15	5	-2.165	0.99963	0.99961	0.999985	364	0	-2.165
MCM7	5	0.00039665	0.001798	0.042252	16	5	-1.1559	0.9996	0.99957	0.999985	363	0	-1.1559
FDXR	5	0.00045523	0.0019872	0.042967	17	5	-2.7873	0.99569	0.99522	0.999985	344	0	-2.7873
MTOR	5	0.00047262	0.0020569	0.042967	18	5	-2.2896	0.99953	0.99949	0.999985	362	0	-2.2896
CRKL	5	0.00067649	0.0030132	0.055414	19	5	-2.0874	0.99836	0.99808	0.999985	354	0	-2.0874
PKMYT1	5	0.00071547	0.0031228	0.055414	20	5	-3.0967	0.99791	0.99765	0.999985	351	0	-3.0967
NOC4L	5	0.0007224	0.0031427	0.055414	21	5	-1.5697	0.99928	0.99917	0.999985	360	0	-1.5697
ERH	5	0.00077272	0.0032423	0.055414	22	5	-2.6314	0.99923	0.99911	0.999985	359	0	-2.6314
SARS2	5	0.0008479	0.0035411	0.05789	23	5	-3.2969	0.98049	0.97988	0.999985	317	0	-3.2969
WDR74	5	0.0010537	0.0044774	0.070147	24	5	-2.4715	0.99875	0.99851	0.999985	358	0	-2.4715
AQR	5	0.0011827	0.0049556	0.074532	25	5	-2.9891	0.98881	0.98806	0.999985	330	0	-2.9891
DDX20	5	0.0013291	0.0055732	0.080596	26	3	-1.3703	0.39096	0.39142	0.999985	97	0	-1.3703
GPI	5	0.0014619	0.0061011	0.08427	27	5	-0.8974	0.99854	0.99829	0.999985	357	0	-0.8974
PPAN-P2RY11	5	0.0015055	0.0063601	0.08427	28	5	-2.2572	0.99849	0.99826	0.999985	356	0	-2.2572
PI4KA	5	0.0015351	0.0064995	0.08427	29	5	-1.791	0.99846	0.99823	0.999985	355	0	-1.791
GET3	5	0.0017132	0.0072566	0.084765	30	5	-2.1513	0.98986	0.98906	0.999985	333	0	-2.1513
ELOC	5	0.0017641	0.0074558	0.084765	31	5	-2.8569	0.98193	0.98125	0.999985	321	0	-2.8569
MARS1	5	0.0017891	0.0075853	0.084765	32	5	-2.0507	0.99821	0.99797	0.999985	353	0	-2.0507
DHX33	5	0.00179	0.0075952	0.084765	33	5	-1.9791	0.99596	0.99553	0.999985	345	0	-1.9791
SART3	5	0.001806	0.007665	0.084765	34	5	-1.7772	0.99819	0.99796	0.999985	352	0	-1.7772
DDI2	5	0.0021724	0.0092288	0.098679	35	5	-1.8436	0.99783	0.9976	0.999985	350	0	-1.8436
ISCU	5	0.0022523	0.009448	0.098679	36	5	-2.2765	0.99775	0.99752	0.999985	349	0	-2.2765
PGK1	5	0.0023362	0.0097568	0.09915	37	5	-2.4212	0.98105	0.98041	0.999985	319	0	-2.4212
PPWD1	5	0.0024408	0.010095	0.099892	38	5	-0.97675	0.99756	0.99733	0.999985	348	0	-0.97675
MRPL28	5	0.0027384	0.01144	0.110295	39	5	-2.1284	0.98225	0.9815	0.999985	322	0	-2.1284
RPA3	5	0.0028101	0.011769	0.110627	40	4	-1.8713	0.75888	0.758	0.999985	222	0	-1.8713
ANKLE2	5	0.00294	0.012267	0.111445	41	4	-2.7137	0.7151	0.71317	0.999985	203	0	-2.7137
MDN1	5	0.0029952	0.012476	0.111445	42	4	-1.8809	0.94014	0.93952	0.999985	296	0	-1.8809
PWP2	5	0.0030732	0.012745	0.111445	43	4	-2.6179	0.88085	0.88042	0.999985	269	0	-2.6179
PGAM1	5	0.0032801	0.013562	0.115892	44	5	-2.6576	0.99322	0.99252	0.999985	337	0	-2.6576
GATAD2A	5	0.0036408	0.014867	0.12422	45	5	-0.80191	0.99636	0.99593	0.999985	347	0	-0.80191
AIFM1	5	0.003854	0.015753	0.128766	46	5	-1.4546	0.99615	0.99573	0.999985	346	0	-1.4546
EIF2S1	5	0.0043629	0.017536	0.137585	47	3	-2.4027	0.60723	0.60605	0.999985	166	0	-2.4027
INCENP	5	0.0044981	0.018014	0.137585	48	4	-2.4563	0.85625	0.85575	0.999985	261	0	-2.4563
MASTL	5	0.0045492	0.018234	0.137585	49	5	-1.5318	0.99251	0.99192	0.999985	335	0	-1.5318
CSNK2B	5	0.0046259	0.018483	0.137585	50	5	-1.8363	0.99537	0.99495	0.999985	343	0	-1.8363
DDX51	5	0.0047051	0.018662	0.137585	51	4	-1.6122	0.92937	0.9284	0.999985	289	0	-1.6122
TERF1	5	0.0049735	0.019429	0.138889	52	5	-1.3655	0.96998	0.96962	0.999985	312	0	-1.3655
PRPF3	5	0.0050363	0.019728	0.138889	53	5	-0.73083	0.99496	0.99448	0.999985	342	0	-0.73083
PARS2	5	0.0050839	0.019947	0.138889	54	4	-1.8853	0.83478	0.83395	0.999985	250	0	-1.8853
STT3A	5	0.0052722	0.020754	0.141172	55	5	-0.90697	0.99473	0.99416	0.999985	341	0	-0.90697
CCT3	5	0.0053527	0.021142	0.141172	56	5	-1.1303	0.99465	0.9941	0.999985	340	0	-1.1303
STAG2	5	0.0054343	0.021401	0.141172	57	5	-1.1192	0.99457	0.99401	0.999985	339	0	-1.1192
GTF3C5	5	0.0055584	0.021929	0.141973	58	5	-0.96916	0.99444	0.99392	0.999985	338	0	-0.96916
TRAPPC1	5	0.0056628	0.022278	0.141973	59	5	-1.5039	0.98182	0.98109	0.999985	320	0	-1.5039
EIF2S2	5	0.0070384	0.027368	0.170442	60	5	-2.3832	0.9792	0.97869	0.999985	316	0	-2.3832
HNRNPK	5	0.0072335	0.027945	0.170442	61	5	-1.6174	0.99277	0.99216	0.999985	336	0	-1.6174
MRPL46	5	0.0072694	0.028105	0.170442	62	5	-2.2741	0.99229	0.99165	0.999985	334	0	-2.2741
RNF25	5	0.0093802	0.035934	0.214464	63	5	-1.1019	0.98806	0.98736	0.999985	329	0	-1.1019
SNRPD2	5	0.01	0.038345	0.224067	64	5	-1.1459	0.97077	0.97045	0.999985	314	0	-1.1459
ALKBH8	5	0.010274	0.039331	0.224067	65	5	-1.335	0.98973	0.98894	0.999985	332	0	-1.335
MRPL21	5	0.010275	0.039331	0.224067	66	5	-0.99853	0.98751	0.98681	0.999985	328	0	-0.99853
ALG1	5	0.010657	0.040974	0.229946	67	4	-0.31648	0.80006	0.79923	0.999985	238	0	-0.31648
ACTL7A	5	0.01112	0.042498	0.234991	68	5	-0.29507	0.98888	0.98816	0.999985	331	0	-0.29507
DHX8	5	0.011328	0.043465	0.236851	69	5	-1.1772	0.97642	0.97598	0.999985	315	0	-1.1772
HSPE1-MOB4	5	0.012351	0.047061	0.252782	70	4	-1.1369	0.86717	0.86641	0.999985	264	0	-1.1369
IPO13	5	0.012733	0.048515	0.256372	71	5	-1.0677	0.98727	0.98646	0.999985	327	0	-1.0677
CCL23	5	0.012896	0.049093	0.256372	72	5	-0.48267	0.9871	0.98622	0.999985	326	0	-0.48267
POLD2	5	0.013891	0.05232	0.269483	73	4	-1.5587	0.93958	0.93898	0.999985	295	0	-1.5587
LIX1L	5	0.014529	0.054591	0.277381	74	5	-0.5799	0.98547	0.98451	0.999985	324	0	-0.5799
PGD	5	0.015193	0.057021	0.284275	75	4	-1.7329	0.93787	0.93738	0.999985	294	0	-1.7329
PSMD11	5	0.015316	0.05746	0.284275	76	4	-1.0843	0.90764	0.90649	0.999985	279	0	-1.0843
MRPS21	5	0.015813	0.058964	0.287927	77	4	-1.1107	0.92344	0.92238	0.999985	286	0	-1.1107
MCM6	5	0.016925	0.062699	0.302242	78	5	-1.4851	0.98308	0.98238	0.999985	323	0	-1.4851
APOA4	5	0.019285	0.070439	0.335253	79	5	-0.42039	0.98071	0.98016	0.999985	318	0	-0.42039
PMPCA	5	0.019788	0.072043	0.3386	80	4	-0.64743	0.95624	0.95573	0.999985	305	0	-0.64743
SNAPC1	5	0.022365	0.08035	0.372983	81	3	-1.4788	0.41038	0.41075	0.999985	101	0	-1.4788
SETD2	5	0.028148	0.099087	0.454348	82	4	-1.3073	0.95602	0.95542	0.999985	304	0	-1.3073
DTL	5	0.0286	0.1004	0.454831	83	4	-1.6555	0.95981	0.95894	0.999985	309	0	-1.6555
REST	5	0.029702	0.10395	0.465289	84	5	-0.92874	0.9703	0.96993	0.999985	313	0	-0.92874
TUBA1C	5	0.035392	0.11827	0.523177	85	4	-0.6549	0.94906	0.94862	0.999985	300	0	-0.6549
APOBEC1	5	0.038983	0.12658	0.553414	86	4	-1.1404	0.43775	0.43733	0.999985	110	0	-1.1404
KDM8	5	0.039684	0.12832	0.554587	87	4	-1.2886	0.90197	0.90128	0.999985	278	0	-1.2886
CKAP2	5	0.041899	0.1331	0.568714	88	4	-0.6113	0.95241	0.95181	0.999985	302	0	-0.6113
NCAPH	5	0.047629	0.14562	0.615221	89	4	-0.63904	0.92033	0.91939	0.999985	283	0	-0.63904
RIC8A	5	0.049513	0.14951	0.624615	90	4	-1.2008	0.94152	0.94086	0.999985	297	0	-1.2008
TRIM49B	5	0.054468	0.15988	0.660596	91	4	-0.53685	0.76058	0.75954	0.999985	223	0	-0.53685
BPIFA3	5	0.056583	0.16439	0.671857	92	4	-0.62243	0.31989	0.32064	0.999985	77	0	-0.62243
TUBB8	5	0.058124	0.16774	0.678164	93	3	-1.2082	0.74315	0.74252	0.999985	214	0	-1.2082
NUTM2B	5	0.06103	0.174	0.689236	94	4	-0.98178	0.95731	0.95667	0.999985	306	0	-0.98178
RAMAC	5	0.061624	0.17536	0.689236	95	4	-0.84705	0.95147	0.95093	0.999985	301	0	-0.84705
SKP1	5	0.061915	0.17598	0.689236	96	3	-0.93409	0.77465	0.77347	0.999985	230	0	-0.93409
PGS1	5	0.065443	0.18364	0.708572	97	4	-0.43418	0.93127	0.93035	0.999985	291	0	-0.43418
PQBP1	5	0.065937	0.18468	0.708572	98	4	-0.42151	0.82313	0.82183	0.999985	246	0	-0.42151
PBRM1	5	0.069039	0.19124	0.726308	99	4	-0.71146	0.6899	0.68826	0.999985	195	0	-0.71146
COL6A6	5	0.070094	0.1932	0.726423	100	4	-0.48597	0.44109	0.4408	0.999985	111	0	-0.48597
SLK	5	0.072962	0.19933	0.742074	101	4	-0.96174	0.95795	0.95724	0.999985	307	0	-0.96174
OSTC	5	0.074057	0.20175	0.743721	102	4	-0.65746	0.92378	0.92272	0.999985	287	0	-0.65746
GOLGA8R	5	0.077031	0.20764	0.757991	103	4	-0.75555	0.94553	0.94513	0.999985	299	0	-0.75555
THAP12	5	0.082426	0.2184	0.789596	104	4	-0.39776	0.86875	0.86807	0.999985	265	0	-0.39776
CABP5	5	0.085115	0.22317	0.796125	105	4	-0.988	0.78182	0.78083	0.999985	233	0	-0.988
ATM	5	0.085977	0.22497	0.796125	106	4	-0.75429	0.93523	0.93449	0.999985	292	0	-0.75429
PPA2	5	0.086836	0.22656	0.796125	107	4	-0.77117	0.84281	0.84185	0.999985	256	0	-0.77117
MRPL23	5	0.092175	0.23711	0.825479	108	4	-0.60613	0.94207	0.94144	0.999985	298	0	-0.60613
SNRPB	5	0.099353	0.25168	0.868175	109	4	-1.1134	0.91229	0.91145	0.999985	281	0	-1.1134
ADNP	5	0.10281	0.25894	0.879762	110	4	-0.36684	0.68781	0.68646	0.999985	193	0	-0.36684
SPRED1	5	0.10317	0.25972	0.879762	111	3	-0.14104	0.64475	0.64391	0.999985	181	0	-0.14104
SPINK9	5	0.11218	0.27715	0.92342	112	4	-0.47964	0.5358	0.53511	0.999985	141	0	-0.47964
GOLGA8M	5	0.1124	0.27752	0.92342	113	3	-0.93402	0.48631	0.48553	0.999985	124	0	-0.93402
CCNB2	5	0.11461	0.28152	0.928527	114	4	-0.13676	0.96122	0.96054	0.999985	310	0	-0.13676
CACNG2	5	0.11857	0.28961	0.946898	115	4	-0.33573	0.90999	0.9088	0.999985	280	0	-0.33573
RAB33B	5	0.1225	0.29705	0.962854	116	1	0.57094	0.51974	0.51894	0.999985	135	0	0.57094
KDM5D	5	0.13417	0.31842	0.999995	117	4	-0.212	0.48787	0.48703	0.999985	125	0	-0.212
SPATA6L	5	0.14132	0.33147	0.999995	118	4	-0.065368	0.83791	0.83709	0.999985	253	0	-0.065368
SNURF	5	0.14361	0.33591	0.999995	119	3	-0.62947	0.71217	0.70987	0.999985	202	0	-0.62947
CSDE1	5	0.14583	0.34016	0.999995	120	4	-0.17086	0.89945	0.8992	0.999985	277	0	-0.17086
PCGF1	5	0.14755	0.34316	0.999995	121	4	-0.37494	0.83604	0.83516	0.999985	252	0	-0.37494
MTIF2	5	0.14761	0.34328	0.999995	122	3	-0.6295	0.72754	0.726	0.999985	209	0	-0.6295
SLC27A6	5	0.1487	0.34533	0.999995	123	4	-0.2669	0.81223	0.81064	0.999985	244	0	-0.2669
RNF5	5	0.1516	0.35049	0.999995	124	4	-0.45106	0.83541	0.83459	0.999985	251	0	-0.45106
SMAD7	5	0.15508	0.35641	0.999995	125	4	-0.72128	0.38015	0.38035	0.999985	93	0	-0.72128
ZNF385D	5	0.15572	0.35756	0.999995	126	4	-0.1617	0.16478	0.16589	0.999985	42	0	-0.1617
CCNF	5	0.16273	0.3698	0.999995	127	3	-0.56494	0.86343	0.86287	0.999985	263	0	-0.56494
PIK3CA	5	0.16356	0.37121	0.999995	128	4	-0.32342	0.87441	0.87402	0.999985	268	0	-0.32342
FAM174B	5	0.16602	0.37536	0.999995	129	4	-0.38501	0.75717	0.75609	0.999985	220	0	-0.38501
GEMIN5	5	0.16788	0.3781	0.999995	130	4	-0.7384	0.95514	0.9545	0.999985	303	0	-0.7384
PCP4L1	5	0.1748	0.38936	0.999995	131	4	-0.074219	0.80586	0.8046	0.999985	240	0	-0.074219
PRAMEF5	5	0.18001	0.39826	0.999995	132	3	-0.52429	0.87391	0.87351	0.999985	267	0	-0.52429
GPM6A	5	0.1819	0.401	0.999995	133	4	-0.1692	0.79859	0.7978	0.999985	237	0	-0.1692
CPSF3	5	0.18386	0.40423	0.999995	134	4	-0.66713	0.83976	0.83902	0.999985	255	0	-0.66713
RHEB	5	0.18521	0.4064	0.999995	135	4	-0.16451	0.96573	0.9651	0.999985	311	0	-0.16451
BAP1	5	0.18717	0.40979	0.999995	136	4	-0.18545	0.95879	0.95806	0.999985	308	0	-0.18545
FGFR1	5	0.19121	0.41462	0.999995	137	3	-0.62684	0.42931	0.42893	0.999985	107	0	-0.62684
CCR5	5	0.19884	0.42346	0.999995	138	3	-0.4553	0.89817	0.89789	0.999985	276	0	-0.4553
ADAM21	5	0.20363	0.42878	0.999995	139	3	-0.12055	0.73772	0.73698	0.999985	211	0	-0.12055
TFDP2	5	0.21614	0.442	0.999995	140	2	0.060194	0.78103	0.78	0.999985	232	0	0.060194
OPN1LW	5	0.2209	0.44712	0.999995	141	3	-0.38124	0.80443	0.80332	0.999985	239	0	-0.38124
WDR55	5	0.22656	0.45349	0.999995	142	3	-0.38428	0.63297	0.63207	0.999985	176	0	-0.38428
GIMAP5	5	0.22738	0.45433	0.999995	143	3	-0.48993	0.74135	0.74066	0.999985	213	0	-0.48993
NFE2L2	5	0.23734	0.46442	0.999995	144	3	-0.274	0.72566	0.72401	0.999985	208	0	-0.274
BPIFB6	5	0.23973	0.46672	0.999995	145	3	-0.10406	0.38377	0.38391	0.999985	95	0	-0.10406
CLEC18C	5	0.2566	0.48407	0.999995	146	3	-0.23401	0.88562	0.88519	0.999985	271	0	-0.23401
GIT2	5	0.25745	0.48496	0.999995	147	3	-0.52266	0.62938	0.62849	0.999985	174	0	-0.52266
UBAP2L	5	0.25917	0.48653	0.999995	148	3	-0.34293	0.60597	0.60489	0.999985	165	0	-0.34293
SNTG2	5	0.26002	0.48741	0.999995	149	3	-0.38185	0.28602	0.28698	0.999985	70	0	-0.38185
TCEAL9	5	0.26109	0.48871	0.999995	150	3	-0.056424	0.67612	0.67496	0.999985	189	0	-0.056424
ELK4	5	0.27639	0.50487	0.999995	151	2	0.62303	0.53867	0.53796	0.999985	143	0	0.62303
ZNF35	5	0.28269	0.51162	0.999995	152	3	-0.30812	0.92579	0.92486	0.999985	288	0	-0.30812
ATOH1	5	0.28358	0.51256	0.999995	153	3	-0.39614	0.83352	0.83258	0.999985	248	0	-0.39614
SCGB2A2	5	0.28624	0.51532	0.999995	154	3	-0.19923	0.89645	0.89596	0.999985	275	0	-0.19923
ALX3	5	0.29411	0.5232	0.999995	155	3	-0.041135	0.70523	0.70317	0.999985	198	0	-0.041135
CPD	5	0.30148	0.53078	0.999995	156	3	-0.35866	0.37834	0.37854	0.999985	92	0	-0.35866
LRBA	5	0.30511	0.53413	0.999995	157	3	-0.26947	0.39985	0.40023	0.999985	98	0	-0.26947
ELMSAN1	5	0.3124	0.54148	0.999995	158	3	-0.093907	0.55281	0.55191	0.999985	147	0	-0.093907
ADGRF4	5	0.31959	0.54861	0.999995	159	3	-0.08008	0.86234	0.862	0.999985	262	0	-0.08008
NPNT	5	0.32621	0.55522	0.999995	160	3	-0.25529	0.45104	0.4505	0.999985	115	0	-0.25529
VPS35L	5	0.33085	0.5602	0.999995	161	3	-0.31402	0.73954	0.73884	0.999985	212	0	-0.31402
STAT3	5	0.34489	0.57442	0.999995	162	3	-0.19614	0.67827	0.67694	0.999985	190	0	-0.19614
ATE1	5	0.3655	0.59497	0.999995	163	3	-0.047133	0.7865	0.78576	0.999985	234	0	-0.047133
PTPN12	5	0.36576	0.59526	0.999995	164	3	-0.063143	0.64591	0.64506	0.999985	182	0	-0.063143
JADE3	5	0.38113	0.61036	0.999995	165	3	-0.3996	0.89338	0.89257	0.999985	274	0	-0.3996
ZGPAT	5	0.38233	0.61136	0.999995	166	2	0.0028052	0.7102	0.70806	0.999985	200	0	0.0028052
TP53I13	5	0.38499	0.61418	0.999995	167	3	-0.12131	0.1249	0.12488	0.999985	29	0	-0.12131
PPM1G	5	0.38693	0.61599	0.999995	168	3	-0.058883	0.84522	0.84445	0.999985	257	0	-0.058883
HMCN1	5	0.39469	0.62408	0.999995	169	3	-0.2974	0.88373	0.8833	0.999985	270	0	-0.2974
OLFML2B	5	0.39663	0.62618	0.999995	170	3	-0.26699	0.76395	0.76279	0.999985	225	0	-0.26699
B3GNT6	5	0.3969	0.6265	0.999995	171	2	0.33138	0.76729	0.76595	0.999985	227	0	0.33138
FBN2	5	0.40248	0.63186	0.999995	172	3	-0.21368	0.92969	0.92888	0.999985	290	0	-0.21368
AQP8	5	0.40697	0.63635	0.999995	173	2	0.065425	0.74936	0.7488	0.999985	217	0	0.065425
ZNF714	5	0.40736	0.63677	0.999995	174	3	-0.308	0.69815	0.69628	0.999985	196	0	-0.308
SEC23IP	5	0.40809	0.63737	0.999995	175	3	-0.056145	0.2032	0.20417	0.999985	50	0	-0.056145
CISD1	5	0.42011	0.6493	0.999995	176	3	-0.071581	0.45759	0.45677	0.999985	116	0	-0.071581
WNK3	5	0.42207	0.65118	0.999995	177	3	-0.058358	0.75632	0.7553	0.999985	219	0	-0.058358
MRTFB	5	0.42798	0.65705	0.999995	178	3	-0.11338	0.80942	0.80783	0.999985	242	0	-0.11338
TASOR	5	0.42816	0.65723	0.999995	179	2	0.033632	0.75803	0.75705	0.999985	221	0	0.033632
CHI3L2	5	0.43192	0.66082	0.999995	180	3	-0.081991	0.75459	0.75369	0.999985	218	0	-0.081991
CDKN2A	5	0.43489	0.66361	0.999995	181	3	-0.17388	0.61597	0.61478	0.999985	170	0	-0.17388
RBM12B	5	0.43983	0.66779	0.999995	182	3	-0.0073059	0.79034	0.78936	0.999985	236	0	-0.0073059
CFAP126	5	0.44082	0.66882	0.999995	183	3	-0.11548	0.81706	0.81572	0.999985	245	0	-0.11548
ZNF800	5	0.44577	0.67381	0.999995	184	3	-0.087729	0.31006	0.31049	0.999985	75	0	-0.087729
TMOD3	5	0.45568	0.68319	0.999995	185	3	-0.00024018	0.53435	0.53375	0.999985	140	0	-0.00024018
ZNF564	5	0.45866	0.68619	0.999995	186	3	-0.13679	0.81083	0.8092	0.999985	243	0	-0.13679
FADD	5	0.46363	0.69073	0.999995	187	3	-0.073363	0.80658	0.80518	0.999985	241	0	-0.073363
SATB2	5	0.47259	0.69926	0.999995	188	3	-0.07482	0.71607	0.71424	0.999985	204	0	-0.07482
KDM5C	5	0.4767	0.70272	0.999995	189	2	0.33221	0.68886	0.6874	0.999985	194	0	0.33221
SETDB1	5	0.47956	0.70548	0.999995	190	3	-0.023733	0.83915	0.83838	0.999985	254	0	-0.023733
STARD4	5	0.48255	0.70805	0.999995	191	3	-0.095195	0.59834	0.59762	0.999985	162	0	-0.095195
DIPK1C	5	0.48654	0.71172	0.999995	192	3	-0.032151	0.68254	0.68119	0.999985	192	0	-0.032151
ATF7IP	5	0.48853	0.71354	0.999995	193	3	-0.063501	0.8511	0.85037	0.999985	259	0	-0.063501
CD53	5	0.49085	0.71577	0.999995	194	2	0.038887	0.91927	0.91838	0.999985	282	0	0.038887
AXIN2	5	0.49252	0.7172	0.999995	195	2	0.51293	0.52855	0.52796	0.999985	138	0	0.51293
NMNAT3	5	0.49751	0.72168	0.999995	196	3	-0.025647	0.83415	0.83328	0.999985	249	0	-0.025647
KCNJ8	5	0.49842	0.72267	0.999995	197	2	0.49557	0.74671	0.74615	0.999985	216	0	0.49557
CREB3L2	5	0.50058	0.7244	0.999995	198	2	0.16293	0.72471	0.72296	0.999985	207	0	0.16293
BPIFA1	5	0.51026	0.72924	0.999995	199	2	0.60021	0.71704	0.71523	0.999985	205	0	0.60021
CD180	5	0.51133	0.72982	0.999995	200	2	0.34896	0.83225	0.83128	0.999985	247	0	0.34896
ABHD11	5	0.51774	0.73307	0.999995	201	2	0.30484	0.66407	0.6631	0.999985	187	0	0.30484
CACNG3	5	0.5227	0.73538	0.999995	202	1	0.012182	0.70221	0.70026	0.999985	197	0	0.012182
ADAM20	5	0.53154	0.73984	0.999995	203	2	0.22268	0.54152	0.54086	0.999985	144	0	0.22268
TXNIP	5	0.53471	0.7417	0.999995	204	2	0.0031299	0.74494	0.74438	0.999985	215	0	0.0031299
NLK	5	0.54295	0.74592	0.999995	205	2	0.026411	0.92103	0.92013	0.999985	284	0	0.026411
MSR1	5	0.54312	0.74602	0.999995	206	2	0.61819	0.62697	0.62617	0.999985	173	0	0.61819
SESN2	5	0.55562	0.75246	0.999995	207	2	0.018163	0.59188	0.5909	0.999985	159	0	0.018163
BCL2A1	5	0.56903	0.7595	0.999995	208	2	0.029858	0.87289	0.87239	0.999985	266	0	0.029858
RPRD2	5	0.57068	0.76039	0.999995	209	1	0.56653	0.57873	0.57816	0.999985	156	0	0.56653
SGTB	5	0.57203	0.76111	0.999995	210	2	0.22622	0.76479	0.76354	0.999985	226	0	0.22622
FAM49A	5	0.58227	0.76656	0.999995	211	2	0.314	0.59577	0.59497	0.999985	161	0	0.314
LRRC72	5	0.5853	0.76797	0.999995	212	2	0.35601	0.65735	0.65695	0.999985	185	0	0.35601
SLC15A4	5	0.58631	0.76854	0.999995	213	2	0.54574	0.55699	0.55629	0.999985	149	0	0.54574
GORASP2	5	0.58933	0.77003	0.999995	214	2	0.49275	0.77384	0.77257	0.999985	229	0	0.49275
C1orf87	5	0.59033	0.77047	0.999995	215	2	0.070005	0.78727	0.78654	0.999985	235	0	0.070005
ACVR1	5	0.59933	0.77519	0.999995	216	2	0.46256	0.5093	0.50884	0.999985	131	0	0.46256
SLITRK2	5	0.61021	0.78061	0.999995	217	2	0.16177	0.12728	0.12729	0.999985	30	0	0.16177
EIF2AK4	5	0.61099	0.78101	0.999995	218	1	0.60809	0.59318	0.59224	0.999985	160	0	0.60809
CELF1	5	0.62576	0.78905	0.999995	219	2	0.97186	0.25712	0.25791	0.999985	63	0	0.97186
XPO7	5	0.6258	0.7891	0.999995	220	2	0.49593	0.40338	0.40362	0.999985	99	0	0.49593
MCTP2	5	0.62966	0.79106	0.999995	221	2	0.019894	0.47211	0.47148	0.999985	118	0	0.019894
FCGR3B	5	0.63297	0.79286	0.999995	222	2	0.055555	0.52709	0.52656	0.999985	137	0	0.055555
CAPSL	5	0.64394	0.79874	0.999995	223	2	0.66005	0.26755	0.2685	0.999985	67	0	0.66005
CLCN7	5	0.65052	0.80261	0.999995	224	1	0.73862	0.18756	0.18821	0.999985	47	0	0.73862
NRL	5	0.65166	0.8032	0.999995	225	1	0.25353	0.48004	0.47929	0.999985	120	0	0.25353
SLC25A11	5	0.65735	0.80651	0.999995	226	1	0.59748	0.42248	0.42216	0.999985	104	0	0.59748
OVOL2	5	0.65889	0.80728	0.999995	227	2	0.061744	0.70623	0.70408	0.999985	199	0	0.061744
USP53	5	0.65982	0.8077	0.999995	228	2	0.13274	0.21204	0.21307	0.999985	53	0	0.13274
MAGEC1	5	0.66407	0.81001	0.999995	229	2	0.3613	0.72848	0.72682	0.999985	210	0	0.3613
C8B	5	0.66716	0.81174	0.999995	230	2	0.070083	0.64242	0.64148	0.999985	180	0	0.070083
PSG3	5	0.69713	0.82853	0.999995	231	1	0.13163	0.35621	0.35684	0.999985	87	0	0.13163
RBL2	5	0.70614	0.83326	0.999995	232	2	0.15309	0.21423	0.21516	0.999985	54	0	0.15309
CDX2	5	0.71634	0.83943	0.999995	233	2	0.36287	0.48475	0.48401	0.999985	123	0	0.36287
BMPR2	5	0.71802	0.84042	0.999995	234	2	0.63206	0.31401	0.31457	0.999985	76	0	0.63206
SRSF6	5	0.72137	0.84262	0.999995	235	2	0.6581	0.088449	0.088329	0.999985	20	1	0.6581
PHETA1	5	0.72469	0.84464	0.999995	236	2	0.25857	0.84641	0.8455	0.999985	258	0	0.25857
INTS6L	5	0.72634	0.84575	0.999995	237	2	0.18314	0.57068	0.56998	0.999985	152	0	0.18314
BTNL3	5	0.72799	0.84693	0.999995	238	2	0.17699	0.71118	0.70905	0.999985	201	0	0.17699
IFFO2	5	0.72881	0.84742	0.999995	239	2	0.28868	0.22514	0.22708	0.999985	57	0	0.28868
ATF7IP2	5	0.73589	0.85189	0.999995	240	2	0.49504	0.098285	0.09832	0.999985	22	1	0.49504
ESRRA	5	0.73615	0.85215	0.999995	241	2	0.20462	0.49098	0.49021	0.999985	127	0	0.20462
MPHOSPH8	5	0.74259	0.85598	0.999995	242	2	0.43001	0.66072	0.65977	0.999985	186	0	0.43001
RUNX1	5	0.74338	0.85651	0.999995	243	2	0.51758	0.26339	0.26409	0.999985	66	0	0.51758
GALNT17	5	0.75285	0.86225	0.999995	244	2	0.064577	0.76312	0.76192	0.999985	224	0	0.064577
HBD	5	0.75459	0.8634	0.999995	245	2	0.42787	0.5123	0.51164	0.999985	132	0	0.42787
PIP4K2B	5	0.75546	0.86391	0.999995	246	1	0.3458	0.64125	0.64027	0.999985	179	0	0.3458
PPIAL4G	5	0.75751	0.86511	0.999995	247	2	0.67581	0.55421	0.55329	0.999985	148	0	0.67581
ZBTB21	5	0.76143	0.86758	0.999995	248	1	0.83138	0.43607	0.43563	0.999985	109	0	0.83138
PIAS2	5	0.76212	0.86806	0.999995	249	2	0.51669	0.058425	0.058795	0.999985	14	1	0.51669
BTAF1	5	0.76479	0.86983	0.999995	250	1	0.69468	0.65166	0.651	0.999985	184	0	0.69468
RP9	5	0.76729	0.87139	0.999995	251	1	0.17399	0.35434	0.35501	0.999985	86	0	0.17399
TBK1	5	0.76894	0.8724	0.999995	252	1	0.60051	0.53001	0.52958	0.999985	139	0	0.60051
NMT1	5	0.77119	0.87382	0.999995	253	2	0.38475	0.56933	0.56881	0.999985	151	0	0.38475
SLC2A9	5	0.77945	0.87904	0.999995	254	1	0.66964	0.48161	0.48098	0.999985	121	0	0.66964
TATDN3	5	0.78005	0.87944	0.999995	255	2	0.67417	0.17167	0.17268	0.999985	44	0	0.67417
PHF12	5	0.78078	0.87974	0.999995	256	2	0.40746	0.5472	0.54632	0.999985	146	0	0.40746
ACTL7B	5	0.78224	0.88073	0.999995	257	2	0.23709	0.72376	0.72194	0.999985	206	0	0.23709
CHRM3	5	0.78727	0.8841	0.999995	258	1	0.54664	0.48943	0.48847	0.999985	126	0	0.54664
RAI1	5	0.79014	0.88596	0.999995	259	2	0.019203	0.63416	0.63337	0.999985	177	0	0.019203
MYH9	5	0.79227	0.88741	0.999995	260	2	1.1098	0.29411	0.29476	0.999985	71	0	1.1098
TNFRSF10A	5	0.79262	0.88763	0.999995	261	1	0.83646	0.58666	0.58578	0.999985	157	0	0.83646
GOLGA7	5	0.79298	0.88789	0.999995	262	2	1.1195	0.30808	0.30865	0.999985	74	0	1.1195
CUL4B	5	0.79438	0.88878	0.999995	263	2	0.53538	0.62455	0.6239	0.999985	172	0	0.53538
CLEC1B	5	0.79487	0.88921	0.999995	264	2	0.099642	0.58928	0.5884	0.999985	158	0	0.099642
PAWR	5	0.79788	0.8915	0.999995	265	2	0.054721	0.8916	0.89096	0.999985	273	0	0.054721
SECISBP2L	5	0.80006	0.89282	0.999995	266	1	0.2593	0.48318	0.48238	0.999985	122	0	0.2593
ACSS1	5	0.80271	0.89449	0.999995	267	2	0.36754	0.30212	0.30266	0.999985	73	0	0.36754
SLC38A4	5	0.80544	0.89619	0.999995	268	2	0.025773	0.37286	0.37283	0.999985	90	0	0.025773
MC3R	5	0.82839	0.90466	0.999995	269	1	0.17643	0.5774	0.57682	0.999985	155	0	0.17643
ZNF395	5	0.83289	0.90591	0.999995	270	1	0.19832	0.38557	0.38568	0.999985	96	0	0.19832
LCE5A	5	0.83352	0.90607	0.999995	271	1	0.20393	0.67286	0.67162	0.999985	188	0	0.20393
UBE2Q1	5	0.83915	0.90774	0.999995	272	1	0.33985	0.45922	0.45839	0.999985	117	0	0.33985
TLCD2	5	0.8416	0.90846	0.999995	273	1	0.40241	0.49561	0.4948	0.999985	128	0	0.40241
DNTTIP1	5	0.84462	0.90931	0.999995	274	1	0.20182	0.85341	0.85274	0.999985	260	0	0.20182
SLC29A4	5	0.84877	0.9104	0.999995	275	1	0.53031	0.3296	0.33043	0.999985	81	0	0.53031
RBM7	5	0.85284	0.91154	0.999995	276	1	0.75338	0.24658	0.24757	0.999985	60	0	0.75338
CTSB	5	0.8618	0.91435	0.999995	277	1	0.34134	0.59962	0.59877	0.999985	163	0	0.34134
AHDC1	5	0.86343	0.91476	0.999995	278	1	0.71753	0.62211	0.62127	0.999985	171	0	0.71753
FAM9B	5	0.86558	0.91533	0.999995	279	1	0.37451	0.67934	0.67798	0.999985	191	0	0.37451
EIF3L	5	0.86875	0.91639	0.999995	280	1	1.2245	0.12011	0.12022	0.999985	27	1	1.2245
SLC25A43	5	0.8734	0.91793	0.999995	281	1	0.63405	0.63058	0.6296	0.999985	175	0	0.63405
TEKT3	5	0.87391	0.91805	0.999995	282	1	0.18654	0.92276	0.92175	0.999985	285	0	0.18654
METTL18	5	0.87742	0.91915	0.999995	283	1	0.77362	0.3655	0.36534	0.999985	89	0	0.77362
FNIP2	5	0.87791	0.91935	0.999995	284	1	0.23911	0.88979	0.88911	0.999985	272	0	0.23911
DPF2	5	0.87988	0.91992	0.999995	285	1	1.1038	0.0058207	0.010643	0.400187	10	2	1.1038
ADH6	5	0.8916	0.92387	0.999995	286	1	0.3235	0.57606	0.57535	0.999985	154	0	0.3235
DIS3L2	5	0.90029	0.92726	0.999995	287	1	0.68456	0.64822	0.6474	0.999985	183	0	0.68456
OSTM1	5	0.90155	0.92763	0.999995	288	1	1.043	0.34301	0.34391	0.999985	83	0	1.043
TMEM189-UBE2V1	5	0.90197	0.92777	0.999995	289	1	0.098871	0.93641	0.93585	0.999985	293	0	0.098871
SLITRK6	5	0.91267	0.93234	0.999995	290	1	0.58713	0.57203	0.57132	0.999985	153	0	0.58713
RAMP2	5	0.91342	0.93263	0.999995	291	1	0.31394	0.23806	0.23945	0.999985	59	0	0.31394
TXNDC17	5	0.92276	0.93666	0.999995	292	1	1.2638	0.41386	0.41406	0.999985	102	0	1.2638
KHDC4	5	0.92776	0.93929	0.999995	293	1	1.0304	0.022403	0.025664	0.804151	12	1	1.0304
RBM26	5	0.92873	0.93974	0.999995	294	1	0.71866	0.048243	0.04978	0.999985	13	1	0.71866
ERVV-2	5	0.93033	0.94053	0.999995	295	1	0.10717	0.60974	0.60851	0.999985	168	0	0.10717
ALS2	5	0.93343	0.94229	0.999995	296	1	0.49833	0.41905	0.41894	0.999985	103	0	0.49833
TSC1	5	0.93433	0.94284	0.999995	297	1	2.5196	0.00010403	0.00023408	0.014669	6	3	2.5196
ZNF281	5	0.93641	0.94414	0.999995	298	1	0.777	0.32379	0.32422	0.999985	79	0	0.777
ARL6	5	0.93901	0.94572	0.999995	299	1	0.99054	0.06852	0.068506	0.999985	16	1	0.99054
CCT8L2	5	0.93958	0.9461	0.999995	300	1	0.33479	0.20542	0.20658	0.999985	51	0	0.33479
OPTN	5	0.94757	0.95119	0.999995	301	1	0.5859	0.35808	0.35848	0.999985	88	0	0.5859
CBFB	5	0.9504	0.95318	0.999995	302	1	0.36183	0.13678	0.13675	0.999985	34	0	0.36183
UBR5	5	0.9504	0.95318	0.999995	303	1	0.23844	0.44276	0.44217	0.999985	112	0	0.23844
CNOT11	5	0.9531	0.95498	0.999995	304	1	0.67722	0.21642	0.21735	0.999985	55	0	0.67722
MEX3C	5	0.95491	0.95622	0.999995	305	1	1.2915	0.19653	0.19772	0.999985	48	0	1.2915
CAB39	5	0.95536	0.95662	0.999995	306	1	3.031	2.1702e-05	2.4902e-05	0.003121	3	3	3.031
SYNGR2	5	0.95602	0.95702	0.999995	307	1	0.85466	0.51678	0.51628	0.999985	134	0	0.85466
CD34	5	0.9571	0.95784	0.999995	308	1	0.20829	0.53723	0.5365	0.999985	142	0	0.20829
BPIFC	5	0.96315	0.96295	0.999995	309	1	0.34582	0.63772	0.63673	0.999985	178	0	0.34582
SMARCC1	5	0.96464	0.96422	0.999995	310	1	1.4218	0.095834	0.095909	0.999985	21	1	1.4218
RNF167	5	0.96555	0.96508	0.999995	311	1	0.89207	0.60849	0.60717	0.999985	167	0	0.89207
ATG4B	5	0.96609	0.96558	0.999995	312	1	0.97339	0.060957	0.061434	0.999985	15	1	0.97339
SPRR3	5	0.96765	0.96737	0.999995	313	1	0.41375	0.37651	0.37662	0.999985	91	0	0.41375
ZNF148	5	0.96816	0.96795	0.999995	314	1	0.33692	0.44774	0.44744	0.999985	114	0	0.33692
TADA1	5	0.96916	0.96885	0.999995	315	0	0.34366	0.47846	0.47776	0.999985	119	0	0.34366
AWAT1	5	0.96949	0.96912	0.999995	316	0	0.36059	0.29612	0.29683	0.999985	72	0	0.36059
MAPKAPK2	5	0.96998	0.96962	0.999995	317	0	0.52556	0.77303	0.7717	0.999985	228	0	0.52556
ARHGEF7	5	0.97014	0.9698	0.999995	318	0	1.3632	0.25292	0.25363	0.999985	62	0	1.3632
NRIP1	5	0.97062	0.97024	0.999995	319	0	0.8769	0.13914	0.1392	0.999985	35	0	0.8769
MORC2	5	0.97093	0.97057	0.999995	320	0	0.36421	0.49868	0.49805	0.999985	129	0	0.36421
ZNF221	5	0.97171	0.9713	0.999995	321	0	0.45004	0.78024	0.77938	0.999985	231	0	0.45004
RB1	5	0.97336	0.97283	0.999995	322	0	0.71117	0.51529	0.51467	0.999985	133	0	0.71117
BMP15	5	0.97408	0.97361	0.999995	323	0	0.28946	0.44608	0.44561	0.999985	113	0	0.28946
SAP30	5	0.97562	0.97521	0.999995	324	0	0.39592	0.33345	0.33441	0.999985	82	0	0.39592
PTEN	5	0.97589	0.97549	0.999995	325	0	0.37523	0.16248	0.16351	0.999985	41	0	0.37523
ZNF740	5	0.97655	0.97609	0.999995	326	0	0.28359	0.60344	0.60271	0.999985	164	0	0.28359
TSC2	5	0.97682	0.97646	0.999995	327	0	2.8713	5.5078e-05	0.00014443	0.010861	5	3	2.8713
ASCL2	5	0.97695	0.97662	0.999995	328	0	0.43206	0.54295	0.54233	0.999985	145	0	0.43206
TSC22D2	5	0.97785	0.97746	0.999995	329	0	1.2157	0.10804	0.10805	0.999985	25	1	1.2157
RAB20	5	0.97872	0.97819	0.999995	330	0	0.32575	0.26131	0.26197	0.999985	65	0	0.32575
CBX1	5	0.98105	0.98041	0.999995	331	0	0.58603	0.55975	0.55929	0.999985	150	0	0.58603
CUX1	5	0.98256	0.9819	0.999995	332	0	1.2916	0.4259	0.42552	0.999985	105	0	1.2916
L1CAM	5	0.98318	0.98245	0.999995	333	0	0.33559	0.38196	0.38221	0.999985	94	0	0.33559
FRMD6	5	0.98397	0.98325	0.999995	334	0	0.58887	0.1415	0.14179	0.999985	36	0	0.58887
SLC15A1	5	0.98583	0.98489	0.999995	335	0	0.31682	0.61349	0.61246	0.999985	169	0	0.31682
TRAF3	5	0.986	0.98505	0.999995	336	0	0.94043	0.43269	0.43243	0.999985	108	0	0.94043
BLVRA	5	0.98609	0.98511	0.999995	337	0	0.88689	0.40864	0.40905	0.999985	100	0	0.88689
ULK1	5	0.9879	0.98721	0.999995	338	0	1.7804	0.16938	0.17043	0.999985	43	0	1.7804
NUFIP2	5	0.98888	0.98816	0.999995	339	0	1.0236	0.14854	0.14916	0.999985	38	0	1.0236
CNOT4	5	0.98986	0.98906	0.999995	340	0	0.85372	0.20098	0.20208	0.999985	49	0	0.85372
PDCD10	5	0.99019	0.98934	0.999995	341	0	3.2704	2.4449e-05	3.4863e-05	0.003277	4	3	3.2704
SRGAP1	5	0.99065	0.98982	0.999995	342	0	1.736	0.23162	0.23311	0.999985	58	0	1.736
RASAL2	5	0.99108	0.99033	0.999995	343	0	0.65354	0.32184	0.32254	0.999985	78	0	0.65354
NFKB2	5	0.99251	0.99192	0.999995	344	0	0.7498	0.32573	0.32617	0.999985	80	0	0.7498
CASP8	5	0.99266	0.99203	0.999995	345	0	0.66274	0.50477	0.50422	0.999985	130	0	0.66274
BID	5	0.99277	0.99216	0.999995	346	0	1.5762	0.34491	0.34584	0.999985	84	0	1.5762
TNFRSF10B	5	0.9944	0.99389	0.999995	347	0	0.65461	0.28398	0.285	0.999985	69	0	0.65461
DDIT4	5	0.99485	0.99435	0.999995	348	0	1.2597	0.15553	0.1563	0.999985	40	0	1.2597
WIPI2	5	0.99496	0.99448	0.999995	349	0	1.606	0.11529	0.11505	0.999985	26	1	1.606
GRK2	5	0.99608	0.99566	0.999995	350	0	1.106	0.22296	0.22481	0.999985	56	0	1.106
SUPT4H1	5	0.99621	0.99578	0.999995	351	0	0.96727	0.25922	0.25987	0.999985	64	0	0.96727
ATG12	5	0.9963	0.99589	0.999995	352	0	1.5857	0.017168	0.021391	0.731188	11	1	1.5857
TRAF2	5	0.99645	0.996	0.999995	353	0	0.61246	0.52563	0.5249	0.999985	136	0	0.61246
CCM2	5	0.99705	0.99673	0.999995	354	0	1.2498	0.25081	0.25162	0.999985	61	0	1.2498
AEBP2	5	0.998	0.99777	0.999995	355	0	0.92402	0.42761	0.42732	0.999985	106	0	0.92402
TP53	5	0.99892	0.9987	0.999995	356	0	0.74223	0.27786	0.27817	0.999985	68	0	0.74223
GLS	5	0.99923	0.99911	0.999995	357	0	1.1843	0.13204	0.13202	0.999985	32	0	1.1843
FRYL	5	0.99926	0.99916	0.999995	358	0	1.3292	0.17396	0.17499	0.999985	45	0	1.3292
WDR45B	5	0.99947	0.99941	0.999995	359	0	1.8083	0.15321	0.15403	0.999985	39	0	1.8083
ATP2B1	5	0.99967	0.99964	0.999995	360	0	1.4815	0.10073	0.10042	0.999985	23	1	1.4815
NPEPPS	5	0.99967	0.99964	0.999995	361	0	1.64	0.20763	0.20903	0.999985	52	0	1.64
LLGL1	5	0.99969	0.99965	0.999995	362	0	1.2692	0.083499	0.083478	0.999985	19	1	1.2692
TADA2B	5	0.9997	0.99966	0.999995	363	0	1.5841	0.1462	0.14673	0.999985	37	0	1.5841
CDK13	5	0.99971	0.99966	0.999995	364	0	1.6918	0.1853	0.18592	0.999985	46	0	1.6918
TAOK1	5	0.99974	0.99967	0.999995	365	0	1.5719	0.12967	0.1296	0.999985	31	0	1.5719
ATG10	5	0.99984	0.99979	0.999995	366	0	2.0414	0.07103	0.070867	0.999985	17	1	2.0414
HEXIM1	5	0.99985	0.99981	0.999995	367	0	1.7015	0.10317	0.10291	0.999985	24	1	1.7015
RAB5C	5	0.99985	0.99982	0.999995	368	0	1.3265	0.35246	0.35335	0.999985	85	0	1.3265
KCTD5	5	0.99986	0.99983	0.999995	369	0	1.5014	0.078527	0.078308	0.999985	18	1	1.5014
SPPL3	5	0.99991	0.99987	0.999995	370	0	2.1662	0.13442	0.13442	0.999985	33	0	2.1662
ATG7	5	0.99995	0.99995	0.999995	371	0	2.5586	0.00012796	0.00031377	0.014747	8	3	2.5586
ATG3	5	0.99996	0.99996	0.999995	372	0	1.5943	0.0023859	0.0046169	0.192884	9	2	1.5943
ARID1A	5	0.99997	0.99996	0.999995	373	0	1.6941	0.1225	0.1226	0.999985	28	0	1.6941
HIF1A	5	1.0	1.0	0.999995	374	0	3.7856	2.9459e-08	4.9805e-06	0.000936	2	4	3.7856
ROCK2	5	1.0	1.0	0.999995	375	0	2.5909	0.00011962	0.00028389	0.014747	7	3	2.5909
ARNT	5	1.0	1.0	0.999995	376	0	5.8479	1.2995e-11	4.9805e-06	0.000936	1	5	5.8479
