# Supplementary material for: Mechanisms of resistance to VHL loss-induced genetic and pharmacological vulnerabilities
Source: EMBO Mol Med. 2025 Dec 19;18(2):599–619. doi: 10.1038/s44321-025-00361-w (PMC12905196; doi:10.1038/s44321-025-00361-w)
Supplement: Supplementary file 8 — Source data Fig. 3 [file 44321_2025_361_MOESM8_ESM.zip › Figure 3/3H/C35_1ARRA.gene_summary.txt]

id	num	neg|score	neg|p-value	neg|fdr	neg|rank	neg|goodsgrna	neg|lfc	pos|score	pos|p-value	pos|fdr	pos|rank	pos|goodsgrna	pos|lfc
GET3	5	9.6772e-05	0.0003835	0.075843	1	4	-2.5938	0.1853	0.18592	0.999567	66	0	-2.5938
CRKL	5	0.00010403	0.00040342	0.075843	2	4	-2.6211	0.95218	0.95158	0.999567	348	0	-2.6211
PKMYT1	5	0.00039665	0.001798	0.183052	3	5	-1.1204	0.9996	0.99957	0.999567	376	0	-1.1204
SNRPD2	5	0.00043623	0.0019474	0.183052	4	3	-1.5356	0.085977	0.0854	0.983189	32	0	-1.5356
EIF2S1	5	0.00058574	0.0026148	0.196629	5	4	-0.94342	0.82246	0.82109	0.999567	294	0	-0.94342
OSTC	5	0.0011251	0.0047564	0.298065	6	5	-0.8509	0.99887	0.99866	0.999567	375	0	-0.8509
ERH	5	0.0014078	0.0059317	0.31862	7	3	-1.9063	0.56661	0.56613	0.999567	203	0	-1.9063
NEDD8	5	0.0027145	0.011321	0.48762	8	3	-0.22195	0.42761	0.42732	0.999567	151	0	-0.22195
NIP7	5	0.0028106	0.011779	0.48762	9	3	-1.5592	0.5108	0.51011	0.999567	184	0	-1.5592
RPS20	5	0.003983	0.016172	0.48762	10	3	-0.62626	0.44939	0.44904	0.999567	158	0	-0.62626
HDAC3	5	0.0042977	0.017337	0.48762	11	5	-1.2863	0.99383	0.99322	0.999567	371	0	-1.2863
GPM6A	5	0.0043445	0.017496	0.48762	12	5	-0.84386	0.99566	0.9952	0.999567	374	0	-0.84386
PWP2	5	0.0044479	0.017775	0.48762	13	4	-1.4127	0.96765	0.96736	0.999567	358	0	-1.4127
MRPL4	5	0.0051103	0.020136	0.48762	14	4	-0.36915	0.7714	0.77001	0.999567	281	0	-0.36915
ELOC	5	0.0056003	0.022078	0.48762	15	5	-0.76646	0.9944	0.99389	0.999567	373	0	-0.76646
SARS2	5	0.0057232	0.022507	0.48762	16	5	-1.1533	0.99013	0.98929	0.999567	369	0	-1.1533
DDX20	5	0.0057496	0.022586	0.48762	17	4	-1.3534	0.74135	0.74066	0.999567	271	0	-1.3534
NUTM2B	5	0.0059446	0.023343	0.48762	18	5	-0.77279	0.99406	0.99346	0.999567	372	0	-0.77279
ALG1	5	0.0062666	0.024688	0.488567	19	4	-1.4604	0.25922	0.25987	0.999567	93	0	-1.4604
MARS1	5	0.0069614	0.027089	0.50927	20	4	-0.92426	0.90921	0.90798	0.999567	330	0	-0.92426
SLC25A11	5	0.0092739	0.035605	0.602172	21	3	-0.30375	0.40513	0.40544	0.999567	139	0	-0.30375
CSDE1	5	0.009805	0.037548	0.602172	22	5	-0.41276	0.99019	0.98934	0.999567	370	0	-0.41276
PGAM1	5	0.010335	0.03949	0.602172	23	4	-0.9824	0.76058	0.75954	0.999567	278	0	-0.9824
DHX33	5	0.010411	0.039789	0.602172	24	5	-0.622	0.98959	0.98877	0.999567	368	0	-0.622
CDX2	5	0.010461	0.040038	0.602172	25	4	-0.967	0.18078	0.1817	0.999567	64	0	-0.967
HMGCR	5	0.011315	0.043445	0.628277	26	4	-1.0216	0.62818	0.62739	0.999567	228	0	-1.0216
SRSF6	5	0.011911	0.045746	0.637051	27	3	-0.72077	0.62938	0.62849	0.999567	229	0	-0.72077
GATAD2A	5	0.012591	0.047907	0.641912	28	4	-1.0999	0.70322	0.70136	0.999567	254	0	-1.0999
FADD	5	0.01365	0.051374	0.641912	29	5	-0.47923	0.98635	0.98539	0.999567	367	0	-0.47923
USP7	5	0.013822	0.052031	0.641912	30	5	-0.84148	0.98618	0.98519	0.999567	366	0	-0.84148
SETD2	5	0.014496	0.054551	0.641912	31	3	-0.94842	0.31597	0.31654	0.999567	111	0	-0.94842
INCENP	5	0.014542	0.054631	0.641912	32	3	-0.53309	0.54578	0.54487	0.999567	195	0	-0.53309
RBM12B	5	0.016028	0.059701	0.660514	33	5	-0.2684	0.98397	0.98325	0.999567	365	0	-0.2684
SKP1	5	0.016417	0.060956	0.660514	34	3	-0.39103	0.83666	0.83591	0.999567	300	0	-0.39103
PPWD1	5	0.01658	0.061484	0.660514	35	4	-0.80291	0.61473	0.61362	0.999567	220	0	-0.80291
PQBP1	5	0.017544	0.064811	0.672467	36	5	-0.28217	0.98246	0.98181	0.999567	364	0	-0.28217
NOC4L	5	0.018447	0.067869	0.672467	37	4	-0.62426	0.73035	0.72893	0.999567	267	0	-0.62426
MASTL	5	0.018897	0.069333	0.672467	38	4	-0.82996	0.95731	0.95667	0.999567	351	0	-0.82996
PGK1	5	0.019788	0.072043	0.672467	39	4	-0.54377	0.87542	0.87507	0.999567	319	0	-0.54377
SUPT4H1	5	0.019973	0.07268	0.672467	40	5	-0.68674	0.98003	0.97947	0.999567	363	0	-0.68674
TUBA1C	5	0.020146	0.073328	0.672467	41	4	-0.81082	0.94979	0.94928	0.999567	345	0	-0.81082
SECISBP2L	5	0.022385	0.08045	0.703815	42	4	-0.81809	0.74583	0.74514	0.999567	273	0	-0.81809
WDR74	5	0.022403	0.080489	0.703815	43	4	-0.66505	0.20542	0.20658	0.999567	73	0	-0.66505
MCM6	5	0.023247	0.083169	0.709303	44	4	-1.1124	0.91783	0.91681	0.999567	333	0	-1.1124
FNIP2	5	0.026848	0.094883	0.709303	45	4	-0.63839	0.93312	0.93237	0.999567	339	0	-0.63839
MC3R	5	0.027529	0.097234	0.709303	46	4	-1.0754	0.808	0.80655	0.999567	288	0	-1.0754
PELP1	5	0.027603	0.097503	0.709303	47	4	-0.58851	0.82904	0.82797	0.999567	295	0	-0.58851
CPD	5	0.027615	0.097533	0.709303	48	4	-0.6623	0.35621	0.35684	0.999567	123	0	-0.6623
HSPA8	5	0.028602	0.1004	0.709303	49	5	-0.51249	0.9714	0.97099	0.999567	362	0	-0.51249
FGFR1	5	0.028872	0.10133	0.709303	50	4	-1.1262	0.96428	0.96366	0.999567	355	0	-1.1262
SNAPC1	5	0.02907	0.10189	0.709303	51	5	-0.61853	0.97093	0.97057	0.999567	361	0	-0.61853
GEMIN5	5	0.029627	0.10371	0.709303	52	3	-0.82597	0.66296	0.66191	0.999567	238	0	-0.82597
MCTP2	5	0.029702	0.10395	0.709303	53	5	-0.48212	0.9703	0.96993	0.999567	360	0	-0.48212
TRAPPC1	5	0.029862	0.10448	0.709303	54	5	-0.30461	0.97014	0.9698	0.999567	359	0	-0.30461
UBE2Q1	5	0.030143	0.1053	0.709303	55	3	-0.52173	0.83289	0.83196	0.999567	298	0	-0.52173
EIF2S2	5	0.03028	0.10564	0.709303	56	4	-0.75759	0.18756	0.18821	0.999567	67	0	-0.75759
SART3	5	0.034008	0.11497	0.758427	57	4	-0.73339	0.95514	0.9545	0.999567	349	0	-0.73339
AIFM1	5	0.037105	0.12215	0.791844	58	3	-0.91042	0.16708	0.16792	0.999567	58	0	-0.91042
CCT3	5	0.038382	0.12521	0.797975	59	4	-0.79217	0.93612	0.93548	0.999567	341	0	-0.79217
MCM7	5	0.040423	0.12977	0.812949	60	4	-0.63335	0.60089	0.60016	0.999567	216	0	-0.63335
TERF1	5	0.041347	0.13189	0.812949	61	3	-1.002	0.70722	0.70516	0.999567	256	0	-1.002
ALX3	5	0.04547	0.1411	0.824806	62	4	-0.23303	0.81706	0.81572	0.999567	291	0	-0.23303
CCR5	5	0.045684	0.14147	0.824806	63	2	0.53337	0.48318	0.48238	0.999567	170	0	0.53337
OLFML2B	5	0.046216	0.14252	0.824806	64	3	-0.89636	0.60849	0.60717	0.999567	218	0	-0.89636
PHB	5	0.046282	0.14259	0.824806	65	4	-0.44447	0.5358	0.53511	0.999567	189	0	-0.44447
NAT10	5	0.047901	0.14617	0.832737	66	4	-0.62572	0.68886	0.6874	0.999567	248	0	-0.62572
VPS35L	5	0.050686	0.15215	0.842449	67	4	-0.48985	0.96748	0.96715	0.999567	357	0	-0.48985
FAM49A	5	0.050797	0.15236	0.842449	68	4	-0.36451	0.70822	0.70636	0.999567	257	0	-0.36451
UBR5	5	0.060957	0.17378	0.946996	69	3	-0.70308	0.38196	0.38221	0.999567	133	0	-0.70308
SMAD7	5	0.062614	0.17749	0.949412	70	3	-0.44445	0.96002	0.95918	0.999567	353	0	-0.44445
PPAN-P2RY11	5	0.064254	0.18104	0.949412	71	4	-0.25414	0.58403	0.58338	0.999567	210	0	-0.25414
CTSB	5	0.064588	0.1818	0.949412	72	4	-0.38487	0.30212	0.30266	0.999567	106	0	-0.38487
VPS28	5	0.06708	0.18704	0.963393	73	4	-0.68357	0.92744	0.92647	0.999567	336	0	-0.68357
TIMM10	5	0.069048	0.19124	0.964569	74	3	-0.49008	0.85737	0.857	0.999567	306	0	-0.49008
BMP15	5	0.069741	0.1924	0.964569	75	4	-0.31152	0.96022	0.95944	0.999567	354	0	-0.31152
PMPCA	5	0.07103	0.19512	0.965331	76	2	0.22421	0.83915	0.83838	0.999567	302	0	0.22421
HNRNPK	5	0.073325	0.20024	0.975403	77	4	-0.70349	0.045684	0.04462	0.976554	17	1	-0.70349
MRPL21	5	0.076843	0.20733	0.975403	78	4	-0.63909	0.87238	0.87186	0.999567	317	0	-0.63909
PRPF3	5	0.078167	0.20984	0.975403	79	4	-0.5573	0.45433	0.45361	0.999567	159	0	-0.5573
MRPL46	5	0.078527	0.21044	0.975403	80	3	-0.097828	0.7012	0.69929	0.999567	253	0	-0.097828
PI4KA	5	0.079652	0.21285	0.975403	81	4	-0.53435	0.39631	0.39672	0.999567	136	0	-0.53435
PPIAL4G	5	0.081073	0.21592	0.975403	82	2	0.15342	0.31204	0.31253	0.999567	109	0	0.15342
WDR45B	5	0.085767	0.22454	0.975403	83	2	0.68469	0.11288	0.1127	0.983189	43	0	0.68469
ARL6	5	0.086429	0.22576	0.975403	84	4	-0.58917	0.84994	0.84936	0.999567	304	0	-0.58917
AQR	5	0.086639	0.22615	0.975403	85	4	-0.7083	0.88562	0.88519	0.999567	323	0	-0.7083
ATOH1	5	0.08715	0.22714	0.975403	86	4	-0.60447	0.35808	0.35848	0.999567	124	0	-0.60447
CNOT4	5	0.087663	0.22829	0.975403	87	3	-0.72379	0.89903	0.89889	0.999567	328	0	-0.72379
SPINK9	5	0.088449	0.22979	0.975403	88	1	0.61482	0.47051	0.46978	0.999567	163	0	0.61482
RBM14	5	0.08895	0.23088	0.975403	89	4	-0.49082	0.70019	0.69817	0.999567	252	0	-0.49082
HBD	5	0.095249	0.24353	0.999995	90	4	-0.24322	0.82113	0.81963	0.999567	293	0	-0.24322
BTAF1	5	0.095683	0.2445	0.999995	91	4	-0.30939	0.4259	0.42552	0.999567	150	0	-0.30939
ARHGEF7	5	0.096264	0.24561	0.999995	92	2	0.9251	0.081016	0.080539	0.983189	30	0	0.9251
PSMD11	5	0.097432	0.24796	0.999995	93	4	-0.18572	0.53001	0.52958	0.999567	188	0	-0.18572
ANKLE2	5	0.10073	0.25459	0.999995	94	2	0.49535	0.48631	0.48553	0.999567	172	0	0.49535
MDN1	5	0.10101	0.25518	0.999995	95	3	-0.5761	0.86343	0.86287	0.999567	311	0	-0.5761
SEC23IP	5	0.1051	0.26358	0.999995	96	4	-0.1806	0.83604	0.83516	0.999567	299	0	-0.1806
CPSF3	5	0.10719	0.2679	0.999995	97	3	-0.035061	0.83225	0.83128	0.999567	297	0	-0.035061
TRIM49B	5	0.10804	0.26936	0.999995	98	3	-0.10846	0.49561	0.4948	0.999567	177	0	-0.10846
SATB2	5	0.11323	0.27896	0.999995	99	2	0.23276	0.11529	0.11505	0.983189	44	0	0.23276
ADGRF4	5	0.1177	0.288	0.999995	100	1	1.0886	0.076034	0.07514	0.983189	28	0	1.0886
RPRD2	5	0.12011	0.29263	0.999995	101	3	-0.56528	0.85226	0.85152	0.999567	305	0	-0.56528
UBAP2L	5	0.12197	0.29617	0.999995	102	3	-0.57501	0.88795	0.88747	0.999567	325	0	-0.57501
HSPE1-MOB4	5	0.12312	0.29823	0.999995	103	4	-0.22249	0.29411	0.29476	0.999567	102	0	-0.22249
KDM8	5	0.1249	0.30142	0.999995	104	1	0.29142	0.18981	0.19052	0.999567	68	0	0.29142
CCL23	5	0.12656	0.30465	0.999995	105	3	-0.076312	0.79562	0.79467	0.999567	287	0	-0.076312
TEKT3	5	0.12728	0.30576	0.999995	106	1	0.46961	0.5556	0.55475	0.999567	199	0	0.46961
B3GNT6	5	0.12967	0.30985	0.999995	107	1	0.62004	0.62697	0.62617	0.999567	227	0	0.62004
TMEM189-UBE2V1	5	0.13042	0.31117	0.999995	108	4	-0.33485	0.87492	0.87451	0.999567	318	0	-0.33485
PCGF1	5	0.13202	0.31431	0.999995	109	4	-0.089416	0.86875	0.86807	0.999567	314	0	-0.089416
ZNF35	5	0.13387	0.31779	0.999995	110	2	0.090312	0.35994	0.36042	0.999567	125	0	0.090312
SETDB1	5	0.13417	0.31842	0.999995	111	4	-0.2465	0.65166	0.651	0.999567	234	0	-0.2465
OSTM1	5	0.13689	0.32325	0.999995	112	4	-0.16235	0.48475	0.48401	0.999567	171	0	-0.16235
AQP8	5	0.14021	0.32935	0.999995	113	4	-0.39272	0.66849	0.66735	0.999567	240	0	-0.39272
GTF3C5	5	0.14097	0.33076	0.999995	114	3	-0.35128	0.44109	0.4408	0.999567	156	0	-0.35128
TXNIP	5	0.14188	0.3325	0.999995	115	4	-0.46686	0.847	0.8462	0.999567	303	0	-0.46686
AEBP2	5	0.14295	0.33455	0.999995	116	3	-0.32786	0.59058	0.58973	0.999567	213	0	-0.32786
KHDC4	5	0.14385	0.3364	0.999995	117	1	0.40171	0.41386	0.41406	0.999567	144	0	0.40171
MSR1	5	0.1447	0.33796	0.999995	118	4	-0.12714	0.75888	0.758	0.999567	277	0	-0.12714
CLEC18C	5	0.14494	0.33839	0.999995	119	3	-0.36209	0.58797	0.58708	0.999567	212	0	-0.36209
FDXR	5	0.14698	0.3422	0.999995	120	4	-0.40184	0.083499	0.08294	0.983189	31	0	-0.40184
MRPL28	5	0.14854	0.34503	0.999995	121	3	-0.077442	0.90999	0.9088	0.999567	331	0	-0.077442
BTNL3	5	0.15556	0.35722	0.999995	122	3	-0.086086	0.86015	0.8598	0.999567	309	0	-0.086086
CCNF	5	0.15632	0.35856	0.999995	123	4	-0.40675	0.89558	0.89512	0.999567	327	0	-0.40675
ELK4	5	0.15691	0.35958	0.999995	124	4	-0.40003	0.94097	0.94029	0.999567	342	0	-0.40003
ATF7IP2	5	0.15715	0.35994	0.999995	125	3	-0.36047	0.17851	0.17966	0.999567	63	0	-0.36047
BCL2A1	5	0.15751	0.36057	0.999995	126	4	-0.14939	0.83853	0.83772	0.999567	301	0	-0.14939
ALKBH8	5	0.16063	0.36609	0.999995	127	3	-0.36421	0.77786	0.77695	0.999567	283	0	-0.36421
RBM7	5	0.16173	0.36793	0.999995	128	4	-0.095355	0.94207	0.94144	0.999567	343	0	-0.095355
TP53I13	5	0.16332	0.37086	0.999995	129	2	0.37026	0.33729	0.33826	0.999567	117	0	0.37026
MTOR	5	0.16343	0.37103	0.999995	130	3	-0.47532	0.94342	0.94281	0.999567	344	0	-0.47532
ZNF800	5	0.16478	0.37352	0.999995	131	2	0.35095	0.66407	0.6631	0.999567	239	0	0.35095
ZBTB21	5	0.16484	0.37362	0.999995	132	3	-0.43919	0.31793	0.3185	0.999567	112	0	-0.43919
BAP1	5	0.17055	0.38233	0.999995	133	3	-0.19378	0.67286	0.67162	0.999567	241	0	-0.19378
ZNF221	5	0.171	0.3831	0.999995	134	4	-0.18885	0.72848	0.72682	0.999567	265	0	-0.18885
CDK13	5	0.17167	0.38426	0.999995	135	1	0.67321	0.59834	0.59762	0.999567	215	0	0.67321
SLITRK6	5	0.17343	0.38725	0.999995	136	3	-0.46375	0.65508	0.65453	0.999567	236	0	-0.46375
GOLGA8M	5	0.17396	0.38805	0.999995	137	2	0.32176	0.27786	0.27817	0.999567	98	0	0.32176
CSNK2B	5	0.17417	0.38839	0.999995	138	3	-0.019764	0.95645	0.95598	0.999567	350	0	-0.019764
DDI2	5	0.17544	0.39043	0.999995	139	4	-0.15998	0.95837	0.95762	0.999567	352	0	-0.15998
DIPK1C	5	0.17608	0.39155	0.999995	140	4	-0.082741	0.95076	0.95023	0.999567	347	0	-0.082741
KDM5C	5	0.17736	0.39386	0.999995	141	4	-0.28288	0.8823	0.88185	0.999567	321	0	-0.28288
RHEB	5	0.17854	0.39584	0.999995	142	4	-0.4649	0.96573	0.9651	0.999567	356	0	-0.4649
SLC38A4	5	0.1793	0.39703	0.999995	143	4	-0.083808	0.62333	0.62262	0.999567	225	0	-0.083808
TXNDC17	5	0.18074	0.39931	0.999995	144	3	-0.24985	0.40689	0.40724	0.999567	140	0	-0.24985
TCEAL9	5	0.18371	0.40394	0.999995	145	3	-0.26275	0.2032	0.20417	0.999567	72	0	-0.26275
NMT1	5	0.1865	0.4087	0.999995	146	4	-0.30572	0.45596	0.45526	0.999567	160	0	-0.30572
SPRED1	5	0.18717	0.40979	0.999995	147	4	-0.24869	0.50325	0.50273	0.999567	180	0	-0.24869
CREB3L2	5	0.19196	0.41539	0.999995	148	3	-0.48123	0.43775	0.43733	0.999567	155	0	-0.48123
RNF167	5	0.19961	0.42438	0.999995	149	3	-0.40547	0.34491	0.34584	0.999567	120	0	-0.40547
NCAPH	5	0.20363	0.42878	0.999995	150	3	-0.24098	0.26962	0.27044	0.999567	95	0	-0.24098
PPA2	5	0.2066	0.43211	0.999995	151	3	-0.47291	0.81638	0.81497	0.999567	290	0	-0.47291
EIF2AK4	5	0.21204	0.43795	0.999995	152	1	0.39186	0.43269	0.43243	0.999567	152	0	0.39186
INTS6L	5	0.21929	0.44545	0.999995	153	3	-0.40067	0.87742	0.87707	0.999567	320	0	-0.40067
AXIN2	5	0.2217	0.44802	0.999995	154	3	-0.29483	0.55699	0.55629	0.999567	200	0	-0.29483
PGS1	5	0.22251	0.44898	0.999995	155	3	-0.29231	0.69302	0.69141	0.999567	249	0	-0.29231
GPI	5	0.22413	0.45088	0.999995	156	3	-0.31849	0.19205	0.19295	0.999567	69	0	-0.31849
ASCL2	5	0.22514	0.45203	0.999995	157	2	0.90692	0.32184	0.32254	0.999567	113	0	0.90692
CFAP126	5	0.22563	0.45261	0.999995	158	3	-0.30729	0.69611	0.69437	0.999567	250	0	-0.30729
THAP12	5	0.2273	0.45425	0.999995	159	2	0.76933	0.54152	0.54086	0.999567	193	0	0.76933
SESN2	5	0.22946	0.45638	0.999995	160	1	0.38059	0.33345	0.33441	0.999567	116	0	0.38059
CACNG2	5	0.22983	0.45676	0.999995	161	3	-0.34892	0.74494	0.74438	0.999567	272	0	-0.34892
MPHOSPH8	5	0.23162	0.45853	0.999995	162	2	0.28191	0.41732	0.41731	0.999567	146	0	0.28191
RPA3	5	0.23592	0.46282	0.999995	163	3	-0.40891	0.24658	0.24757	0.999567	89	0	-0.40891
RNF25	5	0.24233	0.46939	0.999995	164	2	0.35014	0.23592	0.23712	0.999567	85	0	0.35014
GOLGA8R	5	0.2427	0.46974	0.999995	165	2	0.048626	0.93033	0.92945	0.999567	338	0	0.048626
BPIFB6	5	0.24642	0.47349	0.999995	166	3	-0.35722	0.73498	0.73391	0.999567	268	0	-0.35722
ARNT	5	0.25292	0.48035	0.999995	167	2	0.24491	0.1415	0.14179	0.999567	50	0	0.24491
ZNF714	5	0.2566	0.48407	0.999995	168	3	-0.14006	0.45922	0.45839	0.999567	161	0	-0.14006
KDM5D	5	0.25674	0.48421	0.999995	169	2	0.11452	0.62455	0.6239	0.999567	226	0	0.11452
ZNF148	5	0.25891	0.48628	0.999995	170	2	0.30769	0.68148	0.68023	0.999567	245	0	0.30769
MRPL23	5	0.26174	0.48942	0.999995	171	3	-0.17762	0.77465	0.77347	0.999567	282	0	-0.17762
TBK1	5	0.26326	0.49104	0.999995	172	2	0.16601	0.23806	0.23945	0.999567	86	0	0.16601
RIC8A	5	0.26872	0.49691	0.999995	173	3	-0.16551	0.61966	0.6186	0.999567	223	0	-0.16551
FAM9B	5	0.27389	0.50229	0.999995	174	3	-0.27814	0.48161	0.48098	0.999567	169	0	-0.27814
MAPKAPK2	5	0.2774	0.5059	0.999995	175	3	-0.25949	0.92276	0.92175	0.999567	334	0	-0.25949
DHX8	5	0.27969	0.50821	0.999995	176	3	-0.25472	0.64358	0.64259	0.999567	233	0	-0.25472
TSC22D2	5	0.28004	0.50854	0.999995	177	3	-0.30911	0.76227	0.76111	0.999567	279	0	-0.30911
AHDC1	5	0.2885	0.51785	0.999995	178	2	0.69463	0.29209	0.29306	0.999567	101	0	0.69463
RAB33B	5	0.29007	0.51941	0.999995	179	2	0.14979	0.088449	0.087881	0.983189	33	0	0.14979
TNFRSF10A	5	0.29209	0.52152	0.999995	180	3	-0.15779	0.90071	0.9003	0.999567	329	0	-0.15779
PRAMEF5	5	0.29249	0.52188	0.999995	181	3	-0.029862	0.65281	0.65221	0.999567	235	0	-0.029862
DTL	5	0.29411	0.5232	0.999995	182	2	0.16657	0.39985	0.40023	0.999567	138	0	0.16657
ZNF564	5	0.29518	0.5244	0.999995	183	3	-0.32607	0.28398	0.285	0.999567	99	0	-0.32607
ESRRA	5	0.29877	0.52805	0.999995	184	3	-0.21794	0.79487	0.79393	0.999567	286	0	-0.21794
DDX51	5	0.30058	0.52983	0.999995	185	3	-0.13836	0.5401	0.53942	0.999567	192	0	-0.13836
ZNF395	5	0.30148	0.53078	0.999995	186	3	-0.18769	0.86397	0.86336	0.999567	312	0	-0.18769
SLC29A4	5	0.3061	0.53537	0.999995	187	2	0.066117	0.41038	0.41075	0.999567	142	0	0.066117
ATG4B	5	0.30956	0.53881	0.999995	188	2	0.022327	0.098285	0.098061	0.983189	37	0	0.022327
PGD	5	0.31057	0.53974	0.999995	189	3	-0.31715	0.2402	0.2414	0.999567	87	0	-0.31715
BLVRA	5	0.31597	0.54509	0.999995	190	1	0.36217	0.68041	0.679	0.999567	244	0	0.36217
BPIFA3	5	0.3179	0.54692	0.999995	191	3	-0.11274	0.050797	0.050059	0.976554	19	1	-0.11274
TASOR	5	0.32517	0.55403	0.999995	192	2	0.13443	0.57203	0.57132	0.999567	207	0	0.13443
WNK3	5	0.32573	0.55467	0.999995	193	2	0.10399	0.44276	0.44217	0.999567	157	0	0.10399
ERVV-2	5	0.32853	0.55771	0.999995	194	3	-0.032966	0.85793	0.8576	0.999567	307	0	-0.032966
SLITRK2	5	0.33085	0.5602	0.999995	195	3	-0.055605	0.31006	0.31049	0.999567	108	0	-0.055605
OVOL2	5	0.33832	0.56756	0.999995	196	3	-0.21797	0.74936	0.7488	0.999567	274	0	-0.21797
MRPS21	5	0.34207	0.57148	0.999995	197	3	-0.36287	0.37103	0.37101	0.999567	130	0	-0.36287
STAG2	5	0.34301	0.57233	0.999995	198	2	0.29179	0.29007	0.29121	0.999567	100	0	0.29179
CBX1	5	0.34869	0.57873	0.999995	199	2	0.38148	0.095834	0.09562	0.983189	36	0	0.38148
ADAM20	5	0.35246	0.58212	0.999995	200	3	-0.13858	0.64007	0.63904	0.999567	231	0	-0.13858
ELMSAN1	5	0.35989	0.58964	0.999995	201	2	0.26677	0.43438	0.434	0.999567	153	0	0.26677
DIS3L2	5	0.3629	0.59246	0.999995	202	3	-0.17318	0.011911	0.012446	0.919476	5	1	-0.17318
MTIF2	5	0.36326	0.5928	0.999995	203	3	-0.22363	0.066004	0.06493	0.976554	25	0	-0.22363
CHI3L2	5	0.36576	0.59526	0.999995	204	3	-0.13261	0.52122	0.52024	0.999567	187	0	-0.13261
RAMAC	5	0.36672	0.59612	0.999995	205	3	-0.083219	0.29812	0.2987	0.999567	104	0	-0.083219
PDCD10	5	0.36999	0.59939	0.999995	206	3	-0.20545	0.043119	0.04199	0.976554	16	1	-0.20545
GALNT17	5	0.37103	0.60039	0.999995	207	2	0.41748	0.48943	0.48847	0.999567	174	0	0.41748
NRIP1	5	0.37336	0.60276	0.999995	208	2	0.18215	0.13442	0.13442	0.999567	49	0	0.18215
RAI1	5	0.37439	0.60379	0.999995	209	3	-0.052703	0.10073	0.1002	0.983189	38	0	-0.052703
SPRR3	5	0.37535	0.60465	0.999995	210	3	-0.37653	0.67719	0.67585	0.999567	243	0	-0.37653
CUL4B	5	0.3792	0.6085	0.999995	211	3	-0.02844	0.16478	0.16589	0.999567	57	0	-0.02844
SLC2A9	5	0.38113	0.61036	0.999995	212	3	-0.049983	0.91675	0.91585	0.999567	332	0	-0.049983
ZNF281	5	0.38196	0.61106	0.999995	213	1	0.71494	0.35246	0.35335	0.999567	122	0	0.71494
CKAP2	5	0.3821	0.61117	0.999995	214	3	-0.13149	0.86234	0.862	0.999567	310	0	-0.13149
BPIFC	5	0.38457	0.61381	0.999995	215	2	0.12583	0.49098	0.49021	0.999567	175	0	0.12583
DNTTIP1	5	0.38682	0.61583	0.999995	216	3	-0.096468	0.78261	0.78171	0.999567	284	0	-0.096468
PIK3CA	5	0.38693	0.61599	0.999995	217	3	-0.16691	0.56797	0.56755	0.999567	204	0	-0.16691
ISCU	5	0.3879	0.61707	0.999995	218	3	-0.26758	0.88887	0.88832	0.999567	326	0	-0.26758
CD180	5	0.38906	0.6183	0.999995	219	2	0.033967	0.49868	0.49805	0.999567	178	0	0.033967
MRTFB	5	0.38917	0.61841	0.999995	220	1	0.53523	0.61597	0.61478	0.999567	221	0	0.53523
ACTL7B	5	0.39275	0.62216	0.999995	221	2	0.8732	0.32767	0.32826	0.999567	114	0	0.8732
TUBB8	5	0.39761	0.62725	0.999995	222	3	-0.085028	0.67395	0.67282	0.999567	242	0	-0.085028
FCGR3B	5	0.39802	0.62763	0.999995	223	2	0.47655	0.71801	0.71616	0.999567	259	0	0.47655
NFKB2	5	0.39808	0.62765	0.999995	224	1	0.17983	0.014542	0.014847	0.919476	6	1	0.17983
ADAM21	5	0.39955	0.62894	0.999995	225	3	-0.095632	0.87083	0.87019	0.999567	315	0	-0.095632
ADNP	5	0.40473	0.63407	0.999995	226	2	0.11988	0.92809	0.92713	0.999567	337	0	0.11988
PCP4L1	5	0.41256	0.64172	0.999995	227	2	0.12099	0.3655	0.36534	0.999567	128	0	0.12099
PHF12	5	0.4152	0.6445	0.999995	228	3	-0.10214	0.037974	0.037179	0.976554	14	1	-0.10214
L1CAM	5	0.41702	0.64633	0.999995	229	3	-0.090521	0.86664	0.86588	0.999567	313	0	-0.090521
STT3A	5	0.41732	0.6466	0.999995	230	3	-0.049822	0.81362	0.8121	0.999567	289	0	-0.049822
APOA4	5	0.41814	0.64751	0.999995	231	2	0.25804	0.82968	0.82852	0.999567	296	0	0.25804
ATP2B1	5	0.42077	0.65003	0.999995	232	2	0.059423	0.3296	0.33043	0.999567	115	0	0.059423
WDR55	5	0.42109	0.65038	0.999995	233	3	-0.096034	0.64242	0.64148	0.999567	232	0	-0.096034
IFFO2	5	0.42419	0.65335	0.999995	234	1	0.46516	0.10317	0.10273	0.983189	39	0	0.46516
SYNGR2	5	0.42594	0.65519	0.999995	235	3	-0.068295	0.31401	0.31457	0.999567	110	0	-0.068295
SLC27A6	5	0.42761	0.65676	0.999995	236	1	0.054287	0.093378	0.093	0.983189	35	0	0.054287
FAM174B	5	0.43269	0.66155	0.999995	237	2	0.12143	0.040549	0.0396	0.976554	15	1	0.12143
RNF5	5	0.43607	0.66461	0.999995	238	3	-0.28397	0.15321	0.15403	0.999567	53	0	-0.28397
CACNG3	5	0.44276	0.67081	0.999995	239	2	0.76122	0.36365	0.36358	0.999567	127	0	0.76122
CHRM3	5	0.44608	0.67421	0.999995	240	2	0.67613	0.1249	0.12488	0.999004	47	0	0.67613
TSC1	5	0.44874	0.67665	0.999995	241	3	-0.036453	0.95052	0.95004	0.999567	346	0	-0.036453
CD53	5	0.45695	0.68443	0.999995	242	2	0.012872	0.50628	0.50592	0.999567	182	0	0.012872
LRBA	5	0.46065	0.68803	0.999995	243	3	-0.082804	0.72754	0.726	0.999567	264	0	-0.082804
RBM26	5	0.46165	0.68897	0.999995	244	3	-0.047052	0.68466	0.68334	0.999567	247	0	-0.047052
IPO13	5	0.46264	0.68995	0.999995	245	3	-0.049195	0.47529	0.47449	0.999567	166	0	-0.049195
RUNX1	5	0.4657	0.69257	0.999995	246	1	1.0423	0.48787	0.48703	0.999567	173	0	1.0423
SNRPB	5	0.47051	0.69743	0.999995	247	2	0.086792	0.073534	0.07259	0.983189	27	0	0.086792
NMNAT3	5	0.47159	0.6984	0.999995	248	3	-0.079428	0.55281	0.55191	0.999567	197	0	-0.079428
NPEPPS	5	0.47211	0.69879	0.999995	249	2	0.33409	0.68254	0.68119	0.999567	246	0	0.33409
CUX1	5	0.47529	0.70149	0.999995	250	2	0.26659	0.79262	0.79172	0.999567	285	0	0.26659
STAT3	5	0.47757	0.70344	0.999995	251	3	-0.02166	0.87135	0.87078	0.999567	316	0	-0.02166
TSC2	5	0.47779	0.70362	0.999995	252	2	0.31001	0.55001	0.54905	0.999567	196	0	0.31001
NPNT	5	0.47846	0.70437	0.999995	253	2	0.57777	0.41212	0.41255	0.999567	143	0	0.57777
COL6A6	5	0.47956	0.70548	0.999995	254	3	-0.037856	0.030213	0.029709	0.930868	12	1	-0.037856
JADE3	5	0.48161	0.70745	0.999995	255	1	0.046755	0.56933	0.56881	0.999567	205	0	0.046755
RAMP2	5	0.48542	0.7106	0.999995	256	2	0.37491	0.76811	0.76672	0.999567	280	0	0.37491
HIF1A	5	0.48554	0.71067	0.999995	257	3	-0.0067913	0.69917	0.69725	0.999567	251	0	-0.0067913
CLEC1B	5	0.48853	0.71354	0.999995	258	3	-0.18346	0.85904	0.8588	0.999567	308	0	-0.18346
SAP30	5	0.49451	0.7191	0.999995	259	3	-0.10709	0.47846	0.47776	0.999567	168	0	-0.10709
EIF3L	5	0.49626	0.72063	0.999995	260	2	0.10645	0.88633	0.88587	0.999567	324	0	0.10645
ZNF740	5	0.50021	0.7242	0.999995	261	2	0.94884	0.42248	0.42216	0.999567	148	0	0.94884
POLD2	5	0.51133	0.72982	0.999995	262	2	0.03047	0.42419	0.42395	0.999567	149	0	0.03047
NLK	5	0.5227	0.73538	0.999995	263	1	0.30113	0.56251	0.56186	0.999567	202	0	0.30113
ATE1	5	0.52417	0.73602	0.999995	264	1	0.52582	0.30012	0.30058	0.999567	105	0	0.52582
ACVR1	5	0.53154	0.73984	0.999995	265	2	0.41287	0.15785	0.15862	0.999567	54	0	0.41287
SLC15A1	5	0.53435	0.74146	0.999995	266	1	0.13014	0.2487	0.24953	0.999567	90	0	0.13014
ALS2	5	0.54834	0.7488	0.999995	267	2	0.40391	0.17167	0.17268	0.999567	60	0	0.40391
REST	5	0.55699	0.75329	0.999995	268	2	0.54759	0.3618	0.36197	0.999567	126	0	0.54759
TATDN3	5	0.56595	0.75777	0.999995	269	2	0.50315	0.73589	0.73491	0.999567	269	0	0.50315
ATM	5	0.57472	0.76267	0.999995	270	1	0.62683	0.022403	0.022009	0.919476	9	1	0.62683
RP9	5	0.59434	0.77248	0.999995	271	2	0.10225	0.54437	0.5436	0.999567	194	0	0.10225
ATG7	5	0.60344	0.77739	0.999995	272	2	0.15549	0.060957	0.05994	0.976554	23	0	0.15549
C8B	5	0.60597	0.77876	0.999995	273	1	0.51289	0.25712	0.25791	0.999567	92	0	0.51289
MYH9	5	0.62193	0.78697	0.999995	274	2	0.28693	0.42077	0.42047	0.999567	147	0	0.28693
BID	5	0.62333	0.78777	0.999995	275	1	1.0414	0.1225	0.1226	0.999004	46	0	1.0414
LLGL1	5	0.63254	0.79263	0.999995	276	2	0.43432	0.71607	0.71424	0.999567	258	0	0.43432
RAB20	5	0.63654	0.7946	0.999995	277	1	0.59096	0.23162	0.23311	0.999567	83	0	0.59096
CELF1	5	0.64242	0.79798	0.999995	278	1	0.6168	0.50477	0.50422	0.999567	181	0	0.6168
SGTB	5	0.64358	0.79861	0.999995	279	2	0.28801	0.22079	0.22227	0.999567	79	0	0.28801
PPM1G	5	0.64958	0.80206	0.999995	280	2	0.37562	0.37286	0.37283	0.999567	131	0	0.37562
RPL15	5	0.65052	0.80261	0.999995	281	2	0.071972	0.47211	0.47148	0.999567	164	0	0.071972
MORC2	5	0.65332	0.80416	0.999995	282	2	0.62618	0.70423	0.70219	0.999567	255	0	0.62618
DPF2	5	0.65622	0.80576	0.999995	283	2	0.28689	0.36919	0.36921	0.999567	129	0	0.28689
RB1	5	0.65735	0.80651	0.999995	284	2	0.09282	0.49252	0.49191	0.999567	176	0	0.09282
ZNF385D	5	0.66258	0.80919	0.999995	285	2	0.65189	0.25292	0.25363	0.999567	91	0	0.65189
PARS2	5	0.6699	0.81297	0.999995	286	2	0.18417	0.66072	0.65977	0.999567	237	0	0.18417
XPO7	5	0.6836	0.82108	0.999995	287	1	0.20233	0.027615	0.027318	0.930868	11	1	0.20233
CAPSL	5	0.6843	0.82146	0.999995	288	2	0.31505	0.60974	0.60851	0.999567	219	0	0.31505
WIPI2	5	0.68466	0.82161	0.999995	289	1	0.67942	0.29612	0.29683	0.999567	103	0	0.67942
GIT2	5	0.6905	0.825	0.999995	290	2	0.21772	0.22514	0.22708	0.999567	81	0	0.21772
LCE5A	5	0.69663	0.82825	0.999995	291	2	0.56749	0.032806	0.032288	0.933881	13	1	0.56749
SPPL3	5	0.70528	0.83282	0.999995	292	2	0.22196	0.10561	0.10542	0.983189	40	0	0.22196
ADH6	5	0.70921	0.83508	0.999995	293	1	0.36189	0.62211	0.62127	0.999567	224	0	0.36189
TMOD3	5	0.71217	0.8368	0.999995	294	1	0.4064	0.50021	0.49969	0.999567	179	0	0.4064
SNURF	5	0.71315	0.83749	0.999995	295	2	0.037819	0.59188	0.5909	0.999567	214	0	0.037819
GORASP2	5	0.71465	0.83841	0.999995	296	2	0.50599	0.24446	0.24542	0.999567	88	0	0.50599
BMPR2	5	0.71704	0.8399	0.999995	297	1	0.58367	0.20763	0.20903	0.999567	74	0	0.58367
CABP5	5	0.72848	0.84722	0.999995	298	1	0.74307	0.14385	0.14429	0.999567	51	0	0.74307
MEX3C	5	0.73453	0.85108	0.999995	299	2	0.28903	0.46085	0.45996	0.999567	162	0	0.28903
TFDP2	5	0.73772	0.85312	0.999995	300	1	0.6559	0.38377	0.38391	0.999567	134	0	0.6559
RAB5C	5	0.73938	0.85408	0.999995	301	2	0.39181	0.39808	0.39848	0.999567	137	0	0.39181
OPTN	5	0.73954	0.85418	0.999995	302	2	0.41836	0.3392	0.34035	0.999567	118	0	0.41836
CCNB2	5	0.74099	0.8551	0.999995	303	2	0.054	0.5138	0.51321	0.999567	185	0	0.054
BPIFA1	5	0.74179	0.85556	0.999995	304	2	0.16615	0.82045	0.81881	0.999567	292	0	0.16615
ARID1A	5	0.74936	0.86016	0.999995	305	1	0.70828	0.15088	0.15152	0.999567	52	0	0.70828
PTEN	5	0.75982	0.86659	0.999995	306	2	0.22796	0.0092739	0.0097667	0.918071	4	1	0.22796
CBFB	5	0.76516	0.87007	0.999995	307	2	0.22276	0.34301	0.34391	0.999567	119	0	0.22276
PIP4K2B	5	0.76976	0.87297	0.999995	308	1	0.20509	0.18304	0.18393	0.999567	65	0	0.20509
ATF7IP	5	0.77342	0.8751	0.999995	309	2	0.8709	0.017168	0.017437	0.919476	7	1	0.8709
USP53	5	0.77417	0.8756	0.999995	310	2	0.45192	0.35058	0.35129	0.999567	121	0	0.45192
CASP8	5	0.77491	0.87614	0.999995	311	2	0.93216	0.21642	0.21735	0.999567	77	0	0.93216
LRRC72	5	0.78005	0.87944	0.999995	312	2	0.10301	0.71994	0.71818	0.999567	260	0	0.10301
HEXIM1	5	0.78151	0.88021	0.999995	313	2	0.16139	0.57068	0.56998	0.999567	206	0	0.16139
ZGPAT	5	0.78729	0.88411	0.999995	314	2	0.013969	0.93343	0.93276	0.999567	340	0	0.013969
CD34	5	0.78801	0.88458	0.999995	315	2	0.095366	0.19653	0.19772	0.999567	70	0	0.095366
FBN2	5	0.79227	0.88741	0.999995	316	2	0.82204	0.61843	0.61731	0.999567	222	0	0.82204
C1orf87	5	0.79562	0.88986	0.999995	317	1	0.20554	0.07103	0.069781	0.983189	26	0	0.20554
SCGB2A2	5	0.80658	0.89686	0.999995	318	1	0.50713	0.20098	0.20208	0.999567	71	0	0.50713
SMARCC1	5	0.80949	0.8987	0.999995	319	2	0.34365	0.53723	0.5365	0.999567	190	0	0.34365
RBL2	5	0.81083	0.89953	0.999995	320	2	0.5928	0.41559	0.41555	0.999567	145	0	0.5928
ULK1	5	0.81153	0.9001	0.999995	321	1	1.2494	0.17396	0.17499	0.999567	61	0	1.2494
CCT8L2	5	0.81293	0.90087	0.999995	322	1	0.092962	0.92412	0.92316	0.999567	335	0	0.092962
ACTL7A	5	0.81978	0.90251	0.999995	323	1	0.27922	0.60471	0.60386	0.999567	217	0	0.27922
KCNJ8	5	0.82379	0.90361	0.999995	324	1	0.20097	0.58271	0.58209	0.999567	209	0	0.20097
CCM2	5	0.84759	0.91005	0.999995	325	1	0.25838	0.88515	0.88467	0.999567	322	0	0.25838
HMCN1	5	0.84994	0.9108	0.999995	326	1	0.4314	0.16248	0.16351	0.999567	56	0	0.4314
GOLGA7	5	0.85168	0.9113	0.999995	327	1	0.66823	0.019788	0.019768	0.919476	8	1	0.66823
SLC15A4	5	0.85226	0.91142	0.999995	328	1	0.56912	0.55421	0.55329	0.999567	198	0	0.56912
CLCN7	5	0.85341	0.91179	0.999995	329	1	0.24705	0.73681	0.73602	0.999567	270	0	0.24705
GLS	5	0.85455	0.91207	0.999995	330	1	0.60789	0.53867	0.53796	0.999567	191	0	0.60789
GIMAP5	5	0.85849	0.91336	0.999995	331	1	1.4058	0.16017	0.16103	0.999567	55	0	1.4058
ATG12	5	0.86015	0.91387	0.999995	332	1	1.302	0.16938	0.17043	0.999567	59	0	1.302
AWAT1	5	0.86397	0.91489	0.999995	333	1	0.44888	0.063483	0.0624	0.976554	24	0	0.44888
GRK2	5	0.86664	0.91564	0.999995	334	1	0.26208	0.22296	0.22481	0.999567	80	0	0.26208
CNOT11	5	0.86979	0.91669	0.999995	335	1	0.59277	0.5093	0.50884	0.999567	183	0	0.59277
PAWR	5	0.87083	0.917	0.999995	336	1	0.73561	0.4737	0.47288	0.999567	165	0	0.73561
ACSS1	5	0.87791	0.91935	0.999995	337	1	0.44672	0.2758	0.27631	0.999567	97	0	0.44672
PTPN12	5	0.88515	0.92159	0.999995	338	1	0.71767	0.40864	0.40905	0.999567	141	0	0.71767
SPATA6L	5	0.88656	0.92208	0.999995	339	1	0.78865	0.12967	0.1296	0.999567	48	0	0.78865
SRGAP1	5	0.89987	0.92716	0.999995	340	1	1.3328	0.053345	0.05229	0.976554	20	0	1.3328
SNTG2	5	0.90238	0.92794	0.999995	341	1	0.31904	0.58535	0.5845	0.999567	211	0	0.31904
DDIT4	5	0.91191	0.93211	0.999995	342	1	1.3516	0.21861	0.21966	0.999567	78	0	1.3516
NRL	5	0.91783	0.93438	0.999995	343	1	0.77236	0.078527	0.077581	0.983189	29	0	0.77236
CISD1	5	0.92103	0.93601	0.999995	344	1	0.33239	0.22946	0.2311	0.999567	82	0	0.33239
SLK	5	0.92344	0.93692	0.999995	345	1	0.5212	0.56113	0.56063	0.999567	201	0	0.5212
ABHD11	5	0.94152	0.94724	0.999995	346	1	0.65323	0.38737	0.38757	0.999567	135	0	0.65323
TLCD2	5	0.94342	0.94837	0.999995	347	1	0.71197	0.23377	0.23508	0.999567	84	0	0.71197
TP53	5	0.94501	0.94947	0.999995	348	1	1.0304	0.20984	0.21088	0.999567	75	0	1.0304
NFE2L2	5	0.94527	0.94968	0.999995	349	1	0.20284	0.38015	0.38035	0.999567	132	0	0.20284
FRMD6	5	0.95731	0.95794	0.999995	350	1	0.98181	0.27375	0.27418	0.999567	96	0	0.98181
ATG3	5	0.95816	0.95858	0.999995	351	1	0.25254	0.090916	0.09055	0.983189	34	0	0.25254
NUFIP2	5	0.95899	0.95919	0.999995	352	1	0.25799	0.75546	0.75449	0.999567	275	0	0.25799
SLC25A43	5	0.96102	0.96103	0.999995	353	1	0.47225	0.26131	0.26197	0.999567	94	0	0.47225
FRYL	5	0.96334	0.9631	0.999995	354	1	0.64157	0.17624	0.17745	0.999567	62	0	0.64157
TNFRSF10B	5	0.9639	0.96364	0.999995	355	1	0.63141	0.30411	0.30452	0.999567	107	0	0.63141
ATG10	5	0.96501	0.96457	0.999995	356	1	0.2875	0.75717	0.75609	0.999567	276	0	0.2875
PHETA1	5	0.96816	0.96795	0.999995	357	1	0.91504	0.43607	0.43563	0.999567	154	0	0.91504
TADA1	5	0.97124	0.9709	0.999995	358	0	0.26902	0.72471	0.72296	0.999567	262	0	0.26902
APOBEC1	5	0.97216	0.97184	0.999995	359	0	0.54643	0.72942	0.72791	0.999567	266	0	0.54643
TADA2B	5	0.97968	0.97916	0.999995	360	0	0.3822	0.055888	0.054671	0.976554	21	0	0.3822
CAB39	5	0.98071	0.98016	0.999995	361	0	0.14103	0.025012	0.024778	0.930868	10	1	0.14103
PBRM1	5	0.98193	0.98125	0.999995	362	0	0.55786	0.10804	0.10798	0.983189	41	0	0.55786
MAGEC1	5	0.98338	0.98265	0.999995	363	0	0.53548	0.47688	0.47601	0.999567	167	0	0.53548
STARD4	5	0.98378	0.98307	0.999995	364	0	0.24256	0.7209	0.71905	0.999567	261	0	0.24256
PSG3	5	0.98445	0.98373	0.999995	365	0	1.7506	0.0013291	0.0021267	0.399813	2	1	1.7506
PIAS2	5	0.986	0.98505	0.999995	366	0	0.98618	0.11046	0.11031	0.983189	42	0	0.98618
CDKN2A	5	0.98635	0.98539	0.999995	367	0	0.40013	0.63654	0.6356	0.999567	230	0	0.40013
TAOK1	5	0.98821	0.98752	0.999995	368	0	0.65679	0.0066313	0.0071569	0.897004	3	1	0.65679
METTL18	5	0.98836	0.98764	0.999995	369	0	0.51597	0.58139	0.58097	0.999567	208	0	0.51597
OPN1LW	5	0.99	0.98919	0.999995	370	0	0.45679	0.72566	0.72401	0.999567	263	0	0.45679
LIX1L	5	0.9909	0.99014	0.999995	371	0	0.37331	0.51529	0.51467	0.999567	186	0	0.37331
TRAF2	5	0.99126	0.99049	0.999995	372	0	1.0361	0.21423	0.21516	0.999567	76	0	1.0361
RASAL2	5	0.99534	0.99491	0.999995	373	0	0.7988	0.12011	0.12022	0.999004	45	0	0.7988
ROCK2	5	0.99887	0.99866	0.999995	374	0	1.6188	0.048243	0.047539	0.976554	18	1	1.6188
TRAF3	5	0.9998	0.99976	0.999995	375	0	1.0812	0.058425	0.057161	0.976554	22	0	1.0812
KCTD5	5	0.99999	1.0	0.999995	376	0	1.8705	0.00050828	0.00080186	0.301498	1	2	1.8705
