# Supplementary material for: Mechanisms of resistance to VHL loss-induced genetic and pharmacological vulnerabilities
Source: EMBO Mol Med. 2025 Dec 19;18(2):599–619. doi: 10.1038/s44321-025-00361-w (PMC12905196; doi:10.1038/s44321-025-00361-w)
Supplement: Supplementary file 8 — Source data Fig. 3 [file 44321_2025_361_MOESM8_ESM.zip › Figure 3/3H/C10RRA.gene_summary.txt]

id	num	neg|score	neg|p-value	neg|fdr	neg|rank	neg|goodsgrna	neg|lfc	pos|score	pos|p-value	pos|fdr	pos|rank	pos|goodsgrna	pos|lfc
RPS20	5	2.5472e-06	4.9805e-06	0.001873	1	5	-3.1362	0.99998	0.99997	0.999995	375	0	-3.1362
TIMM10	5	6.6943e-06	1.4941e-05	0.002809	2	5	-2.3677	0.99999	1.0	0.999995	376	0	-2.3677
HSPA8	5	4.7277e-05	0.00017432	0.019101	3	5	-1.9666	0.99995	0.99995	0.999995	374	0	-1.9666
GET3	5	6.1044e-05	0.000254	0.019101	4	5	-2.3596	0.9806	0.98003	0.999995	337	0	-2.3596
PELP1	5	6.4569e-05	0.000254	0.019101	5	5	-1.8619	0.99994	0.99992	0.999995	373	0	-1.8619
SNRPD2	5	0.00011871	0.00049307	0.030899	6	5	-2.6676	0.98618	0.98519	0.999995	341	0	-2.6676
POLD2	5	0.00017305	0.00075205	0.040396	7	5	-1.1783	0.99983	0.99979	0.999995	372	0	-1.1783
PRPF3	5	0.00033961	0.0014692	0.069054	8	5	-1.6316	0.99966	0.99962	0.999995	371	0	-1.6316
SEC23IP	5	0.00047846	0.0020769	0.079372	9	5	-1.3807	0.99952	0.99948	0.999995	370	0	-1.3807
PGK1	5	0.00056307	0.0024753	0.079372	10	4	-2.5324	0.95218	0.95158	0.999995	317	0	-2.5324
INCENP	5	0.00056987	0.0025151	0.079372	11	5	-1.0652	0.99943	0.99936	0.999995	369	0	-1.0652
CRKL	5	0.00059165	0.0026446	0.079372	12	5	-2.1595	0.99	0.98919	0.999995	346	0	-2.1595
MARS1	5	0.00062123	0.0027442	0.079372	13	4	-2.4985	0.91191	0.91113	0.999995	298	0	-2.4985
GPI	5	0.0008479	0.0035411	0.095104	14	5	-2.3646	0.98938	0.9886	0.999995	345	0	-2.3646
USP7	5	0.0010365	0.0043778	0.103437	15	5	-2.3239	0.98798	0.98727	0.999995	344	0	-2.3239
PHB	5	0.001102	0.0046567	0.103437	16	5	-0.90041	0.9989	0.99866	0.999995	368	0	-0.90041
EIF2S2	5	0.0011049	0.0046767	0.103437	17	5	-2.2905	0.97513	0.97472	0.999995	334	0	-2.2905
GATAD2A	5	0.0012464	0.0052046	0.105165	18	5	-1.375	0.99875	0.99851	0.999995	367	0	-1.375
MRPL4	5	0.0012782	0.0053142	0.105165	19	5	-1.084	0.99185	0.99112	0.999995	350	0	-1.084
ANKLE2	5	0.0014194	0.0059716	0.108168	20	5	-0.77154	0.99858	0.99834	0.999995	366	0	-0.77154
NIP7	5	0.0014477	0.0060413	0.108168	21	5	-1.4872	0.99855	0.99831	0.999995	365	0	-1.4872
EIF2S1	5	0.0016545	0.0070374	0.120276	22	4	-1.5092	0.51826	0.51761	0.999995	153	0	-1.5092
RNF25	5	0.001806	0.007665	0.125305	23	5	-0.9886	0.99819	0.99796	0.999995	364	0	-0.9886
CCT3	5	0.0019642	0.0083523	0.130852	24	5	-0.99818	0.99804	0.99784	0.999995	363	0	-0.99818
CSNK2B	5	0.0022121	0.0093882	0.131022	25	5	-1.6939	0.99779	0.99755	0.999995	362	0	-1.6939
PWP2	5	0.0022182	0.0093982	0.131022	26	4	-2.0977	0.95879	0.95806	0.999995	323	0	-2.0977
AQR	5	0.0022932	0.0096173	0.131022	27	5	-0.73236	0.99771	0.99749	0.999995	361	0	-0.73236
PPWD1	5	0.0023661	0.0098364	0.131022	28	5	-1.9656	0.99763	0.99744	0.999995	360	0	-1.9656
SART3	5	0.0024444	0.010105	0.131022	29	5	-2.0322	0.99636	0.99593	0.999995	357	0	-2.0322
MCM6	5	0.0028865	0.012058	0.150719	30	4	-1.1069	0.9407	0.93997	0.999995	310	0	-1.1069
TFDP2	5	0.0029802	0.012426	0.150719	31	5	-0.89361	0.99702	0.9967	0.999995	359	0	-0.89361
RBM14	5	0.0031356	0.012944	0.152095	32	5	-1.482	0.99686	0.99652	0.999995	358	0	-1.482
NAT10	5	0.0033095	0.013691	0.155998	33	5	-1.2884	0.9871	0.98622	0.999995	342	0	-1.2884
SARS2	5	0.0035178	0.014309	0.15824	34	4	-1.0921	0.22296	0.22481	0.999995	65	0	-1.0921
RPA3	5	0.0042764	0.017287	0.1817	35	5	-0.83532	0.99572	0.99527	0.999995	356	0	-0.83532
MRPL21	5	0.0043104	0.017397	0.1817	36	5	-1.1729	0.99569	0.99522	0.999995	355	0	-1.1729
SPRED1	5	0.0052722	0.020754	0.210902	37	5	-0.55842	0.99473	0.99416	0.999995	354	0	-0.55842
ELOC	5	0.0056495	0.022238	0.220037	38	5	-1.6648	0.97014	0.9698	0.999995	329	0	-1.6648
MTOR	5	0.0058453	0.022975	0.221502	39	4	-1.1712	0.81843	0.81699	0.999995	256	0	-1.1712
PI4KA	5	0.0066313	0.026003	0.239308	40	2	0.046515	0.79711	0.79628	0.999995	248	0	0.046515
PSMD11	5	0.0067007	0.026182	0.239308	41	5	-1.6803	0.99271	0.99209	0.999995	352	0	-1.6803
MRPL28	5	0.0069294	0.026979	0.239308	42	5	-1.4019	0.99307	0.99242	0.999995	353	0	-1.4019
RHEB	5	0.0070384	0.027368	0.239308	43	5	-1.7072	0.97365	0.97318	0.999995	332	0	-1.7072
FDXR	5	0.0080126	0.030894	0.264002	44	5	-1.3522	0.99199	0.99126	0.999995	351	0	-1.3522
CKAP2	5	0.0083025	0.03183	0.26424	45	4	-1.0779	0.94125	0.94061	0.999995	311	0	-1.0779
ALG1	5	0.0085012	0.032627	0.26424	46	4	-0.77874	0.96258	0.96205	0.999995	325	0	-0.77874
PIK3CA	5	0.0086176	0.033036	0.26424	47	5	-0.40579	0.99138	0.9906	0.999995	349	0	-0.40579
ERH	5	0.0087953	0.033733	0.26424	48	4	-1.2599	0.96141	0.96078	0.999995	324	0	-1.2599
STAG2	5	0.0091648	0.035267	0.268427	49	5	-0.55737	0.99084	0.99006	0.999995	348	0	-0.55737
HMGCR	5	0.0092939	0.035695	0.268427	50	5	-1.1994	0.97979	0.97926	0.999995	336	0	-1.1994
OLFML2B	5	0.0097394	0.037259	0.274693	51	5	-0.46843	0.99026	0.98948	0.999995	347	0	-0.46843
IPO13	5	0.011785	0.045377	0.315844	52	5	-1.4532	0.9735	0.97294	0.999995	331	0	-1.4532
WDR74	5	0.011911	0.045746	0.315844	53	4	-0.79527	0.57873	0.57816	0.999995	170	0	-0.79527
GOLGA8R	5	0.012176	0.046473	0.315844	54	5	-0.66011	0.98782	0.98712	0.999995	343	0	-0.66011
GTF3C5	5	0.012245	0.046682	0.315844	55	4	-1.1717	0.78339	0.78246	0.999995	243	0	-1.1717
SNAPC1	5	0.012335	0.047041	0.315844	56	4	-0.97197	0.38737	0.38757	0.999995	109	0	-0.97197
PPAN-P2RY11	5	0.012684	0.048296	0.318582	57	4	-0.58918	0.4657	0.46501	0.999995	133	0	-0.58918
AIFM1	5	0.013326	0.050437	0.326973	58	4	-0.90918	0.84994	0.84936	0.999995	269	0	-0.90918
TUBA1C	5	0.014542	0.054631	0.348156	59	4	-0.30974	0.84522	0.84445	0.999995	267	0	-0.30974
PGAM1	5	0.015579	0.058237	0.34915	60	4	-1.318	0.82246	0.82109	0.999995	257	0	-1.318
RAMAC	5	0.015939	0.059382	0.34915	61	4	-0.69849	0.94706	0.94652	0.999995	313	0	-0.69849
NEDD8	5	0.016024	0.059691	0.34915	62	3	-1.0862	0.9531	0.95259	0.999995	319	0	-1.0862
TRIM49B	5	0.016126	0.06001	0.34915	63	5	-0.57164	0.98387	0.98315	0.999995	340	0	-0.57164
DDX20	5	0.016148	0.060139	0.34915	64	4	-1.4416	0.26962	0.27044	0.999995	78	0	-1.4416
ATM	5	0.016224	0.060358	0.34915	65	5	-0.25894	0.98378	0.98307	0.999995	339	0	-0.25894
VPS28	5	0.017239	0.063825	0.363608	66	4	-0.82612	0.65281	0.65221	0.999995	198	0	-0.82612
MASTL	5	0.017861	0.065946	0.370088	67	5	-1.1301	0.98214	0.98142	0.999995	338	0	-1.1301
KDM5C	5	0.018333	0.067451	0.372962	68	4	-0.70575	0.95645	0.95598	0.999995	322	0	-0.70575
LIX1L	5	0.020063	0.073069	0.398171	69	4	-0.75518	0.96679	0.96648	0.999995	327	0	-0.75518
STT3A	5	0.020706	0.074971	0.402702	70	4	-1.3527	0.7911	0.79031	0.999995	246	0	-1.3527
PBRM1	5	0.022535	0.080768	0.427731	71	5	-0.58812	0.97747	0.97704	0.999995	335	0	-0.58812
DDX51	5	0.024034	0.086078	0.449516	72	4	-0.60993	0.96714	0.96679	0.999995	328	0	-0.60993
ALKBH8	5	0.025636	0.091247	0.469986	73	5	-0.53492	0.97436	0.97391	0.999995	333	0	-0.53492
NFE2L2	5	0.027235	0.096248	0.488564	74	5	-0.58464	0.97276	0.97231	0.999995	330	0	-0.58464
MRPS21	5	0.027586	0.097453	0.488564	75	4	-0.69977	0.71607	0.71424	0.999995	216	0	-0.69977
SKP1	5	0.029974	0.10482	0.509003	76	4	-1.2588	0.94604	0.94556	0.999995	312	0	-1.2588
MDN1	5	0.030213	0.10552	0.509003	77	3	-0.88629	0.88468	0.88421	0.999995	283	0	-0.88629
NOC4L	5	0.030253	0.10559	0.509003	78	4	-1.056	0.80586	0.8046	0.999995	252	0	-1.056
MRPL46	5	0.031961	0.11026	0.524795	79	4	-1.1081	0.92479	0.9238	0.999995	306	0	-1.1081
HDAC3	5	0.041243	0.13167	0.618844	80	4	-0.5473	0.86558	0.86495	0.999995	275	0	-0.5473
WDR55	5	0.044182	0.13825	0.63659	81	4	-0.6787	0.95264	0.95212	0.999995	318	0	-0.6787
DHX8	5	0.044441	0.13883	0.63659	82	4	-0.86738	0.88795	0.88747	0.999995	286	0	-0.86738
PMPCA	5	0.047629	0.14562	0.653069	83	4	-0.57709	0.64822	0.6474	0.999995	196	0	-0.57709
ISCU	5	0.048769	0.14797	0.653069	84	4	-0.82868	0.52563	0.5249	0.999995	156	0	-0.82868
MCM7	5	0.049002	0.14847	0.653069	85	4	-0.78239	0.951	0.9505	0.999995	315	0	-0.78239
KDM8	5	0.049513	0.14951	0.653069	86	3	-0.98142	0.26547	0.26646	0.999995	76	0	-0.98142
GEMIN5	5	0.050797	0.15236	0.653069	87	3	-0.88273	0.73498	0.73391	0.999995	224	0	-0.88273
BPIFC	5	0.05102	0.15285	0.653069	88	3	-0.98171	0.58139	0.58097	0.999995	172	0	-0.98171
RPL15	5	0.052168	0.15533	0.656128	89	4	-0.97294	0.90882	0.90763	0.999995	297	0	-0.97294
MRPL23	5	0.053345	0.15767	0.656128	90	3	-0.73304	0.94931	0.94884	0.999995	314	0	-0.73304
PKMYT1	5	0.054506	0.15999	0.656128	91	4	-0.86755	0.96464	0.96403	0.999995	326	0	-0.86755
INTS6L	5	0.055698	0.16251	0.656128	92	3	-0.9108	0.93158	0.93067	0.999995	309	0	-0.9108
DDI2	5	0.056098	0.16337	0.656128	93	4	-0.87831	0.48004	0.47929	0.999995	137	0	-0.87831
OSTC	5	0.056431	0.16403	0.656128	94	4	-0.44316	0.83033	0.82911	0.999995	262	0	-0.44316
TRAPPC1	5	0.062726	0.17771	0.703351	95	3	-0.86827	0.73035	0.72893	0.999995	223	0	-0.86827
DNTTIP1	5	0.067303	0.18747	0.734258	96	4	-0.71788	0.75717	0.75609	0.999995	233	0	-0.71788
NCAPH	5	0.068418	0.18995	0.736303	97	4	-0.74213	0.88841	0.88795	0.999995	287	0	-0.74213
CLEC1B	5	0.070804	0.19468	0.742228	98	4	-0.54165	0.4737	0.47288	0.999995	135	0	-0.54165
LRRC72	5	0.071518	0.19617	0.742228	99	4	-0.70485	0.90443	0.90341	0.999995	294	0	-0.70485
FRMD6	5	0.072059	0.1974	0.742228	100	3	-0.774	0.51974	0.51894	0.999995	154	0	-0.774
SLC25A43	5	0.075906	0.20546	0.758225	101	4	-0.41412	0.9558	0.95524	0.999995	321	0	-0.41412
DHX33	5	0.076034	0.20569	0.758225	102	4	-0.69736	0.86979	0.86913	0.999995	278	0	-0.69736
SETDB1	5	0.080141	0.21398	0.781117	103	3	-0.7912	0.47529	0.47449	0.999995	136	0	-0.7912
TMOD3	5	0.081249	0.2162	0.781637	104	4	-0.45856	0.95514	0.9545	0.999995	320	0	-0.45856
ATF7IP	5	0.08282	0.21917	0.784823	105	4	-0.36835	0.91711	0.91624	0.999995	301	0	-0.36835
SLK	5	0.088449	0.22979	0.815119	106	4	-0.42466	0.85052	0.84989	0.999995	270	0	-0.42466
TUBB8	5	0.095549	0.24422	0.852112	107	3	-0.66955	0.88182	0.88136	0.999995	281	0	-0.66955
ZNF385D	5	0.095834	0.24476	0.852112	108	2	0.21569	0.72848	0.72682	0.999995	222	0	0.21569
GIMAP5	5	0.099903	0.25278	0.864754	109	3	-0.68634	0.014542	0.0243	0.999995	9	1	-0.68634
HSPE1-MOB4	5	0.10042	0.25378	0.864754	110	4	-0.53041	0.60471	0.60386	0.999995	178	0	-0.53041
PGS1	5	0.10268	0.25865	0.864754	111	4	-0.74244	0.81327	0.81171	0.999995	255	0	-0.74244
ERVV-2	5	0.10317	0.25972	0.864754	112	3	-0.38523	0.67395	0.67282	0.999995	205	0	-0.38523
ADNP	5	0.10326	0.25989	0.864754	113	4	-0.23032	0.89069	0.89002	0.999995	288	0	-0.23032
SNRPB	5	0.10949	0.27195	0.896222	114	4	-0.58339	0.80298	0.80184	0.999995	249	0	-0.58339
GORASP2	5	0.11063	0.27411	0.896222	115	2	0.13164	0.35808	0.35848	0.999995	101	0	0.13164
FAM9B	5	0.11411	0.28064	0.909676	116	3	-0.22963	0.86664	0.86588	0.999995	276	0	-0.22963
JADE3	5	0.1177	0.288	0.925526	117	2	0.10872	0.71315	0.71087	0.999995	215	0	0.10872
SRSF6	5	0.12011	0.29263	0.932441	118	2	1.3445	0.11529	0.11637	0.999995	36	1	1.3445
GOLGA8M	5	0.12622	0.30399	0.960517	119	4	-0.21413	0.88749	0.88707	0.999995	285	0	-0.21413
ZNF800	5	0.12883	0.30847	0.966526	120	4	-0.45423	0.95123	0.95077	0.999995	316	0	-0.45423
PPA2	5	0.13257	0.31532	0.979834	121	3	-0.7079	0.085977	0.088389	0.999995	29	1	-0.7079
CACNG2	5	0.13901	0.32711	0.999995	122	3	-0.59238	0.49714	0.49642	0.999995	145	0	-0.59238
TERF1	5	0.13914	0.32738	0.999995	123	3	-0.57608	0.91855	0.91756	0.999995	302	0	-0.57608
SCGB2A2	5	0.15099	0.34947	0.999995	124	3	-0.50351	0.79487	0.79393	0.999995	247	0	-0.50351
DTL	5	0.15508	0.35641	0.999995	125	3	-0.58053	0.82578	0.82468	0.999995	260	0	-0.58053
ATE1	5	0.15604	0.35812	0.999995	126	3	-0.24763	0.49407	0.49337	0.999995	144	0	-0.24763
CLEC18C	5	0.15751	0.36057	0.999995	127	4	-0.050567	0.92344	0.92238	0.999995	305	0	-0.050567
RNF5	5	0.15931	0.36365	0.999995	128	4	-0.027141	0.78261	0.78171	0.999995	242	0	-0.027141
SETD2	5	0.16235	0.36917	0.999995	129	3	-0.31329	0.38377	0.38391	0.999995	107	0	-0.31329
MYH9	5	0.16479	0.37352	0.999995	130	4	-0.27086	0.43942	0.43911	0.999995	123	0	-0.27086
PGD	5	0.17617	0.39175	0.999995	131	4	-0.50766	0.88326	0.88281	0.999995	282	0	-0.50766
CPSF3	5	0.17634	0.39207	0.999995	132	3	-0.43766	0.84038	0.83957	0.999995	265	0	-0.43766
ZNF221	5	0.19744	0.42177	0.999995	133	3	-0.33064	0.078527	0.081097	0.999995	27	1	-0.33064
PIAS2	5	0.20426	0.42958	0.999995	134	3	-0.45197	0.38196	0.38221	0.999995	106	0	-0.45197
DIS3L2	5	0.22332	0.44988	0.999995	135	3	-0.37988	0.90279	0.90209	0.999995	293	0	-0.37988
BPIFB6	5	0.23094	0.45773	0.999995	136	2	0.49913	0.65735	0.65695	0.999995	200	0	0.49913
FADD	5	0.23476	0.46163	0.999995	137	3	-0.34796	0.74583	0.74514	0.999995	228	0	-0.34796
ELK4	5	0.2352	0.46216	0.999995	138	3	-0.22093	0.3392	0.34035	0.999995	94	0	-0.22093
HNRNPK	5	0.23807	0.46515	0.999995	139	3	-0.33257	0.84402	0.84319	0.999995	266	0	-0.33257
SLC27A6	5	0.23973	0.46672	0.999995	140	3	-0.37062	0.39275	0.39324	0.999995	110	0	-0.37062
BPIFA1	5	0.2439	0.47073	0.999995	141	3	-0.46634	0.72471	0.72296	0.999995	219	0	-0.46634
CD53	5	0.24474	0.47162	0.999995	142	3	-0.33683	0.92276	0.92175	0.999995	304	0	-0.33683
OSTM1	5	0.25292	0.48035	0.999995	143	1	0.98666	0.24658	0.24757	0.999995	70	0	0.98666
PSG3	5	0.26654	0.49457	0.999995	144	2	0.22265	0.56661	0.56613	0.999995	167	0	0.22265
PRAMEF5	5	0.26755	0.49543	0.999995	145	3	-0.19872	0.12728	0.12812	0.999995	39	1	-0.19872
CD180	5	0.27389	0.50229	0.999995	146	3	-0.35729	0.89383	0.89317	0.999995	289	0	-0.35729
ZBTB21	5	0.28802	0.51733	0.999995	147	3	-0.2587	0.431	0.4306	0.999995	120	0	-0.2587
DPF2	5	0.2898	0.51921	0.999995	148	3	-0.28694	0.15785	0.1587	0.999995	48	1	-0.28694
ACTL7A	5	0.29292	0.52229	0.999995	149	2	0.32897	0.65052	0.64979	0.999995	197	0	0.32897
SLC15A1	5	0.29612	0.52545	0.999995	150	1	0.58159	0.63772	0.63673	0.999995	193	0	0.58159
FGFR1	5	0.29812	0.52748	0.999995	151	3	-0.18374	0.92137	0.92055	0.999995	303	0	-0.18374
SMAD7	5	0.29877	0.52805	0.999995	152	3	-0.10166	0.45104	0.4505	0.999995	129	0	-0.10166
GPM6A	5	0.30148	0.53078	0.999995	153	3	-0.16653	0.60723	0.60605	0.999995	179	0	-0.16653
BMP15	5	0.30329	0.53262	0.999995	154	3	-0.24373	0.75286	0.75185	0.999995	231	0	-0.24373
STARD4	5	0.31204	0.54114	0.999995	155	3	-0.11849	0.93064	0.92973	0.999995	308	0	-0.11849
ALX3	5	0.31974	0.54878	0.999995	156	3	-0.17125	0.13442	0.13498	0.999995	41	1	-0.17125
TATDN3	5	0.32158	0.55061	0.999995	157	3	-0.15439	0.84581	0.84495	0.999995	268	0	-0.15439
CISD1	5	0.32528	0.55411	0.999995	158	3	-0.0093383	0.34869	0.34948	0.999995	97	0	-0.0093383
HMCN1	5	0.32806	0.5573	0.999995	159	3	-0.11175	0.91267	0.91172	0.999995	299	0	-0.11175
CD34	5	0.33085	0.5602	0.999995	160	3	-0.31018	0.076034	0.078926	0.999995	26	1	-0.31018
TSC1	5	0.33729	0.5665	0.999995	161	1	0.18359	0.16478	0.1659	0.999995	49	1	0.18359
COL6A6	5	0.34869	0.57873	0.999995	162	3	-0.0070901	0.85737	0.857	0.999995	271	0	-0.0070901
SLITRK6	5	0.35429	0.58411	0.999995	163	2	0.55771	0.35434	0.35501	0.999995	99	0	0.55771
BMPR2	5	0.35719	0.58699	0.999995	164	3	-0.12731	0.53867	0.53796	0.999995	160	0	-0.12731
GALNT17	5	0.35808	0.58775	0.999995	165	3	-0.058314	0.82446	0.82324	0.999995	258	0	-0.058314
ATG4B	5	0.35909	0.58878	0.999995	166	3	-0.29052	0.11046	0.11185	0.999995	35	1	-0.29052
CAPSL	5	0.36326	0.5928	0.999995	167	2	0.20553	0.44443	0.4439	0.999995	126	0	0.20553
RBM7	5	0.36735	0.59671	0.999995	168	2	0.34974	0.30411	0.30452	0.999995	86	0	0.34974
BAP1	5	0.37055	0.59988	0.999995	169	3	-0.086776	0.030213	0.037747	0.999995	11	1	-0.086776
THAP12	5	0.37103	0.60039	0.999995	170	2	0.11571	0.54437	0.5436	0.999995	162	0	0.11571
CFAP126	5	0.37439	0.60379	0.999995	171	3	-0.26448	0.8789	0.87855	0.999995	280	0	-0.26448
ALS2	5	0.37535	0.60465	0.999995	172	3	-0.2023	0.35994	0.36042	0.999995	102	0	-0.2023
APOA4	5	0.37631	0.60571	0.999995	173	3	-0.070374	0.35621	0.35684	0.999995	100	0	-0.070374
SNURF	5	0.3792	0.6085	0.999995	174	3	-0.24741	0.90764	0.90649	0.999995	296	0	-0.24741
KCNJ8	5	0.38017	0.60929	0.999995	175	3	-0.16736	0.83915	0.83838	0.999995	263	0	-0.16736
SLC29A4	5	0.38345	0.61266	0.999995	176	3	-0.082509	0.74225	0.74149	0.999995	226	0	-0.082509
SLC38A4	5	0.38403	0.61329	0.999995	177	3	-0.12895	0.41905	0.41894	0.999995	117	0	-0.12895
ADAM21	5	0.38682	0.61583	0.999995	178	2	0.49867	0.7012	0.69929	0.999995	213	0	0.49867
RP9	5	0.3879	0.61707	0.999995	179	3	-0.074814	0.48318	0.48238	0.999995	139	0	-0.074814
CLCN7	5	0.3908	0.62018	0.999995	180	3	-0.25825	0.23162	0.23311	0.999995	68	0	-0.25825
SGTB	5	0.39178	0.62126	0.999995	181	3	-0.37019	0.19876	0.20002	0.999995	58	0	-0.37019
ATOH1	5	0.39578	0.62527	0.999995	182	2	0.088889	0.5358	0.53511	0.999995	159	0	0.088889
NUTM2B	5	0.40138	0.63071	0.999995	183	2	0.11625	0.5108	0.51011	0.999995	151	0	0.11625
VPS35L	5	0.40689	0.63626	0.999995	184	2	0.10373	0.56797	0.56755	0.999995	168	0	0.10373
FNIP2	5	0.41559	0.64485	0.999995	185	3	-0.030869	0.87083	0.87019	0.999995	279	0	-0.030869
MCTP2	5	0.41618	0.6455	0.999995	186	3	-0.076628	0.64007	0.63904	0.999995	194	0	-0.076628
CCT8L2	5	0.41814	0.64754	0.999995	187	3	-0.21346	0.72754	0.726	0.999995	221	0	-0.21346
TNFRSF10A	5	0.41912	0.64838	0.999995	188	3	-0.098548	0.1853	0.18592	0.999995	55	0	-0.098548
ZNF35	5	0.42248	0.65167	0.999995	189	3	-0.063764	0.8037	0.80263	0.999995	250	0	-0.063764
TP53	5	0.42306	0.65221	0.999995	190	3	-0.064374	0.61966	0.6186	0.999995	186	0	-0.064374
ZNF714	5	0.4259	0.65518	0.999995	191	2	0.15602	0.66184	0.66083	0.999995	202	0	0.15602
ATF7IP2	5	0.42594	0.65519	0.999995	192	2	0.017119	0.59962	0.59877	0.999995	175	0	0.017119
ACSS1	5	0.42927	0.65813	0.999995	193	2	0.27513	0.44939	0.44904	0.999995	128	0	0.27513
B3GNT6	5	0.42995	0.65879	0.999995	194	3	-0.061532	0.073534	0.076625	0.999995	25	1	-0.061532
SPATA6L	5	0.43039	0.6591	0.999995	195	2	0.5064	0.6172	0.61602	0.999995	184	0	0.5064
PCP4L1	5	0.43094	0.65976	0.999995	196	3	-0.15166	0.89817	0.89789	0.999995	291	0	-0.15166
ARL6	5	0.43372	0.66254	0.999995	197	3	-0.069832	0.058425	0.06242	0.999995	19	1	-0.069832
NRL	5	0.4339	0.66264	0.999995	198	3	-0.17412	0.8645	0.8639	0.999995	273	0	-0.17412
CSDE1	5	0.43587	0.66448	0.999995	199	3	-0.096075	0.5556	0.55475	0.999995	164	0	-0.096075
RIC8A	5	0.44379	0.67189	0.999995	200	3	-0.0857	0.90604	0.90497	0.999995	295	0	-0.0857
PARS2	5	0.44478	0.67288	0.999995	201	3	-0.069843	0.75974	0.75868	0.999995	235	0	-0.069843
ATP2B1	5	0.44676	0.67483	0.999995	202	3	-0.078972	0.80729	0.80589	0.999995	253	0	-0.078972
NPNT	5	0.44812	0.67611	0.999995	203	2	0.032436	0.81223	0.81064	0.999995	254	0	0.032436
MC3R	5	0.44973	0.6777	0.999995	204	3	-0.052151	0.76058	0.75954	0.999995	236	0	-0.052151
TP53I13	5	0.45072	0.6785	0.999995	205	3	-0.066024	0.61843	0.61731	0.999995	185	0	-0.066024
RBM12B	5	0.4537	0.68122	0.999995	206	3	-0.029749	0.55421	0.55329	0.999995	163	0	-0.029749
LRBA	5	0.45668	0.68424	0.999995	207	3	-0.074945	0.50325	0.50273	0.999995	148	0	-0.074945
SECISBP2L	5	0.46165	0.68897	0.999995	208	3	-0.16184	0.48161	0.48098	0.999995	138	0	-0.16184
CABP5	5	0.46246	0.68976	0.999995	209	3	-0.12216	0.48943	0.48847	0.999995	141	0	-0.12216
PHF12	5	0.47159	0.6984	0.999995	210	3	-0.017303	0.29612	0.29683	0.999995	83	0	-0.017303
GOLGA7	5	0.47956	0.70548	0.999995	211	3	-0.0011598	0.5093	0.50884	0.999995	150	0	-0.0011598
GIT2	5	0.47997	0.70589	0.999995	212	2	0.18866	0.58797	0.58708	0.999995	173	0	0.18866
SLC2A9	5	0.48255	0.70805	0.999995	213	3	-0.1824	0.50021	0.49969	0.999995	146	0	-0.1824
SPRR3	5	0.48542	0.7106	0.999995	214	2	0.0073095	0.76563	0.76432	0.999995	240	0	0.0073095
NMNAT3	5	0.48654	0.71172	0.999995	215	3	-0.050566	0.75112	0.75031	0.999995	230	0	-0.050566
ADAM20	5	0.48753	0.71269	0.999995	216	3	-0.12922	0.80515	0.80396	0.999995	251	0	-0.12922
BCL2A1	5	0.48853	0.71354	0.999995	217	3	-0.0052183	0.39808	0.39848	0.999995	111	0	-0.0052183
TXNIP	5	0.49252	0.7172	0.999995	218	3	-0.03012	0.8618	0.86139	0.999995	272	0	-0.03012
TMEM189-UBE2V1	5	0.49518	0.71968	0.999995	219	2	0.11696	0.89945	0.8992	0.999995	292	0	0.11696
BPIFA3	5	0.49714	0.72133	0.999995	220	2	0.1704	0.49098	0.49021	0.999995	142	0	0.1704
TCEAL9	5	0.50596	0.72707	0.999995	221	2	0.045562	0.63416	0.63337	0.999995	190	0	0.045562
KDM5D	5	0.5138	0.73109	0.999995	222	1	0.28136	0.61473	0.61362	0.999995	183	0	0.28136
APOBEC1	5	0.51561	0.73198	0.999995	223	2	0.012778	0.89515	0.89464	0.999995	290	0	0.012778
MTIF2	5	0.52837	0.73802	0.999995	224	2	0.16523	0.69508	0.69324	0.999995	212	0	0.16523
SESN2	5	0.53839	0.74354	0.999995	225	2	0.58372	0.58006	0.57956	0.999995	171	0	0.58372
RBL2	5	0.5401	0.7445	0.999995	226	2	0.075972	0.74135	0.74066	0.999995	225	0	0.075972
OVOL2	5	0.54625	0.74766	0.999995	227	2	0.044376	0.50477	0.50422	0.999995	149	0	0.044376
LCE5A	5	0.55562	0.75246	0.999995	228	2	0.06288	0.55975	0.55929	0.999995	165	0	0.06288
RAB20	5	0.56697	0.75851	0.999995	229	2	0.1483	0.9138	0.91282	0.999995	300	0	0.1483
IFFO2	5	0.56851	0.7593	0.999995	230	2	0.14478	0.88609	0.88567	0.999995	284	0	0.14478
RAB5C	5	0.59318	0.7719	0.999995	231	2	0.18723	0.25922	0.25987	0.999995	74	0	0.18723
CREB3L2	5	0.60132	0.77637	0.999995	232	2	0.13859	0.67503	0.67398	0.999995	206	0	0.13859
LLGL1	5	0.60217	0.77671	0.999995	233	2	0.21058	0.78881	0.78802	0.999995	244	0	0.21058
XPO7	5	0.60974	0.7804	0.999995	234	2	0.41982	0.63654	0.6356	0.999995	192	0	0.41982
CCNF	5	0.61597	0.78349	0.999995	235	2	0.27429	0.76312	0.76192	0.999995	239	0	0.27429
PCGF1	5	0.62193	0.78697	0.999995	236	2	0.10348	0.65847	0.65789	0.999995	201	0	0.10348
SNTG2	5	0.62918	0.7908	0.999995	237	2	0.232	0.8677	0.86689	0.999995	277	0	0.232
FRYL	5	0.63297	0.79286	0.999995	238	1	0.95153	0.31989	0.32064	0.999995	90	0	0.95153
ATG10	5	0.64111	0.79732	0.999995	239	2	0.30543	0.25081	0.25162	0.999995	71	0	0.30543
C8B	5	0.65797	0.80686	0.999995	240	2	0.67928	0.44109	0.4408	0.999995	124	0	0.67928
SPINK9	5	0.65889	0.80728	0.999995	241	2	0.27523	0.43607	0.43563	0.999995	122	0	0.27523
MRTFB	5	0.67714	0.81736	0.999995	242	2	0.059564	0.045684	0.051164	0.999995	16	1	0.059564
ATG3	5	0.67983	0.81891	0.999995	243	2	0.17724	0.45922	0.45839	0.999995	131	0	0.17724
CPD	5	0.68254	0.82028	0.999995	244	2	0.39819	0.040549	0.046672	0.999995	14	1	0.39819
SLC15A4	5	0.68571	0.82219	0.999995	245	1	0.15097	0.82774	0.82681	0.999995	261	0	0.15097
ROCK2	5	0.68961	0.82456	0.999995	246	2	0.19583	0.60217	0.60147	0.999995	176	0	0.19583
PPIAL4G	5	0.69138	0.8256	0.999995	247	2	0.019602	0.75373	0.75279	0.999995	232	0	0.019602
ADH6	5	0.69198	0.82594	0.999995	248	2	0.018814	0.92612	0.92519	0.999995	307	0	0.018814
ATG12	5	0.69917	0.82946	0.999995	249	1	0.66815	0.62089	0.61994	0.999995	187	0	0.66815
ACTL7B	5	0.70221	0.83099	0.999995	250	1	0.19198	0.10561	0.10721	0.999995	33	1	0.19198
ACVR1	5	0.71041	0.83573	0.999995	251	2	0.16192	0.43269	0.43243	0.999995	121	0	0.16192
NFKB2	5	0.71118	0.83622	0.999995	252	2	0.1819	0.71801	0.71616	0.999995	217	0	0.1819
OPN1LW	5	0.7151	0.83862	0.999995	253	2	0.20391	0.86504	0.86446	0.999995	274	0	0.20391
FAM174B	5	0.71607	0.83928	0.999995	254	2	0.43203	0.019788	0.028673	0.999995	10	1	0.43203
TLCD2	5	0.72386	0.84418	0.999995	255	2	0.057053	0.65508	0.65453	0.999995	199	0	0.057053
UBR5	5	0.72566	0.84534	0.999995	256	1	0.19071	0.52709	0.52656	0.999995	157	0	0.19071
OPTN	5	0.72881	0.84742	0.999995	257	2	0.16786	0.76227	0.76111	0.999995	238	0	0.16786
FBN2	5	0.73035	0.84853	0.999995	258	1	0.51256	0.69198	0.69041	0.999995	210	0	0.51256
AWAT1	5	0.73221	0.84968	0.999995	259	1	0.42801	0.2758	0.27631	0.999995	80	0	0.42801
DIPK1C	5	0.73291	0.85011	0.999995	260	2	0.19916	0.78958	0.78872	0.999995	245	0	0.19916
PTEN	5	0.73589	0.85189	0.999995	261	2	0.33269	0.82512	0.82392	0.999995	259	0	0.33269
C1orf87	5	0.73777	0.85314	0.999995	262	2	0.2058	0.74404	0.74344	0.999995	227	0	0.2058
UBAP2L	5	0.74259	0.85598	0.999995	263	2	1.4947	0.15088	0.15166	0.999995	45	1	1.4947
MEX3C	5	0.74577	0.85797	0.999995	264	2	0.20444	0.29209	0.29306	0.999995	82	0	0.20444
ADGRF4	5	0.74671	0.85866	0.999995	265	1	0.26624	0.68571	0.68446	0.999995	208	0	0.26624
SUPT4H1	5	0.76059	0.86705	0.999995	266	2	0.025146	0.60344	0.60271	0.999995	177	0	0.025146
SLC25A11	5	0.76894	0.8724	0.999995	267	2	0.21685	0.41386	0.41406	0.999995	114	0	0.21685
MAGEC1	5	0.76969	0.87288	0.999995	268	2	0.048508	0.76143	0.76027	0.999995	237	0	0.048508
ZNF564	5	0.77866	0.87857	0.999995	269	1	0.50758	0.51678	0.51628	0.999995	152	0	0.50758
TRAF2	5	0.78078	0.87974	0.999995	270	2	0.44228	0.7476	0.74717	0.999995	229	0	0.44228
PPM1G	5	0.78103	0.87986	0.999995	271	2	0.44192	0.68148	0.68023	0.999995	207	0	0.44192
AQP8	5	0.78441	0.88229	0.999995	272	2	0.203	0.69405	0.69237	0.999995	211	0	0.203
SRGAP1	5	0.78513	0.88268	0.999995	273	2	0.44889	0.54152	0.54086	0.999995	161	0	0.44889
ASCL2	5	0.78872	0.88499	0.999995	274	2	0.7493	0.60849	0.60717	0.999995	180	0	0.7493
CHRM3	5	0.78943	0.8855	0.999995	275	2	0.17772	0.22079	0.22227	0.999995	64	0	0.17772
AXIN2	5	0.79034	0.88605	0.999995	276	2	0.84754	0.3468	0.34771	0.999995	96	0	0.84754
CNOT4	5	0.7911	0.88658	0.999995	277	1	0.85022	0.2799	0.28061	0.999995	81	0	0.85022
BTNL3	5	0.79368	0.88839	0.999995	278	2	0.11469	0.098285	0.10026	0.999995	31	1	0.11469
CHI3L2	5	0.79718	0.89099	0.999995	279	2	0.2298	0.63297	0.63207	0.999995	189	0	0.2298
SATB2	5	0.79788	0.8915	0.999995	280	2	0.4387	0.66739	0.66646	0.999995	203	0	0.4387
ZGPAT	5	0.79927	0.89234	0.999995	281	2	0.29831	0.14854	0.14936	0.999995	44	1	0.29831
CTSB	5	0.80815	0.89782	0.999995	282	2	0.56447	0.59705	0.59643	0.999995	174	0	0.56447
CBFB	5	0.81431	0.90118	0.999995	283	1	0.92864	0.10804	0.10962	0.999995	34	1	0.92864
RAB33B	5	0.81569	0.90151	0.999995	284	1	0.65396	0.53291	0.53234	0.999995	158	0	0.65396
SAP30	5	0.81978	0.90251	0.999995	285	1	0.73615	0.20763	0.20903	0.999995	61	0	0.73615
NMT1	5	0.8218	0.90306	0.999995	286	1	0.49049	0.066004	0.069513	0.999995	22	1	0.49049
MPHOSPH8	5	0.83541	0.90659	0.999995	287	1	0.63504	0.2032	0.20417	0.999995	60	0	0.63504
EIF3L	5	0.83791	0.90736	0.999995	288	1	1.1492	0.12011	0.12138	0.999995	37	1	1.1492
ELMSAN1	5	0.847	0.90993	0.999995	289	1	0.37793	0.06852	0.071714	0.999995	23	1	0.37793
ABHD11	5	0.85512	0.91228	0.999995	290	1	0.28755	0.035392	0.042279	0.999995	13	1	0.28755
NRIP1	5	0.8607	0.91404	0.999995	291	1	0.53057	0.40162	0.40185	0.999995	112	0	0.53057
FCGR3B	5	0.86717	0.91581	0.999995	292	1	0.39255	0.42077	0.42047	0.999995	118	0	0.39255
ZNF395	5	0.87939	0.91972	0.999995	293	1	0.57361	0.22514	0.22708	0.999995	66	0	0.57361
RAMP2	5	0.88085	0.92021	0.999995	294	1	0.24753	0.41559	0.41555	0.999995	115	0	0.24753
CCL23	5	0.88979	0.9232	0.999995	295	1	0.32498	0.10073	0.1023	0.999995	32	1	0.32498
TSC22D2	5	0.89558	0.92531	0.999995	296	1	0.40356	0.33345	0.33441	0.999995	93	0	0.40356
TEKT3	5	0.89645	0.92572	0.999995	297	1	0.79342	0.49252	0.49191	0.999995	143	0	0.79342
ESRRA	5	0.89817	0.92643	0.999995	298	1	0.42608	0.77384	0.77257	0.999995	241	0	0.42608
METTL18	5	0.89903	0.92683	0.999995	299	1	0.50319	0.15553	0.15639	0.999995	47	1	0.50319
CBX1	5	0.89945	0.92701	0.999995	300	1	0.65108	0.34111	0.34211	0.999995	95	0	0.65108
KHDC4	5	0.89987	0.92716	0.999995	301	1	0.42396	0.21642	0.21735	0.999995	63	0	0.42396
SMARCC1	5	0.90279	0.92811	0.999995	302	1	0.821	0.26755	0.2685	0.999995	77	0	0.821
RASAL2	5	0.90684	0.92967	0.999995	303	1	0.45186	0.16708	0.16792	0.999995	50	1	0.45186
TXNDC17	5	0.9096	0.93081	0.999995	304	1	0.97186	0.20098	0.20208	0.999995	59	0	0.97186
RUNX1	5	0.91153	0.93191	0.999995	305	1	0.83983	0.32184	0.32254	0.999995	91	0	0.83983
FAM49A	5	0.91267	0.93234	0.999995	306	1	0.41006	0.42761	0.42732	0.999995	119	0	0.41006
CNOT11	5	0.91783	0.93438	0.999995	307	1	0.93357	0.26339	0.26409	0.999995	75	0	0.93357
CCM2	5	0.91891	0.93492	0.999995	308	1	0.70997	0.41212	0.41255	0.999995	113	0	0.70997
HBD	5	0.92546	0.93804	0.999995	309	1	0.35371	0.75803	0.75705	0.999995	234	0	0.35371
CCNB2	5	0.92579	0.93818	0.999995	310	1	0.39677	0.71118	0.70905	0.999995	214	0	0.39677
RB1	5	0.92645	0.93854	0.999995	311	1	1.1512	0.13204	0.13267	0.999995	40	1	1.1512
CUX1	5	0.92809	0.93945	0.999995	312	1	0.43722	0.63535	0.63455	0.999995	191	0	0.43722
CCR5	5	0.92873	0.93974	0.999995	313	1	0.23667	0.063483	0.067172	0.999995	21	1	0.23667
ATG7	5	0.93158	0.94118	0.999995	314	1	0.8756	0.25502	0.25575	0.999995	73	0	0.8756
KCTD5	5	0.93493	0.94313	0.999995	315	1	1.5364	0.083499	0.086097	0.999995	28	1	1.5364
ZNF740	5	0.93873	0.94561	0.999995	316	1	0.91422	0.31597	0.31654	0.999995	89	0	0.91422
RAI1	5	0.94315	0.9482	0.999995	317	1	0.71246	0.64475	0.64391	0.999995	195	0	0.71246
RNF167	5	0.94681	0.95065	0.999995	318	1	0.76204	0.0012782	0.0026148	0.163858	6	2	0.76204
PIP4K2B	5	0.95123	0.95376	0.999995	319	1	0.31511	0.56525	0.56466	0.999995	166	0	0.31511
USP53	5	0.95402	0.95557	0.999995	320	1	0.1833	0.68676	0.68541	0.999995	209	0	0.1833
CACNG3	5	0.95447	0.95586	0.999995	321	1	0.39895	0.50173	0.501	0.999995	147	0	0.39895
ZNF148	5	0.95624	0.95724	0.999995	322	1	1.1872	0.29812	0.2987	0.999995	84	0	1.1872
CUL4B	5	0.96296	0.9628	0.999995	323	1	0.24733	0.83976	0.83902	0.999995	264	0	0.24733
BLVRA	5	0.96446	0.96407	0.999995	324	1	0.518	0.48787	0.48703	0.999995	140	0	0.518
STAT3	5	0.96464	0.96422	0.999995	325	1	0.31219	0.14385	0.14457	0.999995	43	1	0.31219
BTAF1	5	0.96626	0.96588	0.999995	326	1	1.2064	0.25292	0.25363	0.999995	72	0	1.2064
CAB39	5	0.9685	0.96824	0.999995	327	1	0.9331	0.15321	0.15414	0.999995	46	1	0.9331
MAPKAPK2	5	0.97046	0.97011	0.999995	328	0	0.65926	0.46408	0.46337	0.999995	132	0	0.65926
ZNF281	5	0.97093	0.97057	0.999995	329	0	0.47434	0.7266	0.725	0.999995	220	0	0.47434
PAWR	5	0.97394	0.97344	0.999995	330	0	0.56137	0.44276	0.44217	0.999995	125	0	0.56137
TBK1	5	0.97422	0.97378	0.999995	331	0	0.77421	0.46731	0.46648	0.999995	134	0	0.77421
NLK	5	0.97575	0.97533	0.999995	332	0	0.33511	0.050797	0.056035	0.999995	18	1	0.33511
PQBP1	5	0.97589	0.97549	0.999995	333	0	0.34712	0.57472	0.57402	0.999995	169	0	0.34712
PDCD10	5	0.97629	0.97588	0.999995	334	0	1.1744	0.18078	0.1817	0.999995	54	0	1.1744
AEBP2	5	0.97896	0.97841	0.999995	335	0	0.32195	0.61349	0.61246	0.999995	182	0	0.32195
TRAF3	5	0.97968	0.97916	0.999995	336	0	1.3657	0.19205	0.19295	0.999995	57	0	1.3657
WDR45B	5	0.97979	0.97926	0.999995	337	0	0.49092	0.17396	0.17499	0.999995	52	0	0.49092
EIF2AK4	5	0.98105	0.98041	0.999995	338	0	0.3314	0.37651	0.37662	0.999995	105	0	0.3314
WNK3	5	0.98116	0.98044	0.999995	339	0	0.72363	0.27375	0.27418	0.999995	79	0	0.72363
AHDC1	5	0.98256	0.9819	0.999995	340	0	0.36816	0.032806	0.040018	0.999995	12	1	0.36816
CELF1	5	0.98358	0.98279	0.999995	341	0	1.4401	0.13914	0.13959	0.999995	42	1	1.4401
BID	5	0.98373	0.98297	0.999995	342	0	0.80288	0.32573	0.32617	0.999995	92	0	0.80288
CDX2	5	0.98407	0.98334	0.999995	343	0	0.66369	0.62818	0.62739	0.999995	188	0	0.66369
WIPI2	5	0.98592	0.98494	0.999995	344	0	0.42207	0.17851	0.17966	0.999995	53	0	0.42207
TADA1	5	0.98609	0.98511	0.999995	345	0	1.2985	0.20984	0.21088	0.999995	62	0	1.2985
PHETA1	5	0.98735	0.98654	0.999995	346	0	0.33016	0.61224	0.61128	0.999995	181	0	0.33016
ULK1	5	0.98888	0.98816	0.999995	347	0	0.60854	0.3061	0.30652	0.999995	87	0	0.60854
PTPN12	5	0.98979	0.989	0.999995	348	0	0.59363	0.44608	0.44561	0.999995	127	0	0.59363
ARHGEF7	5	0.99	0.98919	0.999995	349	0	0.48867	0.67177	0.67046	0.999995	204	0	0.48867
GRK2	5	0.99006	0.98923	0.999995	350	0	0.37135	0.71898	0.71712	0.999995	218	0	0.37135
UBE2Q1	5	0.99065	0.98982	0.999995	351	0	1.5597	0.18756	0.18821	0.999995	56	0	1.5597
NPEPPS	5	0.99096	0.99022	0.999995	352	0	0.81582	0.45433	0.45361	0.999995	130	0	0.81582
TASOR	5	0.99287	0.99223	0.999995	353	0	0.5612	0.30012	0.30058	0.999995	85	0	0.5612
CDK13	5	0.99351	0.99281	0.999995	354	0	0.82451	0.060957	0.06495	0.999995	20	1	0.82451
TADA2B	5	0.99397	0.99335	0.999995	355	0	1.5593	0.088449	0.090749	0.999995	30	1	1.5593
TNFRSF10B	5	0.99448	0.99396	0.999995	356	0	1.0365	0.23806	0.23945	0.999995	69	0	1.0365
MORC2	5	0.99489	0.99442	0.999995	357	0	0.93305	0.2273	0.22906	0.999995	67	0	0.93305
MSR1	5	0.99523	0.99479	0.999995	358	0	0.5907	0.37286	0.37283	0.999995	103	0	0.5907
SPPL3	5	0.99621	0.99578	0.999995	359	0	2.1295	0.00023315	0.00062256	0.058521	4	3	2.1295
SYNGR2	5	0.99678	0.99644	0.999995	360	0	0.78413	0.07103	0.074025	0.999995	24	1	0.78413
SLITRK2	5	0.99692	0.9966	0.999995	361	0	0.91635	0.37469	0.37475	0.999995	104	0	0.91635
REST	5	0.99702	0.9967	0.999995	362	0	1.1412	0.31006	0.31049	0.999995	88	0	1.1412
CDKN2A	5	0.9971	0.9968	0.999995	363	0	0.89846	0.043119	0.048814	0.999995	15	1	0.89846
TAOK1	5	0.9974	0.9971	0.999995	364	0	0.5279	0.35246	0.35335	0.999995	98	0	0.5279
RBM26	5	0.99743	0.99713	0.999995	365	0	0.59444	0.41732	0.41731	0.999995	116	0	0.59444
GLS	5	0.99747	0.99719	0.999995	366	0	1.7514	0.0071014	0.013173	0.707598	7	2	1.7514
CASP8	5	0.99783	0.9976	0.999995	367	0	0.7817	0.52122	0.52024	0.999995	155	0	0.7817
TSC2	5	0.99812	0.99787	0.999995	368	0	1.6544	0.048243	0.053764	0.999995	17	1	1.6544
ARID1A	5	0.9987	0.99846	0.999995	369	0	0.82406	0.38557	0.38568	0.999995	108	0	0.82406
DDIT4	5	0.99886	0.99865	0.999995	370	0	0.95915	0.17167	0.17268	0.999995	51	0	0.95915
NUFIP2	5	0.99943	0.99936	0.999995	371	0	1.2217	0.1249	0.12577	0.999995	38	1	1.2217
L1CAM	5	0.99989	0.99986	0.999995	372	0	2.2896	7.1619e-06	4.9805e-06	0.000624	3	4	2.2896
RPRD2	5	0.99992	0.99988	0.999995	373	0	1.3233	0.0085012	0.015434	0.725421	8	2	1.3233
HEXIM1	5	1.0	1.0	0.999995	374	0	1.5082	0.00038334	0.001021	0.076779	5	3	1.5082
ARNT	5	1.0	1.0	0.999995	375	0	6.5247	1.5416e-10	4.9805e-06	0.000624	2	5	6.5247
HIF1A	5	1.0	1.0	0.999995	376	0	10.163	4.9406e-13	4.9805e-06	0.000624	1	5	10.163
