# Supplementary material for: Mechanisms of resistance to VHL loss-induced genetic and pharmacological vulnerabilities
Source: EMBO Mol Med. 2025 Dec 19;18(2):599–619. doi: 10.1038/s44321-025-00361-w (PMC12905196; doi:10.1038/s44321-025-00361-w)
Supplement: Supplementary file 8 — Source data Fig. 3 [file 44321_2025_361_MOESM8_ESM.zip › Figure 3/3F/Book20.xlsx]

## Sheet: Sheet1
	WT8			MUT10			MUT35
DMSO	1	1		1	1		1	1
10 nM	0.73	1		0.285714	0.5		0.325	0.545455
100 nM	0.98	1.25		0.0714286	0.25		0.1	0.363636
1 μM	0.97	0.9		0.0798008	0.258333		0.0175	0.351064
