# Supplementary material for: Mechanisms of resistance to VHL loss-induced genetic and pharmacological vulnerabilities
Source: EMBO Mol Med. 2025 Dec 19;18(2):599–619. doi: 10.1038/s44321-025-00361-w (PMC12905196; doi:10.1038/s44321-025-00361-w)
Supplement: Supplementary file 9 — Source data Fig. 4 [file 44321_2025_361_MOESM9_ESM.zip]

Archive with 31 entries (24 files):
- Figure 4/
- Figure 4/.DS_Store
- __MACOSX/Figure 4/._.DS_Store
- Figure 4/4E/
- Figure 4/4B/
- Figure 4/4C/
- Figure 4/4F/
- Figure 4/4H/
- Figure 4/4G/
- Figure 4/4E/Book31.xlsx
- __MACOSX/Figure 4/4E/._Book31.xlsx
- Figure 4/4B/Book26.xlsx
- __MACOSX/Figure 4/4B/._Book26.xlsx
- Figure 4/4C/Book21.xlsx
- __MACOSX/Figure 4/4C/._Book21.xlsx
- Figure 4/4C/Book23.xlsx
- __MACOSX/Figure 4/4C/._Book23.xlsx
- Figure 4/4C/Book22.xlsx
- __MACOSX/Figure 4/4C/._Book22.xlsx
- Figure 4/4C/Book25.xlsx
- __MACOSX/Figure 4/4C/._Book25.xlsx
- Figure 4/4C/Book24.xlsx
- __MACOSX/Figure 4/4C/._Book24.xlsx
- Figure 4/4F/.DS_Store
- __MACOSX/Figure 4/4F/._.DS_Store
- Figure 4/4F/Book29.xlsx
- __MACOSX/Figure 4/4F/._Book29.xlsx
- Figure 4/4H/Book28.xlsx
- __MACOSX/Figure 4/4H/._Book28.xlsx
- Figure 4/4G/Book30.xlsx
- __MACOSX/Figure 4/4G/._Book30.xlsx
