# Supplementary material for: Mechanisms of resistance to VHL loss-induced genetic and pharmacological vulnerabilities
Source: EMBO Mol Med. 2025 Dec 19;18(2):599–619. doi: 10.1038/s44321-025-00361-w (PMC12905196; doi:10.1038/s44321-025-00361-w)
Supplement: Supplementary file 9 — Source data Fig. 4 [file 44321_2025_361_MOESM9_ESM.zip › Figure 4/4B/Book26.xlsx]

## Sheet: Sheet1
	Hela			OE33			MDA-MB-231			HK2			1833-BoM			LNCaP			KBM-7			MCF7
0	0.999873	0.978048	0.99896	0.979183	0.99642	0.997802	0.899099	1.01713	1.00812	0.992841	0.992065	0.992453	1.09849	0.993639	0.966066	1.09891	0.959634	0.984273	1	1.01	1	1.09328	0.997981	0.965629
0.1	1.00075	0.979756	0.995252	0.998657	0.965838	0.997248	1.07202	1.05908	1.06555	0.989682	0.950486	0.985084	0.997457	0.971474	0.959466	0.965491	0.947886	0.921689	0.944545	1	0.987273	0.967675	1.0052	1.00044
1	1.03368	0.902057	1.00787	1.00339	1.00671	0.905052	0.893263	0.970349	0.941806	0.990921	0.933597	0.967259	0.98629	0.951288	0.988789	0.919407	0.879477	0.859442	1.09091	1	1.02546	1.08859	0.984285	0.946436
10	0.97283	0.919644	0.946237	0.994878	1.00856	1.00172	0.794893	0.65101	0.742952	0.993497	0.949926	0.976711	0.954032	0.93017	0.917101	0.803895	0.836427	0.810161	0.429091	0.366957	0.388024	0.977987	0.973141	0.995564
100	0.274711	0.171035	0.252873	0.167208	0.233566	0.210387	0.077851	0.082769	0.08031	0.987576	0.942381	0.969978	0.146568	0.195239	0.170904	0.172756	0.147442	0.150099	0.045455	0.034783	0.030119	0.084279	0.07632	0.0802995
1000	0.0015	0.001673	0.001587	0.037527	0.089225	0.063376	0.025764	0.027513	0.026639	0.51533	0.59749	0.59141	0.054764	0.051354	0.033059	0.078537	0.069749	0.054143	0.027273	0.030435	0.023854	0.068371	0.069027	0.058699
