# Supplementary material for: Mechanisms of resistance to VHL loss-induced genetic and pharmacological vulnerabilities
Source: EMBO Mol Med. 2025 Dec 19;18(2):599–619. doi: 10.1038/s44321-025-00361-w (PMC12905196; doi:10.1038/s44321-025-00361-w)
Supplement: Supplementary file 9 — Source data Fig. 4 [file 44321_2025_361_MOESM9_ESM.zip › Figure 4/4C/Book21.xlsx]

## Sheet: Sheet1
Relative viability treated OE33 WT and OE33 VHL mutant
	NTC	sg2VHL	sg6VHL
	0.226663	0.938578	0.729099
	0.249945	0.961499	0.70647
	0.233362	0.981731	0.692614
	0.231568	0.945868	0.720333
