# Supplementary material for: Mechanisms of resistance to VHL loss-induced genetic and pharmacological vulnerabilities
Source: EMBO Mol Med. 2025 Dec 19;18(2):599–619. doi: 10.1038/s44321-025-00361-w (PMC12905196; doi:10.1038/s44321-025-00361-w)
Supplement: Supplementary file 9 — Source data Fig. 4 [file 44321_2025_361_MOESM9_ESM.zip › Figure 4/4C/Book23.xlsx]

## Sheet: Sheet1
Relative viability treated 1833-BoM WT and OE33 VHL mutant
NTC	sg2VHL	sg6VHL
0.123815	0.71808	0.883957
0.117076	0.845687	0.931805
0.117332	0.865573	0.935614
0.136847	0.830117	0.948031
