# Supplementary material for: Mechanisms of resistance to VHL loss-induced genetic and pharmacological vulnerabilities
Source: EMBO Mol Med. 2025 Dec 19;18(2):599–619. doi: 10.1038/s44321-025-00361-w (PMC12905196; doi:10.1038/s44321-025-00361-w)
Supplement: Supplementary file 9 — Source data Fig. 4 [file 44321_2025_361_MOESM9_ESM.zip › Figure 4/4C/Book22.xlsx]

## Sheet: Sheet1
Relative viability treated MCF7 WT and OE33 VHL mutant
NTC	sg2VHL	sg6VHL
0.0494841	0.67898	0.831924
0.0531417	0.582797	0.924391
0.0447788	0.648764	0.912789
0.0439146	0.692416	0.88743
