# Supplementary material for: Mechanisms of resistance to VHL loss-induced genetic and pharmacological vulnerabilities
Source: EMBO Mol Med. 2025 Dec 19;18(2):599–619. doi: 10.1038/s44321-025-00361-w (PMC12905196; doi:10.1038/s44321-025-00361-w)
Supplement: Supplementary file 9 — Source data Fig. 4 [file 44321_2025_361_MOESM9_ESM.zip › Figure 4/4C/Book25.xlsx]

## Sheet: Sheet1
Relative viability treated KBM7 WT and OE33 VHL mutant
NTC	sg2VHL	sg6VHL
0.0272727	0.772727	0.75
0.0304348	0.857143	0.856522
0.041	0.83	0.79
