# Supplementary material for: Mechanisms of resistance to VHL loss-induced genetic and pharmacological vulnerabilities
Source: EMBO Mol Med. 2025 Dec 19;18(2):599–619. doi: 10.1038/s44321-025-00361-w (PMC12905196; doi:10.1038/s44321-025-00361-w)
Supplement: Supplementary file 9 — Source data Fig. 4 [file 44321_2025_361_MOESM9_ESM.zip › Figure 4/4C/Book24.xlsx]

## Sheet: Sheet1
Relative viability treated LNCaP WT and OE33 VHL mutant
NTC	sg2VHL	sg6VHL
0.113752	0.606812	0.411138
0.128522	0.700766	0.662844
0.120313	0.762215	0.601285
0.164648	0.856772	0.657906
