# Supplementary material for: Mechanisms of resistance to VHL loss-induced genetic and pharmacological vulnerabilities
Source: EMBO Mol Med. 2025 Dec 19;18(2):599–619. doi: 10.1038/s44321-025-00361-w (PMC12905196; doi:10.1038/s44321-025-00361-w)
Supplement: Supplementary file 9 — Source data Fig. 4 [file 44321_2025_361_MOESM9_ESM.zip › Figure 4/4F/Book29.xlsx]

## Sheet: Sheet1
	NTC			sg6VHL			sg6VHL + sg5HIF1A
0	0.58	0.55	0.52	0.39	0.34	0.36	0.05	0.045	0.048
4	0.77	0.8	0.74	0.15	0.2	0.18	0.048	0.044	0.046
8	0.8	0.84	0.88	0.14	0.1	0.11	0.04	0.05	0.05
11	0.85	0.81	0.88	0.09	0.15	0.12	0.038	0.033	0.036
15	0.86	0.83	0.88	0.097	0.099	0.098	0.038	0.04	0.038
19	0.86	0.9	0.93	0.08	0.07	0.075	0.02	0.02	0.02
