# Supplementary material for: Mechanisms of resistance to VHL loss-induced genetic and pharmacological vulnerabilities
Source: EMBO Mol Med. 2025 Dec 19;18(2):599–619. doi: 10.1038/s44321-025-00361-w (PMC12905196; doi:10.1038/s44321-025-00361-w)
Supplement: Supplementary file 9 — Source data Fig. 4 [file 44321_2025_361_MOESM9_ESM.zip › Figure 4/4H/Book28.xlsx]

## Sheet: Sheet1
	NTC			sg6VHL			sg6VHL + sg5HIF1A
0	0.59	0.55	0.51	0.39	0.35	0.33	0.05	0.045	0.044
4	0.22	0.2	0.24	0.51	0.59	0.55	0.26	0.2	0.22
8	0.038	0.029	0.035	0.44	0.49	0.45	0.48	0.54	0.51
11	0.01	0.015	0.013	0.28	0.36	0.32	0.66	0.71	0.68
15	0.0004	0.0003	0.0002	0.24	0.16	0.24	0.73	0.82	0.77
19	0.0001	0.0001	0.0001	0.1	0.15	0.13	0.878	0.91	0.81
