# Supplementary material for: Mechanisms of resistance to VHL loss-induced genetic and pharmacological vulnerabilities
Source: EMBO Mol Med. 2025 Dec 19;18(2):599–619. doi: 10.1038/s44321-025-00361-w (PMC12905196; doi:10.1038/s44321-025-00361-w)
Supplement: Supplementary file 10 — Source data Fig. 5 [file 44321_2025_361_MOESM10_ESM.zip]

Archive with 52 entries (45 files):
- Figure 5/
- __MACOSX/._Figure 5
- Figure 5/5G/
- __MACOSX/Figure 5/._5G
- Figure 5/5F/
- __MACOSX/Figure 5/._5F
- Figure 5/.DS_Store
- __MACOSX/Figure 5/._.DS_Store
- Figure 5/5C/
- __MACOSX/Figure 5/._5C
- Figure 5/5D/
- __MACOSX/Figure 5/._5D
- Figure 5/5E/
- __MACOSX/Figure 5/._5E
- Figure 5/5B/
- __MACOSX/Figure 5/._5B
- Figure 5/5G/Book35.xlsx
- __MACOSX/Figure 5/5G/._Book35.xlsx
- Figure 5/5F/Book34.xlsx
- __MACOSX/Figure 5/5F/._Book34.xlsx
- Figure 5/5C/ARV771_Ki67.png
- __MACOSX/Figure 5/5C/._ARV771_Ki67.png
- Figure 5/5C/.DS_Store
- __MACOSX/Figure 5/5C/._.DS_Store
- Figure 5/5C/control_Ki67.png
- __MACOSX/Figure 5/5C/._control_Ki67.png
- Figure 5/5C/control_Cleaved.png
- __MACOSX/Figure 5/5C/._control_Cleaved.png
- Figure 5/5C/ARV771_HE.png
- __MACOSX/Figure 5/5C/._ARV771_HE.png
- Figure 5/5C/control_HE.png
- __MACOSX/Figure 5/5C/._control_HE.png
- Figure 5/5C/ARV771_Cleaved.png
- __MACOSX/Figure 5/5C/._ARV771_Cleaved.png
- Figure 5/5D/.DS_Store
- __MACOSX/Figure 5/5D/._.DS_Store
- Figure 5/5D/source data 5D.xlsx
- __MACOSX/Figure 5/5D/._source data 5D.xlsx
- Figure 5/5D/readme_5D.xlsx
- __MACOSX/Figure 5/5D/._readme_5D.xlsx
- Figure 5/5E/western_VHL.png
- __MACOSX/Figure 5/5E/._western_VHL.png
- Figure 5/5E/.DS_Store
- __MACOSX/Figure 5/5E/._.DS_Store
- Figure 5/5E/western_actin.png
- __MACOSX/Figure 5/5E/._western_actin.png
- Figure 5/5E/western_HIF1A.png
- __MACOSX/Figure 5/5E/._western_HIF1A.png
- Figure 5/5B/readme_5B.xlsx
- __MACOSX/Figure 5/5B/._readme_5B.xlsx
- Figure 5/5B/Book32.xlsx
- __MACOSX/Figure 5/5B/._Book32.xlsx
