# Supplementary material for: Mechanisms of resistance to VHL loss-induced genetic and pharmacological vulnerabilities
Source: EMBO Mol Med. 2025 Dec 19;18(2):599–619. doi: 10.1038/s44321-025-00361-w (PMC12905196; doi:10.1038/s44321-025-00361-w)
Supplement: Supplementary file 10 — Source data Fig. 5 [file 44321_2025_361_MOESM10_ESM.zip › Figure 5/5G/Book35.xlsx]

## Sheet: Sheet1
	Empty			VHL-WT			Y98N			Y98F			Y98H			P99G			P99M
	0.540527	0.706177	0.648149	0.0948967	0.0942518	0.141416	0.907431	0.8654	0.67603	0.92407	0.852281	0.783796	0.850513	0.800521	0.804873	0.458381	0.542697	0.649779	0.0685687	0.098048	0.0769582
