# Supplementary material for: Mechanisms of resistance to VHL loss-induced genetic and pharmacological vulnerabilities
Source: EMBO Mol Med. 2025 Dec 19;18(2):599–619. doi: 10.1038/s44321-025-00361-w (PMC12905196; doi:10.1038/s44321-025-00361-w)
Supplement: Supplementary file 10 — Source data Fig. 5 [file 44321_2025_361_MOESM10_ESM.zip › Figure 5/5F/Book34.xlsx]

## Sheet: Sheet1
	empty			VHL-WT			Y98N			Y98F			Y98H			P99G			P99M
0	3.66998	3.6652	5.05478	5.54967	3.95037	4.03776	3.09876	4.8611	3.80336	6.35597	5.45903	3.99074	5.12231	4.28613	4.07113	5.93595	4.2626	4.03988	3.21819	5.70634	3.18896
24	7.46214	7.42079	8.41629	8.98589	7.89717	8.46835	7.58073	7.51058	8.54214	12.3619	11.1988	9.74235	8.29122	8.66413	8.18673	9.57867	7.09017	8.30658	7.3942	11.1933	7.97203
48	12.3415	12.3809	12.6601	13.7575	13.6466	14.776	13.3093	14.9956	13.3016	20.0704	18.378	16.7552	13.8607	15.1836	14.5392	14.91	13.9201	12.0128	13.1133	17.9691	13.9879
72	21.2831	21.5658	19.563	23.5674	24.743	26.6927	19.4509	22.764	23.4219	33.7966	30.2921	30.1596	23.4418	27.2245	24.9703	23.3119	19.8794	21.0848	23.3763	30.3404	24.4783
96	33.6812	35.3191	30.3971	39.3755	43.6065	45.9189	32.2415	35.8953	34.5001	52.0771	47.4319	49.1999	36.3647	34.2411	31.7871	32.1595	35.8392	31.9439	38.9202	47.5976	39.5899
120	48.5087	47.1814	44.076	62.1647	67.7052	66.9503	45.3442	49.3114	51.7042	71.5591	67.4152	71.702	46.724	43.5536	42.8175	43.4036	46.6557	43.1264	59.0493	68.1661	58.3839
144	59.7573	58.5159	55.1527	83.1223	85.925	84.3691	57.5007	61.5591	62.282	88.0281	85.9753	88.5431	58.5497	57.7845	57.1911	56.3972	58.3246	61.2112	77.5185	86.9983	77.7984
168	72.4489	69.8639	66.7389	95.3538	95.716	95.0782	64.4448	70.8778	74.4518	97.6893	97.0886	97.431	71.9919	72.0967	65.5264	63.5423	69.2483	72.4363	92.3968	96.3866	91.0605
