# Supplementary material for: Mechanisms of resistance to VHL loss-induced genetic and pharmacological vulnerabilities
Source: EMBO Mol Med. 2025 Dec 19;18(2):599–619. doi: 10.1038/s44321-025-00361-w (PMC12905196; doi:10.1038/s44321-025-00361-w)
Supplement: Supplementary file 10 — Source data Fig. 5 [file 44321_2025_361_MOESM10_ESM.zip › Figure 5/5D/source data 5D.xlsx]

## Sheet: Sheet1
absolute cell ratio
BOM2 fresh gromit	ARV group										Group control
	89L	89R	90L	90R	92L	92R	93L	93R			98L	98R	99L	99R	100L	100R	101L	101R	average
BFP of WT	0.576923	0.780688	0.719039	0.675221	0.646937	0.675393	0.72936	0.526934			0.758368	0.847158	0.827894	0.798116	0.848674	0.806416	0.812141	0.739712	0.80481
GFP of VHL	0.119658	0.175141	0.161275	0.178027	0.200415	0.188482	0.220303	0.0856354			0.169107	0.152842	0.114608	0.109017	0.107644	0.193584	0.143159	0.203704	0.149208
cherry of VHL/HIF1A	0.303419	0.0441705	0.119686	0.146752	0.152648	0.136126	0.050337	0.387431			0.0725244	0.027649	0.0574981	0.0928668	0.0436817	0.0213864	0.0446995	0.0565844	0.0521113
divided by 0.8	0.721154	0.97586	0.898799	0.844026	0.808671	0.844241	0.9117	0.658667			0.94796	1.05895	1.03487	0.997645	1.06084	1.00802	1.01518	0.92464
divided by 0.149	0.803075	1.17544	1.08239	1.19481	1.34507	1.26498	1.47855	0.574734			1.13495	1.02579	0.769179	0.731661	0.722445	1.29922	0.9608	1.36714
divided by 0.05	6.06838	0.88341	2.39372	2.93504	3.05296	2.72251	1.00674	7.74862			1.45049	0.55298	1.14996	1.85734	0.873635	0.427729	0.89399	1.13169
log2 value	-0.471621027645212	-0.0352534655019846	-0.153930343953261	-0.244641231875912	-0.306375539932095	-0.244273477725132	-0.133369452557316	-0.602378545361313			-0.0771015281910894	0.0826307634470348	0.049446634449364	-0.00340201110523033	0.0852103895189607	0.0115241367991115	0.0217308393632358	-0.113036448279121
	-0.316394033325875	0.233206524503803	0.114214206582762	0.256785880720361	0.427680813624547	0.339111937606489	0.56417868080496	-0.799033812496405			0.182627392572511	0.0367303866188657	-0.378609429771573	-0.450752633454046	-0.469040325640646	0.377647913617067	-0.0576922822988147	0.451159880673754
	2.60131049480864	-0.178844319130834	1.2592515987471	1.55338218334173	1.61020845188027	1.44493898499271	0.00969068322620422	2.95393916841295			0.53653850432655	-0.854701930432841	0.20158512229561	0.893234151126935	-0.194897529673775	-1.22523237312141	-0.161669834880687	0.178475304806241
