# Supplementary material for: Mechanisms of resistance to VHL loss-induced genetic and pharmacological vulnerabilities
Source: EMBO Mol Med. 2025 Dec 19;18(2):599–619. doi: 10.1038/s44321-025-00361-w (PMC12905196; doi:10.1038/s44321-025-00361-w)
Supplement: Supplementary file 10 — Source data Fig. 5 [file 44321_2025_361_MOESM10_ESM.zip › Figure 5/5D/readme_5D.xlsx]

## Sheet: Sheet1
Normalised fraction of cells (log2) of control , sgVHL and sgVHL/sgHIF1A in vehicle and ARV771 treated group
In the control and ARV-treated group, all tumours were digested for FACS analysis, the absolute cell ratio of BFP (WT), GFP (VHL), mCherry (VHL/HIF1A) were analysed and collected. Then BFP population, GFP population and mCherry population were normalised to original cell ratio 0.8, 0.149 and 0.05 respectively. Log2 was applied to reflect the fold change
