# Supplementary material for: Mechanisms of resistance to VHL loss-induced genetic and pharmacological vulnerabilities
Source: EMBO Mol Med. 2025 Dec 19;18(2):599–619. doi: 10.1038/s44321-025-00361-w (PMC12905196; doi:10.1038/s44321-025-00361-w)
Supplement: Supplementary file 10 — Source data Fig. 5 [file 44321_2025_361_MOESM10_ESM.zip › Figure 5/5B/readme_5B.xlsx]

## Sheet: Sheet1
1833-BoM quantified tumor volume (mm3) for control and ARV771 treated group on day 3 and day 24
