# Supplementary material for: Mechanisms of resistance to VHL loss-induced genetic and pharmacological vulnerabilities
Source: EMBO Mol Med. 2025 Dec 19;18(2):599–619. doi: 10.1038/s44321-025-00361-w (PMC12905196; doi:10.1038/s44321-025-00361-w)
Supplement: Supplementary file 10 — Source data Fig. 5 [file 44321_2025_361_MOESM10_ESM.zip › Figure 5/5B/Book32.xlsx]

## Sheet: Sheet1
	control										ARV771 treated
day 3	94.99	74.6325	111.538	80.769	72.345	97.44	92.1405	71.82			132.354	87.696		115.005	114.082	66.3	97.44		76.398	83.16
day24	259.875	140.98	295.074	260.82	260.337	403.26	147.668	389.16			17.9685	218.538		264.5	203.385	37.044	109.808		137.988	267.868
