# Supplementary material for: Mechanisms of resistance to VHL loss-induced genetic and pharmacological vulnerabilities
Source: EMBO Mol Med. 2025 Dec 19;18(2):599–619. doi: 10.1038/s44321-025-00361-w (PMC12905196; doi:10.1038/s44321-025-00361-w)
Supplement: Supplementary file 11 — Figure EV1Source Data [file 44321_2025_361_MOESM11_ESM.zip]

Archive with 36 entries (29 files):
- fig.EV1/
- __MACOSX/._fig.EV1
- fig.EV1/.DS_Store
- __MACOSX/fig.EV1/._.DS_Store
- fig.EV1/1F/
- __MACOSX/fig.EV1/._1F
- fig.EV1/1A/
- __MACOSX/fig.EV1/._1A
- fig.EV1/1G/
- __MACOSX/fig.EV1/._1G
- fig.EV1/1B/
- __MACOSX/fig.EV1/._1B
- fig.EV1/1E/
- __MACOSX/fig.EV1/._1E
- fig.EV1/1D/
- __MACOSX/fig.EV1/._1D
- fig.EV1/1F/Book1.xlsx
- __MACOSX/fig.EV1/1F/._Book1.xlsx
- fig.EV1/1A/Book3.xlsx
- __MACOSX/fig.EV1/1A/._Book3.xlsx
- fig.EV1/1G/Book1.xlsx
- __MACOSX/fig.EV1/1G/._Book1.xlsx
- fig.EV1/1B/.DS_Store
- __MACOSX/fig.EV1/1B/._.DS_Store
- fig.EV1/1B/Screenshot 2025-09-19 at 11.14.54.png
- __MACOSX/fig.EV1/1B/._Screenshot 2025-09-19 at 11.14.54.png
- fig.EV1/1B/Screenshot 2025-09-19 at 11.15.00.png
- __MACOSX/fig.EV1/1B/._Screenshot 2025-09-19 at 11.15.00.png
- fig.EV1/1E/.DS_Store
- __MACOSX/fig.EV1/1E/._.DS_Store
- fig.EV1/1E/Screenshot 2025-09-19 at 11.17.31.png
- __MACOSX/fig.EV1/1E/._Screenshot 2025-09-19 at 11.17.31.png
- fig.EV1/1E/Screenshot 2025-09-19 at 11.17.39.png
- __MACOSX/fig.EV1/1E/._Screenshot 2025-09-19 at 11.17.39.png
- fig.EV1/1D/Book2.xlsx
- __MACOSX/fig.EV1/1D/._Book2.xlsx
