# Supplementary material for: Mechanisms of resistance to VHL loss-induced genetic and pharmacological vulnerabilities
Source: EMBO Mol Med. 2025 Dec 19;18(2):599–619. doi: 10.1038/s44321-025-00361-w (PMC12905196; doi:10.1038/s44321-025-00361-w)
Supplement: Supplementary file 11 — Figure EV1Source Data [file 44321_2025_361_MOESM11_ESM.zip › fig.EV1/1F/Book1.xlsx]

## Sheet: Sheet1
days	5%O2 sg1NTC		5%O2 sg2VHL		5%O2 sg6VHL		21%O2 sg1NTC		21%O2 sg2VHL		21%O2 sg6VHL
0	0.3188	0.3322	0.3005	0.3267	0.3826	0.3916	0.3188	0.3322	0.3005	0.3267	0.3826	0.3916
2	0.4757	0.519	0.3857	0.4284	0.4137	0.4683	0.4056	0.4813	0.3504	0.4292	0.4122	0.476
3	0.6611	0.828	0.4626	0.6295	0.5722	0.6985	0.7608	0.7637	0.5684	0.5475	0.6157	0.6527
4	1.0529	1.1517	0.6949	0.7658	0.7997	0.971	1.1448	1.2356	0.6501	0.6953	0.7216	0.813
5	1.7774	1.8337	0.9663	1.0976	1.0758	1.2249	1.5483	1.6321	0.7649	0.8403	0.8921	0.9793
6	1.7787	1.9527	1.106	1.1897	1.0615	1.4424	1.7293	1.7882	0.8357	1.0318	0.944	1.0765
7	1.7289	1.8964	1.027	1.1975	1.0476	1.2361	1.8549	1.8403	0.8621	0.9902	0.9361	0.9956
