# Supplementary material for: Mechanisms of resistance to VHL loss-induced genetic and pharmacological vulnerabilities
Source: EMBO Mol Med. 2025 Dec 19;18(2):599–619. doi: 10.1038/s44321-025-00361-w (PMC12905196; doi:10.1038/s44321-025-00361-w)
Supplement: Supplementary file 11 — Figure EV1Source Data [file 44321_2025_361_MOESM11_ESM.zip › fig.EV1/1A/Book3.xlsx]

## Sheet: Sheet1
time	sg1NTC		sg2VHL		sg3VHL		sg5VHL		sg6VHL
0	3.08399	3.24339	3.06464	3.22637	3.07736	3.26299	3.12335	3.25442	3.10838	3.23751
1	4.97807	4.95201	3.81266	4.11934	3.86363	3.87923	4.03759	4.14352	3.88588	3.9304
2	7.2481	7.26046	4.37473	4.5677	4.65323	4.56136	4.64541	5.14746	4.40165	4.29682
3	10.397	11.1868	4.70168	5.39879	5.76488	6.14032	5.89205	6.57962	5.44772	5.39499
4	15.6415	16.7216	5.46344	6.42488	7.71122	7.81673	7.04697	7.94382	6.73495	6.61257
5	22.9213	23.0978	6.12898	7.18171	9.58038	9.47829	8.75955	9.77482	8.08661	7.6741
6	32.6392	30.7439	6.68845	8.10363	11.0075	10.5031	10.3225	12.2755	9.58798	8.71726
