# Supplementary material for: Mechanisms of resistance to VHL loss-induced genetic and pharmacological vulnerabilities
Source: EMBO Mol Med. 2025 Dec 19;18(2):599–619. doi: 10.1038/s44321-025-00361-w (PMC12905196; doi:10.1038/s44321-025-00361-w)
Supplement: Supplementary file 11 — Figure EV1Source Data [file 44321_2025_361_MOESM11_ESM.zip › fig.EV1/1G/Book1.xlsx]

## Sheet: Sheet1
	Normoxia 21% O2			Hypoxia 5% O2
0	0.171	0.23	0.178	0.245	0.223	0.151
1	0.342	0.336	0.254	0.191	0.34	0.25
2	0.5	0.492	0.431	0.457	0.377	0.264
3	1.09	1.03	0.83	0.53	0.601	0.723
4	1.186	1.203	0.976	0.696	0.872	0.859
5	1.312	1.44	1.22	0.856	0.71	0.73
