# Supplementary material for: Mechanisms of resistance to VHL loss-induced genetic and pharmacological vulnerabilities
Source: EMBO Mol Med. 2025 Dec 19;18(2):599–619. doi: 10.1038/s44321-025-00361-w (PMC12905196; doi:10.1038/s44321-025-00361-w)
Supplement: Supplementary file 11 — Figure EV1Source Data [file 44321_2025_361_MOESM11_ESM.zip › fig.EV1/1D/Book2.xlsx]

## Sheet: Sheet1
days	sg1NTC + pLVX-empty			sg2VHL + pLVX-empty			sg6VHL + pLVX-empty			sg2VHL + pLVX-HA-VHL			sg6VHL + pLVX-HA-VHL
0	7.7423	8.84927	7.87032	7.33445	7.61782	7.10998	7.84456	8.2505	7.50479	8.48068	10.996	10.098	10.3131	9.92559	10.1251
2	15.515	18.4731	17.7668	9.15487	9.91875	8.75938	10.1917	10.2825	9.13011	14.8471	18.1529	17.029	18.6849	18.7935	19.7868
4	34.1034	40.2064	41.6085	12.956	14.8237	12.2431	14.9774	14.0063	13.2546	34.1325	39.7779	35.9384	41.2245	43.0635	40.6488
6	63.4734	70.6299	74.1398	20.2335	23.9395	20.6848	21.8459	19.3059	19.3638	63.7025	68.0744	60.2769	57.233	69.2308	56.2544
