# Supplementary material for: Mechanisms of resistance to VHL loss-induced genetic and pharmacological vulnerabilities
Source: EMBO Mol Med. 2025 Dec 19;18(2):599–619. doi: 10.1038/s44321-025-00361-w (PMC12905196; doi:10.1038/s44321-025-00361-w)
Supplement: Supplementary file 12 — Figure EV2 Source Data [file 44321_2025_361_MOESM12_ESM.zip]

Archive with 22 entries (17 files):
- fig.EV2/
- __MACOSX/._fig.EV2
- fig.EV2/.DS_Store
- __MACOSX/fig.EV2/._.DS_Store
- fig.EV2/2C/
- __MACOSX/fig.EV2/._2C
- fig.EV2/2D/
- __MACOSX/fig.EV2/._2D
- fig.EV2/2E/
- __MACOSX/fig.EV2/._2E
- fig.EV2/2B/
- __MACOSX/fig.EV2/._2B
- fig.EV2/2C/Book4.xlsx
- __MACOSX/fig.EV2/2C/._Book4.xlsx
- fig.EV2/2D/Book6.xlsx
- __MACOSX/fig.EV2/2D/._Book6.xlsx
- fig.EV2/2E/.DS_Store
- __MACOSX/fig.EV2/2E/._.DS_Store
- fig.EV2/2E/Screenshot 2025-09-19 at 11.32.59.png
- __MACOSX/fig.EV2/2E/._Screenshot 2025-09-19 at 11.32.59.png
- fig.EV2/2B/Book5.xlsx
- __MACOSX/fig.EV2/2B/._Book5.xlsx
