# Supplementary material for: Mechanisms of resistance to VHL loss-induced genetic and pharmacological vulnerabilities
Source: EMBO Mol Med. 2025 Dec 19;18(2):599–619. doi: 10.1038/s44321-025-00361-w (PMC12905196; doi:10.1038/s44321-025-00361-w)
Supplement: Supplementary file 12 — Figure EV2 Source Data [file 44321_2025_361_MOESM12_ESM.zip › fig.EV2/2C/Book4.xlsx]

## Sheet: Sheet1
hours	Dox on		Dox off
0	5.46955	5.26817	4.44118	4.40208
12	7.39162	6.68646	6.59791	6.49799
25.4	7.86778	7.71003	7.27635	6.83216
37.4	9.38661	8.97592	7.34481	7.224
49.4	11.9258	11.5473	7.80034	7.83332
61.4	14.4702	13.6634	8.43225	8.27
73.4	17.5415	17.0198	8.71504	8.71973
85.4	19.3438	18.5919	9.91472	10.0888
97.4	22.0168	23.5353	10.9885	11.6103
109.4	23.2616	25.0369	11.539	12.3958
121.4	24.7873	27.413	12.1654	12.8295
133.4	26.3804	29.3331	12.3841	13.3596
145.4	27.4792	30.7898	12.5788	13.6893
157.4	29.3062	32.2452	12.8089	13.8977
163.4	30.0067	33.2867	12.8416	13.8938
