# Supplementary material for: Mechanisms of resistance to VHL loss-induced genetic and pharmacological vulnerabilities
Source: EMBO Mol Med. 2025 Dec 19;18(2):599–619. doi: 10.1038/s44321-025-00361-w (PMC12905196; doi:10.1038/s44321-025-00361-w)
Supplement: Supplementary file 12 — Figure EV2 Source Data [file 44321_2025_361_MOESM12_ESM.zip › fig.EV2/2D/Book6.xlsx]

## Sheet: Sheet1
hours	Dox on		Dox off
0	4.7257	4.123	3.15951	3.36189
12	7.44199	6.3495	4.86682	5.16179
25.4	8.76377	7.85	5.61875	5.9517
37.4	11.7259	10.3709	6.26353	6.95979
49.4	18.2593	16.8154	8.1283	9.41132
61.4	23.7955	21.5591	9.08074	10.6406
73.4	29.1184	26.2644	10.704	12.6318
85.4	35.9853	32.685	12.1863	14.7359
97.4	42.2452	38.204	13.4947	16.4168
109.4	48.4693	44.0611	14.5039	18.0027
121.4	53.1008	50.0247	15.5118	19.5051
133.4	57.9001	54.3971	16.4683	21.1105
145.4	61.2067	59.518	17.533	22.4084
157.4	63.2844	62.5201	18.1535	23.0636
