# Supplementary material for: Mechanisms of resistance to VHL loss-induced genetic and pharmacological vulnerabilities
Source: EMBO Mol Med. 2025 Dec 19;18(2):599–619. doi: 10.1038/s44321-025-00361-w (PMC12905196; doi:10.1038/s44321-025-00361-w)
Supplement: Supplementary file 12 — Figure EV2 Source Data [file 44321_2025_361_MOESM12_ESM.zip › fig.EV2/2B/Book5.xlsx]

## Sheet: Sheet1
hours	Dox on		Dox off
0	4.84882	4.55366	4.9835	4.5803
12	7.2	6.9	7.11778	6.4288
25.4	8.5	8.33562	8.70137	8.05517
37.4	10.5574	9.27644	10.9565	10.3865
49.4	15.4627	15.174	17.0871	16.7118
61.4	20.4807	19.5685	20.694	20.729
73.4	26.741	25.3353	26.6362	26.7358
85.4	31.3919	29.5819	30.1531	30.2007
97.4	32.4004	36.3451	35.3588	35.2166
109.4	40.5538	41.5501	39.5983	40.1145
121.4	43.0088	43.5686	41.5863	42.5665
133.4	46.0953	45.0343	45.2432	44.9687
145.4	47.5369	46.3431	44.0603	47.4012
157.4	48.565	44.4855	44.7338	47.7423
