# Supplementary material for: Mechanisms of resistance to VHL loss-induced genetic and pharmacological vulnerabilities
Source: EMBO Mol Med. 2025 Dec 19;18(2):599–619. doi: 10.1038/s44321-025-00361-w (PMC12905196; doi:10.1038/s44321-025-00361-w)
Supplement: Supplementary file 13 — Figure EV3 Source Data [file 44321_2025_361_MOESM13_ESM.zip]

Archive with 24 entries (20 files):
- fig.EV3/
- __MACOSX/._fig.EV3
- fig.EV3/3D/
- __MACOSX/fig.EV3/._3D
- fig.EV3/.DS_Store
- __MACOSX/fig.EV3/._.DS_Store
- fig.EV3/3F-H/
- __MACOSX/fig.EV3/._3F-H
- fig.EV3/3A_C/
- __MACOSX/fig.EV3/._3A_C
- fig.EV3/3D/top_bottom500.rmd
- __MACOSX/fig.EV3/3D/._top_bottom500.rmd
- fig.EV3/3D/C81035mle.csv
- __MACOSX/fig.EV3/3D/._C81035mle.csv
- fig.EV3/3F-H/.DS_Store
- __MACOSX/fig.EV3/3F-H/._.DS_Store
- fig.EV3/3F-H/Screenshot 2025-09-19 at 12.12.48.png
- __MACOSX/fig.EV3/3F-H/._Screenshot 2025-09-19 at 12.12.48.png
- fig.EV3/3A_C/QC code.R
- __MACOSX/fig.EV3/3A_C/._QC code.R
- fig.EV3/3A_C/C10_RRA_plasmid_processed.sgrna_summary.txt
- __MACOSX/fig.EV3/3A_C/._C10_RRA_plasmid_processed.sgrna_summary.txt
- fig.EV3/3A_C/C35_RRA_plasmid_processed.sgrna_summary.txt
- __MACOSX/fig.EV3/3A_C/._C35_RRA_plasmid_processed.sgrna_summary.txt
