# Supplementary material for: Mechanisms of resistance to VHL loss-induced genetic and pharmacological vulnerabilities
Source: EMBO Mol Med. 2025 Dec 19;18(2):599–619. doi: 10.1038/s44321-025-00361-w (PMC12905196; doi:10.1038/s44321-025-00361-w)
Supplement: Supplementary file 13 — Figure EV3 Source Data [file 44321_2025_361_MOESM13_ESM.zip › fig.EV3/3D/top_bottom500.rmd]

library(clusterProfiler)
library(pathview)
library(enrichplot)
library(ggplot2)
library(dplyr)
library(ggrepel)

filter for bottom500 gene 
```{r}
#get gene id from shoko's analysis
deseq<- read.csv("Deseq2 output.csv")
deseq<- deseq[,c(2,4,9,10)] 
colnames(deseq)<- c("ensemble","lfc","gene_id","Gene")
C81035mle<- read.csv("C81035mle.csv")
C81035mle<- merge(C81035mle,deseq,by="Gene")
C81035mle$ave<- (C81035mle$C10_beta+C81035mle$C35_beta)/2
C81035mle$ave_c8<- C81035mle$ave-C81035mle$C8_beta
C81035mle_bottom500<-C81035mle %>% filter(ave < -log2(1.2) & ave_c8 < -log2(1.45) & C8_beta> -0.3)
C81035mle_bottom500_label<- C81035mle %>% filter(Gene %in% c("FGFR1","RAD51"))
C81035mle_bottom500_label2<- C81035mle %>% filter(Gene %in% c("CDK4","CDK6"))

MLE_VHL_specific_bottom500<- C81035mle_bottom500[,c("Gene","C8_beta","C10_beta","C35_beta","ave","ave_c8")]

write.csv(MLE_VHL_specific_bottom500,"MLE_bottom500.csv")

C81035mle_nonessential<- C81035mle[c(204,206,239,563,799,802,836,1148,1272,1296,1488,1525,1528,1529,12879,14230,2217,2247,2244,2280,2635,2636),]

```

validation gene highlight out in MUT10 and MUT35 plot
```{r}

validation <- read.csv("validation_list.csv")
C81035mle_validation_bottom94 <- C81035mle %>% filter(C81035mle$Gene %in% validation$bottom )
C81035mle_validation_top250<- C81035mle %>% filter(C81035mle$Gene %in% validation$top)
C81035mle_validation_control<- C81035mle %>% filter(C81035mle$Gene %in% validation$control)
C81035mle_validation_ccRCC<- C81035mle %>% filter (C81035mle$Gene %in% validation$ccRCC)

pdf(file = "MUT10 and MUT35 bottom94.pdf", onefile = TRUE, width = 2,height = 2,useDingbats = F)
n <- ggplot(C81035mle,aes(y=C35_beta,x=C10_beta))+labs(title = "MUT10 and 35 bottom 94",x="",y="")+geom_point(col="darkgray")+
  theme(plot.title = element_text(size = 15,face = "bold",color = "tomato"),
        axis.title.x = element_text(vjust = 10,size = 15),
        axis.title.y=element_text(size = 15),
        panel.background = element_rect(fill = "white"),
        panel.border = element_rect(colour = "black",fill = NA))+geom_point(data=C81035mle_validation_bottom94,col="red")
print(n)
dev.off()

pdf(file = "MUT10 and MUT35 top250.pdf", onefile = TRUE, width = 2,height = 2,useDingbats = F)
n <- ggplot(C81035mle,aes(y=C35_beta,x=C10_beta))+labs(title = "MUT10 and 35 top250",x="",y="")+geom_point(col="darkgray")+
  theme(plot.title = element_text(size = 15,face = "bold",color = "tomato"),
        axis.title.x = element_text(vjust = 10,size = 15),
        axis.title.y=element_text(size = 15),
        panel.background = element_rect(fill = "white"),
        panel.border = element_rect(colour = "black",fill = NA))+geom_point(data=C81035mle_validation_top250,col="red")
print(n)
dev.off()

pdf(file = "MUT10 and MUT35 ccRCC mutant.pdf", onefile = TRUE, width = 2,height = 2,useDingbats = F)
n <- ggplot(C81035mle,aes(y=C35_beta,x=C10_beta))+labs(title = "MUT10 and 35 ccRCC mutant",x="",y="")+geom_point(col="darkgray")+
  theme(plot.title = element_text(size = 15,face = "bold",color = "tomato"),
        axis.title.x = element_text(vjust = 10,size = 15),
        axis.title.y=element_text(size = 15),
        panel.background = element_rect(fill = "white"),
        panel.border = element_rect(colour = "black",fill = NA))+geom_point(data=C81035mle_validation_ccRCC,col="red")
print(n)
dev.off()


```


filter for top500 (100) gene & ave_c8 > 0.2
```{r}

C81035mle_top500<- C81035mle %>% arrange(desc(ave))%>% filter(ave > 0.1 & ave_c8 > 0.1 & C10_beta > 0.1 & C35_beta > 0.1 )
write.csv(C81035mle_top500,"C81035_top500.csv")

```

plot out top 500 (100) gene
```{r}
#plot out MUT10 and MUT35 and top 91 highlight 
pdf(file = "MUT10 vs MUT35 with top 91.pdf", onefile = TRUE, width = 2,height = 2,useDingbats = F)
m<-ggplot(C81035mle,aes(y=C35_beta,x=C10_beta))+geom_hline(aes(yintercept=0))+geom_vline(aes(xintercept=0))+geom_point(col="darkgray")+labs(title = "MUT10 vs MUT35 with top 91",x="",y="")+
  theme(plot.title = element_text(size = 15,face = "bold",color = "tomato"),
        axis.title.x = element_text(vjust = 10,size = 15),
        axis.title.y=element_text(size = 15),
        panel.background = element_rect(fill = "white"),
        panel.border = element_rect(colour = "black",fill = NA))+geom_point(data=C81035mle_top500,col="red")
print(m)
dev.off()

# plot out MUT10 and 35 non-essential gene, these non-essential is just the same families gene but not the original genes due to filtering out after normalization

pdf(file = "MUT10 vs MUT35 with nonesential.pdf", onefile = TRUE, width = 2,height = 2,useDingbats = F)
m<-ggplot(C81035mle,aes(y=C35_beta,x=C10_beta))+geom_hline(aes(yintercept=0))+geom_vline(aes(xintercept=0))+geom_point(col="darkgray")+labs(title = "MUT10 vs MUT35 with top 91",x="",y="")+
  theme(plot.title = element_text(size = 15,face = "bold",color = "tomato"),
        axis.title.x = element_text(vjust = 10,size = 15),
        axis.title.y=element_text(size = 15),
        panel.background = element_rect(fill = "white"),
        panel.border = element_rect(colour = "black",fill = NA))+geom_point(data=C81035mle_nonessential,col="red")
print(m)
dev.off()


```

enricher analysis for top 500
```{r}
library(msigdbr)
library(magrittr)
library(clusterProfiler)

Gene_list<- C81035mle_top500$ave
names(Gene_list)<- C81035mle_top500$Gene
GENE<- names(Gene_list)

m_t2g <- msigdbr(species = "Homo sapiens", category = "H") %>% 
  dplyr::select(gs_name, gene_symbol)
head(m_t2g)

em3<- enricher(GENE,TERM2GENE=m_t2g,pvalueCutoff = 0.5,qvalueCutoff = 0.5,minGSSize = 2)
df.em3<- as.data.frame(em3)

pdf(file = "C81035top500_heatplot1.pdf", onefile = TRUE, width = 6,height = 3,useDingbats = F)

p1 <- heatplot(em3,foldChange=Gene_list)

print(p1)
dev.off()

pdf(file = "C81035top500_cnetplot1.pdf", onefile = TRUE, width = 11,height = 6,useDingbats = F)
p3 <- cnetplot(em3, node_label="all",foldChange= Gene_list, circular = TRUE, colorEdge = TRUE)
print(p3)
dev.off()

```

wikipathway for top 500
```{r}
#wikipathway analysis  https://yulab-smu.github.io/clusterProfiler-book/chapter3.html#wikipathways-analysis
library(magrittr)
#because in the wppackage geneid is needed,so here i will merge with shokos data which have geneid there. 
data<- C81035mle_top500
gene_list<- data$ave_c8
# name the vector
names(gene_list) <- data$gene_id

gene <- names(gene_list)
wpgmtfile <- system.file("extdata/wikipathways-20180810-gmt-Homo_sapiens.gmt", package="clusterProfiler")
wp2gene <- read.gmt(wpgmtfile)
wp2gene <- wp2gene %>% tidyr::separate(ont, c("name","version","wpid","org"), "%")
wpid2gene <- wp2gene %>% dplyr::select(wpid, gene) #TERM2GENE
wpid2name <- wp2gene %>% dplyr::select(wpid, name) #TERM2NAME
ewp <- enricher(gene, TERM2GENE = wpid2gene, TERM2NAME = wpid2name,pvalueCutoff = 0.2)
df_ewp<- as.data.frame(ewp)
write.csv(df_ewp,"top500_wikiPathway.csv")

# this code allow to geneID transformed into symbol
library(org.Hs.eg.db)
ewp <- setReadable(ewp, org.Hs.eg.db, keyType = "ENTREZID")
pdf(file = "emapplot of kiwi_ewp_top500.pdf", onefile = TRUE, width = 9,height = 9,useDingbats = F)
G<- emapplot(ewp)
print(G)
dev.off()

pdf(file = "cnetplot of kiwi_ewp_top500.pdf", onefile = TRUE, width = 8,height = 7,useDingbats = F)
H<- cnetplot(ewp, categorySize="pvalue", foldChange=gene_list,showCategory=12)
print(H)
dev.off()


pdf(file = "C81035top177_kiwi_heatplot1.pdf", onefile = TRUE, width = 7,height = 3,useDingbats = F)

p1 <- heatplot(ewp,foldChange=gene_list,showCategory=8)

print(p1)
dev.off()

?heatplot

```

msigbr analysis for bottom500 gene
```{r}
Gene_list<- C81035mle_bottom500$ave_c8
names(Gene_list)<- C81035mle_bottom500$Gene
GENE<- names(Gene_list)

m_t2g <- msigdbr(species = "Homo sapiens", category = "H") %>% 
  dplyr::select(gs_name, gene_symbol)
head(m_t2g)

em4<- enricher(GENE,TERM2GENE=m_t2g,pvalueCutoff = 1,pAdjustMethod = "BH",minGSSize = 5,qvalueCutoff = 0.9)
df.em4<- as.data.frame(em4)


pdf(file = "C81035mle_bottom500_enrichr_heatplot2.pdf", onefile = TRUE, width = 19,height = 4,useDingbats = F)

p1 <- heatplot(em4,foldChange=Gene_list,showCategory=10)

print(p1)
dev.off()

?heatplot


pdf(file = "C81035mle_bottom500_enrichr_cnetplot2.pdf", onefile = TRUE, width = 17,height = 12,useDingbats = F)
p3 <- cnetplot(em4, node_label="all",foldChange= Gene_list, circular = TRUE, colorEdge = TRUE,showCategory=10)
print(p3)
dev.off()

pdf(file = "emapplot of Hallmark_GSEA_ewp_bottom500.pdf", onefile = TRUE, width = 6,height = 6,useDingbats = F)
G<- emapplot(em4,showCategory=16)
print(G)
dev.off()


```

plot out for bottom 500 gene mut vs wt
```{r}
#plot out MUT10 and MUT35 bottom 500 highlight 
pdf(file = "MUT10 vs MUT35 bottom500.pdf", onefile = TRUE, width = 2,height = 2,useDingbats = F)
m<-ggplot(C81035mle,aes(y=C35_beta,x=C10_beta))+geom_hline(aes(yintercept=0))+geom_vline(aes(xintercept=0))+geom_point(col="darkgray")+labs(title = "MUT10 vs MUT35 bottom 500",x="",y="")+
  theme(plot.title = element_text(size = 15,face = "bold",color = "tomato"),
        axis.title.x = element_text(vjust = 10,size = 15),
        axis.title.y=element_text(size = 15),
        panel.background = element_rect(fill = "white"),
        panel.border = element_rect(colour = "black",fill = NA))+geom_point(data=C81035mle_bottom500,col="red")
print(m)
dev.off()

pdf(file = "WT8 vs MUT bottom500.pdf", onefile = TRUE, width = 2,height = 2,useDingbats = F)
m<-ggplot(C81035mle,aes(y=C8_beta,x=ave))+geom_hline(aes(yintercept=0))+geom_vline(aes(xintercept=0))+geom_point(col="darkgray")+labs(title = "MUT10 vs MUT35 bottom 500",x="",y="")+
  theme(plot.title = element_text(size = 15,face = "bold",color = "tomato"),
        axis.title.x = element_text(vjust = 10,size = 15),
        axis.title.y=element_text(size = 15),
        panel.background = element_rect(fill = "white"),
        panel.border = element_rect(colour = "black",fill = NA))+geom_point(data=C81035mle_bottom500,col="red")
print(m)
dev.off()


pdf(file = "MUT10 and MUT35 bottom label.pdf", onefile = TRUE, width = 3,height = 3,useDingbats = F)
n <- ggplot(C81035mle,aes(y=C35_beta,x=C10_beta))+labs(title = "MUT10 and 35 with label",x="",y="")+geom_hline(aes(yintercept=0))+geom_vline(aes(xintercept=0))+geom_point(col="darkgray")+
  theme(plot.title = element_text(size = 15,face = "bold",color = "tomato"),
        axis.title.x = element_text(vjust = 10,size = 15),
        axis.title.y=element_text(size = 15),
        panel.background = element_rect(fill = "white"),
        panel.border = element_rect(colour = "black",fill = NA))+geom_label_repel(aes(label=Gene),data=C81035mle_bottom500_label,box.padding   = 0.3, point.padding = 0.3, segment.color = 'grey30',label.size= 0.1)+geom_point(data=C81035mle_bottom500_label,col="red")
print(n)
dev.off()

pdf(file = "MUT10 vs WT bottom label3.pdf", onefile = TRUE, width = 3,height = 3,useDingbats = F)
n <- ggplot(C81035mle,aes(y=C8_beta,x=ave))+labs(title = "MUT and WT with label",x="",y="")+geom_point(col="snow3",alpha=0.7)+
  theme(plot.title = element_text(size = 15,face = "bold",color = "tomato"),
        axis.title.x = element_text(vjust = 10,size = 15),
        axis.title.y=element_text(size = 15),
        panel.background = element_rect(fill = "white"),
        panel.border = element_rect(colour = "black",fill = NA))+geom_label_repel(aes(label=Gene),data=C81035mle_bottom500_label,box.padding   = 0.3, point.padding = 0.3, segment.color = 'grey30',label.size= 0.1)+geom_point(data=C81035mle_bottom500_label,col="firebrick2")
print(n)
dev.off()

```

plot out HIF1A and ARNT
https://ggrepel.slowkow.com/articles/examples.html
```{r}
C81035mle_HIF1A_ARNT<- C81035mle %>% filter (C81035mle$Gene %in% c("HIF1A","ARNT","EPAS1"))

pdf(file = "MUT10 vs MUT35 with HIF1A ARNT and HIF2A.pdf", onefile = TRUE, width = 3,height = 3,useDingbats = F)
n <- ggplot(C81035mle,aes(y=C35_beta,x=C10_beta))+labs(title = "MUT10 and 35 HIF1A ARNT",x="",y="")+geom_point(col="snow3",alpha=0.7)+
  theme(plot.title = element_text(size = 15,face = "bold",color = "tomato"),
        axis.title.x = element_text(vjust = 10,size = 15),
        axis.title.y=element_text(size = 15),
        panel.background = element_rect(fill = "white"),
        panel.border = element_rect(colour = "black",fill = NA))+geom_point(data=C81035mle_HIF1A_ARNT,col="firebrick2")
#++geom_text_repel(aes(label=Gene),data=C81035mle_HIF1A_ARNT)
print(n)
dev.off()

?geom_point

```
