# Supplementary material for: Mechanisms of resistance to VHL loss-induced genetic and pharmacological vulnerabilities
Source: EMBO Mol Med. 2025 Dec 19;18(2):599–619. doi: 10.1038/s44321-025-00361-w (PMC12905196; doi:10.1038/s44321-025-00361-w)
Supplement: Supplementary file 13 — Figure EV3 Source Data [file 44321_2025_361_MOESM13_ESM.zip › fig.EV3/3A_C/QC code.R]

library(dplyr)
library(reshape2)
library(ggplot2)
getwd()
data<- read.csv("/Users/pro/Desktop/deletion and enrichment extraction/mle c10 and c35 deletion and enrichment extract/WT_C10_C35_gene_summary.csv")
data1<- data[,c(2,4,6,8)]
data2<- data[,c(2,6,8)]
colnames(data1)<- c("Gene","WT-8","MUT-10","MUT-35")
colnames(data2)<- c("Gene","MUT10","MUT35")
#melt data1 by gene name
data1_melt<- melt(data1,id=c("Gene"))
data2_melt<- melt(data2, id=c("Gene"))
#plot data out refer to https://www.youtube.com/watch?v=-jO2wuu7GUQ
pdf(file = "RRA_KO_corelation.pdf", onefile = TRUE, width = 2.7,height = 3,useDingbats = F)
A=ggplot(data2_melt,aes(x=variable,y=value,fill=variable))+geom_violin()+labs(title = "betascore distribution",x="",y="beta score")+theme(plot.title = element_text(size = 15,face = "bold",color = "tomato"),
                                                                             axis.title.x = element_text(vjust = 10,size = 15),
                                                                             axis.title.y=element_text(size = 15),
                                                                             panel.background = element_rect(fill = "white"),
                                                                             panel.border = element_rect(colour = "black",fill = NA))
print(A)
dev.off()
