# Supplementary material for: Mechanisms of resistance to VHL loss-induced genetic and pharmacological vulnerabilities
Source: EMBO Mol Med. 2025 Dec 19;18(2):599–619. doi: 10.1038/s44321-025-00361-w (PMC12905196; doi:10.1038/s44321-025-00361-w)
Supplement: Supplementary file 13 — Figure EV3 Source Data [file 44321_2025_361_MOESM13_ESM.zip › fig.EV3/3A_C/C10_RRA_plasmid_processed.sgrna_summary.txt]

sgrna	Gene	control_count	treatment_count	control_mean	treat_mean	LFC	control_var	adj_var	score	p.low	p.high	p.twosided	FDR	high_in_treatment
A1BG_CCDS12976.1_ex3_19:58862927-58862950:-_5-1	A1BG	28.234	22.686/30.506	28.234	26.596	-0.083225	30.577	77.947	0.18663	0.42598	0.57402	0.85195	0.99998	FALSE
A1BG_CCDS12976.1_ex4_19:58863655-58863678:+_5-2	A1BG	16.598	10.336/10.086	16.598	10.211	-0.6505	0.031289	45.823	0.96696	0.16678	0.83322	0.33357	0.99998	FALSE
A1BG_CCDS12976.1_ex4_19:58863697-58863720:-_5-3	A1BG	23.273	27.115/20.668	23.273	23.892	0.036322	20.785	64.25	0.077207	0.5299	0.4701	0.94019	0.99998	TRUE
A1BG_CCDS12976.1_ex4_19:58863866-58863889:+_5-4	A1BG	13.92	16.645/6.283	13.92	11.464	-0.25952	53.686	38.43	0.41855	0.33777	0.66223	0.67555	0.99998	FALSE
A1BG_CCDS12976.1_ex5_19:58864367-58864390:-_5-5	A1BG	12.562	10.336/8.0191	12.562	9.1776	-0.41421	2.6841	34.681	0.61061	0.27073	0.72927	0.54146	0.99998	FALSE
A1CF_CCDS7241.1_ex6_10:52588014-52588037:-_5-1	A1CF	6.3429	4.2955/5.8697	6.3429	5.0826	-0.27167	1.239	17.511	0.41574	0.3388	0.6612	0.6776	0.99998	FALSE
A1CF_CCDS7241.1_ex7_10:52595962-52595985:-_5-2	A1CF	0.023149	0/0	0.023149	0	-0.033017	0	0.063909	1.2895	0.098611	0.90139	0.19722	0.99998	FALSE
A1CF_CCDS7241.1_ex7_10:52596023-52596046:+_5-3	A1CF	12.339	12.148/8.5152	12.339	10.332	-0.23524	6.5997	34.063	0.37364	0.35434	0.64566	0.70867	0.99998	FALSE
A1CF_CCDS7241.1_ex9_10:52603761-52603784:+_5-4	A1CF	0.45527	0.93964/0.16534	0.45527	0.55249	0.0933	0.29977	1.2569	0.086721	0.29227	0.70773	0.58454	0.99998	TRUE
A1CF_CCDS7241.1_ex9_10:52603844-52603867:-_5-5	A1CF	27.27	30.673/26.538	27.27	28.605	0.066579	8.5495	75.284	0.15388	0.56078	0.43922	0.87844	0.99998	TRUE
A2M_CCDS44827.1_ex18_12:9246130-9246153:+_5-1	A2M	13.712	21.209/14.22	13.712	17.714	0.34714	24.427	37.855	0.65048	0.73894	0.26106	0.52213	0.99998	TRUE
A2M_CCDS44827.1_ex22_12:9252012-9252035:+_5-2	A2M	22.872	25.236/25.711	22.872	25.474	0.14926	0.11267	63.142	0.32745	0.62759	0.37241	0.74482	0.99998	TRUE
A2M_CCDS44827.1_ex22_12:9252049-9252072:+_5-3	A2M	10.618	9.128/10.995	10.618	10.062	-0.070775	1.7435	29.313	0.13765	0.44526	0.55474	0.89052	0.99998	FALSE
A2M_CCDS44827.1_ex24_12:9254225-9254248:+_5-4	A2M	14.237	16.846/28.274	14.237	22.56	0.62878	65.29	39.304	1.3276	0.90677	0.093231	0.18646	0.99998	TRUE
A2M_CCDS44827.1_ex25_12:9256894-9256917:+_5-5	A2M	31.537	30.471/33.317	31.537	31.894	0.015737	4.0479	87.065	0.038245	0.51508	0.48492	0.96984	0.99998	TRUE
A2ML1_CCDS8596.2_ex10_12:8994081-8994104:-_5-3	A2ML1	3.673	3.0203/3.4722	3.673	3.2462	-0.13817	0.10212	10.14	0.33687	0.36811	0.63189	0.73622	0.99998	FALSE
A2ML1_CCDS8596.2_ex11_12:8995845-8995868:-_5-4	A2ML1	19.762	24.699/20.916	19.762	22.808	0.19749	7.1567	54.557	0.41235	0.65869	0.34131	0.68263	0.99998	TRUE
A2ML1_CCDS8596.2_ex11_12:8995893-8995916:+_5-5	A2ML1	6.7365	8.591/6.2004	6.7365	7.3957	0.11798	2.8576	18.597	0.15287	0.53314	0.46686	0.93372	0.99998	TRUE
A2ML1_CCDS8596.2_ex2_12:8976351-8976374:+_5-1	A2ML1	26.012	29.196/23.479	26.012	26.337	0.017268	16.344	71.812	0.038382	0.51479	0.48521	0.97042	0.99998	TRUE
A2ML1_CCDS8596.2_ex8_12:8990981-8991004:-_5-2	A2ML1	8.3492	5.705/17.196	8.3492	11.45	0.41327	66.018	23.05	0.64593	0.72976	0.27024	0.54049	0.99998	TRUE
A3GALT2_CCDS60080.1_ex0_1:33772950-33772973:-_5-1	A3GALT2	12.593	15.236/11.243	12.593	13.239	0.067008	7.9693	34.766	0.1096	0.53605	0.46395	0.92789	0.99998	TRUE
A3GALT2_CCDS60080.1_ex0_1:33772971-33772994:+_5-2	A3GALT2	19.962	13.893/19.841	19.962	16.867	-0.23049	17.689	55.111	0.42345	0.33598	0.66402	0.67196	0.99998	FALSE
A3GALT2_CCDS60080.1_ex0_1:33773046-33773069:-_5-3	A3GALT2	12.763	14.162/9.3419	12.763	11.752	-0.11009	11.616	35.235	0.19353	0.42327	0.57673	0.84654	0.99998	FALSE
A3GALT2_CCDS60080.1_ex1_1:33777651-33777674:-_5-4	A3GALT2	19.816	20.538/20.668	19.816	20.603	0.053544	0.0084443	54.706	0.10641	0.54068	0.45932	0.91864	0.99998	TRUE
A3GALT2_CCDS60080.1_ex2_1:33778149-33778172:+_5-5	A3GALT2	6.2658	11.41/8.1845	6.2658	9.7972	0.57148	5.2019	17.298	0.8491	0.78811	0.21189	0.42378	0.99998	TRUE
A4GALT_CCDS14041.1_ex0_22:43089421-43089444:+_5-1	A4GALT	25.256	17.987/15.625	25.256	16.806	-0.56026	2.7908	69.724	1.0163	0.15473	0.84527	0.30947	0.99998	FALSE
A4GALT_CCDS14041.1_ex0_22:43089467-43089490:-_5-2	A4GALT	19.499	19.598/22.652	19.499	21.125	0.1101	4.6626	53.832	0.22157	0.58605	0.41395	0.8279	0.99998	TRUE
A4GALT_CCDS14041.1_ex0_22:43089524-43089547:-_5-3	A4GALT	18.311	16.511/12.649	18.311	14.58	-0.30975	7.4581	50.552	0.53496	0.29634	0.70366	0.59268	0.99998	FALSE
A4GALT_CCDS14041.1_ex0_22:43089610-43089633:-_5-4	A4GALT	11.127	10.672/11.574	11.127	11.123	-0.00050829	0.40712	30.719	0.029434	0.48826	0.51174	0.97652	0.99998	FALSE
A4GALT_CCDS14041.1_ex0_22:43089831-43089854:+_5-5	A4GALT	8.4958	7.5843/12.897	8.4958	10.241	0.24335	14.111	23.454	0.36025	0.62582	0.37418	0.74836	0.99998	TRUE
A4GNT_CCDS3097.1_ex0_3:137843639-137843662:+_5-1	A4GNT	13.357	9.732/14.302	13.357	12.017	-0.14136	10.443	36.875	0.24202	0.40438	0.59562	0.80876	0.99998	FALSE
A4GNT_CCDS3097.1_ex1_3:137849724-137849747:+_5-2	A4GNT	7.5081	5.6379/3.9682	7.5081	4.8031	-0.55203	1.3938	20.728	0.71126	0.23846	0.76154	0.47692	0.99998	FALSE
A4GNT_CCDS3097.1_ex1_3:137849755-137849778:+_5-3	A4GNT	9.5221	44.969/11.078	9.5221	28.023	1.4638	574.29	26.288	3.6085	0.99984	0.00015903	0.00031806	0.14795	TRUE
A4GNT_CCDS3097.1_ex1_3:137849873-137849896:+_5-4	A4GNT	9.1749	13.289/6.6137	9.1749	9.9515	0.10612	22.281	25.329	0.15431	0.54581	0.45419	0.90838	0.99998	TRUE
A4GNT_CCDS3097.1_ex1_3:137849975-137849998:-_5-5	A4GNT	11.945	10.269/11.491	11.945	10.88	-0.12385	0.74711	32.977	0.21348	0.41548	0.58452	0.83095	0.99998	FALSE
AAAS_CCDS53797.1_ex11_12:53709154-53709177:+_5-2	AAAS	8.573	10.135/12.483	8.573	11.309	0.36268	2.7581	23.668	0.56241	0.70143	0.29857	0.59713	0.99998	TRUE
AAAS_CCDS53797.1_ex11_12:53709177-53709200:-_5-3	AAAS	0.10803	0.13423/0.49603	0.10803	0.31513	0.24721	0.065448	0.29824	0.37923	0.39098	0.60902	0.78197	0.99998	TRUE
AAAS_CCDS53797.1_ex13_12:53714423-53714446:-_5-4	AAAS	9.553	6.9131/12.318	9.553	9.6156	0.0085351	14.607	26.373	0.012193	0.4888	0.5112	0.9776	0.99998	TRUE
AAAS_CCDS53797.1_ex13_12:53714441-53714464:+_5-5	AAAS	17.269	20.471/20.833	17.269	20.652	0.24507	0.065673	47.676	0.4899	0.68595	0.31405	0.6281	0.99998	TRUE
AAAS_CCDS53797.1_ex8_12:53703443-53703466:-_5-1	AAAS	10.672	13.826/9.7552	10.672	11.791	0.13206	8.2863	29.462	0.20613	0.57109	0.42891	0.85783	0.99998	TRUE
AACS_CCDS9263.1_ex1_12:125558424-125558447:+_5-1	AACS	0.80251	0.4027/0.99206	0.80251	0.69738	-0.086697	0.17367	2.2155	0.67146	0.25096	0.74904	0.50193	0.99998	FALSE
AACS_CCDS9263.1_ex2_12:125561055-125561078:+_5-2	AACS	19.253	16.981/21.495	19.253	19.238	-0.0010602	10.188	53.151	0.0072541	0.49711	0.50289	0.99421	0.99998	FALSE
AACS_CCDS9263.1_ex4_12:125576051-125576074:-_5-3	AACS	12.933	12.282/11.822	12.933	12.052	-0.094182	0.10601	35.704	0.16927	0.43279	0.56721	0.86559	0.99998	FALSE
AACS_CCDS9263.1_ex7_12:125591776-125591799:-_5-4	AACS	22.895	29.599/31.167	22.895	30.383	0.39329	1.2299	63.206	0.9419	0.82653	0.17347	0.34693	0.99998	TRUE
AACS_CCDS9263.1_ex8_12:125599087-125599110:-_5-5	AACS	12.177	8.3226/9.1765	12.177	8.7496	-0.43457	0.36464	33.616	0.63077	0.26409	0.73591	0.52819	0.99998	FALSE
AADAC_CCDS33877.1_ex1_3:151535152-151535175:+_5-1	AADAC	12.832	13.021/12.566	12.832	12.793	-0.0040757	0.10338	35.427	0.02645	0.48945	0.51055	0.9789	0.99998	FALSE
AADAC_CCDS33877.1_ex1_3:151535307-151535330:+_5-2	AADAC	2.3304	0.73829/1.7361	2.3304	1.2372	-0.57399	0.49781	6.4335	0.88619	0.18776	0.81224	0.37551	0.99998	FALSE
AADAC_CCDS33877.1_ex1_3:151535327-151535350:+_5-3	AADAC	2.9708	3.6915/0.90939	2.9708	2.3004	-0.26679	3.87	8.2016	0.5156	0.30307	0.69693	0.60613	0.99998	FALSE
AADAC_CCDS33877.1_ex4_3:151545476-151545499:+_5-4	AADAC	2.7316	2.5505/6.1177	2.7316	4.3341	0.51544	6.3626	7.5412	0.58353	0.66697	0.33303	0.66606	0.99998	TRUE
AADAC_CCDS33877.1_ex4_3:151545547-151545570:-_5-5	AADAC	9.6224	13.893/23.479	9.6224	18.686	0.89006	45.94	26.565	1.7585	0.95941	0.040585	0.081171	0.99998	TRUE
AADACL2_CCDS3161.2_ex0_3:151451944-151451967:+_5-1	AADACL2	0.44755	0.13423/0.24801	0.44755	0.19112	-0.28129	0.0064729	1.2356	1.2856	0.099283	0.90072	0.19857	0.99998	FALSE
AADACL2_CCDS3161.2_ex1_3:151458562-151458585:-_5-2	AADACL2	5.6099	4.4298/13.145	5.6099	8.7873	0.56629	37.976	15.487	0.8074	0.77278	0.22722	0.45443	0.99998	TRUE
AADACL2_CCDS3161.2_ex2_3:151461893-151461916:+_5-3	AADACL2	5.3089	7.1816/6.7791	5.3089	6.9803	0.33905	0.081002	14.656	0.43658	0.63891	0.36109	0.72218	0.99998	TRUE
AADACL2_CCDS3161.2_ex3_3:151463402-151463425:-_5-4	AADACL2	14.954	19.397/21.164	14.954	20.28	0.41557	1.5611	41.285	0.8289	0.79437	0.20563	0.41126	0.99998	TRUE
AADACL2_CCDS3161.2_ex3_3:151463446-151463469:+_5-5	AADACL2	12.053	15.974/10.995	12.053	13.485	0.15013	12.393	33.275	0.24817	0.59049	0.40951	0.81902	0.99998	TRUE
AADACL3_CCDS41252.1_ex2_1:12785258-12785281:+_5-1	AADACL3	12.115	10.135/10.913	12.115	10.524	-0.1866	0.30258	33.446	0.30444	0.3804	0.6196	0.7608	0.99998	FALSE
AADACL3_CCDS41252.1_ex2_1:12785334-12785357:-_5-2	AADACL3	4.4524	3.2216/4.5469	4.4524	3.8843	-0.15874	0.87821	12.292	0.32789	0.3715	0.6285	0.743	0.99998	FALSE
AADACL3_CCDS41252.1_ex2_1:12785358-12785381:+_5-3	AADACL3	12.933	10.001/6.8617	12.933	8.4311	-0.56298	4.9259	35.704	0.79384	0.21364	0.78636	0.42729	0.99998	FALSE
AADACL3_CCDS41252.1_ex2_1:12785419-12785442:-_5-4	AADACL3	4.6144	11.41/2.1495	4.6144	6.7797	0.47058	42.878	12.739	0.60666	0.69839	0.30161	0.60321	0.99998	TRUE
AADACL3_CCDS41252.1_ex2_1:12785608-12785631:+_5-5	AADACL3	4.6144	5.5036/2.4801	4.6144	3.9919	-0.16956	4.5707	12.739	0.33477	0.3689	0.6311	0.7378	0.99998	FALSE
AADACL4_CCDS30590.1_ex0_1:12704714-12704737:-_5-1	AADACL4	8.9434	9.8663/14.22	8.9434	12.043	0.39146	9.4754	24.69	0.62378	0.72368	0.27632	0.55263	0.99998	TRUE
AADACL4_CCDS30590.1_ex1_1:12711250-12711273:+_5-2	AADACL4	12.524	10.269/10.334	12.524	10.301	-0.25899	0.0021111	34.575	0.40751	0.34182	0.65818	0.68363	0.99998	FALSE
AADACL4_CCDS30590.1_ex1_1:12711326-12711349:-_5-3	AADACL4	16.521	31.545/19.097	16.521	25.321	0.58715	77.477	45.609	1.3031	0.90302	0.096975	0.19395	0.99998	TRUE
AADACL4_CCDS30590.1_ex2_1:12721791-12721814:+_5-4	AADACL4	7.9325	10.739/9.0112	7.9325	9.875	0.28388	1.4923	21.899	0.41509	0.64498	0.35502	0.71005	0.99998	TRUE
AADACL4_CCDS30590.1_ex2_1:12721814-12721837:-_5-5	AADACL4	13.203	6.7117/7.0271	13.203	6.8694	-0.85185	0.04972	36.449	1.1047	0.13464	0.86536	0.26928	0.99998	FALSE
AADAT_CCDS3814.1_ex10_4:171008288-171008311:-_5-3	AADAT	7.8322	8.0541/6.7791	7.8322	7.4166	-0.069538	0.81284	21.622	0.1547	0.43853	0.56147	0.87706	0.99998	FALSE
AADAT_CCDS3814.1_ex11_4:171009546-171009569:-_5-4	AADAT	17.902	17.518/17.774	17.902	17.646	-0.019683	0.032957	49.423	0.043495	0.48265	0.51735	0.96531	0.99998	FALSE
AADAT_CCDS3814.1_ex11_4:171009609-171009632:-_5-5	AADAT	1.2578	0.26847/0.99206	1.2578	0.63026	-0.4698	0.26179	3.4724	1.0039	0.15771	0.84229	0.31542	0.99998	FALSE
AADAT_CCDS3814.1_ex8_4:170994416-170994439:+_5-1	AADAT	4.1052	3.5572/3.3895	4.1052	3.4734	-0.19059	0.01406	11.333	0.37563	0.3536	0.6464	0.7072	0.99998	FALSE
AADAT_CCDS3814.1_ex8_4:170994468-170994491:+_5-2	AADAT	12.462	19.061/10.499	12.462	14.78	0.22923	36.654	34.404	0.39524	0.64774	0.35226	0.70451	0.99998	TRUE
AAED1_CCDS35073.1_ex2_9:99413754-99413777:+_5-1	AAED1	9.0205	17.451/8.1018	9.0205	12.776	0.45922	43.699	24.903	0.75259	0.76588	0.23412	0.46824	0.99998	TRUE
AAED1_CCDS35073.1_ex3_9:99413958-99413981:+_5-2	AAED1	1.1498	0.26847/0.33069	1.1498	0.29958	-0.72613	0.0019354	3.1741	1.4234	0.077311	0.92269	0.15462	0.99998	FALSE
AAED1_CCDS35073.1_ex4_9:99417018-99417041:-_5-3	AAED1	2.3227	1.2752/0.33069	2.3227	0.80296	-0.88197	0.44608	6.4122	1.1982	0.11541	0.88459	0.23083	0.99998	FALSE
AAED1_CCDS35073.1_ex5_9:99417373-99417396:+_5-4	AAED1	23.805	26.243/22.156	23.805	24.199	0.022747	8.3515	65.719	0.048627	0.51859	0.48141	0.96281	0.99998	TRUE
AAED1_CCDS35073.1_ex5_9:99417399-99417422:+_5-5	AAED1	11.752	16.242/15.542	11.752	15.892	0.40563	0.24512	32.444	0.72686	0.76169	0.23831	0.47663	0.99998	TRUE
AAGAB_CCDS42050.1_ex3_15:67500938-67500961:+_5-1	AAGAB	13.396	17.249/19.924	13.396	18.587	0.44422	3.5769	36.982	0.85357	0.80057	0.19943	0.39885	0.99998	TRUE
AAGAB_CCDS42050.1_ex4_15:67501824-67501847:-_5-2	AAGAB	6.4278	9.9334/6.9444	6.4278	8.4389	0.34568	4.467	17.745	0.47741	0.66199	0.33801	0.67601	0.99998	TRUE
AAGAB_CCDS42050.1_ex5_15:67524161-67524184:+_5-3	AAGAB	6.5898	5.2352/7.0271	6.5898	6.1311	-0.089942	1.6055	18.193	0.19727	0.42181	0.57819	0.84361	0.99998	FALSE
AAGAB_CCDS42050.1_ex5_15:67524213-67524236:-_5-4	AAGAB	7.4695	5.0338/4.2989	7.4695	4.6664	-0.57986	0.27003	20.621	0.73876	0.23002	0.76998	0.46005	0.99998	FALSE
AAGAB_CCDS42050.1_ex6_15:67528322-67528345:-_5-5	AAGAB	13.103	20.941/8.9285	13.103	14.935	0.17621	72.145	36.172	0.30461	0.614	0.386	0.77199	0.99998	TRUE
AAK1_CCDS1893.2_ex10_2:69746228-69746251:-_5-1	AAK1	27.417	30.74/34.061	27.417	32.4	0.23313	5.5142	75.689	0.57284	0.71639	0.28361	0.56721	0.99998	TRUE
AAK1_CCDS1893.2_ex11_2:69748068-69748091:-_5-2	AAK1	18.134	20.605/20.668	18.134	20.636	0.17735	0.0019744	50.062	0.35373	0.63634	0.36366	0.72731	0.99998	TRUE
AAK1_CCDS1893.2_ex13_2:69754414-69754437:+_5-3	AAK1	28.929	24.565/40.013	28.929	32.289	0.1535	119.32	79.865	0.37598	0.64632	0.35368	0.70736	0.99998	TRUE
AAK1_CCDS1893.2_ex15_2:69757767-69757790:-_5-4	AAK1	10.139	10.739/6.6137	10.139	8.6763	-0.20315	8.5081	27.992	0.32195	0.37374	0.62626	0.74749	0.99998	FALSE
AAK1_CCDS1893.2_ex20_2:69870036-69870059:-_5-5	AAK1	13.62	8.2554/11.574	13.62	9.9147	-0.42162	5.5065	37.6	0.63365	0.26315	0.73685	0.52631	0.99998	FALSE
AAMDC_CCDS8254.1_ex0_11:77553633-77553656:+_5-1	AAMDC	23.381	30.673/19.924	23.381	25.298	0.10922	57.769	64.548	0.23866	0.59358	0.40642	0.81284	0.99998	TRUE
AAMDC_CCDS8254.1_ex1_11:77580763-77580786:-_5-2	AAMDC	12.184	11.813/14.054	12.184	12.933	0.079731	2.5122	33.637	0.12917	0.54324	0.45676	0.91351	0.99998	TRUE
AAMDC_CCDS8254.1_ex1_11:77580785-77580808:-_5-3	AAMDC	16.675	14.699/14.302	16.675	14.5	-0.18942	0.078621	46.036	0.33218	0.36988	0.63012	0.73975	0.99998	FALSE
AAMDC_CCDS8254.1_ex1_11:77580845-77580868:+_5-4	AAMDC	10.178	8.3226/8.1018	10.178	8.2122	-0.27905	0.024365	28.099	0.42012	0.3372	0.6628	0.6744	0.99998	FALSE
AAMDC_CCDS8254.1_ex2_11:77583223-77583246:-_5-5	AAMDC	11.845	14.497/17.113	11.845	15.805	0.38773	3.4208	32.7	0.69258	0.75094	0.24906	0.49812	0.99998	TRUE
AAMP_CCDS33378.1_ex10_2:219134694-219134717:-_5-5	AAMP	26.375	15.169/14.385	26.375	14.777	-0.79505	0.30708	72.813	1.365	0.08613	0.91387	0.17226	0.99998	FALSE
AAMP_CCDS33378.1_ex6_2:219131229-219131252:+_5-1	AAMP	17.223	4.0942/6.2004	17.223	5.1473	-1.5678	2.218	47.548	1.8262	0.033913	0.96609	0.067825	0.99998	FALSE
AAMP_CCDS33378.1_ex8_2:219132241-219132264:+_5-2	AAMP	20.719	6.846/5.9524	20.719	6.3992	-1.5535	0.39928	57.198	1.9405	0.026158	0.97384	0.052316	0.99998	FALSE
AAMP_CCDS33378.1_ex8_2:219132278-219132301:-_5-3	AAMP	15.41	3.8257/4.0509	15.41	3.9383	-1.7325	0.02536	42.542	1.8733	0.030511	0.96949	0.061022	0.99998	FALSE
AAMP_CCDS33378.1_ex9_2:219134119-219134142:+_5-4	AAMP	17.447	11.611/14.468	17.447	13.039	-0.39389	4.079	48.166	0.64871	0.25826	0.74174	0.51653	0.99998	FALSE
AANAT_CCDS11745.1_ex0_17:74464923-74464946:-_5-1	AANAT	17.447	21.478/25.959	17.447	23.718	0.4222	10.041	48.166	0.90363	0.8158	0.1842	0.36839	0.99998	TRUE
AANAT_CCDS11745.1_ex0_17:74464970-74464993:-_5-2	AANAT	14.121	16.578/14.881	14.121	15.729	0.14583	1.4401	38.984	0.25759	0.59686	0.40314	0.80628	0.99998	TRUE
AANAT_CCDS11745.1_ex1_17:74465300-74465323:-_5-3	AANAT	14.345	13.088/19.345	14.345	16.217	0.16604	19.577	39.602	0.29742	0.61254	0.38746	0.77492	0.99998	TRUE
AANAT_CCDS11745.1_ex1_17:74465314-74465337:-_5-4	AANAT	8.6579	10.739/10.334	8.6579	10.536	0.25641	0.081949	23.902	0.38424	0.63565	0.36435	0.7287	0.99998	TRUE
AANAT_CCDS11745.1_ex1_17:74465365-74465388:+_5-5	AANAT	30.079	25.505/41.749	30.079	33.627	0.15597	131.94	83.039	0.38937	0.65133	0.34867	0.69734	0.99998	TRUE
AAR2_CCDS13273.1_ex0_20:34827888-34827911:+_5-1	AAR2	5.8568	5.2352/3.5549	5.8568	4.395	-0.3459	1.4117	16.169	0.50199	0.30784	0.69216	0.61568	0.99998	FALSE
AAR2_CCDS13273.1_ex0_20:34827917-34827940:-_5-2	AAR2	15.047	25.236/16.452	15.047	20.844	0.44492	38.584	41.541	0.8994	0.81396	0.18604	0.37208	0.99998	TRUE
AAR2_CCDS13273.1_ex0_20:34827975-34827998:+_5-3	AAR2	12.825	10.336/11.326	12.825	10.831	-0.22467	0.48997	35.405	0.36165	0.35881	0.64119	0.71762	0.99998	FALSE
AAR2_CCDS13273.1_ex0_20:34828005-34828028:-_5-4	AAR2	2.1375	1.9464/0.74404	2.1375	1.3452	-0.41987	0.72284	5.9009	0.75404	0.22541	0.77459	0.45083	0.99998	FALSE
AAR2_CCDS13273.1_ex0_20:34828259-34828282:-_5-5	AAR2	6.0034	15.169/7.1924	6.0034	11.18	0.79844	31.809	16.574	1.2717	0.89058	0.10942	0.21884	0.99998	TRUE
AARD_CCDS34935.1_ex0_8:117950565-117950588:-_5-1	AARD	14.746	12.484/9.2592	14.746	10.872	-0.40749	5.1991	40.71	0.63052	0.26418	0.73582	0.52835	0.99998	FALSE
AARD_CCDS34935.1_ex0_8:117950578-117950601:+_5-2	AARD	16.691	8.7924/14.881	16.691	11.837	-0.46272	18.535	46.078	0.73252	0.23193	0.76807	0.46385	0.99998	FALSE
AARD_CCDS34935.1_ex0_8:117950645-117950668:+_5-3	AARD	12.809	11.544/14.385	12.809	12.965	0.016126	4.0347	35.363	0.026102	0.50264	0.49736	0.99471	0.99998	TRUE
AARD_CCDS34935.1_ex0_8:117950667-117950690:+_5-4	AARD	11.613	9.8663/13.393	11.613	11.63	0.0018603	6.2182	32.061	0.0028742	0.4909	0.5091	0.98179	0.99998	TRUE
AARD_CCDS34935.1_ex0_8:117950700-117950723:+_5-5	AARD	18.234	14.766/13.558	18.234	14.162	-0.3432	0.72927	50.339	0.58479	0.27934	0.72066	0.55869	0.99998	FALSE
AARS_CCDS32474.1_ex10_16:70298929-70298952:-_5-1	AARS	11.752	3.9599/3.9682	11.752	3.9641	-1.3611	3.45E-05	32.444	1.4943	0.067542	0.93246	0.13508	0.99998	FALSE
AARS_CCDS32474.1_ex13_16:70302238-70302261:+_5-2	AARS	19.955	3.7586/4.4643	19.955	4.1114	-2.0355	0.249	55.089	2.2306	0.012855	0.98714	0.02571	0.99998	FALSE
AARS_CCDS32474.1_ex16_16:70305735-70305758:-_5-3	AARS	15.68	6.1077/6.4484	15.68	6.278	-1.1965	0.058037	43.287	1.487	0.06851	0.93149	0.13702	0.99998	FALSE
AARS_CCDS32474.1_ex16_16:70305762-70305785:+_5-4	AARS	13.905	4.9667/3.2242	13.905	4.0954	-1.5485	1.5182	38.388	1.6972	0.044829	0.95517	0.089658	0.99998	FALSE
AARS_CCDS32474.1_ex18_16:70310945-70310968:-_5-5	AARS	7.6316	1.4095/2.5628	7.6316	1.9861	-1.5313	0.66511	21.069	1.5199	0.064266	0.93573	0.12853	0.99998	FALSE
AARS2_CCDS34464.1_ex13_6:44274062-44274085:+_5-1	AARS2	32.34	9.0609/10.169	32.34	9.6147	-1.6512	0.61355	89.28	2.4192	0.0077774	0.99222	0.015555	0.99998	FALSE
AARS2_CCDS34464.1_ex15_6:44274721-44274744:-_5-2	AARS2	14.383	6.0406/8.4325	14.383	7.2365	-0.90127	2.8607	39.709	1.1827	0.11846	0.88154	0.23693	0.99998	FALSE
AARS2_CCDS34464.1_ex15_6:44274752-44274775:+_5-3	AARS2	5.1237	3.7586/1.6534	5.1237	2.706	-0.72454	2.2158	14.145	0.87765	0.19007	0.80993	0.38013	0.99998	FALSE
AARS2_CCDS34464.1_ex16_6:44275094-44275117:-_5-4	AARS2	14.6	14.095/11.078	14.6	12.586	-0.19935	4.5502	40.305	0.33502	0.36881	0.63119	0.73761	0.99998	FALSE
AARS2_CCDS34464.1_ex20_6:44279950-44279973:-_5-5	AARS2	10.595	5.8392/8.7632	10.595	7.3012	-0.48207	4.2748	29.249	0.66651	0.25254	0.74746	0.50508	0.99998	FALSE
AARSD1_CCDS58552.1_ex10_17:41116157-41116180:-_5-1	AARSD1	21.159	17.987/17.857	21.159	17.922	-0.22778	0.008504	58.413	0.42858	0.33411	0.66589	0.66823	0.99998	FALSE
AARSD1_CCDS58552.1_ex6_17:41108278-41108301:+_5-3	AARSD1	6.775	9.128/10.913	6.775	10.02	0.50324	1.5925	18.704	0.75038	0.75939	0.24061	0.48123	0.99998	TRUE
AARSD1_CCDS58552.1_ex7_17:41108486-41108509:+_5-4	AARSD1	10.988	10.47/16.369	10.988	13.42	0.26642	17.397	30.335	0.44145	0.6628	0.3372	0.67441	0.99998	TRUE
AARSD1_CCDS58552.1_ex7_17:41108542-41108565:-_5-5	AARSD1	17.709	18.055/30.754	17.709	24.404	0.44132	80.635	48.89	0.9575	0.82988	0.17012	0.34024	0.99998	TRUE
AARSD1_CCDS58552.1_ex9_17:41113311-41113334:-_5-2	AARSD1	17.547	24.431/19.18	17.547	21.805	0.29817	13.786	48.443	0.61178	0.72807	0.27193	0.54386	0.99998	TRUE
AASDH_CCDS3504.1_ex10_4:57237668-57237691:+_5-3	AASDH	13.535	10.94/12.731	13.535	11.836	-0.17933	1.6043	37.365	0.29957	0.38225	0.61775	0.76451	0.99998	FALSE
AASDH_CCDS3504.1_ex10_4:57237733-57237756:+_5-4	AASDH	7.6239	8.2554/10.747	7.6239	9.5014	0.28417	3.1047	21.047	0.40925	0.64151	0.35849	0.71697	0.99998	TRUE
AASDH_CCDS3504.1_ex11_4:57244302-57244325:+_5-5	AASDH	4.4138	3.6243/2.0668	4.4138	2.8456	-0.49345	1.213	12.185	0.67679	0.24927	0.75073	0.49854	0.99998	FALSE
AASDH_CCDS3504.1_ex7_4:57220310-57220333:+_5-1	AASDH	9.5221	7.45/10.747	9.5221	9.0987	-0.059257	5.436	26.288	0.12648	0.44968	0.55032	0.89935	0.99998	FALSE
AASDH_CCDS3504.1_ex9_4:57221497-57221520:-_5-2	AASDH	9.8539	7.987/6.5311	9.8539	7.259	-0.39417	1.0599	27.204	0.55785	0.28848	0.71152	0.57695	0.99998	FALSE
AASDHPPT_CCDS31664.1_ex0_11:105948544-105948567:+_5-1	AASDHPPT	15.603	3.3559/6.7791	15.603	5.0675	-1.4522	5.8591	43.074	1.6859	0.045904	0.9541	0.091809	0.99998	FALSE
AASDHPPT_CCDS31664.1_ex0_11:105948583-105948606:-_5-2	AASDHPPT	6.6824	2.282/2.3975	6.6824	2.3397	-1.2018	0.0066681	18.448	1.2689	0.10224	0.89776	0.20447	0.99998	FALSE
AASDHPPT_CCDS31664.1_ex1_11:105950310-105950333:-_5-3	AASDHPPT	3.9894	1.5437/1.4054	3.9894	1.4746	-1.0117	0.0095613	11.014	1.1561	0.12383	0.87617	0.24765	0.99998	FALSE
AASDHPPT_CCDS31664.1_ex1_11:105950373-105950396:-_5-4	AASDHPPT	23.458	28.861/31.167	23.458	30.014	0.34261	2.6604	64.761	0.81465	0.79199	0.20801	0.41601	0.99998	TRUE
AASDHPPT_CCDS31664.1_ex3_11:105962110-105962133:+_5-5	AASDHPPT	0.61732	0.26847/0.16534	0.61732	0.21691	-0.41038	0.0053176	1.7042	1.3407	0.090015	0.90999	0.18003	0.99998	FALSE
AASS_CCDS5783.1_ex11_7:121741456-121741479:+_5-1	AASS	0.91054	0.67117/0.74404	0.91054	0.70761	-0.162	0.002655	2.5137	0.73308	0.23175	0.76825	0.46351	0.99998	FALSE
AASS_CCDS5783.1_ex13_7:121753231-121753254:+_5-2	AASS	6.8368	7.2487/8.2672	6.8368	7.7579	0.16033	0.51864	18.874	0.21203	0.55844	0.44156	0.88311	0.99998	TRUE
AASS_CCDS5783.1_ex15_7:121755121-121755144:+_5-3	AASS	11.05	10.403/7.1098	11.05	8.7565	-0.3046	5.4234	30.506	0.45761	0.32362	0.67638	0.64723	0.99998	FALSE
AASS_CCDS5783.1_ex16_7:121756696-121756719:+_5-4	AASS	15.865	10.47/7.6885	15.865	9.0794	-0.74263	3.8694	43.799	1.0557	0.14555	0.85445	0.2911	0.99998	FALSE
AASS_CCDS5783.1_ex22_7:121773585-121773608:-_5-5	AASS	16.158	21.545/13.145	16.158	17.345	0.096465	35.279	44.608	0.17765	0.56713	0.43287	0.86573	0.99998	TRUE
AATF_CCDS32632.1_ex1_17:35307577-35307600:+_5-1	AATF	2.0063	0.80541/0.66137	2.0063	0.73339	-0.79438	0.010373	5.5388	1.169	0.1212	0.8788	0.24241	0.99998	FALSE
AATF_CCDS32632.1_ex1_17:35307610-35307633:-_5-2	AATF	11.714	4.0942/6.1177	11.714	5.1059	-1.0581	2.0473	32.338	1.2536	0.10499	0.89501	0.20998	0.99998	FALSE
AATF_CCDS32632.1_ex1_17:35307692-35307715:-_5-3	AATF	16.907	17.92/7.2751	16.907	12.598	-0.39714	56.661	46.675	0.6459	0.25917	0.74083	0.51834	0.99998	FALSE
AATF_CCDS32632.1_ex2_17:35310322-35310345:+_5-4	AATF	10.988	5.3694/2.9762	10.988	4.1728	-1.2126	2.8637	30.335	1.3598	0.086947	0.91305	0.17389	0.99998	FALSE
AATF_CCDS32632.1_ex2_17:35310574-35310597:+_5-5	AATF	8.4186	2.282/2.8108	8.4186	2.5464	-1.4092	0.13984	23.241	1.4451	0.074214	0.92579	0.14843	0.99998	FALSE
AATK_CCDS45807.1_ex3_17:79095931-79095954:+_5-1	AATK	17.601	15.705/20.916	17.601	18.311	0.054003	13.574	48.592	0.10178	0.53786	0.46214	0.92428	0.99998	TRUE
AATK_CCDS45807.1_ex3_17:79095970-79095993:-_5-2	AATK	21.367	23.961/21.66	21.367	22.81	0.090232	2.6472	58.988	0.18796	0.57339	0.42661	0.85321	0.99998	TRUE
AATK_CCDS45807.1_ex4_17:79096992-79097015:-_5-3	AATK	19.391	24.297/16.534	19.391	20.415	0.070686	30.126	53.534	0.13995	0.55386	0.44614	0.89229	0.99998	TRUE
AATK_CCDS45807.1_ex5_17:79098584-79098607:-_5-4	AATK	13.025	9.5978/8.5978	13.025	9.0978	-0.47399	0.49995	35.959	0.69038	0.24498	0.75502	0.48996	0.99998	FALSE
AATK_CCDS45807.1_ex7_17:79100225-79100248:-_5-5	AATK	14.723	18.323/27.199	14.723	22.761	0.59572	39.391	40.646	1.2608	0.89521	0.10479	0.20958	0.99998	TRUE
ABAT_CCDS10534.1_ex3_16:8844302-8844325:+_5-1	ABAT	8.9511	4.4969/5.2083	8.9511	4.8526	-0.76578	0.25307	24.711	0.93364	0.17524	0.82476	0.35049	0.99998	FALSE
ABAT_CCDS10534.1_ex3_16:8844340-8844363:+_5-2	ABAT	15.749	21.276/19.924	15.749	20.6	0.36694	0.91447	43.479	0.73565	0.76706	0.23294	0.46589	0.99998	TRUE
ABAT_CCDS10534.1_ex6_16:8858667-8858690:-_5-3	ABAT	6.7596	5.7721/9.0112	6.7596	7.3917	0.11297	5.2459	18.661	0.14631	0.53055	0.46945	0.9389	0.99998	TRUE
ABAT_CCDS10534.1_ex8_16:8862083-8862106:+_5-4	ABAT	13.951	12.014/18.27	13.951	15.142	0.11056	19.571	38.516	0.19189	0.57081	0.42919	0.85838	0.99998	TRUE
ABAT_CCDS10534.1_ex9_16:8862743-8862766:-_5-5	ABAT	13.496	11.813/10.995	13.496	11.404	-0.22486	0.33403	37.259	0.36593	0.35721	0.64279	0.71442	0.99998	FALSE
ABCA1_CCDS6762.1_ex28_9:107581892-107581915:+_5-1	ABCA1	14.692	16.712/21.577	14.692	19.145	0.36036	11.834	40.561	0.69914	0.75519	0.24481	0.48962	0.99998	TRUE
ABCA1_CCDS6762.1_ex28_9:107581948-107581971:+_5-2	ABCA1	16.783	8.3897/9.5899	16.783	8.9898	-0.83199	0.72027	46.334	1.1745	0.1201	0.8799	0.2402	0.99998	FALSE
ABCA1_CCDS6762.1_ex29_9:107582304-107582327:-_5-3	ABCA1	16.83	15.303/16.204	16.83	15.753	-0.089835	0.40577	46.462	0.16766	0.43343	0.56657	0.86685	0.99998	FALSE
ABCA1_CCDS6762.1_ex36_9:107593327-107593350:-_5-4	ABCA1	13.843	17.786/15.708	13.843	16.747	0.25775	2.1601	38.217	0.46968	0.67664	0.32336	0.64671	0.99998	TRUE
ABCA1_CCDS6762.1_ex43_9:107620822-107620845:-_5-5	ABCA1	11.389	11.947/10.665	11.389	11.306	-0.0097806	0.82211	31.443	0.042303	0.48313	0.51687	0.96626	0.99998	FALSE
ABCA10_CCDS11684.1_ex20_17:67183873-67183896:-_5-1	ABCA10	6.1963	16.041/7.6058	6.1963	11.823	0.83345	35.577	17.106	1.3605	0.90693	0.093071	0.18614	0.99998	TRUE
ABCA10_CCDS11684.1_ex21_17:67186574-67186597:-_5-2	ABCA10	15.765	15.37/16.617	15.765	15.993	0.019551	0.77762	43.522	0.034672	0.50969	0.49031	0.98061	0.99998	TRUE
ABCA10_CCDS11684.1_ex23_17:67188722-67188745:-_5-3	ABCA10	5.8414	9.6649/7.5231	5.8414	8.594	0.48785	2.2937	16.126	0.68547	0.73409	0.26591	0.53181	0.99998	TRUE
ABCA10_CCDS11684.1_ex30_17:67210930-67210953:+_5-4	ABCA10	9.9697	11.678/10.913	9.9697	11.296	0.16462	0.29322	27.523	0.25273	0.58794	0.41206	0.82412	0.99998	TRUE
ABCA10_CCDS11684.1_ex34_17:67217983-67218006:-_5-5	ABCA10	2.8011	2.9532/2.5628	2.8011	2.758	-0.016443	0.076186	7.733	0.25433	0.39962	0.60038	0.79924	0.99998	FALSE
ABCA12_CCDS33372.1_ex26_2:215852498-215852521:+_5-1	ABCA12	26.298	35.102/29.762	26.298	32.432	0.29246	14.261	72.6	0.71996	0.76398	0.23602	0.47203	0.99998	TRUE
ABCA12_CCDS33372.1_ex28_2:215854281-215854304:-_5-2	ABCA12	4.5681	3.6915/4.8776	4.5681	4.2845	-0.075417	0.70349	12.611	0.22849	0.40963	0.59037	0.81927	0.99998	FALSE
ABCA12_CCDS33372.1_ex29_2:215855583-215855606:+_5-3	ABCA12	2.9554	1.6779/5.8697	2.9554	3.7738	0.27132	8.7854	8.159	0.28652	0.5442	0.4558	0.9116	0.99998	TRUE
ABCA12_CCDS33372.1_ex31_2:215865634-215865657:+_5-4	ABCA12	13.735	14.296/12.649	13.735	13.472	-0.025972	1.3567	37.919	0.059593	0.47624	0.52376	0.95248	0.99998	FALSE
ABCA12_CCDS33372.1_ex32_2:215866357-215866380:+_5-5	ABCA12	0.91826	0.33559/0.5787	0.91826	0.45714	-0.39665	0.029552	2.535	1.0588	0.14485	0.85515	0.28971	0.99998	FALSE
ABCA13_CCDS47584.1_ex16_7:48314257-48314280:+_5-3	ABCA13	5.5018	5.705/3.3069	5.5018	4.5059	-0.23986	2.8755	15.189	0.3918	0.3476	0.6524	0.6952	0.99998	FALSE
ABCA13_CCDS47584.1_ex16_7:48314774-48314797:+_5-4	ABCA13	14.738	22.082/14.633	14.738	18.357	0.29858	27.742	40.689	0.56733	0.71175	0.28825	0.5765	0.99998	TRUE
ABCA13_CCDS47584.1_ex16_7:48315583-48315606:-_5-5	ABCA13	10.078	10.001/10.086	10.078	10.043	-0.0044957	0.0036494	27.822	0.042877	0.4829	0.5171	0.9658	0.99998	FALSE
ABCA13_CCDS47584.1_ex5_7:48266860-48266883:+_5-1	ABCA13	7.6239	9.6649/9.6726	7.6239	9.6687	0.30699	2.94E-05	21.047	0.44573	0.65547	0.34453	0.68906	0.99998	TRUE
ABCA13_CCDS47584.1_ex8_7:48278980-48279003:+_5-2	ABCA13	8.4032	12.887/10.334	8.4032	11.61	0.42337	3.2579	23.199	0.66584	0.73657	0.26343	0.52686	0.99998	TRUE
ABCA2_CCDS43909.1_ex27_9:139910559-139910582:+_5-1	ABCA2	16.791	15.773/15.542	16.791	15.657	-0.094981	0.026529	46.355	0.17639	0.42999	0.57001	0.85998	0.99998	FALSE
ABCA2_CCDS43909.1_ex31_9:139911691-139911714:-_5-2	ABCA2	12.015	17.518/13.558	12.015	15.538	0.34565	7.8389	33.169	0.61178	0.72457	0.27543	0.55086	0.99998	TRUE
ABCA2_CCDS43909.1_ex35_9:139912632-139912655:+_5-3	ABCA2	9.4141	8.7924/9.9206	9.4141	9.3565	-0.0079989	0.63642	25.99	0.053667	0.4786	0.5214	0.9572	0.99998	FALSE
ABCA2_CCDS43909.1_ex35_9:139912690-139912713:-_5-4	ABCA2	19.299	12.215/13.723	19.299	12.969	-0.53912	1.1372	53.279	0.87932	0.18961	0.81039	0.37923	0.99998	FALSE
ABCA2_CCDS43909.1_ex37_9:139913372-139913395:-_5-5	ABCA2	12.4	10.135/13.393	12.4	11.764	-0.070215	5.3075	34.234	0.13256	0.44727	0.55273	0.89454	0.99998	FALSE
ABCA3_CCDS10466.1_ex18_16:2348501-2348524:-_5-1	ABCA3	10.425	12.417/21.743	10.425	17.08	0.66218	43.486	28.78	1.2405	0.88973	0.11027	0.22054	0.99998	TRUE
ABCA3_CCDS10466.1_ex21_16:2354103-2354126:+_5-2	ABCA3	17.524	16.511/25.215	17.524	20.863	0.23908	37.879	48.379	0.48002	0.68253	0.31747	0.63494	0.99998	TRUE
ABCA3_CCDS10466.1_ex22_16:2358534-2358557:+_5-3	ABCA3	14.831	11.746/20.337	14.831	16.041	0.10629	36.908	40.944	0.18916	0.57062	0.42938	0.85876	0.99998	TRUE
ABCA3_CCDS10466.1_ex25_16:2369697-2369720:+_5-4	ABCA3	19.021	17.585/28.026	19.021	22.805	0.24976	54.506	52.512	0.52221	0.69793	0.30207	0.60414	0.99998	TRUE
ABCA3_CCDS10466.1_ex25_16:2369770-2369793:+_5-5	ABCA3	9.3832	9.4636/5.6217	9.3832	7.5426	-0.2815	7.3801	25.904	0.42014	0.33719	0.66281	0.67438	0.99998	FALSE
ABCA4_CCDS747.1_ex28_1:94508342-94508365:+_5-1	ABCA4	10.217	11.678/10.169	10.217	10.924	0.088178	1.1398	28.205	0.13311	0.54045	0.45955	0.9191	0.99998	TRUE
ABCA4_CCDS747.1_ex37_1:94528128-94528151:+_5-2	ABCA4	13.735	16.041/15.79	13.735	15.916	0.19909	0.03145	37.919	0.35408	0.63365	0.36635	0.7327	0.99998	TRUE
ABCA4_CCDS747.1_ex38_1:94528692-94528715:-_5-3	ABCA4	11.636	13.021/10.995	11.636	12.008	0.041819	2.0513	32.125	0.065571	0.51645	0.48355	0.96709	0.99998	TRUE
ABCA4_CCDS747.1_ex38_1:94528711-94528734:+_5-4	ABCA4	11.922	7.7856/10.086	11.922	8.9358	-0.37911	2.6457	32.913	0.55944	0.28793	0.71207	0.57586	0.99998	FALSE
ABCA4_CCDS747.1_ex42_1:94546256-94546279:+_5-5	ABCA4	8.326	6.0406/6.283	8.326	6.1618	-0.38094	0.029396	22.986	0.53346	0.29686	0.70314	0.59372	0.99998	FALSE
ABCA5_CCDS11685.1_ex22_17:67282094-67282117:+_5-1	ABCA5	3.673	2.3491/0.5787	3.673	1.4639	-0.92341	1.5672	10.14	1.096	0.13654	0.86346	0.27308	0.99998	FALSE
ABCA5_CCDS11685.1_ex24_17:67283787-67283810:+_5-2	ABCA5	12.007	13.155/15.625	12.007	14.39	0.24273	3.0502	33.147	0.41394	0.65414	0.34586	0.69173	0.99998	TRUE
ABCA5_CCDS11685.1_ex32_17:67300883-67300906:+_5-3	ABCA5	7.6239	11.678/8.5978	7.6239	10.138	0.3691	4.745	21.047	0.54805	0.69337	0.30663	0.61327	0.99998	TRUE
ABCA5_CCDS11685.1_ex33_17:67302987-67303010:+_5-4	ABCA5	8.5575	8.8595/8.0191	8.5575	8.4393	-0.017956	0.3531	23.625	0.076454	0.46953	0.53047	0.93906	0.99998	FALSE
ABCA5_CCDS11685.1_ex35_17:67305496-67305519:+_5-5	ABCA5	8.7119	9.3293/22.569	8.7119	15.949	0.80341	87.649	24.051	1.4758	0.92725	0.072755	0.14551	0.99998	TRUE
ABCA6_CCDS11683.1_ex22_17:67106962-67106985:-_5-1	ABCA6	5.2781	7.7856/3.2242	5.2781	5.5049	0.051212	10.403	14.571	0.05943	0.48037	0.51963	0.96074	0.99998	TRUE
ABCA6_CCDS11683.1_ex27_17:67111582-67111605:-_5-2	ABCA6	16.644	18.055/14.964	16.644	16.509	-0.011106	4.7773	45.95	0.028986	0.48844	0.51156	0.97688	0.99998	FALSE
ABCA6_CCDS11683.1_ex30_17:67121163-67121186:-_5-3	ABCA6	0.54015	0.20135/0	0.54015	0.10068	-0.48468	0.020271	1.4912	1.693	0.045226	0.95477	0.090452	0.99998	FALSE
ABCA6_CCDS11683.1_ex32_17:67125796-67125819:-_5-4	ABCA6	6.5667	6.7789/11.326	6.5667	9.0524	0.40981	10.338	18.129	0.58381	0.702	0.298	0.596	0.99998	TRUE
ABCA6_CCDS11683.1_ex35_17:67132250-67132273:+_5-5	ABCA6	3.5264	2.5505/2.3148	3.5264	2.4326	-0.39905	0.027768	9.7354	0.61751	0.26845	0.73155	0.5369	0.99998	FALSE
ABCA7_CCDS12055.1_ex10_19:1045160-1045183:-_5-2	ABCA7	22.223	18.994/17.94	22.223	18.467	-0.25455	0.55599	61.352	0.48397	0.31421	0.68579	0.62841	0.99998	FALSE
ABCA7_CCDS12055.1_ex11_19:1046257-1046280:-_5-3	ABCA7	16.845	17.115/24.471	16.845	20.793	0.28834	27.054	46.504	0.57892	0.71676	0.28324	0.56647	0.99998	TRUE
ABCA7_CCDS12055.1_ex18_19:1051155-1051178:+_5-4	ABCA7	16.019	22.954/17.857	16.019	20.406	0.33081	12.99	44.225	0.65957	0.74318	0.25682	0.51364	0.99998	TRUE
ABCA7_CCDS12055.1_ex20_19:1052067-1052090:+_5-5	ABCA7	23.072	22.954/20.751	23.072	21.852	-0.075023	2.4279	63.696	0.15558	0.43818	0.56182	0.87637	0.99998	FALSE
ABCA7_CCDS12055.1_ex3_19:1042137-1042160:+_5-1	ABCA7	19.716	20.538/15.377	19.716	17.957	-0.12795	13.318	54.429	0.2441	0.40358	0.59642	0.80715	0.99998	FALSE
ABCA8_CCDS11680.1_ex21_17:66902267-66902290:-_5-1	ABCA8	7.647	6.2419/6.3657	7.647	6.3038	-0.24355	0.0076619	21.111	0.37457	0.35399	0.64601	0.70798	0.99998	FALSE
ABCA8_CCDS11680.1_ex24_17:66914172-66914195:+_5-2	ABCA8	23.211	17.115/24.884	23.211	21	-0.13819	30.18	64.079	0.27924	0.39003	0.60997	0.78006	0.99998	FALSE
ABCA8_CCDS11680.1_ex28_17:66920855-66920878:-_5-3	ABCA8	6.6361	11.141/4.8776	6.6361	8.0096	0.23861	19.618	18.32	0.32087	0.60174	0.39826	0.79651	0.99998	TRUE
ABCA8_CCDS11680.1_ex29_17:66924077-66924100:+_5-4	ABCA8	10.703	19.934/22.404	10.703	21.169	0.9217	3.0507	29.547	1.9255	0.97223	0.027766	0.055532	0.99998	TRUE
ABCA8_CCDS11680.1_ex29_17:66924136-66924159:+_5-5	ABCA8	15.093	17.048/21.743	15.093	19.395	0.34176	11.021	41.668	0.66643	0.74496	0.25504	0.51008	0.99998	TRUE
ABCA9_CCDS11681.1_ex23_17:67022582-67022605:-_5-1	ABCA9	0.27008	0.067117/0	0.27008	0.033559	-0.29729	0.0022524	0.7456	1.9801	0.023846	0.97615	0.047693	0.99998	FALSE
ABCA9_CCDS11681.1_ex31_17:67031450-67031473:+_5-2	ABCA9	0.023149	0/0	0.023149	0	-0.033017	0	0.063909	1.2895	0.098611	0.90139	0.19722	0.99998	FALSE
ABCA9_CCDS11681.1_ex31_17:67031481-67031504:+_5-3	ABCA9	1.5279	3.2216/2.3975	1.5279	2.8096	0.59171	0.33962	4.218	0.62407	0.65486	0.34514	0.69028	0.99998	TRUE
ABCA9_CCDS11681.1_ex31_17:67031505-67031528:+_5-4	ABCA9	10.471	8.5239/6.3657	10.471	7.4448	-0.44188	2.3289	28.908	0.61912	0.26792	0.73208	0.53583	0.99998	FALSE
ABCA9_CCDS11681.1_ex32_17:67031846-67031869:-_5-5	ABCA9	12.207	14.833/10.003	12.207	12.418	0.022832	11.663	33.701	0.036292	0.50571	0.49429	0.98859	0.99998	TRUE
ABCB1_CCDS5608.1_ex15_7:87179269-87179292:+_5-1	ABCB1	3.727	5.705/1.8188	3.727	3.7619	0.010592	7.5513	10.289	0.01086	0.43505	0.56495	0.8701	0.99998	TRUE
ABCB1_CCDS5608.1_ex17_7:87179861-87179884:-_5-2	ABCB1	9.6147	11.813/9.5899	9.6147	10.701	0.1406	2.4703	26.543	0.21091	0.57019	0.42981	0.85962	0.99998	TRUE
ABCB1_CCDS5608.1_ex20_7:87190653-87190676:-_5-3	ABCB1	6.9371	8.1212/7.2751	6.9371	7.6982	0.1321	0.35795	19.151	0.17391	0.54324	0.45676	0.91352	0.99998	TRUE
ABCB1_CCDS5608.1_ex22_7:87196148-87196171:-_5-4	ABCB1	4.6839	4.8325/3.8029	4.6839	4.3177	-0.096082	0.53	12.931	0.2487	0.4018	0.5982	0.80359	0.99998	FALSE
ABCB1_CCDS5608.1_ex22_7:87196271-87196294:-_5-5	ABCB1	0.97999	0.26847/0.16534	0.97999	0.21691	-0.70227	0.0053176	2.7055	1.5294	0.063085	0.93692	0.12617	0.99998	FALSE
ABCB10_CCDS1580.1_ex12_1:229694267-229694290:+_5-5	ABCB10	10.703	13.423/11.409	10.703	12.416	0.19712	2.0297	29.547	0.31521	0.61425	0.38575	0.77149	0.99998	TRUE
ABCB10_CCDS1580.1_ex8_1:229676480-229676503:+_5-1	ABCB10	14.468	12.752/21.66	14.468	17.206	0.23511	39.673	39.943	0.43319	0.66385	0.33615	0.67229	0.99998	TRUE
ABCB10_CCDS1580.1_ex9_1:229678075-229678098:-_5-2	ABCB10	15.186	10.873/17.692	15.186	14.282	-0.082875	23.247	41.924	0.15306	0.43918	0.56082	0.87835	0.99998	FALSE
ABCB11_CCDS46444.1_ex16_2:169833142-169833165:-_5-1	ABCB11	5.5481	6.1077/5.3737	5.5481	5.7407	0.04181	0.2694	15.317	0.049198	0.4789	0.5211	0.95779	0.99998	TRUE
ABCB11_CCDS46444.1_ex18_2:169842760-169842783:-_5-2	ABCB11	27.934	31.411/35.466	27.934	33.439	0.25128	8.2221	77.116	0.62688	0.73444	0.26556	0.53113	0.99998	TRUE
ABCB11_CCDS46444.1_ex20_2:169850327-169850350:+_5-3	ABCB11	9.5915	6.9802/11.409	9.5915	9.1944	-0.05513	9.8056	26.479	0.12018	0.45217	0.54783	0.90434	0.99998	FALSE
ABCB11_CCDS46444.1_ex22_2:169853154-169853177:-_5-4	ABCB11	8.4649	5.8392/5.539	8.4649	5.6891	-0.50078	0.045067	23.369	0.66489	0.25306	0.74694	0.50612	0.99998	FALSE
ABCB11_CCDS46444.1_ex23_2:169869923-169869946:+_5-5	ABCB11	15.564	19.263/30.175	15.564	24.719	0.63477	59.54	42.968	1.3966	0.91802	0.081984	0.16397	0.99998	TRUE
ABCB4_CCDS5605.1_ex13_7:87060823-87060846:+_5-1	ABCB4	17.586	14.699/18.684	17.586	16.691	-0.071164	7.9403	48.549	0.13652	0.44571	0.55429	0.89141	0.99998	FALSE
ABCB4_CCDS5605.1_ex17_7:87072977-87073000:+_5-2	ABCB4	3.8814	3.423/4.3816	3.8814	3.9023	0.0061691	0.45946	10.715	0.0063902	0.43608	0.56392	0.87216	0.99998	TRUE
ABCB4_CCDS5605.1_ex22_7:87082254-87082277:-_5-3	ABCB4	9.1208	6.1748/9.4246	9.1208	7.7997	-0.20181	5.2805	25.18	0.31983	0.37455	0.62545	0.7491	0.99998	FALSE
ABCB4_CCDS5605.1_ex23_7:87083877-87083900:-_5-4	ABCB4	15.248	18.994/14.054	15.248	16.524	0.10911	12.202	42.095	0.19675	0.57399	0.42601	0.85202	0.99998	TRUE
ABCB4_CCDS5605.1_ex24_7:87092206-87092229:-_5-5	ABCB4	7.2226	4.7653/11.326	7.2226	8.0457	0.13763	21.521	19.94	0.18432	0.54928	0.45072	0.90143	0.99998	TRUE
ABCB5_CCDS5371.1_ex0_7:20691136-20691159:-_6-1	ABCB5	1.659	0.73829/2.1495	1.659	1.4439	-0.12173	0.9957	4.5801	0.5003	0.30843	0.69157	0.61686	0.99998	FALSE
ABCB5_CCDS5371.1_ex0_7:20691170-20691193:+_6-2	ABCB5	7.539	7.8527/13.971	7.539	10.912	0.4803	18.72	20.813	0.73938	0.75827	0.24173	0.48347	0.99998	TRUE
ABCB5_CCDS5371.1_ex0_7:20691212-20691235:+_6-3	ABCB5	0.54015	0.33559/0.33069	0.54015	0.33314	-0.20825	1.20E-05	1.4912	1.0178	0.15438	0.84562	0.30875	0.99998	FALSE
ABCB5_CCDS5371.1_ex1_7:20698127-20698150:+_6-4	ABCB5	0.27008	0/0	0.27008	0	-0.34491	0	0.7456	1.9801	0.023846	0.97615	0.047693	0.99998	FALSE
ABCB5_CCDS5371.1_ex1_7:20698153-20698176:+_6-5	ABCB5	6.1269	14.833/18.105	6.1269	16.469	1.2935	5.3534	16.914	2.5147	0.99361	0.0063928	0.012786	0.99998	TRUE
ABCB5_CCDS5371.1_ex2_7:20721132-20721155:+_6-6	ABCB5	7.8322	8.5239/15.956	7.8322	12.24	0.58403	27.615	21.622	0.94787	0.82012	0.17988	0.35977	0.99998	TRUE
ABCB6_CCDS2436.1_ex14_2:220080836-220080859:-_5-1	ABCB6	16.945	14.766/14.054	16.945	14.41	-0.21974	0.25324	46.781	0.38223	0.35115	0.64885	0.70229	0.99998	FALSE
ABCB6_CCDS2436.1_ex14_2:220080858-220080881:+_5-2	ABCB6	20.41	27.115/24.636	20.41	25.876	0.32802	3.0735	56.346	0.72815	0.76597	0.23403	0.46805	0.99998	TRUE
ABCB6_CCDS2436.1_ex15_2:220081125-220081148:+_5-3	ABCB6	8.3338	8.3897/9.0112	8.3338	8.7004	0.055591	0.19314	23.007	0.076446	0.51031	0.48969	0.97937	0.99998	TRUE
ABCB6_CCDS2436.1_ex18_2:220083172-220083195:+_5-4	ABCB6	8.3646	6.7789/4.4643	8.3646	5.6216	-0.50005	2.6787	23.092	0.66336	0.25355	0.74645	0.5071	0.99998	FALSE
ABCB6_CCDS2436.1_ex18_2:220083276-220083299:+_5-5	ABCB6	12.099	10.806/20.42	12.099	15.613	0.3428	46.214	33.403	0.60792	0.72336	0.27664	0.55328	0.99998	TRUE
ABCB7_CCDS14428.1_ex10_X:74295284-74295307:-_5-3	ABCB7	2.94	1.2752/1.2401	2.94	1.2577	-0.80336	0.00061804	8.1164	1.0413	0.14886	0.85114	0.29773	0.99998	FALSE
ABCB7_CCDS14428.1_ex15_X:74375942-74375965:+_5-4	ABCB7	12.153	5.4365/3.1415	12.153	4.289	-1.3144	2.6335	33.552	1.4713	0.0706	0.9294	0.1412	0.99998	FALSE
ABCB7_CCDS14428.1_ex15_X:74375994-74376017:-_5-5	ABCB7	19.553	15.705/15.046	19.553	15.376	-0.32781	0.21731	53.982	0.57685	0.28202	0.71798	0.56404	0.99998	FALSE
ABCB7_CCDS14428.1_ex9_X:74293704-74293727:-_5-1	ABCB7	15.618	6.309/5.3737	15.618	5.8413	-1.2804	0.43747	43.117	1.5541	0.060086	0.93991	0.12017	0.99998	FALSE
ABCB7_CCDS14428.1_ex9_X:74293741-74293764:-_5-2	ABCB7	7.076	2.8189/3.8029	7.076	3.3109	-0.90564	0.48409	19.535	1.0335	0.1507	0.8493	0.30139	0.99998	FALSE
ABCB8_CCDS5913.1_ex2_7:150731432-150731455:+_5-1	ABCB8	9.6147	9.8663/11.822	9.6147	10.844	0.15811	1.9125	26.543	0.23864	0.58132	0.41868	0.83735	0.99998	TRUE
ABCB8_CCDS5913.1_ex3_7:150731626-150731649:-_5-2	ABCB8	16.235	17.316/16.617	16.235	16.967	0.059945	0.24452	44.821	0.10922	0.53997	0.46003	0.92007	0.99998	TRUE
ABCB8_CCDS5913.1_ex4_7:150731823-150731846:+_5-3	ABCB8	2.886	4.027/3.2242	2.886	3.6256	0.25138	0.32229	7.9673	0.26205	0.53155	0.46845	0.9369	0.99998	TRUE
ABCB8_CCDS5913.1_ex5_7:150732708-150732731:-_5-4	ABCB8	14.522	13.558/13.393	14.522	13.475	-0.10076	0.013601	40.092	0.18124	0.42809	0.57191	0.85618	0.99998	FALSE
ABCB8_CCDS5913.1_ex6_7:150733026-150733049:-_5-5	ABCB8	21.267	24.632/24.223	21.267	24.427	0.19151	0.083776	58.711	0.41253	0.65908	0.34092	0.68183	0.99998	TRUE
ABCB9_CCDS58286.1_ex7_12:123434395-123434418:+_5-1	ABCB9	6.3892	6.6446/7.3578	6.3892	7.0012	0.11479	0.25429	17.639	0.14571	0.52765	0.47235	0.9447	0.99998	TRUE
ABCB9_CCDS58286.1_ex7_12:123434450-123434473:-_5-2	ABCB9	31.884	37.116/40.178	31.884	38.647	0.26982	4.6893	88.024	0.72082	0.76441	0.23559	0.47118	0.99998	TRUE
ABCB9_CCDS58286.1_ex9_12:123444226-123444249:-_5-3	ABCB9	15.811	26.31/21.825	15.811	24.068	0.57642	10.056	43.65	1.2497	0.89341	0.10659	0.21318	0.99998	TRUE
ABCB9_CCDS58286.1_ex9_12:123444407-123444430:+_5-4	ABCB9	7.6316	6.5775/4.4643	7.6316	5.5209	-0.40455	2.2329	21.069	0.55769	0.28853	0.71147	0.57706	0.99998	FALSE
ABCB9_CCDS58286.1_ex9_12:123444500-123444523:+_5-5	ABCB9	11.436	9.1951/10.913	11.436	10.054	-0.16995	1.475	31.571	0.27903	0.39011	0.60989	0.78022	0.99998	FALSE
ABCC1_CCDS42122.1_ex16_16:16177311-16177334:+_5-5	ABCC1	3.6499	2.2149/2.0668	3.6499	2.1408	-0.56605	0.010965	10.076	0.77348	0.21962	0.78038	0.43924	0.99998	FALSE
ABCC1_CCDS42122.1_ex5_16:16126994-16127017:-_5-1	ABCC1	8.7196	6.846/7.5231	8.7196	7.1845	-0.24799	0.22926	24.072	0.37792	0.35275	0.64725	0.70549	0.99998	FALSE
ABCC1_CCDS42122.1_ex6_16:16130324-16130347:-_5-2	ABCC1	11.93	15.303/12.731	11.93	14.017	0.21593	3.3059	32.934	0.36374	0.63511	0.36489	0.72978	0.99998	TRUE
ABCC1_CCDS42122.1_ex7_16:16138396-16138419:+_5-3	ABCC1	12.501	15.638/12.483	12.501	14.061	0.15778	4.9769	34.511	0.26559	0.59802	0.40198	0.80396	0.99998	TRUE
ABCC1_CCDS42122.1_ex9_16:16142029-16142052:-_5-4	ABCC1	26.915	28.995/34.226	26.915	31.61	0.22429	13.683	74.304	0.54471	0.70676	0.29324	0.58648	0.99998	TRUE
ABCC10_CCDS4896.1_ex0_6:43400379-43400402:+_5-1	ABCC10	17.123	15.303/28.026	17.123	21.664	0.32261	80.936	47.271	0.66053	0.74391	0.25609	0.51218	0.99998	TRUE
ABCC10_CCDS4896.1_ex0_6:43400561-43400584:+_5-2	ABCC10	14.638	28.928/12.979	14.638	20.954	0.48939	127.17	40.412	0.99346	0.83803	0.16197	0.32394	0.99998	TRUE
ABCC10_CCDS4896.1_ex0_6:43400767-43400790:+_5-3	ABCC10	16.035	9.128/13.062	16.035	11.095	-0.49407	7.7387	44.267	0.76307	0.22271	0.77729	0.44542	0.99998	FALSE
ABCC10_CCDS4896.1_ex1_6:43402501-43402524:-_5-4	ABCC10	9.9234	8.0541/9.4246	9.9234	8.7393	-0.16552	0.93909	27.396	0.27172	0.39292	0.60708	0.78584	0.99998	FALSE
ABCC10_CCDS4896.1_ex6_6:43409645-43409668:-_5-5	ABCC10	14.383	13.289/9.4246	14.383	11.357	-0.31606	7.4679	39.709	0.50228	0.30774	0.69226	0.61547	0.99998	FALSE
ABCC11_CCDS10732.1_ex15_16:48234306-48234329:+_5-1	ABCC11	6.4201	11.276/5.7043	6.4201	8.49	0.35498	15.52	17.724	0.49168	0.66736	0.33264	0.66528	0.99998	TRUE
ABCC11_CCDS10732.1_ex17_16:48239361-48239384:-_5-2	ABCC11	13.311	13.692/14.798	13.311	14.245	0.091232	0.6119	36.747	0.15411	0.55498	0.44502	0.89003	0.99998	TRUE
ABCC11_CCDS10732.1_ex19_16:48244986-48245009:-_5-3	ABCC11	11.791	10.202/13.393	11.791	11.797	0.00074309	5.0911	32.551	0.001155	0.49059	0.50941	0.98117	0.99998	TRUE
ABCC11_CCDS10732.1_ex23_16:48250102-48250125:+_5-4	ABCC11	15.333	20.337/17.609	15.333	18.973	0.29028	3.7197	42.329	0.55951	0.70942	0.29058	0.58117	0.99998	TRUE
ABCC11_CCDS10732.1_ex24_16:48256598-48256621:+_5-5	ABCC11	4.1129	1.5437/4.9603	4.1129	3.252	-0.26599	5.8366	11.354	0.45637	0.32406	0.67594	0.64813	0.99998	FALSE
ABCC12_CCDS10730.1_ex22_16:48167596-48167619:-_5-1	ABCC12	27.856	31.545/29.018	27.856	30.281	0.11642	3.1941	76.903	0.27654	0.60864	0.39136	0.78272	0.99998	TRUE
ABCC12_CCDS10730.1_ex25_16:48174665-48174688:-_5-2	ABCC12	16.482	12.417/16.7	16.482	14.558	-0.16822	9.1718	45.503	0.29698	0.38324	0.61676	0.76648	0.99998	FALSE
ABCC12_CCDS10730.1_ex27_16:48177841-48177864:+_5-3	ABCC12	11.212	7.9199/11.161	11.212	9.5403	-0.21239	5.2514	30.953	0.33705	0.36804	0.63196	0.73608	0.99998	FALSE
ABCC12_CCDS10730.1_ex27_16:48177882-48177905:-_5-4	ABCC12	10.433	10.202/9.6726	10.433	9.9372	-0.063913	0.14007	28.802	0.12838	0.44892	0.55108	0.89785	0.99998	FALSE
ABCC12_CCDS10730.1_ex27_16:48177956-48177979:-_5-5	ABCC12	13.133	10.135/8.1018	13.133	9.1183	-0.48214	2.0664	36.258	0.70187	0.24138	0.75862	0.48276	0.99998	FALSE
ABCC2_CCDS7484.1_ex14_10:101571346-101571369:-_5-5	ABCC2	23.149	34.565/44.395	23.149	39.48	0.74523	48.306	63.909	2.0428	0.97942	0.020575	0.04115	0.99998	TRUE
ABCC2_CCDS7484.1_ex2_10:101552071-101552094:-_5-1	ABCC2	8.573	13.893/16.534	8.573	15.214	0.76018	3.4875	23.668	1.365	0.91038	0.089616	0.17923	0.99998	TRUE
ABCC2_CCDS7484.1_ex3_10:101553372-101553395:-_5-2	ABCC2	3.4878	1.5437/2.1495	3.4878	1.8466	-0.65679	0.18347	9.6289	0.86642	0.19313	0.80687	0.38626	0.99998	FALSE
ABCC2_CCDS7484.1_ex5_10:101554194-101554217:+_5-3	ABCC2	8.7042	7.987/9.2592	8.7042	8.6231	-0.012101	0.8093	24.03	0.066603	0.47345	0.52655	0.9469	0.99998	FALSE
ABCC2_CCDS7484.1_ex6_10:101556878-101556901:-_5-4	ABCC2	12.856	17.182/15.46	12.856	16.321	0.32204	1.4835	35.491	0.58167	0.7152	0.2848	0.5696	0.99998	TRUE
ABCC3_CCDS32681.1_ex1_17:48733267-48733290:-_5-1	ABCC3	11.089	13.491/16.204	11.089	14.847	0.39058	3.6802	30.612	0.67932	0.74581	0.25419	0.50839	0.99998	TRUE
ABCC3_CCDS32681.1_ex1_17:48733311-48733334:-_5-2	ABCC3	23.373	28.256/38.029	23.373	33.143	0.48629	47.751	64.526	1.2162	0.88784	0.11216	0.22431	0.99998	TRUE
ABCC3_CCDS32681.1_ex3_17:48734423-48734446:+_5-3	ABCC3	11.876	13.356/10.417	11.876	11.886	0.0012186	4.3211	32.785	0.0019002	0.49107	0.50893	0.98214	0.99998	TRUE
ABCC3_CCDS32681.1_ex6_17:48736602-48736625:-_5-4	ABCC3	11.621	16.578/10.747	11.621	13.663	0.21632	16.999	32.082	0.36046	0.63338	0.36662	0.73324	0.99998	TRUE
ABCC3_CCDS32681.1_ex7_17:48738310-48738333:+_5-5	ABCC3	10.502	17.182/9.1765	10.502	13.179	0.30189	32.044	28.993	0.49721	0.68236	0.31764	0.63528	0.99998	TRUE
ABCC4_CCDS45061.1_ex13_13:95858780-95858803:-_5-1	ABCC4	11.829	14.296/9.0939	11.829	11.695	-0.01519	13.531	32.657	0.04856	0.48063	0.51937	0.96127	0.99998	FALSE
ABCC4_CCDS45061.1_ex13_13:95858877-95858900:+_5-2	ABCC4	20.348	28.861/30.01	20.348	29.435	0.51162	0.66042	56.176	1.2124	0.88694	0.11306	0.22612	0.99998	TRUE
ABCC4_CCDS45061.1_ex14_13:95860148-95860171:-_5-3	ABCC4	25.935	30.404/35.879	25.935	33.142	0.34206	14.989	71.599	0.85171	0.8026	0.1974	0.3948	0.99998	TRUE
ABCC4_CCDS45061.1_ex16_13:95863013-95863036:-_5-4	ABCC4	7.3229	8.3897/11.409	7.3229	9.8992	0.38906	4.5572	20.216	0.57298	0.70123	0.29877	0.59755	0.99998	TRUE
ABCC4_CCDS45061.1_ex17_13:95886862-95886885:-_5-5	ABCC4	3.6499	2.282/5.6217	3.6499	3.9518	0.090768	5.5767	10.076	0.095123	0.47181	0.52819	0.94362	0.99998	TRUE
ABCC5_CCDS33898.1_ex2_3:183706425-183706448:-_5-1	ABCC5	7.7319	9.128/6.2004	7.7319	7.6642	-0.011231	4.2854	21.346	0.077423	0.46914	0.53086	0.93829	0.99998	FALSE
ABCC5_CCDS33898.1_ex2_3:183706483-183706506:+_5-2	ABCC5	15.88	17.652/20.255	15.88	18.953	0.24127	3.3869	43.841	0.46407	0.67604	0.32396	0.64793	0.99998	TRUE
ABCC5_CCDS33898.1_ex3_3:183707010-183707033:+_5-3	ABCC5	11.189	5.9063/9.4246	11.189	7.6654	-0.49222	6.189	30.889	0.68573	0.24644	0.75356	0.49288	0.99998	FALSE
ABCC5_CCDS33898.1_ex3_3:183707087-183707110:+_5-4	ABCC5	13.859	13.692/14.385	13.859	14.038	0.01734	0.24005	38.26	0.029046	0.50539	0.49461	0.98922	0.99998	TRUE
ABCC5_CCDS33898.1_ex4_3:183732050-183732073:-_5-5	ABCC5	9.553	7.1816/9.6726	9.553	8.4271	-0.16277	3.1026	26.373	0.26841	0.39419	0.60581	0.78838	0.99998	FALSE
ABCC6_CCDS10568.1_ex15_16:16276732-16276755:-_10-1	ABCC6	18.303	16.041/13.31	18.303	14.676	-0.30034	3.729	50.53	0.52038	0.3014	0.6986	0.6028	0.99998	FALSE
ABCC6_CCDS10568.1_ex17_16:16281043-16281066:-_10-2	ABCC6	23.767	30.27/24.884	23.767	27.577	0.20646	14.504	65.613	0.47041	0.68043	0.31957	0.63913	0.99998	TRUE
ABCC6_CCDS10568.1_ex18_16:16282818-16282841:-_10-3	ABCC6	15.147	25.303/25.876	15.147	25.59	0.71957	0.16412	41.818	1.6148	0.94631	0.053691	0.10738	0.99998	TRUE
ABCC6_CCDS10568.1_ex21_16:16291900-16291923:-_10-4	ABCC6	21.405	25.169/21.908	21.405	23.539	0.1312	5.3173	59.094	0.27748	0.60824	0.39176	0.78351	0.99998	TRUE
ABCC6_CCDS10568.1_ex23_16:16297388-16297411:+_10-5	ABCC6	15.255	33.894/17.03	15.255	25.462	0.70302	142.2	42.116	1.5728	0.94157	0.058431	0.11686	0.99998	TRUE
ABCC6_CCDS10568.1_ex29_16:16315531-16315554:+_10-6	ABCC6	18.589	20.202/21.329	18.589	20.766	0.15203	0.63497	51.319	0.30388	0.61758	0.38242	0.76484	0.99998	TRUE
ABCC6_CCDS10568.1_ex29_16:16315548-16315571:-_10-7	ABCC6	17.37	14.9/19.262	17.37	17.081	-0.022834	9.5153	47.953	0.049565	0.48023	0.51977	0.96047	0.99998	FALSE
ABCC6_CCDS10568.1_ex29_16:16315564-16315587:+_10-8	ABCC6	10.417	6.5775/7.4404	10.417	7.009	-0.51152	0.37233	28.759	0.69725	0.24282	0.75718	0.48565	0.99998	FALSE
ABCC6_CCDS10568.1_ex29_16:16315589-16315612:-_10-9	ABCC6	17.046	10.403/10.665	17.046	10.534	-0.64577	0.034173	47.058	0.97073	0.16584	0.83416	0.33168	0.99998	FALSE
ABCC6_CCDS10568.1_ex29_16:16315617-16315640:-_10-10	ABCC6	8.1872	9.9334/8.5152	8.1872	9.2243	0.15431	1.0057	22.602	0.21815	0.56797	0.43203	0.86406	0.99998	TRUE
ABCC8_CCDS31437.1_ex24_11:17449412-17449435:-_5-1	ABCC8	17.323	18.726/16.038	17.323	17.382	0.0046064	3.6113	47.825	0.0084735	0.50032	0.49968	0.99936	0.99998	TRUE
ABCC8_CCDS31437.1_ex27_11:17452374-17452397:+_5-2	ABCC8	9.1208	9.5978/20.668	9.1208	15.133	0.67267	61.274	25.18	1.1981	0.88043	0.11957	0.23914	0.99998	TRUE
ABCC8_CCDS31437.1_ex30_11:17464816-17464839:+_5-3	ABCC8	4.5296	4.564/6.6137	4.5296	5.5889	0.25286	2.1007	12.505	0.29956	0.57522	0.42478	0.84957	0.99998	TRUE
ABCC8_CCDS31437.1_ex34_11:17483198-17483221:+_5-4	ABCC8	19.538	17.786/24.553	19.538	21.17	0.1103	22.898	53.939	0.22218	0.5863	0.4137	0.82741	0.99998	TRUE
ABCC8_CCDS31437.1_ex35_11:17485059-17485082:+_5-5	ABCC8	7.809	9.3293/22.404	7.809	15.867	0.93712	85.474	21.559	1.7354	0.95666	0.043343	0.086685	0.99998	TRUE
ABCC9_CCDS8693.1_ex25_12:22040805-22040828:-_5-1	ABCC9	10.409	10.403/13.806	10.409	12.105	0.19985	5.79	28.738	0.31622	0.61402	0.38598	0.77197	0.99998	TRUE
ABCC9_CCDS8693.1_ex30_12:22063203-22063226:+_5-2	ABCC9	5.7873	5.6379/6.6137	5.7873	6.1258	0.070206	0.47615	15.977	0.084675	0.49657	0.50343	0.99315	0.99998	TRUE
ABCC9_CCDS8693.1_ex34_12:22069870-22069893:-_5-3	ABCC9	14.808	19.196/15.79	14.808	17.493	0.22633	5.7981	40.88	0.41995	0.65924	0.34076	0.68153	0.99998	TRUE
ABCC9_CCDS8693.1_ex35_12:22078940-22078963:+_5-4	ABCC9	24.361	26.847/29.266	24.361	28.056	0.19625	2.9252	67.253	0.45063	0.67339	0.32661	0.65323	0.99998	TRUE
ABCC9_CCDS8693.1_ex36_12:22086780-22086803:-_5-5	ABCC9	5.7256	3.4901/3.8029	5.7256	3.6465	-0.53352	0.048917	15.807	0.69394	0.24386	0.75614	0.48772	0.99998	FALSE
ABCD1_CCDS14728.1_ex0_X:152991038-152991061:-_5-1	ABCD1	16.853	26.109/15.212	16.853	20.66	0.2789	59.374	46.526	0.55819	0.70969	0.29031	0.58063	0.99998	TRUE
ABCD1_CCDS14728.1_ex0_X:152991083-152991106:+_5-2	ABCD1	11.505	10.806/8.3498	11.505	9.5779	-0.24148	3.0162	31.763	0.37764	0.35285	0.64715	0.7057	0.99998	FALSE
ABCD1_CCDS14728.1_ex0_X:152991197-152991220:-_5-3	ABCD1	10.703	4.4298/6.7791	10.703	5.6044	-0.82534	2.7596	29.547	1.0219	0.15342	0.84658	0.30684	0.99998	FALSE
ABCD1_CCDS14728.1_ex0_X:152991257-152991280:+_5-4	ABCD1	12.184	12.752/17.03	12.184	14.891	0.26942	9.1508	33.637	0.46675	0.67385	0.32615	0.65231	0.99998	TRUE
ABCD1_CCDS14728.1_ex0_X:152991557-152991580:+_5-5	ABCD1	16.914	20.538/24.305	16.914	22.422	0.38672	7.0971	46.696	0.80592	0.78845	0.21155	0.4231	0.99998	TRUE
ABCD2_CCDS8734.1_ex9_12:40012598-40012621:+_5-1	ABCD2	8.2103	6.1748/9.0112	8.2103	7.593	-0.10009	4.0226	22.666	0.19154	0.42405	0.57595	0.8481	0.99998	FALSE
ABCD2_CCDS8734.1_ex9_12:40012638-40012661:+_5-2	ABCD2	9.3755	8.5239/17.03	9.3755	12.777	0.4091	36.18	25.883	0.66862	0.73962	0.26038	0.52075	0.99998	TRUE
ABCD2_CCDS8734.1_ex9_12:40012811-40012834:-_5-3	ABCD2	10.672	19.128/13.145	10.672	16.137	0.55405	17.902	29.462	1.0068	0.83902	0.16098	0.32197	0.99998	TRUE
ABCD2_CCDS8734.1_ex9_12:40012977-40013000:+_5-4	ABCD2	12.817	11.276/20.007	12.817	15.641	0.26831	38.113	35.384	0.47476	0.67749	0.32251	0.64501	0.99998	TRUE
ABCD2_CCDS8734.1_ex9_12:40013274-40013297:-_5-5	ABCD2	6.8445	4.8325/9.4246	6.8445	7.1285	0.051311	10.544	18.896	0.065338	0.49704	0.50296	0.99407	0.99998	TRUE
ABCD3_CCDS44175.1_ex1_1:94924178-94924201:-_5-1	ABCD3	9.9156	7.5843/7.3578	9.9156	7.471	-0.36579	0.025651	27.374	0.52487	0.29984	0.70016	0.59967	0.99998	FALSE
ABCD3_CCDS44175.1_ex4_1:94939320-94939343:+_5-2	ABCD3	15.333	10.336/16.121	15.333	13.229	-0.19897	16.732	42.329	0.33885	0.36736	0.63264	0.73473	0.99998	FALSE
ABCD3_CCDS44175.1_ex4_1:94939380-94939403:-_5-3	ABCD3	1.1266	0.53694/3.1415	1.1266	1.8392	0.41695	3.3919	3.1102	0.40408	0.53546	0.46454	0.92908	0.99998	TRUE
ABCD3_CCDS44175.1_ex5_1:94940741-94940764:+_5-4	ABCD3	14.299	13.96/13.723	14.299	13.842	-0.043717	0.028072	39.474	0.088056	0.46492	0.53508	0.92983	0.99998	FALSE
ABCD3_CCDS44175.1_ex5_1:94940775-94940798:-_5-5	ABCD3	3.0403	4.0942/5.9524	3.0403	5.0233	0.57609	1.7264	8.3933	0.68446	0.71062	0.28938	0.57876	0.99998	TRUE
ABCD4_CCDS9828.1_ex10_14:74759489-74759512:+_5-1	ABCD4	7.0683	4.7653/6.5311	7.0683	5.6482	-0.2793	1.5589	19.513	0.41892	0.33764	0.66236	0.67527	0.99998	FALSE
ABCD4_CCDS9828.1_ex14_14:74763055-74763078:+_5-2	ABCD4	6.8908	7.6514/2.9762	6.8908	5.3138	-0.32166	10.929	19.023	0.4676	0.32003	0.67997	0.64007	0.99998	FALSE
ABCD4_CCDS9828.1_ex15_14:74764627-74764650:-_5-3	ABCD4	13.434	12.148/16.534	13.434	14.341	0.087915	9.6188	37.088	0.14892	0.55307	0.44693	0.89385	0.99998	TRUE
ABCD4_CCDS9828.1_ex16_14:74766322-74766345:+_5-4	ABCD4	6.6053	3.8928/5.2083	6.6053	4.5506	-0.45437	0.86527	18.235	0.61056	0.27075	0.72925	0.54149	0.99998	FALSE
ABCD4_CCDS9828.1_ex17_14:74766843-74766866:+_5-5	ABCD4	13.149	21.142/14.054	13.149	17.598	0.39447	25.119	36.3	0.73847	0.76649	0.23351	0.46702	0.99998	TRUE
ABCE1_CCDS34071.1_ex1_4:146026751-146026774:+_5-1	ABCE1	2.2764	1.2752/1.0747	2.2764	1.175	-0.59109	0.0201	6.2844	0.91059	0.18126	0.81874	0.36251	0.99998	FALSE
ABCE1_CCDS34071.1_ex2_4:146029173-146029196:-_5-2	ABCE1	9.4218	6.2419/4.3816	9.4218	5.3118	-0.72349	1.7304	26.011	0.90115	0.18376	0.81624	0.36751	0.99998	FALSE
ABCE1_CCDS34071.1_ex3_4:146030281-146030304:+_5-3	ABCE1	23.682	3.0203/3.4722	23.682	3.2462	-2.5392	0.10212	65.379	2.6477	0.0040518	0.99595	0.0081037	0.99998	FALSE
ABCE1_CCDS34071.1_ex7_4:146033406-146033429:-_5-4	ABCE1	0.61732	0/0	0.61732	0	-0.6936	0	1.7042	2.2106	0.01353	0.98647	0.02706	0.99998	FALSE
ABCE1_CCDS34071.1_ex8_4:146038520-146038543:-_5-5	ABCE1	17.887	4.2284/4.2163	17.887	4.2223	-1.8546	7.38E-05	49.38	2.0421	0.02057	0.97943	0.041141	0.99998	FALSE
ABCF1_CCDS34380.1_ex10_6:30551395-30551418:+_5-3	ABCF1	40.48	37.653/30.837	40.48	34.245	-0.23503	23.232	111.75	0.59001	0.27759	0.72241	0.55518	0.99998	FALSE
ABCF1_CCDS34380.1_ex10_6:30551444-30551467:+_5-4	ABCF1	17.856	4.1613/2.9762	17.856	3.5687	-2.0451	0.70224	49.295	2.1565	0.015523	0.98448	0.031047	0.99998	FALSE
ABCF1_CCDS34380.1_ex13_6:30552235-30552258:+_5-5	ABCF1	13.998	4.027/3.8856	13.998	3.9563	-1.5974	0.010009	38.643	1.734	0.041458	0.95854	0.082915	0.99998	FALSE
ABCF1_CCDS34380.1_ex5_6:30546332-30546355:+_5-1	ABCF1	3.0866	1.7451/1.2401	3.0866	1.4926	-0.71326	0.1275	8.5212	0.94487	0.17236	0.82764	0.34472	0.99998	FALSE
ABCF1_CCDS34380.1_ex9_6:30550909-30550932:-_5-2	ABCF1	17.694	25.169/16.038	17.694	20.604	0.20871	41.685	48.848	0.41634	0.65949	0.34051	0.68103	0.99998	TRUE
ABCF2_CCDS5922.1_ex10_7:150919626-150919649:-_5-1	ABCF2	16.143	14.833/9.5072	16.143	12.17	-0.38034	14.182	44.566	0.61222	0.2702	0.7298	0.54039	0.99998	FALSE
ABCF2_CCDS5922.1_ex11_7:150920839-150920862:-_5-2	ABCF2	14.993	16.511/15.46	14.993	15.985	0.086835	0.55262	41.392	0.15422	0.5569	0.4431	0.8862	0.99998	TRUE
ABCF2_CCDS5922.1_ex11_7:150920918-150920941:+_5-3	ABCF2	24.724	17.383/22.156	24.724	19.77	-0.30861	11.389	68.254	0.60263	0.27338	0.72662	0.54675	0.99998	FALSE
ABCF2_CCDS5922.1_ex12_7:150921110-150921133:+_5-4	ABCF2	11.112	7.9199/9.7552	11.112	8.8376	-0.30003	1.6843	30.676	0.45219	0.32557	0.67443	0.65113	0.99998	FALSE
ABCF2_CCDS5922.1_ex13_7:150921873-150921896:+_5-5	ABCF2	10.78	9.0609/16.369	10.78	12.715	0.21942	26.704	29.76	0.35471	0.62968	0.37032	0.74064	0.99998	TRUE
ABCF3_CCDS3254.1_ex4_3:183905479-183905502:-_5-1	ABCF3	12.995	18.122/13.723	12.995	15.923	0.27409	9.6722	35.874	0.48887	0.68277	0.31723	0.63446	0.99998	TRUE
ABCF3_CCDS3254.1_ex5_3:183905755-183905778:+_5-2	ABCF3	16.745	13.222/12.566	16.745	12.894	-0.35291	0.21521	46.227	0.58099	0.28062	0.71938	0.56125	0.99998	FALSE
ABCF3_CCDS3254.1_ex6_3:183905942-183905965:+_5-3	ABCF3	15.765	17.786/16.369	15.765	17.078	0.10877	1.0042	43.522	0.199	0.57529	0.42471	0.84942	0.99998	TRUE
ABCF3_CCDS3254.1_ex6_3:183906138-183906161:+_5-4	ABCF3	9.6687	8.5239/12.07	9.6687	10.297	0.082552	6.2875	26.693	0.12161	0.53412	0.46588	0.93176	0.99998	TRUE
ABCF3_CCDS3254.1_ex8_3:183906714-183906737:+_5-5	ABCF3	20.24	18.659/18.353	20.24	18.506	-0.12289	0.046683	55.877	0.2372	0.40625	0.59375	0.8125	0.99998	FALSE
ABCG1_CCDS13681.1_ex2_21:43691189-43691212:-_5-1	ABCG1	9.2443	9.1951/11.409	9.2443	10.302	0.14174	2.45	25.521	0.20935	0.56839	0.43161	0.86321	0.99998	TRUE
ABCG1_CCDS13681.1_ex5_21:43702417-43702440:+_5-2	ABCG1	19.083	14.028/23.809	19.083	18.918	-0.011851	47.842	52.682	0.028123	0.48878	0.51122	0.97756	0.99998	FALSE
ABCG1_CCDS13681.1_ex5_21:43702448-43702471:+_5-3	ABCG1	9.8693	8.1212/14.798	9.8693	11.46	0.19701	22.291	27.246	0.30468	0.6082	0.3918	0.78359	0.99998	TRUE
ABCG1_CCDS13681.1_ex6_21:43704708-43704731:+_5-4	ABCG1	8.3955	8.7924/10.334	8.3955	9.5632	0.169	1.1882	23.178	0.24254	0.57872	0.42128	0.84256	0.99998	TRUE
ABCG1_CCDS13681.1_ex6_21:43704760-43704783:-_5-5	ABCG1	14.021	15.773/17.857	14.021	16.815	0.24612	2.1725	38.707	0.44909	0.66931	0.33069	0.66137	0.99998	TRUE
ABCG2_CCDS3628.1_ex10_4:89042831-89042854:-_5-2	ABCG2	7.7936	13.893/7.0271	7.7936	10.46	0.3821	23.573	21.516	0.57488	0.70354	0.29646	0.59292	0.99998	TRUE
ABCG2_CCDS3628.1_ex11_4:89052232-89052255:-_5-3	ABCG2	6.9217	6.9131/4.8776	6.9217	5.8954	-0.20018	2.0716	19.109	0.32767	0.37158	0.62842	0.74316	0.99998	FALSE
ABCG2_CCDS3628.1_ex12_4:89053044-89053067:-_5-4	ABCG2	6.7442	6.9802/9.5072	6.7442	8.2437	0.25536	3.1929	18.619	0.34752	0.61306	0.38694	0.77388	0.99998	TRUE
ABCG2_CCDS3628.1_ex13_4:89053769-89053792:-_5-5	ABCG2	7.0374	8.7253/7.5231	7.0374	8.1242	0.18297	0.72259	19.428	0.24656	0.57386	0.42614	0.85227	0.99998	TRUE
ABCG2_CCDS3628.1_ex9_4:89039397-89039420:-_5-1	ABCG2	3.8274	2.6847/4.2989	3.8274	3.4918	-0.10394	1.3029	10.566	0.29121	0.38545	0.61455	0.77089	0.99998	FALSE
ABCG4_CCDS8415.1_ex0_11:119020874-119020897:-_5-1	ABCG4	13.944	12.551/12.401	13.944	12.476	-0.14915	0.011284	38.494	0.25568	0.3991	0.6009	0.7982	0.99998	FALSE
ABCG4_CCDS8415.1_ex0_11:119020894-119020917:-_5-2	ABCG4	13.295	15.437/16.948	13.295	16.192	0.26621	1.141	36.705	0.47816	0.67921	0.32079	0.64158	0.99998	TRUE
ABCG4_CCDS8415.1_ex1_11:119024760-119024783:+_5-3	ABCG4	18.388	12.887/12.401	18.388	12.644	-0.50696	0.11801	50.765	0.81992	0.20613	0.79387	0.41226	0.99998	FALSE
ABCG4_CCDS8415.1_ex4_11:119025505-119025528:-_5-4	ABCG4	8.9434	8.4568/11.409	8.9434	9.9327	0.13685	4.3568	24.69	0.19911	0.56321	0.43679	0.87357	0.99998	TRUE
ABCG4_CCDS8415.1_ex6_11:119027329-119027352:-_5-5	ABCG4	9.9079	9.9334/7.6885	9.9079	8.8109	-0.15292	2.5198	27.353	0.25473	0.39947	0.60053	0.79893	0.99998	FALSE
ABCG5_CCDS1814.1_ex11_2:44065008-44065031:-_5-4	ABCG5	6.5667	4.2955/5.539	6.5667	4.9173	-0.35474	0.77312	18.129	0.50555	0.30659	0.69341	0.61317	0.99998	FALSE
ABCG5_CCDS1814.1_ex11_2:44065081-44065104:-_5-5	ABCG5	18.134	16.511/17.774	18.134	17.143	-0.076728	0.79821	50.062	0.14741	0.44141	0.55859	0.88281	0.99998	FALSE
ABCG5_CCDS1814.1_ex5_2:44051553-44051576:-_5-1	ABCG5	7.7165	13.692/7.3578	7.7165	10.525	0.40294	20.061	21.303	0.60847	0.71509	0.28491	0.56981	0.99998	TRUE
ABCG5_CCDS1814.1_ex7_2:44053606-44053629:+_5-2	ABCG5	17.416	14.028/13.558	17.416	13.793	-0.31606	0.11017	48.081	0.53471	0.29643	0.70357	0.59285	0.99998	FALSE
ABCG5_CCDS1814.1_ex8_2:44055199-44055222:+_5-3	ABCG5	13.126	16.981/24.305	13.126	20.643	0.61559	26.826	36.236	1.2488	0.89256	0.10744	0.21487	0.99998	TRUE
ABCG8_CCDS1815.1_ex3_2:44078875-44078898:-_5-1	ABCG8	16.467	22.82/23.313	16.467	23.067	0.46241	0.12175	45.46	0.97884	0.83497	0.16503	0.33007	0.99998	TRUE
ABCG8_CCDS1815.1_ex3_2:44078944-44078967:-_5-2	ABCG8	20.765	28.122/23.396	20.765	25.759	0.29802	11.168	57.326	0.65961	0.74447	0.25553	0.51106	0.99998	TRUE
ABCG8_CCDS1815.1_ex4_2:44079544-44079567:+_5-3	ABCG8	19.09	13.222/14.137	19.09	13.679	-0.45271	0.41834	52.703	0.75636	0.22472	0.77528	0.44943	0.99998	FALSE
ABCG8_CCDS1815.1_ex5_2:44079891-44079914:-_5-4	ABCG8	14.954	15.571/13.806	14.954	14.689	-0.024236	1.5578	41.285	0.054419	0.4783	0.5217	0.9566	0.99998	FALSE
ABCG8_CCDS1815.1_ex5_2:44079912-44079935:-_5-5	ABCG8	14.576	14.766/13.227	14.576	13.997	-0.054719	1.1833	40.241	0.10612	0.45774	0.54226	0.91549	0.99998	FALSE
ABHD1_CCDS1736.1_ex1_2:27351375-27351398:+_5-1	ABHD1	15.248	10.135/14.22	15.248	12.177	-0.3022	8.3427	42.095	0.49146	0.31155	0.68845	0.6231	0.99998	FALSE
ABHD1_CCDS1736.1_ex1_2:27351447-27351470:+_5-2	ABHD1	8.3492	7.1145/8.1018	8.3492	7.6081	-0.11914	0.48745	23.05	0.21558	0.41466	0.58534	0.82932	0.99998	FALSE
ABHD1_CCDS1736.1_ex2_2:27351978-27352001:+_5-3	ABHD1	11.66	23.357/23.148	11.66	23.252	0.9379	0.021805	32.189	2.0433	0.97907	0.020927	0.041853	0.99998	TRUE
ABHD1_CCDS1736.1_ex3_2:27352184-27352207:+_5-4	ABHD1	9.8616	14.833/7.6058	9.8616	11.219	0.16993	26.116	27.225	0.26022	0.59062	0.40938	0.81875	0.99998	TRUE
ABHD1_CCDS1736.1_ex4_2:27352367-27352390:+_5-5	ABHD1	13.573	16.712/21.991	13.573	19.351	0.48181	13.931	37.472	0.94393	0.82507	0.17493	0.34986	0.99998	TRUE
ABHD10_CCDS2963.1_ex0_3:111698017-111698040:+_5-1	ABHD10	25.819	27.451/26.207	25.819	26.829	0.053319	0.77395	71.279	0.1196	0.54709	0.45291	0.90581	0.99998	TRUE
ABHD10_CCDS2963.1_ex1_3:111700682-111700705:-_5-2	ABHD10	1.9291	5.705/0.90939	1.9291	3.3072	0.55628	11.499	5.3257	0.59715	0.65531	0.34469	0.68939	0.99998	TRUE
ABHD10_CCDS2963.1_ex1_3:111700730-111700753:-_5-3	ABHD10	1.551	3.423/1.6534	1.551	2.5382	0.47195	1.5657	4.2819	0.47708	0.59048	0.40952	0.81903	0.99998	TRUE
ABHD10_CCDS2963.1_ex1_3:111700748-111700771:+_5-4	ABHD10	5.17	4.4969/2.6455	5.17	3.5712	-0.43271	1.7138	14.273	0.60095	0.27394	0.72606	0.54787	0.99998	FALSE
ABHD10_CCDS2963.1_ex1_3:111700792-111700815:+_5-5	ABHD10	11.065	10.403/9.0112	11.065	9.7072	-0.17229	0.96884	30.548	0.28163	0.38911	0.61089	0.77823	0.99998	FALSE
ABHD11_CCDS47607.1_ex2_7:73151890-73151913:-_5-1	ABHD11	9.8076	22.35/21.164	9.8076	21.757	1.0743	0.70352	27.076	2.2964	0.98884	0.011157	0.022314	0.99998	TRUE
ABHD11_CCDS47607.1_ex2_7:73151931-73151954:+_5-2	ABHD11	12.74	13.088/14.881	12.74	13.984	0.12509	1.6074	35.171	0.20985	0.57639	0.42361	0.84721	0.99998	TRUE
ABHD11_CCDS47607.1_ex2_7:73151989-73152012:-_5-3	ABHD11	11.474	13.96/13.062	11.474	13.511	0.21821	0.40349	31.677	0.36191	0.63369	0.36631	0.73262	0.99998	TRUE
ABHD11_CCDS47607.1_ex3_7:73152724-73152747:+_5-4	ABHD11	11.258	11.141/10.334	11.258	10.738	-0.062606	0.32607	31.081	0.12345	0.45087	0.54913	0.90175	0.99998	FALSE
ABHD11_CCDS47607.1_ex4_7:73153027-73153050:-_5-5	ABHD11	19.986	14.229/14.881	19.986	14.555	-0.43203	0.21254	55.174	0.74014	0.22961	0.77039	0.45921	0.99998	FALSE
ABHD12_CCDS13172.1_ex11_20:25319897-25319920:+_5-2	ABHD12	1.6822	1.6779/1.9014	1.6822	1.7897	0.056696	0.024978	4.644	0.049886	0.38643	0.61357	0.77286	0.99998	TRUE
ABHD12_CCDS13172.1_ex11_20:25319971-25319994:-_5-3	ABHD12	14.746	16.914/21.081	14.746	18.997	0.34482	8.6847	40.71	0.6663	0.74473	0.25527	0.51053	0.99998	TRUE
ABHD12_CCDS13172.1_ex12_20:25371156-25371179:+_5-4	ABHD12	35.503	33.156/31.994	35.503	32.575	-0.12064	0.67526	98.015	0.29606	0.38359	0.61641	0.76718	0.99998	FALSE
ABHD12_CCDS13172.1_ex12_20:25371209-25371232:-_5-5	ABHD12	18.126	23.558/18.353	18.126	20.956	0.19906	13.547	50.041	0.40002	0.65363	0.34637	0.69274	0.99998	TRUE
ABHD12_CCDS13172.1_ex9_20:25300835-25300858:+_5-1	ABHD12	21.969	13.222/14.716	21.969	13.969	-0.61771	1.1151	60.649	1.0359	0.15012	0.84988	0.30024	0.99998	FALSE
ABHD12B_CCDS55916.1_ex3_14:51347235-51347258:-_5-1	ABHD12B	12.601	13.692/25.298	12.601	19.495	0.59154	67.344	34.788	1.1688	0.87675	0.12325	0.2465	0.99998	TRUE
ABHD12B_CCDS55916.1_ex4_14:51348322-51348345:+_5-2	ABHD12B	8.002	7.6514/5.2083	8.002	6.4299	-0.27691	2.9843	22.091	0.41318	0.33974	0.66026	0.67948	0.99998	FALSE
ABHD12B_CCDS55916.1_ex6_14:51352479-51352502:-_5-3	ABHD12B	8.8353	4.3626/6.6964	8.8353	5.5295	-0.591	2.7232	24.392	0.76199	0.22303	0.77697	0.44607	0.99998	FALSE
ABHD12B_CCDS55916.1_ex6_14:51352493-51352516:+_5-4	ABHD12B	6.8136	8.1212/8.5152	6.8136	8.3182	0.25406	0.077603	18.81	0.34691	0.6132	0.3868	0.7736	0.99998	TRUE
ABHD12B_CCDS55916.1_ex6_14:51352534-51352557:-_5-5	ABHD12B	3.9277	2.8189/6.035	3.9277	4.427	0.13924	5.1716	10.843	0.15163	0.50229	0.49771	0.99542	0.99998	TRUE
ABHD13_CCDS32007.1_ex0_13:108881866-108881889:+_5-1	ABHD13	0.43984	0.20135/0.24801	0.43984	0.22468	-0.2335	0.0010887	1.2143	1.1819	0.11862	0.88138	0.23723	0.99998	FALSE
ABHD13_CCDS32007.1_ex0_13:108881899-108881922:-_5-2	ABHD13	0.18519	0/0	0.18519	0	-0.24512	0	0.51127	1.8773	0.03024	0.96976	0.060479	0.99998	FALSE
ABHD13_CCDS32007.1_ex0_13:108881926-108881949:+_5-3	ABHD13	9.2829	8.8595/9.4246	9.2829	9.142	-0.019899	0.15964	25.627	0.072081	0.47127	0.52873	0.94254	0.99998	FALSE
ABHD13_CCDS32007.1_ex0_13:108882004-108882027:+_5-4	ABHD13	2.7934	5.3023/3.6376	2.7934	4.4699	0.52804	1.3857	7.7116	0.60373	0.67605	0.32395	0.64789	0.99998	TRUE
ABHD13_CCDS32007.1_ex0_13:108882265-108882288:-_5-5	ABHD13	0.7022	0.46982/0.33069	0.7022	0.40025	-0.28171	0.0096794	1.9386	1.0168	0.15461	0.84539	0.30923	0.99998	FALSE
ABHD14A_CCDS2843.1_ex1_3:52011954-52011977:-_5-1	ABHD14A	10.857	10.672/8.1018	10.857	9.3867	-0.191	3.3021	29.973	0.30695	0.37944	0.62056	0.75888	0.99998	FALSE
ABHD14A_CCDS2843.1_ex1_3:52012050-52012073:+_5-2	ABHD14A	23.682	19.33/24.223	23.682	21.776	-0.11591	11.97	65.379	0.23827	0.40584	0.59416	0.81167	0.99998	FALSE
ABHD14A_CCDS2843.1_ex2_3:52012300-52012323:+_5-3	ABHD14A	13.766	9.0609/14.798	13.766	11.93	-0.19162	16.459	38.004	0.31891	0.3749	0.6251	0.74979	0.99998	FALSE
ABHD14A_CCDS2843.1_ex2_3:52012345-52012368:+_5-4	ABHD14A	10.988	18.927/9.3419	10.988	14.135	0.33622	45.938	30.335	0.57125	0.70939	0.29061	0.58121	0.99998	TRUE
ABHD14A_CCDS2843.1_ex3_3:52014403-52014426:-_5-5	ABHD14A	7.3075	3.2216/5.1256	7.3075	4.1736	-0.68323	1.8126	20.174	0.8372	0.20124	0.79876	0.40248	0.99998	FALSE
ABHD14B_CCDS2842.1_ex1_3:52003983-52004006:+_5-1	ABHD14B	10.919	12.282/7.6885	10.919	9.9855	-0.11764	10.553	30.144	0.20463	0.41893	0.58107	0.83786	0.99998	FALSE
ABHD14B_CCDS2842.1_ex1_3:52004012-52004035:+_5-2	ABHD14B	7.7087	8.1883/4.9603	7.7087	6.5743	-0.20135	5.2101	21.282	0.32341	0.37319	0.62681	0.74638	0.99998	FALSE
ABHD14B_CCDS2842.1_ex1_3:52004079-52004102:+_5-3	ABHD14B	15.078	27.317/27.199	15.078	27.258	0.81357	0.0069444	41.626	1.8878	0.97019	0.029814	0.059628	0.99998	TRUE
ABHD14B_CCDS2842.1_ex1_3:52004149-52004172:-_5-4	ABHD14B	35.341	54.03/44.147	35.341	49.088	0.46286	48.836	97.567	1.3917	0.91798	0.08202	0.16404	0.99998	TRUE
ABHD14B_CCDS2842.1_ex2_3:52005460-52005483:+_5-5	ABHD14B	17.516	24.968/18.27	17.516	21.619	0.28874	22.427	48.358	0.58998	0.72076	0.27924	0.55849	0.99998	TRUE
ABHD15_CCDS32602.1_ex1_17:27893274-27893297:+_5-1	ABHD15	15.657	12.887/25.298	15.657	19.092	0.27052	77.016	43.224	0.52253	0.69673	0.30327	0.60653	0.99998	TRUE
ABHD15_CCDS32602.1_ex1_17:27893332-27893355:-_5-2	ABHD15	12.092	7.9199/8.0191	12.092	7.9695	-0.54555	0.0049287	33.382	0.75988	0.22366	0.77634	0.44733	0.99998	FALSE
ABHD15_CCDS32602.1_ex1_17:27893400-27893423:-_5-3	ABHD15	30.264	45.439/34.887	30.264	40.163	0.39685	55.663	83.55	1.083	0.86053	0.13947	0.27895	0.99998	TRUE
ABHD15_CCDS32602.1_ex1_17:27893627-27893650:-_5-4	ABHD15	28.458	35.975/37.533	28.458	36.754	0.35795	1.2136	78.565	0.93591	0.82523	0.17477	0.34955	0.99998	TRUE
ABHD15_CCDS32602.1_ex1_17:27893799-27893822:+_5-5	ABHD15	26.128	21.075/21.081	26.128	21.078	-0.29716	2.03E-05	72.132	0.59686	0.2753	0.7247	0.5506	0.99998	FALSE
ABHD16A_CCDS4713.1_ex11_6:31659382-31659405:+_5-1	ABHD16A	8.0405	5.9735/7.1924	8.0405	6.5829	-0.25365	0.74295	22.198	0.38546	0.34995	0.65005	0.6999	0.99998	FALSE
ABHD16A_CCDS4713.1_ex11_6:31659441-31659464:-_5-2	ABHD16A	14.569	16.914/13.475	14.569	15.195	0.056862	5.9104	40.22	0.098689	0.53428	0.46572	0.93145	0.99998	TRUE
ABHD16A_CCDS4713.1_ex12_6:31659655-31659678:+_5-3	ABHD16A	22.239	23.894/20.172	22.239	22.033	-0.012844	6.9264	61.395	0.029197	0.48835	0.51165	0.97671	0.99998	FALSE
ABHD16A_CCDS4713.1_ex13_6:31660799-31660822:-_5-4	ABHD16A	10.749	10.739/7.6058	10.749	9.1723	-0.2079	4.9079	29.675	0.32954	0.37087	0.62913	0.74175	0.99998	FALSE
ABHD16A_CCDS4713.1_ex15_6:31664772-31664795:+_5-5	ABHD16A	18.388	20.874/19.097	18.388	19.985	0.1142	1.5778	50.765	0.22415	0.58664	0.41336	0.82672	0.99998	TRUE
ABHD16B_CCDS13539.1_ex0_20:62492991-62493014:-_5-1	ABHD16B	14.137	8.1883/10.665	14.137	9.4265	-0.53778	3.066	39.027	0.78518	0.21617	0.78383	0.43235	0.99998	FALSE
ABHD16B_CCDS13539.1_ex0_20:62493189-62493212:+_5-2	ABHD16B	20.626	22.015/44.395	20.626	33.205	0.66142	250.43	56.943	1.6669	0.95208	0.047917	0.095834	0.99998	TRUE
ABHD16B_CCDS13539.1_ex0_20:62493289-62493312:+_5-3	ABHD16B	11.806	11.343/7.0271	11.806	9.185	-0.3304	9.3129	32.593	0.49661	0.30973	0.69027	0.61947	0.99998	FALSE
ABHD16B_CCDS13539.1_ex0_20:62493430-62493453:+_5-4	ABHD16B	11.66	11.544/6.6964	11.66	9.1203	-0.32297	11.751	32.189	0.48581	0.31355	0.68645	0.6271	0.99998	FALSE
ABHD16B_CCDS13539.1_ex0_20:62493537-62493560:-_5-5	ABHD16B	14.947	18.86/14.964	14.947	16.912	0.16765	7.5912	41.264	0.3059	0.61633	0.38367	0.76734	0.99998	TRUE
ABHD17A_CCDS32867.1_ex2_19:1880106-1880129:-_5-1	ABHD17A	17.717	18.793/12.814	17.717	15.803	-0.15559	17.873	48.911	0.2826	0.38874	0.61126	0.77748	0.99998	FALSE
ABHD17A_CCDS32867.1_ex4_19:1881262-1881285:+_5-3	ABHD17A	19.253	23.692/18.849	19.253	21.271	0.13705	11.729	53.151	0.27683	0.60742	0.39258	0.78515	0.99998	TRUE
ABHD17A_CCDS32867.1_ex4_19:1881336-1881359:+_5-5	ABHD17A	24.739	20.337/25.215	24.739	22.776	-0.11446	11.899	68.297	0.23967	0.40529	0.59471	0.81058	0.99998	FALSE
ABHD17B_CCDS35042.1_ex3_9:74489579-74489602:+_5-1	ABHD17B	18.311	15.37/14.55	18.311	14.96	-0.27497	0.33595	50.552	0.48095	0.31528	0.68472	0.63056	0.99998	FALSE
ABHD17B_CCDS35042.1_ex3_9:74489604-74489627:-_5-2	ABHD17B	0.22378	0.20135/0.33069	0.22378	0.26602	0.048959	0.0083636	0.61778	0.053744	0.21811	0.78189	0.43621	0.99998	TRUE
ABHD17B_CCDS35042.1_ex3_9:74489645-74489668:-_5-3	ABHD17B	0.93369	2.3491/1.3227	0.93369	1.8359	0.55246	0.52671	2.5777	0.56196	0.60105	0.39895	0.7979	0.99998	TRUE
ABHD17B_CCDS35042.1_ex3_9:74489711-74489734:+_5-4	ABHD17B	2.7471	2.2149/2.3148	2.7471	2.2648	-0.19875	0.0049929	7.5838	0.46038	0.32262	0.67738	0.64525	0.99998	FALSE
ABHD17B_CCDS35042.1_ex3_9:74489769-74489792:-_5-5	ABHD17B	1.3581	1.2081/0.74404	1.3581	0.97608	-0.25498	0.10768	3.7493	0.71381	0.23767	0.76233	0.47535	0.99998	FALSE
ABHD17C_CCDS45323.1_ex0_15:80987882-80987905:-_5-1	ABHD17C	23.304	29.397/30.092	23.304	29.745	0.33917	0.24152	64.335	0.80306	0.78864	0.21136	0.42271	0.99998	TRUE
ABHD17C_CCDS45323.1_ex0_15:80988038-80988061:+_5-2	ABHD17C	14.376	15.236/20.337	14.376	17.786	0.28904	13.013	39.687	0.5414	0.70254	0.29746	0.59492	0.99998	TRUE
ABHD17C_CCDS45323.1_ex1_15:81041849-81041872:-_5-3	ABHD17C	12.323	16.377/14.55	12.323	15.463	0.30533	1.668	34.021	0.53839	0.69965	0.30035	0.60071	0.99998	TRUE
ABHD17C_CCDS45323.1_ex1_15:81041908-81041931:-_5-4	ABHD17C	16.845	28.726/21.247	16.845	24.986	0.54224	27.973	46.504	1.1939	0.88294	0.11706	0.23411	0.99998	TRUE
ABHD17C_CCDS45323.1_ex1_15:81041924-81041947:-_5-5	ABHD17C	16.421	21.612/23.313	16.421	22.463	0.42957	1.4477	45.333	0.89738	0.81387	0.18613	0.37226	0.99998	TRUE
ABHD2_CCDS10348.1_ex1_15:89695032-89695055:-_5-1	ABHD2	1.6899	2.4833/2.3148	1.6899	2.3991	0.33759	0.014203	4.6653	0.32833	0.52576	0.47424	0.94848	0.99998	TRUE
ABHD2_CCDS10348.1_ex2_15:89698665-89698688:+_5-2	ABHD2	3.457	5.9735/4.2989	3.457	5.1362	0.46128	1.402	9.5437	0.54356	0.66218	0.33782	0.67563	0.99998	TRUE
ABHD2_CCDS10348.1_ex2_15:89698694-89698717:+_5-3	ABHD2	20.742	14.028/13.558	20.742	13.793	-0.55557	0.11017	57.262	0.92798	0.17671	0.82329	0.35342	0.99998	FALSE
ABHD2_CCDS10348.1_ex2_15:89698721-89698744:-_5-4	ABHD2	17.061	20.538/15.79	17.061	18.164	0.085523	11.27	47.101	0.16072	0.56101	0.43899	0.87798	0.99998	TRUE
ABHD2_CCDS10348.1_ex2_15:89698746-89698769:-_5-5	ABHD2	12.277	10.001/13.393	12.277	11.697	-0.064467	5.7538	33.893	0.12389	0.4507	0.5493	0.90141	0.99998	FALSE
ABHD3_CCDS32802.1_ex7_18:19283541-19283564:+_5-1	ABHD3	33.096	26.444/29.1	33.096	27.772	-0.24491	3.5275	91.368	0.55749	0.2886	0.7114	0.57719	0.99998	FALSE
ABHD3_CCDS32802.1_ex7_18:19283569-19283592:+_5-2	ABHD3	4.9308	3.5572/5.9524	4.9308	4.7548	-0.043466	2.8683	13.613	0.17841	0.4292	0.5708	0.8584	0.99998	FALSE
ABHD3_CCDS32802.1_ex7_18:19283615-19283638:-_5-3	ABHD3	14.584	10.403/13.145	14.584	11.774	-0.28686	3.7581	40.262	0.46316	0.32163	0.67837	0.64325	0.99998	FALSE
ABHD3_CCDS32802.1_ex7_18:19283635-19283658:+_5-4	ABHD3	11.258	12.887/10.499	11.258	11.693	0.050265	2.8495	31.081	0.077959	0.52066	0.47934	0.95869	0.99998	TRUE
ABHD3_CCDS32802.1_ex7_18:19283685-19283708:-_5-5	ABHD3	19.422	18.592/20.337	19.422	19.464	0.0029688	1.5237	53.619	0.0057451	0.5003	0.4997	0.99941	0.99998	TRUE
ABHD4_CCDS9572.1_ex2_14:23072373-23072396:+_5-1	ABHD4	23.651	26.78/32.573	23.651	29.676	0.31548	16.778	65.293	0.74567	0.77168	0.22832	0.45665	0.99998	TRUE
ABHD4_CCDS9572.1_ex2_14:23072477-23072500:-_5-2	ABHD4	14.746	21.343/13.889	14.746	17.616	0.24155	27.785	40.71	0.44981	0.67014	0.32986	0.65972	0.99998	TRUE
ABHD4_CCDS9572.1_ex2_14:23072515-23072538:+_5-3	ABHD4	10.07	11.746/8.1018	10.07	9.9237	-0.019191	6.6384	27.8	0.06479	0.47417	0.52583	0.94834	0.99998	FALSE
ABHD4_CCDS9572.1_ex2_14:23072555-23072578:+_5-4	ABHD4	10.456	13.96/10.913	10.456	12.437	0.23008	4.6445	28.865	0.36867	0.63437	0.36563	0.73125	0.99998	TRUE
ABHD4_CCDS9572.1_ex3_14:23072853-23072876:-_5-5	ABHD4	3.6036	2.4162/3.3069	3.6036	2.8615	-0.25358	0.39662	9.9485	0.46482	0.32103	0.67897	0.64206	0.99998	FALSE
ABHD5_CCDS2711.1_ex2_3:43743815-43743838:-_5-1	ABHD5	0.16976	0.13423/0	0.16976	0.067117	-0.1325	0.0090095	0.46866	1.5212	0.064107	0.93589	0.12821	0.99998	FALSE
ABHD5_CCDS2711.1_ex2_3:43743907-43743930:+_5-2	ABHD5	9.2906	9.128/7.5231	9.2906	8.3255	-0.14207	1.2878	25.649	0.24142	0.40462	0.59538	0.80923	0.99998	FALSE
ABHD5_CCDS2711.1_ex2_3:43743924-43743947:-_5-3	ABHD5	11.852	17.316/16.948	11.852	17.132	0.49649	0.067943	32.721	0.92295	0.81851	0.18149	0.36298	0.99998	TRUE
ABHD5_CCDS2711.1_ex2_3:43743978-43744001:+_5-4	ABHD5	17.941	19.33/25.546	17.941	22.438	0.30734	19.317	49.529	0.63898	0.73716	0.26284	0.52568	0.99998	TRUE
ABHD5_CCDS2711.1_ex2_3:43744017-43744040:+_5-5	ABHD5	11.42	11.678/12.235	11.42	11.957	0.061017	0.1551	31.528	0.09556	0.52817	0.47183	0.94367	0.99998	TRUE
ABHD6_CCDS2887.1_ex1_3:58252912-58252935:+_5-1	ABHD6	13.095	10.672/12.153	13.095	11.412	-0.18341	1.0968	36.151	0.30367	0.38069	0.61931	0.76138	0.99998	FALSE
ABHD6_CCDS2887.1_ex1_3:58253017-58253040:-_5-2	ABHD6	10.656	7.9199/9.0112	10.656	8.4655	-0.30037	0.59552	29.419	0.44965	0.32648	0.67352	0.65296	0.99998	FALSE
ABHD6_CCDS2887.1_ex2_3:58255058-58255081:+_5-3	ABHD6	31.691	51.748/37.698	31.691	44.723	0.484	98.692	87.491	1.3932	0.91819	0.08181	0.16362	0.99998	TRUE
ABHD6_CCDS2887.1_ex2_3:58255116-58255139:+_5-4	ABHD6	6.9602	9.3964/4.8776	6.9602	7.137	0.031691	10.21	19.215	0.040332	0.48729	0.51271	0.97458	0.99998	TRUE
ABHD6_CCDS2887.1_ex3_3:58256750-58256773:-_5-5	ABHD6	11.173	10.806/8.4325	11.173	9.6192	-0.19706	2.8165	30.847	0.31601	0.376	0.624	0.75199	0.99998	FALSE
ABHD8_CCDS12355.1_ex3_19:17411913-17411936:-_5-1	ABHD8	11.351	11.007/11.491	11.351	11.249	-0.011916	0.11717	31.337	0.045828	0.48172	0.51828	0.96345	0.99998	FALSE
ABHD8_CCDS12355.1_ex3_19:17412108-17412131:-_5-2	ABHD8	15.664	14.229/16.204	15.664	15.216	-0.039327	1.9498	43.245	0.079651	0.46826	0.53174	0.93651	0.99998	FALSE
ABHD8_CCDS12355.1_ex3_19:17412155-17412178:+_5-3	ABHD8	15.726	22.686/13.723	15.726	18.205	0.19935	40.161	43.415	0.37615	0.64357	0.35643	0.71286	0.99998	TRUE
ABHD8_CCDS12355.1_ex3_19:17412185-17412208:+_5-4	ABHD8	11.513	15.303/16.286	11.513	15.795	0.42457	0.48366	31.784	0.75946	0.77151	0.22849	0.45698	0.99998	TRUE
ABHD8_CCDS12355.1_ex3_19:17412302-17412325:+_5-5	ABHD8	6.968	4.4298/4.0509	6.968	4.2403	-0.60455	0.071761	19.237	0.76053	0.22347	0.77653	0.44694	0.99998	FALSE
ABI1_CCDS31169.1_ex5_10:27057833-27057856:+_5-1	ABI1	16.251	14.363/11.078	16.251	12.721	-0.33033	5.3961	44.864	0.54264	0.29369	0.70631	0.58737	0.99998	FALSE
ABI1_CCDS31169.1_ex6_10:27059179-27059202:+_5-2	ABI1	19.762	18.189/20.503	19.762	19.346	-0.02921	2.6767	54.557	0.061252	0.47558	0.52442	0.95116	0.99998	FALSE
ABI1_CCDS31169.1_ex8_10:27112065-27112088:-_5-3	ABI1	5.1083	3.7586/3.0588	5.1083	3.4087	-0.47041	0.24481	14.103	0.63949	0.26125	0.73875	0.5225	0.99998	FALSE
ABI1_CCDS31169.1_ex8_10:27112164-27112187:+_5-4	ABI1	7.755	3.8257/3.0588	7.755	3.4423	-0.97881	0.29403	21.409	1.1025	0.13511	0.86489	0.27023	0.99998	FALSE
ABI1_CCDS31169.1_ex9_10:27149695-27149718:+_5-5	ABI1	22.131	17.182/17.94	22.131	17.561	-0.31755	0.28703	61.097	0.58964	0.27772	0.72228	0.55544	0.99998	FALSE
ABI2_CCDS2358.1_ex2_2:204245027-204245050:-_5-1	ABI2	10.734	5.5036/5.3737	10.734	5.4386	-0.86582	0.0084471	29.632	1.0601	0.14455	0.85545	0.2891	0.99998	FALSE
ABI2_CCDS2358.1_ex3_2:204255829-204255852:-_5-2	ABI2	6.8831	5.705/11.657	6.8831	8.6808	0.29637	17.711	19.002	0.41241	0.63936	0.36064	0.72127	0.99998	TRUE
ABI2_CCDS2358.1_ex4_2:204259432-204259455:-_5-3	ABI2	11.891	13.759/9.3419	11.891	11.55	-0.038627	9.7558	32.828	0.084898	0.46617	0.53383	0.93234	0.99998	FALSE
ABI2_CCDS2358.1_ex4_2:204259462-204259485:-_5-4	ABI2	13.211	10.068/9.3419	13.211	9.7048	-0.40871	0.26334	36.471	0.61188	0.27031	0.72969	0.54062	0.99998	FALSE
ABI2_CCDS2358.1_ex4_2:204259486-204259509:-_5-5	ABI2	20.186	16.041/26.042	20.186	21.041	0.057083	50.005	55.728	0.11454	0.54403	0.45597	0.91193	0.99998	TRUE
ABI3_CCDS11546.1_ex2_17:47295113-47295136:+_5-1	ABI3	8.8739	16.645/20.833	8.8739	18.739	0.99937	8.7701	24.498	1.9932	0.976	0.023998	0.047996	0.99998	TRUE
ABI3_CCDS11546.1_ex2_17:47295169-47295192:-_5-2	ABI3	23.62	35.774/34.143	23.62	34.958	0.5465	1.3288	65.208	1.4041	0.91972	0.080281	0.16056	0.99998	TRUE
ABI3_CCDS11546.1_ex2_17:47295206-47295229:-_5-3	ABI3	13.566	18.994/13.475	13.566	16.235	0.24277	15.228	37.45	0.43619	0.66418	0.33582	0.67165	0.99998	TRUE
ABI3_CCDS11546.1_ex2_17:47295241-47295264:+_5-4	ABI3	10.664	35.841/12.235	10.664	24.038	1.102	278.61	29.441	2.4648	0.99297	0.0070275	0.014055	0.99998	TRUE
ABI3_CCDS11546.1_ex3_17:47296933-47296956:+_5-5	ABI3	4.7688	3.7586/7.8538	4.7688	5.8062	0.23858	8.3854	13.165	0.28592	0.57215	0.42785	0.8557	0.99998	TRUE
ABI3BP_CCDS46880.1_ex19_3:100567653-100567676:+_5-1	ABI3BP	19.793	24.364/23.727	19.793	24.045	0.26846	0.20281	54.642	0.57528	0.7164	0.2836	0.5672	0.99998	TRUE
ABI3BP_CCDS46880.1_ex19_3:100567673-100567696:+_5-2	ABI3BP	8.8662	5.705/8.9285	8.8662	7.3168	-0.24647	5.1956	24.477	0.37607	0.35343	0.64657	0.70687	0.99998	FALSE
ABI3BP_CCDS46880.1_ex24_3:100583695-100583718:+_5-3	ABI3BP	5.4092	5.705/1.8188	5.4092	3.7619	-0.42862	7.5513	14.933	0.59329	0.27649	0.72351	0.55299	0.99998	FALSE
ABI3BP_CCDS46880.1_ex31_3:100617721-100617744:+_5-4	ABI3BP	3.0789	3.0874/7.6058	3.0789	5.3466	0.63782	10.208	8.4999	0.77783	0.7445	0.2555	0.51101	0.99998	TRUE
ABI3BP_CCDS46880.1_ex33_3:100645253-100645276:+_5-5	ABI3BP	4.4138	3.0874/5.4563	4.4138	4.2719	-0.038331	2.8059	12.185	0.19044	0.42448	0.57552	0.84896	0.99998	FALSE
ABL1_CCDS35165.1_ex1_9:133729502-133729525:+_5-1	ABL1	12.215	9.5307/12.897	12.215	11.214	-0.11369	5.6653	33.722	0.19859	0.42129	0.57871	0.84259	0.99998	FALSE
ABL1_CCDS35165.1_ex2_9:133730418-133730441:+_5-2	ABL1	5.2549	6.4433/10.251	5.2549	8.3473	0.57956	7.2504	14.507	0.81189	0.7725	0.2275	0.455	0.99998	TRUE
ABL1_CCDS35165.1_ex3_9:133738200-133738223:+_5-3	ABL1	23.342	36.042/36.045	23.342	36.043	0.60576	3.75E-06	64.441	1.5822	0.94309	0.056905	0.11381	0.99998	TRUE
ABL1_CCDS35165.1_ex3_9:133738282-133738305:+_5-4	ABL1	13.797	18.86/20.585	13.797	19.723	0.4859	1.4882	38.09	0.96013	0.82934	0.17066	0.34132	0.99998	TRUE
ABL1_CCDS35165.1_ex7_9:133753843-133753866:-_5-5	ABL1	12.694	11.074/8.5978	12.694	9.8361	-0.33765	3.0666	35.043	0.51434	0.30351	0.69649	0.60701	0.99998	FALSE
ABL2_CCDS30947.1_ex7_1:179090845-179090868:-_5-1	ABL2	12.64	15.437/17.113	12.64	16.275	0.34089	1.4045	34.894	0.61544	0.72644	0.27356	0.54712	0.99998	TRUE
ABL2_CCDS30947.1_ex8_1:179095555-179095578:-_5-2	ABL2	19.168	28.525/32.986	19.168	30.755	0.65496	9.9505	52.916	1.593	0.94418	0.055819	0.11164	0.99998	TRUE
ABL2_CCDS30947.1_ex8_1:179095735-179095758:-_5-3	ABL2	17.092	21.88/20.999	17.092	21.439	0.31069	0.3887	47.186	0.6329	0.7349	0.2651	0.5302	0.99998	TRUE
ABL2_CCDS30947.1_ex9_1:179100556-179100579:+_5-4	ABL2	24.176	37.921/31.663	24.176	34.792	0.50762	19.582	66.742	1.2995	0.90297	0.09703	0.19406	0.99998	TRUE
ABL2_CCDS30947.1_ex9_1:179100594-179100617:-_5-5	ABL2	16.436	22.283/15.873	16.436	19.078	0.20354	20.544	45.375	0.3922	0.64998	0.35002	0.70005	0.99998	TRUE
ABLIM1_CCDS31288.1_ex11_10:116225536-116225559:-_5-1	ABLIM1	19.87	38.257/21.908	19.87	30.082	0.57468	133.64	54.855	1.3789	0.91573	0.084273	0.16855	0.99998	TRUE
ABLIM1_CCDS31288.1_ex11_10:116225558-116225581:+_5-2	ABLIM1	21.668	15.504/18.353	21.668	16.929	-0.33838	4.0583	59.819	0.61839	0.26816	0.73184	0.53632	0.99998	FALSE
ABLIM1_CCDS31288.1_ex13_10:116232848-116232871:+_5-3	ABLIM1	6.2195	5.9063/4.1336	6.2195	5.02	-0.26214	1.5713	17.17	0.40634	0.34225	0.65775	0.68449	0.99998	FALSE
ABLIM1_CCDS31288.1_ex14_10:116233632-116233655:+_5-4	ABLIM1	0.43984	0.20135/0.49603	0.43984	0.34869	-0.094346	0.043417	1.2143	0.89104	0.18645	0.81355	0.37291	0.99998	FALSE
ABLIM1_CCDS31288.1_ex14_10:116233706-116233729:-_5-5	ABLIM1	4.545	5.9063/2.3975	4.545	4.1519	-0.10608	6.156	12.547	0.26492	0.39554	0.60446	0.79107	0.99998	FALSE
ABLIM2_CCDS47011.1_ex8_4:8037919-8037942:+_5-1	ABLIM2	10.008	5.168/12.153	10.008	8.6604	-0.18843	24.393	27.63	0.30232	0.38121	0.61879	0.76241	0.99998	FALSE
ABLIM2_CCDS47011.1_ex8_4:8037938-8037961:+_5-2	ABLIM2	7.485	7.5843/8.2672	7.485	7.9257	0.073061	0.23317	20.664	0.096961	0.51443	0.48557	0.97114	0.99998	TRUE
ABLIM2_CCDS47011.1_ex8_4:8037961-8037984:-_5-3	ABLIM2	6.6053	5.7721/6.5311	6.6053	6.1516	-0.08874	0.28801	18.235	0.19552	0.42249	0.57751	0.84498	0.99998	FALSE
ABLIM2_CCDS47011.1_ex8_4:8037982-8038005:-_5-4	ABLIM2	12.609	10.873/9.7552	12.609	10.314	-0.2664	0.62472	34.809	0.41825	0.33788	0.66212	0.67576	0.99998	FALSE
ABLIM2_CCDS47011.1_ex9_4:8046885-8046908:+_5-5	ABLIM2	6.3661	7.7856/3.8856	6.3661	5.8356	-0.10783	7.6052	17.575	0.22305	0.41175	0.58825	0.82349	0.99998	FALSE
ABLIM3_CCDS4294.1_ex2_5:148577900-148577923:+_5-1	ABLIM3	21.784	26.176/25.132	21.784	25.654	0.22636	0.5446	60.138	0.4991	0.69038	0.30962	0.61925	0.99998	TRUE
ABLIM3_CCDS4294.1_ex2_5:148577937-148577960:-_5-2	ABLIM3	11.467	24.364/11.657	11.467	18.01	0.6087	80.733	31.656	1.163	0.87499	0.12501	0.25002	0.99998	TRUE
ABLIM3_CCDS4294.1_ex4_5:148586678-148586701:+_5-3	ABLIM3	6.8985	10.068/4.2989	6.8985	7.1833	0.051098	16.639	19.045	0.065253	0.49738	0.50262	0.99476	0.99998	TRUE
ABLIM3_CCDS4294.1_ex9_5:148617060-148617083:+_5-4	ABLIM3	0.69448	2.3491/0.41336	0.69448	1.3812	0.49087	1.8736	1.9173	0.49598	0.55209	0.44791	0.89581	0.99998	TRUE
ABLIM3_CCDS4294.1_ex9_5:148617123-148617146:+_5-5	ABLIM3	8.9665	8.7924/6.6964	8.9665	7.7444	-0.18873	2.1966	24.754	0.30327	0.38084	0.61916	0.76168	0.99998	FALSE
ABR_CCDS10999.1_ex11_17:961251-961274:+_11-7	ABR	8.3878	9.8663/12.318	8.3878	11.092	0.36522	3.0057	23.156	0.562	0.70077	0.29923	0.59845	0.99998	TRUE
ABR_CCDS10999.1_ex16_17:976855-976878:+_11-8	ABR	5.4324	11.678/15.542	5.4324	13.61	1.1836	7.4646	14.997	2.1117	0.98113	0.018871	0.037741	0.99998	TRUE
ABR_CCDS10999.1_ex16_17:976879-976902:+_11-9	ABR	17.061	21.075/23.727	17.061	22.401	0.37368	3.5162	47.101	0.77805	0.78031	0.21969	0.43938	0.99998	TRUE
ABR_CCDS10999.1_ex18_17:986812-986835:-_11-10	ABR	6.2195	6.5775/5.1256	6.2195	5.8516	-0.075455	1.054	17.17	0.18561	0.42638	0.57362	0.85275	0.99998	FALSE
ABR_CCDS10999.1_ex18_17:986839-986862:+_11-11	ABR	23.389	26.713/19.51	23.389	23.112	-0.016476	25.936	64.569	0.036792	0.48533	0.51467	0.97065	0.99998	FALSE
ABR_CCDS10999.1_ex21_17:1028604-1028627:+_11-1	ABR	9.198	25.236/15.79	9.198	20.513	1.0769	44.612	25.393	2.2455	0.9872	0.012804	0.025609	0.99998	TRUE
ABR_CCDS10999.1_ex4_17:915124-915147:-_11-2	ABR	17.208	12.887/12.731	17.208	12.809	-0.39894	0.012032	47.505	0.65257	0.25702	0.74298	0.51403	0.99998	FALSE
ABR_CCDS10999.1_ex5_17:915941-915964:+_11-3	ABR	13.797	12.215/13.31	13.797	12.763	-0.10454	0.59924	38.09	0.18612	0.42617	0.57383	0.85235	0.99998	FALSE
ABR_CCDS10999.1_ex5_17:915960-915983:-_11-4	ABR	5.0157	3.6915/1.8188	5.0157	2.7551	-0.67987	1.7535	13.847	0.83894	0.20075	0.79925	0.4015	0.99998	FALSE
ABR_CCDS10999.1_ex5_17:915986-916009:+_11-5	ABR	20.441	19.061/25.049	20.441	22.055	0.10474	17.929	56.431	0.21493	0.58373	0.41627	0.83253	0.99998	TRUE
ABR_CCDS10999.1_ex6_17:916345-916368:-_11-6	ABR	5.4169	8.2554/4.2989	5.4169	6.2772	0.18149	7.827	14.955	0.22245	0.55188	0.44812	0.89624	0.99998	TRUE
ABRA_CCDS6305.1_ex1_8:107781927-107781950:+_5-1	ABRA	26.12	26.109/25.215	26.12	25.662	-0.024595	0.39949	72.11	0.055359	0.47793	0.52207	0.95585	0.99998	FALSE
ABRA_CCDS6305.1_ex1_8:107782012-107782035:+_5-2	ABRA	24.083	43.895/29.762	24.083	36.828	0.59275	99.871	66.486	1.5631	0.94089	0.059109	0.11822	0.99998	TRUE
ABRA_CCDS6305.1_ex1_8:107782078-107782101:-_5-3	ABRA	5.3166	6.9802/3.5549	5.3166	5.2675	-0.011255	5.8665	14.678	0.12716	0.4494	0.5506	0.89881	0.99998	FALSE
ABRA_CCDS6305.1_ex1_8:107782103-107782126:+_5-4	ABRA	2.8937	3.2888/2.4801	2.8937	2.8845	-0.0034192	0.32692	7.9886	0.23226	0.40817	0.59183	0.81634	0.99998	FALSE
ABRA_CCDS6305.1_ex1_8:107782285-107782308:-_5-5	ABRA	10.572	11.074/15.873	10.572	13.474	0.32285	11.513	29.185	0.5372	0.6968	0.3032	0.6064	0.99998	TRUE
ABRACL_CCDS43509.1_ex1_6:139363863-139363886:+_4-1	ABRACL	3.2486	3.8257/4.1336	3.2486	3.9796	0.22904	0.047396	8.9685	0.2441	0.53126	0.46874	0.93747	0.99998	TRUE
ABRACL_CCDS43509.1_ex1_6:139363895-139363918:-_4-2	ABRACL	4.3984	5.0338/6.2004	4.3984	5.6171	0.29367	0.68043	12.143	0.34974	0.59482	0.40518	0.81035	0.99998	TRUE
ABRACL_CCDS43509.1_ex1_6:139363916-139363939:-_4-3	ABRACL	3.8351	4.3626/3.6376	3.8351	4.0001	0.048416	0.26287	10.588	0.050714	0.45525	0.54475	0.9105	0.99998	TRUE
ABRACL_CCDS43509.1_ex1_6:139363939-139363962:+_4-4	ABRACL	7.7859	8.2554/19.014	7.7859	13.635	0.73616	57.878	21.495	1.2616	0.8914	0.1086	0.2172	0.99998	TRUE
ABT1_CCDS4616.1_ex0_6:26597385-26597408:-_5-1	ABT1	19.16	6.0406/6.2004	19.16	6.1205	-1.5014	0.012768	52.895	1.8464	0.032418	0.96758	0.064837	0.99998	FALSE
ABT1_CCDS4616.1_ex0_6:26597412-26597435:-_5-2	ABT1	20.526	3.1545/5.043	20.526	4.0987	-2.0779	1.7831	56.666	2.2773	0.011385	0.98862	0.022769	0.99998	FALSE
ABT1_CCDS4616.1_ex1_6:26598142-26598165:-_5-3	ABT1	12.323	16.914/10.582	12.323	13.748	0.14656	20.045	34.021	0.24424	0.58937	0.41063	0.82126	0.99998	TRUE
ABT1_CCDS4616.1_ex1_6:26598205-26598228:+_5-4	ABT1	8.681	3.2888/3.6376	8.681	3.4632	-1.1171	0.060829	23.966	1.2302	0.10932	0.89068	0.21864	0.99998	FALSE
ABT1_CCDS4616.1_ex1_6:26598267-26598290:-_5-5	ABT1	6.15	4.564/3.6376	6.15	4.1008	-0.48723	0.42914	16.978	0.64559	0.25927	0.74073	0.51855	0.99998	FALSE
ABTB1_CCDS3045.1_ex7_3:127396021-127396044:-_5-1	ABTB1	11.744	16.242/19.18	11.744	17.711	0.55403	4.3141	32.423	1.0479	0.84971	0.15029	0.30058	0.99998	TRUE
ABTB1_CCDS3045.1_ex8_3:127396330-127396353:-_5-2	ABTB1	6.3043	3.9599/4.4643	6.3043	4.2121	-0.48689	0.12718	17.404	0.64457	0.2596	0.7404	0.5192	0.99998	FALSE
ABTB1_CCDS3045.1_ex9_3:127396538-127396561:+_5-3	ABTB1	24.006	18.189/20.916	24.006	19.552	-0.28296	3.7185	66.273	0.55035	0.29104	0.70896	0.58208	0.99998	FALSE
ABTB1_CCDS3045.1_ex9_3:127396619-127396642:-_5-4	ABTB1	19.021	17.987/14.054	19.021	16.021	-0.23422	7.7355	52.512	0.42189	0.33655	0.66345	0.67311	0.99998	FALSE
ABTB1_CCDS3045.1_ex9_3:127396635-127396658:-_5-5	ABTB1	3.2641	1.9464/2.9762	3.2641	2.4613	-0.30092	0.53021	9.0111	0.53222	0.29729	0.70271	0.59457	0.99998	FALSE
ABTB2_CCDS7890.2_ex13_11:34194754-34194777:-_5-1	ABTB2	19.191	26.914/26.455	19.191	26.685	0.45538	0.10543	52.98	1.0295	0.84775	0.15225	0.30451	0.99998	TRUE
ABTB2_CCDS7890.2_ex13_11:34194811-34194834:+_5-2	ABTB2	19.06	22.216/17.03	19.06	19.623	0.039967	13.445	52.618	0.07768	0.52893	0.47107	0.94213	0.99998	TRUE
ABTB2_CCDS7890.2_ex15_11:34226169-34226192:+_5-3	ABTB2	25.873	30.203/26.786	25.873	28.494	0.13426	5.8388	71.429	0.31012	0.62135	0.37865	0.75731	0.99998	TRUE
ABTB2_CCDS7890.2_ex16_11:34378449-34378472:+_5-4	ABTB2	18.226	16.377/18.601	18.226	17.489	-0.05642	2.4741	50.317	0.11094	0.45583	0.54417	0.91167	0.99998	FALSE
ABTB2_CCDS7890.2_ex16_11:34379004-34379027:+_5-5	ABTB2	11.906	13.356/15.542	11.906	14.449	0.25945	2.389	32.87	0.44352	0.66497	0.33503	0.67006	0.99998	TRUE
ACAA1_CCDS2673.1_ex10_3:38178145-38178168:+_5-5	ACAA1	11.019	17.853/7.7711	11.019	12.812	0.20061	50.825	30.421	0.3251	0.61873	0.38127	0.76254	0.99998	TRUE
ACAA1_CCDS2673.1_ex4_3:38168105-38168128:+_5-1	ACAA1	20.533	28.592/33.399	20.533	30.996	0.5713	11.555	56.687	1.3896	0.91741	0.082593	0.16519	0.99998	TRUE
ACAA1_CCDS2673.1_ex5_3:38169304-38169327:-_5-2	ACAA1	7.701	3.6243/5.291	7.701	4.4577	-0.6729	1.3888	21.26	0.83063	0.20309	0.79691	0.40619	0.99998	FALSE
ACAA1_CCDS2673.1_ex7_3:38173098-38173121:-_5-3	ACAA1	3.4647	3.2216/6.283	3.4647	4.7523	0.36559	4.6861	9.565	0.41635	0.61025	0.38975	0.7795	0.99998	TRUE
ACAA1_CCDS2673.1_ex8_3:38173441-38173464:-_5-4	ACAA1	15.425	22.619/21.577	15.425	22.098	0.49185	0.54215	42.584	1.0225	0.84534	0.15466	0.30932	0.99998	TRUE
ACAA2_CCDS11939.1_ex5_18:47320656-47320679:+_5-1	ACAA2	18.55	29.129/27.116	18.55	28.123	0.57495	2.0255	51.212	1.3376	0.90905	0.090946	0.18189	0.99998	TRUE
ACAA2_CCDS11939.1_ex6_18:47322134-47322157:+_5-2	ACAA2	8.002	12.819/11.657	8.002	12.238	0.55638	0.67598	22.091	0.90128	0.80776	0.19224	0.38449	0.99998	TRUE
ACAA2_CCDS11939.1_ex6_18:47322164-47322187:+_5-3	ACAA2	12.802	10.202/11.326	12.802	10.764	-0.23046	0.63186	35.342	0.36968	0.35581	0.64419	0.71162	0.99998	FALSE
ACAA2_CCDS11939.1_ex7_18:47323832-47323855:+_5-4	ACAA2	7.5467	9.5307/4.8776	7.5467	7.2042	-0.059011	10.825	20.834	0.1441	0.44271	0.55729	0.88542	0.99998	FALSE
ACAA2_CCDS11939.1_ex7_18:47323875-47323898:+_5-5	ACAA2	13.519	11.947/13.475	13.519	12.711	-0.08261	1.1683	37.323	0.15134	0.43985	0.56015	0.87971	0.99998	FALSE
ACACA_CCDS11317.1_ex27_17:35578744-35578767:+_5-1	ACACA	4.6067	2.2149/2.7282	4.6067	2.4715	-0.69159	0.13173	12.718	0.85717	0.19568	0.80432	0.39135	0.99998	FALSE
ACACA_CCDS11317.1_ex30_17:35583268-35583291:+_5-2	ACACA	19.916	27.115/21.743	19.916	24.429	0.28186	14.434	54.983	0.60861	0.72762	0.27238	0.54475	0.99998	TRUE
ACACA_CCDS11317.1_ex36_17:35602062-35602085:-_5-3	ACACA	8.7582	7.1145/7.3578	8.7582	7.2361	-0.24465	0.029603	24.179	0.3738	0.35428	0.64572	0.70855	0.99998	FALSE
ACACA_CCDS11317.1_ex37_17:35603874-35603897:-_5-4	ACACA	6.0111	7.987/6.9444	6.0111	7.4657	0.27198	0.54347	16.595	0.35707	0.61233	0.38767	0.77534	0.99998	TRUE
ACACA_CCDS11317.1_ex40_17:35608949-35608972:+_5-5	ACACA	17.331	5.2352/9.6726	17.331	7.4539	-1.1166	9.8453	47.846	1.4686	0.070974	0.92903	0.14195	0.99998	FALSE
ACACB_CCDS31898.1_ex0_12:109577719-109577742:+_5-1	ACACB	23.975	25.84/17.526	23.975	21.683	-0.13885	34.56	66.188	0.28425	0.38811	0.61189	0.77622	0.99998	FALSE
ACACB_CCDS31898.1_ex0_12:109577758-109577781:+_5-2	ACACB	13.782	17.451/12.814	13.782	15.132	0.12615	10.748	38.047	0.21898	0.58134	0.41866	0.83732	0.99998	TRUE
ACACB_CCDS31898.1_ex12_12:109629453-109629476:+_5-4	ACACB	12.123	9.732/10.665	12.123	10.198	-0.22876	0.43488	33.467	0.3635	0.35812	0.64188	0.71623	0.99998	FALSE
ACACB_CCDS31898.1_ex17_12:109639499-109639522:-_5-5	ACACB	13.851	14.9/13.393	13.851	14.146	0.028416	1.1359	38.239	0.047772	0.51294	0.48706	0.97412	0.99998	TRUE
ACACB_CCDS31898.1_ex5_12:109611981-109612004:-_5-3	ACACB	18.882	17.786/10.251	18.882	14.019	-0.40471	28.387	52.128	0.68421	0.24692	0.75308	0.49385	0.99998	FALSE
ACAD10_CCDS31903.1_ex0_12:112130639-112130662:+_5-1	ACAD10	11.397	9.128/8.0191	11.397	8.5736	-0.37289	0.61475	31.464	0.54631	0.29243	0.70757	0.58486	0.99998	FALSE
ACAD10_CCDS31903.1_ex5_12:112153664-112153687:+_5-2	ACAD10	15.896	22.82/30.175	15.896	26.498	0.70263	27.049	43.884	1.6004	0.94479	0.055211	0.11042	0.99998	TRUE
ACAD10_CCDS31903.1_ex6_12:112159505-112159528:-_5-3	ACAD10	5.471	7.7856/7.1924	5.471	7.489	0.39162	0.17594	15.104	0.51927	0.67211	0.32789	0.65578	0.99998	TRUE
ACAD10_CCDS31903.1_ex7_12:112165845-112165868:-_5-4	ACAD10	22.355	20.538/28.77	22.355	24.654	0.13547	33.881	61.714	0.29268	0.61426	0.38574	0.77147	0.99998	TRUE
ACAD10_CCDS31903.1_ex8_12:112167618-112167641:+_5-5	ACAD10	11.235	11.074/15.212	11.235	13.143	0.20905	8.5582	31.017	0.34256	0.62587	0.37413	0.74826	0.99998	TRUE
ACAD11_CCDS3074.1_ex13_3:132349354-132349377:-_5-1	ACAD11	13.172	21.008/12.979	13.172	16.994	0.34444	32.227	36.364	0.63374	0.73301	0.26699	0.53398	0.99998	TRUE
ACAD11_CCDS3074.1_ex14_3:132350279-132350302:-_5-2	ACAD11	15.549	15.236/14.55	15.549	14.893	-0.058328	0.23493	42.925	0.11219	0.45534	0.54466	0.91067	0.99998	FALSE
ACAD11_CCDS3074.1_ex15_3:132358429-132358452:+_5-3	ACAD11	16.86	14.095/18.766	16.86	16.431	-0.035149	10.913	46.547	0.07195	0.47132	0.52868	0.94264	0.99998	FALSE
ACAD11_CCDS3074.1_ex16_3:132360960-132360983:+_5-4	ACAD11	11.683	8.7253/8.0191	11.683	8.3722	-0.4364	0.24931	32.253	0.62678	0.2654	0.7346	0.5308	0.99998	FALSE
ACAD11_CCDS3074.1_ex19_3:132378471-132378494:-_5-5	ACAD11	16.714	17.585/18.436	16.714	18.01	0.1019	0.36209	46.142	0.19085	0.57272	0.42728	0.85457	0.99998	TRUE
ACAD8_CCDS8498.1_ex0_11:134123591-134123614:-_5-1	ACAD8	23.767	21.746/19.097	23.767	20.422	-0.20933	3.5084	65.613	0.41598	0.33871	0.66129	0.67742	0.99998	FALSE
ACAD8_CCDS8498.1_ex2_11:134127012-134127035:+_5-2	ACAD8	14.654	14.632/16.286	14.654	15.459	0.072384	1.369	40.454	0.12663	0.54556	0.45444	0.90888	0.99998	TRUE
ACAD8_CCDS8498.1_ex3_11:134128416-134128439:-_5-3	ACAD8	8.056	7.5172/7.4404	8.056	7.4788	-0.09501	0.0029424	22.24	0.18615	0.42616	0.57384	0.85233	0.99998	FALSE
ACAD8_CCDS8498.1_ex3_11:134128465-134128488:-_5-4	ACAD8	0.030866	0/0	0.030866	0	-0.043857	0	0.085212	1.3757	0.084458	0.91554	0.16892	0.99998	FALSE
ACAD8_CCDS8498.1_ex5_11:134129537-134129560:+_5-5	ACAD8	13.056	17.115/14.468	13.056	15.791	0.2565	3.5044	36.044	0.45555	0.67076	0.32924	0.65847	0.99998	TRUE
ACAD9_CCDS3053.1_ex0_3:128598636-128598659:-_5-1	ACAD9	10.325	2.6176/5.1256	10.325	3.8716	-1.217	3.1452	28.503	1.3457	0.089196	0.9108	0.17839	0.99998	FALSE
ACAD9_CCDS3053.1_ex1_3:128603545-128603568:+_5-2	ACAD9	20.209	13.155/14.964	20.209	14.059	-0.49405	1.6354	55.792	0.83297	0.20243	0.79757	0.40486	0.99998	FALSE
ACAD9_CCDS3053.1_ex2_3:128612398-128612421:+_5-3	ACAD9	9.7382	5.8392/4.2989	9.7382	5.0691	-0.8232	1.1863	26.884	1.0005	0.15853	0.84147	0.31706	0.99998	FALSE
ACAD9_CCDS3053.1_ex4_3:128615319-128615342:+_5-4	ACAD9	19.947	15.705/18.766	19.947	17.236	-0.19996	4.6848	55.068	0.37155	0.35511	0.64489	0.71023	0.99998	FALSE
ACAD9_CCDS3053.1_ex5_3:128616476-128616499:+_5-5	ACAD9	10.379	15.37/9.7552	10.379	12.563	0.2533	15.762	28.652	0.408	0.64915	0.35085	0.7017	0.99998	TRUE
ACADL_CCDS2389.1_ex6_2:211074937-211074960:-_5-1	ACADL	2.3921	2.6847/2.3975	2.3921	2.5411	0.062014	0.041248	6.6039	0.057976	0.42128	0.57872	0.84256	0.99998	TRUE
ACADL_CCDS2389.1_ex7_2:211081079-211081102:-_5-2	ACADL	13.758	18.592/15.708	13.758	17.15	0.2984	4.1585	37.983	0.55024	0.70515	0.29485	0.5897	0.99998	TRUE
ACADL_CCDS2389.1_ex7_2:211081160-211081183:-_5-3	ACADL	0.54015	0.67117/0.24801	0.54015	0.45959	-0.077504	0.089532	1.4912	0.78747	0.2155	0.7845	0.43101	0.99998	FALSE
ACADL_CCDS2389.1_ex8_2:211082690-211082713:+_5-4	ACADL	10.973	11.141/10.251	10.973	10.696	-0.033697	0.39625	30.293	0.081104	0.46768	0.53232	0.93536	0.99998	FALSE
ACADL_CCDS2389.1_ex8_2:211082722-211082745:-_5-5	ACADL	11.521	18.793/10.499	11.521	14.646	0.32149	34.392	31.805	0.55419	0.7042	0.2958	0.5916	0.99998	TRUE
ACADM_CCDS44165.1_ex3_1:76198544-76198567:+_5-1	ACADM	7.9325	6.6446/10.417	7.9325	8.5306	0.093505	7.114	21.899	0.12781	0.52967	0.47033	0.94065	0.99998	TRUE
ACADM_CCDS44165.1_ex6_1:76205664-76205687:+_5-2	ACADM	3.0403	2.5505/1.9841	3.0403	2.2673	-0.30636	0.16037	8.3933	0.55188	0.29052	0.70948	0.58103	0.99998	FALSE
ACADM_CCDS44165.1_ex6_1:76205685-76205708:+_5-3	ACADM	17.779	17.786/17.03	17.779	17.408	-0.028746	0.2856	49.082	0.060219	0.47599	0.52401	0.95198	0.99998	FALSE
ACADM_CCDS44165.1_ex6_1:76205760-76205783:+_5-4	ACADM	12.393	12.887/13.062	12.393	12.974	0.061341	0.015411	34.212	0.099453	0.53162	0.46838	0.93676	0.99998	TRUE
ACADM_CCDS44165.1_ex8_1:76215118-76215141:+_5-5	ACADM	3.1406	3.2216/5.9524	3.1406	4.587	0.43223	3.7284	8.6703	0.49122	0.63633	0.36367	0.72734	0.99998	TRUE
ACADS_CCDS9207.1_ex1_12:121164944-121164967:-_5-1	ACADS	14.839	12.819/14.385	14.839	13.602	-0.11728	1.2253	40.965	0.20842	0.41745	0.58255	0.8349	0.99998	FALSE
ACADS_CCDS9207.1_ex2_12:121174853-121174876:-_5-2	ACADS	7.2998	5.6379/11.243	7.2998	8.4406	0.18581	15.711	20.153	0.25413	0.57839	0.42161	0.84321	0.99998	TRUE
ACADS_CCDS9207.1_ex2_12:121174909-121174932:-_5-3	ACADS	21.676	14.296/15.542	21.676	14.919	-0.51037	0.77656	59.84	0.88099	0.18916	0.81084	0.37832	0.99998	FALSE
ACADS_CCDS9207.1_ex4_12:121175681-121175704:-_5-4	ACADS	25.881	20.538/21.412	25.881	20.975	-0.29073	0.38194	71.45	0.58275	0.28003	0.71997	0.56006	0.99998	FALSE
ACADS_CCDS9207.1_ex4_12:121175748-121175771:+_5-5	ACADS	20.186	21.746/24.636	20.186	23.191	0.19135	4.1763	55.728	0.40252	0.65517	0.34483	0.68966	0.99998	TRUE
ACADSB_CCDS7634.1_ex2_10:124797287-124797310:+_5-1	ACADSB	9.9619	4.4298/10.003	9.9619	7.2165	-0.41591	15.532	27.502	0.58402	0.2796	0.7204	0.5592	0.99998	FALSE
ACADSB_CCDS7634.1_ex2_10:124797339-124797362:+_5-2	ACADSB	0.15433	0/0	0.15433	0	-0.20705	0	0.42606	1.8277	0.033799	0.9662	0.067598	0.99998	FALSE
ACADSB_CCDS7634.1_ex3_10:124800034-124800057:+_5-3	ACADSB	15.117	13.558/15.708	15.117	14.633	-0.043977	2.311	41.732	0.087874	0.46499	0.53501	0.92998	0.99998	FALSE
ACADSB_CCDS7634.1_ex5_10:124802585-124802608:+_5-4	ACADSB	3.156	2.0135/4.8776	3.156	3.4456	0.097164	4.1015	8.7129	0.098093	0.46248	0.53752	0.92496	0.99998	TRUE
ACADSB_CCDS7634.1_ex5_10:124802658-124802681:-_5-5	ACADSB	10.734	13.423/9.0112	10.734	11.217	0.058288	9.7341	29.632	0.088869	0.52383	0.47617	0.95234	0.99998	TRUE
ACADVL_CCDS11090.1_ex1_17:7123483-7123506:+_5-1	ACADVL	20.001	28.525/20.255	20.001	24.39	0.27378	34.2	55.217	0.59061	0.72162	0.27838	0.55676	0.99998	TRUE
ACADVL_CCDS11090.1_ex3_17:7123982-7124005:-_5-2	ACADVL	9.9388	11.544/11.657	9.9388	11.6	0.20402	0.0063272	27.438	0.31722	0.61329	0.38671	0.77342	0.99998	TRUE
ACADVL_CCDS11090.1_ex4_17:7124128-7124151:-_5-3	ACADVL	9.0051	9.8663/11.657	9.0051	10.761	0.23333	1.6028	24.86	0.35226	0.62436	0.37564	0.75128	0.99998	TRUE
ACADVL_CCDS11090.1_ex6_17:7124852-7124875:-_5-4	ACADVL	15.703	15.236/23.148	15.703	19.192	0.27367	31.303	43.351	0.52989	0.69934	0.30066	0.60133	0.99998	TRUE
ACADVL_CCDS11090.1_ex7_17:7125290-7125313:+_5-5	ACADVL	10.718	21.209/12.401	10.718	16.805	0.60353	38.794	29.59	1.119	0.86513	0.13487	0.26974	0.99998	TRUE
ACAN_CCDS53970.1_ex3_15:89385066-89385089:+_5-1	ACAN	26.236	20.135/42.08	26.236	31.108	0.2374	240.78	72.43	0.57242	0.71619	0.28381	0.56762	0.99998	TRUE
ACAN_CCDS53970.1_ex4_15:89386844-89386867:-_5-2	ACAN	15.641	16.779/13.062	15.641	14.921	-0.063856	6.909	43.181	0.12162	0.4516	0.5484	0.9032	0.99998	FALSE
ACAN_CCDS53970.1_ex6_15:89390543-89390566:-_5-3	ACAN	17.408	12.282/12.566	17.408	12.424	-0.45551	0.040211	48.059	0.73403	0.23147	0.76853	0.46293	0.99998	FALSE
ACAN_CCDS53970.1_ex6_15:89390636-89390659:-_5-4	ACAN	20.263	24.498/32.49	20.263	28.494	0.47204	31.937	55.941	1.1004	0.86397	0.13603	0.27207	0.99998	TRUE
ACAN_CCDS53970.1_ex8_15:89392877-89392900:-_5-5	ACAN	20.788	26.78/20.751	20.788	23.765	0.18477	18.176	57.39	0.39298	0.65178	0.34822	0.69644	0.99998	TRUE
ACAP1_CCDS11101.1_ex2_17:7245322-7245345:-_5-1	ACAP1	12.709	11.947/13.475	12.709	12.711	0.00023098	1.1683	35.086	0.00037057	0.49204	0.50796	0.98409	0.99998	TRUE
ACAP1_CCDS11101.1_ex2_17:7245375-7245398:-_5-2	ACAP1	18.188	35.035/25.794	18.188	30.414	0.71125	42.705	50.211	1.7255	0.95756	0.042438	0.084875	0.99998	TRUE
ACAP1_CCDS11101.1_ex5_17:7246719-7246742:+_5-3	ACAP1	17.979	19.263/17.692	17.979	18.477	0.037358	1.234	49.636	0.07067	0.52563	0.47437	0.94874	0.99998	TRUE
ACAP1_CCDS11101.1_ex5_17:7246824-7246847:+_5-4	ACAP1	19.546	22.551/20.172	19.546	21.362	0.12219	2.8312	53.96	0.2472	0.59605	0.40395	0.8079	0.99998	TRUE
ACAP1_CCDS11101.1_ex5_17:7246850-7246873:-_5-5	ACAP1	23.628	37.988/40.178	23.628	39.083	0.70272	2.3979	65.229	1.9137	0.97212	0.027879	0.055759	0.99998	TRUE
ACAP2_CCDS33924.1_ex10_3:195027260-195027283:+_5-1	ACAP2	1.0031	2.2149/1.0747	1.0031	1.6448	0.4009	0.64997	2.7694	0.38558	0.51849	0.48151	0.96302	0.99998	TRUE
ACAP2_CCDS33924.1_ex10_3:195027304-195027327:-_5-2	ACAP2	20.757	19.867/15.542	20.757	17.705	-0.21811	9.3507	57.305	0.40874	0.34136	0.65864	0.68273	0.99998	FALSE
ACAP2_CCDS33924.1_ex11_3:195028036-195028059:-_5-3	ACAP2	8.0946	5.5707/4.6296	8.0946	5.1002	-0.57615	0.44287	22.347	0.73956	0.22978	0.77022	0.45957	0.99998	FALSE
ACAP2_CCDS33924.1_ex20_3:195102645-195102668:+_5-4	ACAP2	4.3752	4.3626/4.8776	4.3752	4.6201	0.064278	0.13261	12.079	0.070466	0.47329	0.52671	0.94659	0.99998	TRUE
ACAP2_CCDS33924.1_ex20_3:195102716-195102739:-_5-5	ACAP2	1.7439	7.0473/1.7361	1.7439	4.3917	0.97451	14.105	4.8145	1.2067	0.85537	0.14463	0.28925	0.99998	TRUE
ACAP3_CCDS19.2_ex10_1:1233213-1233236:+_5-3	ACAP3	17.316	12.551/10.251	17.316	11.401	-0.56261	2.6443	47.804	0.87351	0.19119	0.80881	0.38238	0.99998	FALSE
ACAP3_CCDS19.2_ex13_1:1234006-1234029:-_5-4	ACAP3	11.814	8.6582/13.723	11.814	11.191	-0.071913	12.829	32.615	0.1361	0.44587	0.55413	0.89174	0.99998	FALSE
ACAP3_CCDS19.2_ex20_1:1238321-1238344:-_5-5	ACAP3	15.309	14.43/14.633	15.309	14.532	-0.070504	0.020527	42.265	0.13259	0.44726	0.55274	0.89452	0.99998	FALSE
ACAP3_CCDS19.2_ex9_1:1231944-1231967:+_5-1	ACAP3	20.935	18.323/18.105	20.935	18.214	-0.19105	0.023759	57.795	0.36293	0.35833	0.64167	0.71666	0.99998	FALSE
ACAP3_CCDS19.2_ex9_1:1231970-1231993:+_5-2	ACAP3	20.387	19.934/18.188	20.387	19.061	-0.092344	1.5245	56.282	0.18155	0.42797	0.57203	0.85594	0.99998	FALSE
ACAT1_CCDS8339.1_ex2_11:108004577-108004600:-_5-1	ACAT1	1.8365	4.7653/2.5628	1.8365	3.6641	0.71747	2.4255	5.0701	0.81164	0.73696	0.26304	0.52609	0.99998	TRUE
ACAT1_CCDS8339.1_ex4_11:108005873-108005896:-_5-2	ACAT1	1.0109	0.80541/2.2321	1.0109	1.5188	0.32491	1.0178	2.7907	0.30404	0.47687	0.52313	0.95375	0.99998	TRUE
ACAT1_CCDS8339.1_ex4_11:108005947-108005970:+_5-3	ACAT1	8.8894	5.8392/12.814	8.8894	9.3267	0.062426	24.324	24.541	0.088276	0.51763	0.48237	0.96475	0.99998	TRUE
ACAT1_CCDS8339.1_ex5_11:108009658-108009681:-_5-4	ACAT1	0.15433	0.067117/0	0.15433	0.033559	-0.15943	0.0022524	0.42606	1.8277	0.033799	0.9662	0.067598	0.99998	FALSE
ACAT1_CCDS8339.1_ex6_11:108010823-108010846:+_5-5	ACAT1	2.7779	1.3423/2.2321	2.7779	1.7872	-0.43876	0.39586	7.669	0.7053	0.24031	0.75969	0.48063	0.99998	FALSE
ACAT2_CCDS5268.1_ex2_6:160188149-160188172:+_5-1	ACAT2	9.6919	11.074/11.574	9.6919	11.324	0.20498	0.12482	26.756	0.31557	0.61201	0.38799	0.77599	0.99998	TRUE
ACAT2_CCDS5268.1_ex3_6:160189643-160189666:+_5-2	ACAT2	0.4707	0.60406/5.2083	0.4707	2.9062	1.4093	10.6	1.2995	2.1365	0.97528	0.024721	0.049442	0.99998	TRUE
ACAT2_CCDS5268.1_ex4_6:160196223-160196246:+_5-3	ACAT2	2.2301	8.9937/6.5311	2.2301	7.7624	1.4398	3.0324	6.1565	2.2297	0.9842	0.015798	0.031595	0.99998	TRUE
ACAT2_CCDS5268.1_ex4_6:160196298-160196321:-_5-4	ACAT2	0.43212	0.73829/0.33069	0.43212	0.53449	0.099605	0.083071	1.193	0.093724	0.29236	0.70764	0.58472	0.99998	TRUE
ACAT2_CCDS5268.1_ex4_6:160196320-160196343:-_5-5	ACAT2	2.2841	1.3423/1.8188	2.2841	1.5806	-0.3478	0.11349	6.3057	0.66095	0.25432	0.74568	0.50864	0.99998	FALSE
ACBD3_CCDS1551.1_ex4_1:226349283-226349306:-_5-1	ACBD3	6.6516	7.3829/5.9524	6.6516	6.6676	0.0030244	1.0233	18.363	0.0037472	0.4695	0.5305	0.93901	0.99998	TRUE
ACBD3_CCDS1551.1_ex5_1:226352508-226352531:-_5-2	ACBD3	3.1483	3.2888/1.7361	3.1483	2.5124	-0.24006	1.2054	8.6916	0.4758	0.31711	0.68289	0.63422	0.99998	FALSE
ACBD3_CCDS1551.1_ex5_1:226352583-226352606:-_5-3	ACBD3	5.6021	5.168/4.9603	5.6021	5.0642	-0.12262	0.02158	15.466	0.25529	0.39925	0.60075	0.7985	0.99998	FALSE
ACBD3_CCDS1551.1_ex6_1:226353589-226353612:-_5-4	ACBD3	10.186	10.068/7.9365	10.186	9.002	-0.16136	2.2709	28.12	0.26599	0.39512	0.60488	0.79025	0.99998	FALSE
ACBD3_CCDS1551.1_ex7_1:226374211-226374234:-_5-5	ACBD3	10.703	9.3293/6.4484	10.703	7.8889	-0.39677	4.1499	29.547	0.56852	0.28484	0.71516	0.56968	0.99998	FALSE
ACBD4_CCDS42348.1_ex1_17:43213878-43213901:-_5-1	ACBD4	9.9697	10.806/8.0191	9.9697	9.4125	-0.075198	3.883	27.523	0.14668	0.44169	0.55831	0.88339	0.99998	FALSE
ACBD4_CCDS42348.1_ex1_17:43213910-43213933:+_5-2	ACBD4	17.956	25.639/24.553	17.956	25.096	0.46117	0.58905	49.572	1.0141	0.84389	0.15611	0.31222	0.99998	TRUE
ACBD4_CCDS42348.1_ex1_17:43213966-43213989:-_5-3	ACBD4	11.089	13.155/12.318	11.089	12.737	0.18438	0.35025	30.612	0.29786	0.60827	0.39173	0.78346	0.99998	TRUE
ACBD4_CCDS42348.1_ex3_17:43214384-43214407:+_5-4	ACBD4	21.004	14.766/14.798	21.004	14.782	-0.47949	0.00052405	57.986	0.82522	0.20462	0.79538	0.40925	0.99998	FALSE
ACBD4_CCDS42348.1_ex3_17:43214432-43214455:+_5-5	ACBD4	13.704	16.981/21.908	13.704	19.444	0.47545	12.139	37.834	0.93318	0.82234	0.17766	0.35532	0.99998	TRUE
ACBD5_CCDS44368.1_ex10_10:27524084-27524107:-_5-5	ACBD5	0.37811	0/0.24801	0.37811	0.12401	-0.29404	0.030756	1.0438	1.464	0.071598	0.9284	0.1432	0.99998	FALSE
ACBD5_CCDS44368.1_ex4_10:27499981-27500004:-_5-1	ACBD5	9.9156	10.135/17.609	9.9156	13.872	0.44619	27.933	27.374	0.75616	0.7685	0.2315	0.463	0.99998	TRUE
ACBD5_CCDS44368.1_ex6_10:27506944-27506967:-_5-2	ACBD5	3.9894	3.6243/4.2163	3.9894	3.9203	-0.020122	0.17518	11.014	0.18692	0.42586	0.57414	0.85172	0.99998	FALSE
ACBD5_CCDS44368.1_ex6_10:27506985-27507008:-_5-3	ACBD5	12.848	13.491/16.948	12.848	15.219	0.22803	5.9757	35.469	0.39815	0.64931	0.35069	0.70138	0.99998	TRUE
ACBD5_CCDS44368.1_ex8_10:27512265-27512288:-_5-4	ACBD5	5.4169	6.3762/9.5899	5.4169	7.983	0.48532	5.1641	14.955	0.66356	0.72428	0.27572	0.55144	0.99998	TRUE
ACBD6_CCDS1339.1_ex5_1:180461412-180461435:-_5-1	ACBD6	4.0897	6.5775/3.8029	4.0897	5.1902	0.2824	3.8493	11.291	0.32751	0.58159	0.41841	0.83682	0.99998	TRUE
ACBD6_CCDS1339.1_ex5_1:180461490-180461513:-_5-2	ACBD6	8.218	8.5239/7.6885	8.218	8.1062	-0.01761	0.349	22.688	0.079863	0.46817	0.53183	0.93635	0.99998	FALSE
ACBD6_CCDS1339.1_ex7_1:180471178-180471201:-_5-3	ACBD6	4.5836	3.8257/4.1336	4.5836	3.9796	-0.16515	0.047396	12.654	0.3308	0.3704	0.6296	0.7408	0.99998	FALSE
ACBD6_CCDS1339.1_ex7_1:180471214-180471237:-_5-4	ACBD6	20.634	18.457/32.49	20.634	25.474	0.29127	98.457	56.964	0.64125	0.7385	0.2615	0.52299	0.99998	TRUE
ACBD6_CCDS1339.1_ex7_1:180471289-180471312:-_5-5	ACBD6	21.452	29.8/20.916	21.452	25.358	0.23142	39.465	59.222	0.5076	0.69332	0.30668	0.61336	0.99998	TRUE
ACBD7_CCDS31153.1_ex1_10:15120710-15120733:-_5-1	ACBD7	1.0649	0.93964/0.33069	1.0649	0.63517	-0.33661	0.18541	2.9398	0.90559	0.18258	0.81742	0.36515	0.99998	FALSE
ACBD7_CCDS31153.1_ex1_10:15120724-15120747:-_5-2	ACBD7	0.70991	1.0068/1.0747	0.70991	1.0407	0.25517	0.0023099	1.9599	0.23632	0.41409	0.58591	0.82819	0.99998	TRUE
ACBD7_CCDS31153.1_ex1_10:15120742-15120765:-_5-3	ACBD7	24.376	23.156/24.884	24.376	24.02	-0.020407	1.4941	67.296	0.045375	0.4819	0.5181	0.96381	0.99998	FALSE
ACBD7_CCDS31153.1_ex2_10:15120935-15120958:-_5-4	ACBD7	0.44755	1.2752/0.16534	0.44755	0.72029	0.24903	0.61593	1.2356	0.24536	0.3859	0.6141	0.7718	0.99998	TRUE
ACBD7_CCDS31153.1_ex2_10:15120959-15120982:-_5-5	ACBD7	0.98771	1.2081/0.41336	0.98771	0.81074	-0.13453	0.31582	2.7268	0.66941	0.25162	0.74838	0.50323	0.99998	FALSE
ACCS_CCDS7907.1_ex0_11:44089251-44089274:+_5-1	ACCS	14.283	13.021/26.124	14.283	19.573	0.42878	85.85	39.432	0.84233	0.79788	0.20212	0.40424	0.99998	TRUE
ACCS_CCDS7907.1_ex0_11:44089428-44089451:-_5-2	ACCS	7.7705	7.8527/5.9524	7.7705	6.9025	-0.15034	1.8057	21.452	0.25972	0.39754	0.60246	0.79508	0.99998	FALSE
ACCS_CCDS7907.1_ex2_11:44094998-44095021:+_5-3	ACCS	6.6361	6.3762/7.1098	6.6361	6.743	0.02004	0.26908	18.32	0.024954	0.47839	0.52161	0.95677	0.99998	TRUE
ACCS_CCDS7907.1_ex5_11:44098846-44098869:-_5-4	ACCS	5.6099	5.8392/3.3069	5.6099	4.573	-0.24615	3.2064	15.487	0.39692	0.34571	0.65429	0.69143	0.99998	FALSE
ACCS_CCDS7907.1_ex7_11:44100275-44100298:-_5-5	ACCS	7.6239	6.6446/4.795	7.6239	5.7198	-0.35992	1.7107	21.047	0.50856	0.30553	0.69447	0.61106	0.99998	FALSE
ACCSL_CCDS41636.1_ex0_11:44069678-44069701:+_5-1	ACCSL	1.659	2.5505/1.0747	1.659	1.8126	0.080999	1.0889	4.5801	0.071753	0.39633	0.60367	0.79266	0.99998	TRUE
ACCSL_CCDS41636.1_ex0_11:44069791-44069814:-_5-2	ACCSL	3.7733	3.6243/4.7123	3.7733	4.1683	0.11469	0.5918	10.417	0.12237	0.48647	0.51353	0.97294	0.99998	TRUE
ACCSL_CCDS41636.1_ex0_11:44069979-44070002:+_5-3	ACCSL	25.881	30.471/28.026	25.881	29.248	0.17028	2.9906	71.45	0.39839	0.65445	0.34555	0.6911	0.99998	TRUE
ACCSL_CCDS41636.1_ex0_11:44070035-44070058:-_5-4	ACCSL	11.166	9.6649/11.161	11.166	10.413	-0.092168	1.1186	30.825	0.16744	0.43351	0.56649	0.86703	0.99998	FALSE
ACCSL_CCDS41636.1_ex4_11:44073262-44073285:-_5-5	ACCSL	33.52	32.351/27.86	33.52	30.105	-0.15027	10.081	92.54	0.3554	0.36115	0.63885	0.72229	0.99998	FALSE
ACD_CCDS10842.1_ex10_16:67693827-67693850:-_5-2	ACD	25.966	18.793/22.569	25.966	20.681	-0.31469	7.1308	71.684	0.6266	0.26546	0.73454	0.53092	0.99998	FALSE
ACD_CCDS10842.1_ex10_16:67693882-67693905:-_5-3	ACD	16.884	13.625/10.417	16.884	12.021	-0.45783	5.1463	46.611	0.72898	0.23301	0.76699	0.46602	0.99998	FALSE
ACD_CCDS10842.1_ex11_16:67694136-67694159:-_5-4	ACD	21.784	26.377/26.372	21.784	26.375	0.26485	1.21E-05	60.138	0.59204	0.7224	0.2776	0.55521	0.99998	TRUE
ACD_CCDS10842.1_ex11_16:67694252-67694275:-_5-5	ACD	22.771	24.028/20.255	22.771	22.141	-0.038748	7.1197	62.865	0.082184	0.46725	0.53275	0.9345	0.99998	FALSE
ACD_CCDS10842.1_ex9_16:67693662-67693685:-_5-1	ACD	12.956	5.2352/5.6217	12.956	5.4284	-1.1183	0.074694	35.768	1.3389	0.090302	0.9097	0.1806	0.99998	FALSE
ACE_CCDS11637.1_ex12_17:61562639-61562662:+_5-1	ACE	11.559	9.1951/17.526	11.559	13.361	0.19338	34.705	31.912	0.3189	0.61731	0.38269	0.76539	0.99998	TRUE
ACE_CCDS11637.1_ex12_17:61562660-61562683:+_5-2	ACE	13.789	13.625/24.967	13.789	19.296	0.45663	64.32	38.068	0.89248	0.81154	0.18846	0.37693	0.99998	TRUE
ACE_CCDS11637.1_ex13_17:61564002-61564025:-_5-3	ACE	4.1206	5.0338/1.2401	4.1206	3.1369	-0.30774	7.1962	11.376	0.49983	0.3086	0.6914	0.6172	0.99998	FALSE
ACE_CCDS11637.1_ex14_17:61564389-61564412:-_5-4	ACE	15.008	19.263/13.806	15.008	16.534	0.13135	14.887	41.434	0.23706	0.58965	0.41035	0.8207	0.99998	TRUE
ACE_CCDS11637.1_ex15_17:61566004-61566027:-_5-5	ACE	14.275	16.846/15.46	14.275	16.153	0.16725	0.96174	39.41	0.29909	0.61312	0.38688	0.77376	0.99998	TRUE
ACE2_CCDS14169.1_ex10_X:15599403-15599426:-_5-1	ACE2	18.967	25.102/22.404	18.967	23.753	0.30998	3.6394	52.363	0.66139	0.7447	0.2553	0.5106	0.99998	TRUE
ACE2_CCDS14169.1_ex11_X:15603596-15603619:-_5-2	ACE2	14.437	13.289/27.447	14.437	20.368	0.46902	100.22	39.858	0.93939	0.82428	0.17572	0.35143	0.99998	TRUE
ACE2_CCDS14169.1_ex12_X:15605898-15605921:-_5-3	ACE2	1.9523	1.4766/2.1495	1.9523	1.813	-0.0697	0.22638	5.3896	0.39899	0.34495	0.65505	0.6899	0.99998	FALSE
ACE2_CCDS14169.1_ex13_X:15607486-15607509:+_5-4	ACE2	20.279	29.397/21.329	20.279	25.363	0.30912	32.548	55.984	0.67955	0.75077	0.24923	0.49847	0.99998	TRUE
ACE2_CCDS14169.1_ex15_X:15610401-15610424:-_5-5	ACE2	9.7536	8.4568/10.582	9.7536	9.5194	-0.031769	2.2582	26.927	0.085491	0.46594	0.53406	0.93187	0.99998	FALSE
ACER1_CCDS12161.1_ex2_19:6309827-6309850:+_5-1	ACER1	9.0514	7.1145/8.2672	9.0514	7.6908	-0.20983	0.66437	24.988	0.33012	0.37066	0.62934	0.74131	0.99998	FALSE
ACER1_CCDS12161.1_ex3_19:6312202-6312225:+_5-2	ACER1	15.958	14.497/14.633	15.958	14.565	-0.12362	0.0091803	44.054	0.22202	0.41215	0.58785	0.8243	0.99998	FALSE
ACER1_CCDS12161.1_ex3_19:6312269-6312292:+_5-3	ACER1	3.8659	4.6311/4.795	3.8659	4.713	0.23154	0.013423	10.673	0.25929	0.54892	0.45108	0.90217	0.99998	TRUE
ACER1_CCDS12161.1_ex4_19:6312389-6312412:+_5-4	ACER1	2.8397	3.9599/4.2989	2.8397	4.1294	0.41782	0.057458	7.8395	0.46065	0.6182	0.3818	0.76359	0.99998	TRUE
ACER1_CCDS12161.1_ex4_19:6312414-6312437:+_5-5	ACER1	7.9402	7.1145/5.9524	7.9402	6.5334	-0.24701	0.67523	21.921	0.37773	0.35282	0.64718	0.70563	0.99998	FALSE
ACER2_CCDS34992.1_ex0_9:19409173-19409196:+_5-1	ACER2	13.265	13.222/18.684	13.265	15.953	0.2491	14.915	36.62	0.44426	0.66684	0.33316	0.66631	0.99998	TRUE
ACER2_CCDS34992.1_ex2_9:19424724-19424747:-_5-2	ACER2	1.0109	0.20135/1.1574	1.0109	0.67938	-0.25988	0.45702	2.7907	0.82546	0.20455	0.79545	0.40911	0.99998	FALSE
ACER2_CCDS34992.1_ex3_9:19434941-19434964:+_5-3	ACER2	7.4387	5.705/5.291	7.4387	5.498	-0.37702	0.085699	20.536	0.52746	0.29894	0.70106	0.59788	0.99998	FALSE
ACER2_CCDS34992.1_ex3_9:19434971-19434994:-_5-4	ACER2	15.448	13.759/13.971	15.448	13.865	-0.14599	0.022561	42.648	0.2564	0.39882	0.60118	0.79764	0.99998	FALSE
ACER2_CCDS34992.1_ex3_9:19435060-19435083:+_5-5	ACER2	5.8645	8.2554/11.739	5.8645	9.9974	0.67994	6.0688	16.19	1.0271	0.83593	0.16407	0.32814	0.99998	TRUE
ACER3_CCDS8247.1_ex0_11:76572096-76572119:-_5-1	ACER3	11.814	24.095/14.137	11.814	19.116	0.65064	49.584	32.615	1.2786	0.89751	0.10249	0.20498	0.99998	TRUE
ACER3_CCDS8247.1_ex1_11:76637635-76637658:-_5-2	ACER3	14.052	18.524/26.372	14.052	22.448	0.63956	30.794	38.793	1.3481	0.91011	0.089889	0.17978	0.99998	TRUE
ACER3_CCDS8247.1_ex1_11:76637652-76637675:+_5-3	ACER3	12.177	13.021/14.716	12.177	13.868	0.17425	1.4361	33.616	0.29176	0.60776	0.39224	0.78448	0.99998	TRUE
ACER3_CCDS8247.1_ex4_11:76696736-76696759:-_5-4	ACER3	0.015433	0/0	0.015433	0	-0.022095	0	0.042606	1.1636	0.12229	0.87771	0.24457	0.99998	FALSE
ACER3_CCDS8247.1_ex5_11:76701596-76701619:+_5-5	ACER3	4.0203	3.6243/4.1336	4.0203	3.879	-0.041191	0.12966	11.099	0.21027	0.41673	0.58327	0.83346	0.99998	FALSE
ACHE_CCDS5709.1_ex3_7:100491172-100491195:+_5-1	ACHE	18.018	19.598/20.42	18.018	20.009	0.14365	0.3375	49.742	0.28232	0.60908	0.39092	0.78185	0.99998	TRUE
ACHE_CCDS5709.1_ex3_7:100491356-100491379:-_5-2	ACHE	18.002	18.524/17.609	18.002	18.067	0.0048701	0.41895	49.7	0.0091145	0.50098	0.49902	0.99805	0.99998	TRUE
ACHE_CCDS5709.1_ex3_7:100491450-100491473:+_5-3	ACHE	12.177	13.491/19.014	12.177	16.253	0.38883	15.257	33.616	0.70301	0.75459	0.24541	0.49082	0.99998	TRUE
ACHE_CCDS5709.1_ex3_7:100491607-100491630:+_5-4	ACHE	6.6747	6.6446/10.582	6.6747	8.6133	0.32492	7.7513	18.427	0.4516	0.65343	0.34657	0.69313	0.99998	TRUE
ACHE_CCDS5709.1_ex3_7:100491681-100491704:-_5-5	ACHE	0.1389	0/0.082672	0.1389	0.041336	-0.1292	0.0034173	0.38345	1.7017	0.044408	0.95559	0.088817	0.99998	FALSE
ACIN1_CCDS53887.1_ex10_14:23538701-23538724:+_5-4	ACIN1	13.573	5.1009/9.2592	13.573	7.1801	-0.83314	8.6457	37.472	1.0954	0.13667	0.86333	0.27334	0.99998	FALSE
ACIN1_CCDS53887.1_ex10_14:23538716-23538739:-_5-5	ACIN1	10.363	1.6108/3.5549	10.363	2.5828	-1.6652	1.8897	28.61	1.6665	0.047807	0.95219	0.095614	0.99998	FALSE
ACIN1_CCDS53887.1_ex7_14:23533312-23533335:-_5-1	ACIN1	15.618	6.1748/5.043	15.618	5.6089	-1.3303	0.64053	43.117	1.5937	0.055506	0.94449	0.11101	0.99998	FALSE
ACIN1_CCDS53887.1_ex7_14:23533356-23533379:-_5-2	ACIN1	10.533	4.4298/5.291	10.533	4.8604	-0.9767	0.37086	29.078	1.1544	0.12417	0.87583	0.24834	0.99998	FALSE
ACIN1_CCDS53887.1_ex8_14:23533625-23533648:-_5-3	ACIN1	15.441	5.8392/6.3657	15.441	6.1025	-1.2109	0.1386	42.627	1.4915	0.067916	0.93208	0.13583	0.99998	FALSE
ACKR2_CCDS2706.1_ex0_3:42906140-42906163:-_5-1	ACKR2	0.94141	0.067117/0.49603	0.94141	0.28157	-0.59919	0.091983	2.599	1.3695	0.085423	0.91458	0.17085	0.99998	FALSE
ACKR2_CCDS2706.1_ex0_3:42906173-42906196:-_5-2	ACKR2	13.581	16.377/14.964	13.581	15.67	0.19318	0.99843	37.493	0.34119	0.62859	0.37141	0.74282	0.99998	TRUE
ACKR2_CCDS2706.1_ex0_3:42906482-42906505:-_5-3	ACKR2	10.147	10.605/11.243	10.147	10.924	0.097189	0.20402	28.013	0.14677	0.5458	0.4542	0.90839	0.99998	TRUE
ACKR2_CCDS2706.1_ex0_3:42906543-42906566:+_5-4	ACKR2	1.9523	2.282/5.787	1.9523	4.0345	0.77003	6.1426	5.3896	0.89692	0.76884	0.23116	0.46232	0.99998	TRUE
ACKR2_CCDS2706.1_ex0_3:42906580-42906603:+_5-5	ACKR2	20.533	14.363/14.881	20.533	14.622	-0.463	0.13403	56.687	0.79375	0.21367	0.78633	0.42734	0.99998	FALSE
ACKR3_CCDS2516.1_ex0_2:237489233-237489256:-_5-1	ACKR3	13.265	15.907/11.987	13.265	13.947	0.067429	7.6811	36.62	0.11279	0.53835	0.46165	0.9233	0.99998	TRUE
ACKR3_CCDS2516.1_ex0_2:237489278-237489301:+_5-2	ACKR3	21.444	16.914/24.305	21.444	20.61	-0.054664	27.32	59.201	0.11211	0.45537	0.54463	0.91074	0.99998	FALSE
ACKR3_CCDS2516.1_ex0_2:237489328-237489351:-_5-3	ACKR3	19.175	24.833/24.057	19.175	24.445	0.33481	0.30111	52.938	0.72433	0.76458	0.23542	0.47084	0.99998	TRUE
ACKR3_CCDS2516.1_ex0_2:237489438-237489461:-_5-4	ACKR3	32.293	33.223/28.274	32.293	30.748	-0.068549	12.249	89.153	0.16407	0.43484	0.56516	0.86967	0.99998	FALSE
ACKR3_CCDS2516.1_ex0_2:237489661-237489684:-_5-5	ACKR3	10.579	9.0609/20.42	10.579	14.74	0.44293	64.514	29.206	0.76997	0.77365	0.22635	0.4527	0.99998	TRUE
ACKR4_CCDS3075.1_ex0_3:132319419-132319442:-_5-1	ACKR4	7.3383	15.437/8.7632	7.3383	12.1	0.65175	22.27	20.259	1.0579	0.84708	0.15292	0.30584	0.99998	TRUE
ACKR4_CCDS3075.1_ex0_3:132319523-132319546:-_5-2	ACKR4	3.5959	2.282/6.1177	3.5959	4.1998	0.17813	7.3563	9.9271	0.19169	0.5144	0.4856	0.97121	0.99998	TRUE
ACKR4_CCDS3075.1_ex0_3:132319664-132319687:+_5-3	ACKR4	18.82	21.88/10.913	18.82	16.396	-0.18819	60.145	51.958	0.34389	0.36547	0.63453	0.73093	0.99998	FALSE
ACKR4_CCDS3075.1_ex0_3:132319753-132319776:-_5-4	ACKR4	1.0572	1.2081/0.16534	1.0572	0.68673	-0.28642	0.54369	2.9185	0.84282	0.19966	0.80034	0.39933	0.99998	FALSE
ACKR4_CCDS3075.1_ex0_3:132319805-132319828:-_5-5	ACKR4	11.042	10.403/16.121	11.042	13.262	0.24408	16.346	30.484	0.40205	0.64817	0.35183	0.70366	0.99998	TRUE
ACLY_CCDS11412.1_ex17_17:40054877-40054900:+_5-1	ACLY	40.951	32.082/40.426	40.951	36.254	-0.17131	34.813	113.05	0.44185	0.3293	0.6707	0.6586	0.99998	FALSE
ACLY_CCDS11412.1_ex20_17:40061873-40061896:-_5-2	ACLY	7.5621	10.001/8.6805	7.5621	9.3405	0.27227	0.87118	20.877	0.38922	0.6335	0.3665	0.733	0.99998	TRUE
ACLY_CCDS11412.1_ex22_17:40063697-40063720:+_5-3	ACLY	27.17	9.5978/16.617	27.17	13.107	-0.99769	24.635	75.007	1.6313	0.051412	0.94859	0.10282	0.99998	FALSE
ACLY_CCDS11412.1_ex24_17:40065902-40065925:+_5-4	ACLY	13.62	6.9802/11.161	13.62	9.0704	-0.53777	8.7381	37.6	0.77628	0.21879	0.78121	0.43758	0.99998	FALSE
ACLY_CCDS11412.1_ex26_17:40068754-40068777:-_5-5	ACLY	15.981	8.5239/9.7552	15.981	9.1396	-0.7439	0.75809	44.118	1.0598	0.14461	0.85539	0.28923	0.99998	FALSE
ACMSD_CCDS2173.2_ex3_2:135619559-135619582:-_5-1	ACMSD	9.5684	12.752/11.491	9.5684	12.122	0.31221	0.79502	26.416	0.49682	0.68033	0.31967	0.63935	0.99998	TRUE
ACMSD_CCDS2173.2_ex4_2:135621016-135621039:-_5-2	ACMSD	10.286	8.4568/14.137	10.286	11.297	0.12375	16.131	28.397	0.18968	0.56353	0.43647	0.87294	0.99998	TRUE
ACMSD_CCDS2173.2_ex4_2:135621123-135621146:+_5-3	ACMSD	9.9619	11.074/10.169	9.9619	10.621	0.084293	0.41021	27.502	0.12577	0.53673	0.46327	0.92655	0.99998	TRUE
ACMSD_CCDS2173.2_ex4_2:135621143-135621166:+_5-4	ACMSD	16.189	19.733/20.585	16.189	20.159	0.29977	0.36354	44.693	0.5938	0.72153	0.27847	0.55695	0.99998	TRUE
ACMSD_CCDS2173.2_ex4_2:135621158-135621181:+_5-5	ACMSD	13.172	10.873/11.491	13.172	11.182	-0.21827	0.19116	36.364	0.35452	0.36147	0.63853	0.72295	0.99998	FALSE
ACN9_CCDS5648.1_ex0_7:96747103-96747126:+_5-1	ACN9	16.583	16.914/24.967	16.583	20.94	0.31942	32.427	45.78	0.64403	0.73836	0.26164	0.52329	0.99998	TRUE
ACN9_CCDS5648.1_ex0_7:96747121-96747144:-_5-2	ACN9	17.47	14.833/14.633	17.47	14.733	-0.2314	0.020017	48.23	0.40473	0.34284	0.65716	0.68568	0.99998	FALSE
ACN9_CCDS5648.1_ex0_7:96747160-96747183:+_5-3	ACN9	0.038582	0/0	0.038582	0	-0.054615	0	0.10651	1.441	0.074786	0.92521	0.14957	0.99998	FALSE
ACN9_CCDS5648.1_ex0_7:96747187-96747210:+_5-4	ACN9	11.575	9.6649/11.243	11.575	10.454	-0.13465	1.2457	31.954	0.22897	0.40944	0.59056	0.81889	0.99998	FALSE
ACN9_CCDS5648.1_ex1_7:96810328-96810351:+_5-5	ACN9	10.124	13.289/16.534	10.124	14.912	0.51642	5.2652	27.949	0.90563	0.81222	0.18778	0.37555	0.99998	TRUE
ACO1_CCDS6525.1_ex1_9:32407297-32407320:-_5-1	ACO1	3.156	3.0203/2.9762	3.156	2.9982	-0.055843	0.00097277	8.7129	0.27396	0.39206	0.60794	0.78412	0.99998	FALSE
ACO1_CCDS6525.1_ex1_9:32407412-32407435:-_5-2	ACO1	16.143	15.705/13.723	16.143	14.714	-0.12551	1.9642	44.566	0.22576	0.41069	0.58931	0.82139	0.99998	FALSE
ACO1_CCDS6525.1_ex4_9:32418346-32418369:+_5-3	ACO1	12.454	13.356/10.665	12.454	12.011	-0.048396	3.6227	34.383	0.098538	0.46075	0.53925	0.92151	0.99998	FALSE
ACO1_CCDS6525.1_ex6_9:32420920-32420943:-_5-4	ACO1	13.828	16.242/17.526	13.828	16.884	0.27039	0.82427	38.175	0.4947	0.68563	0.31437	0.62874	0.99998	TRUE
ACO1_CCDS6525.1_ex6_9:32420993-32421016:+_5-5	ACO1	4.2286	5.2352/3.7202	4.2286	4.4777	0.067139	1.1475	11.674	0.072899	0.47208	0.52792	0.94416	0.99998	TRUE
ACO2_CCDS14017.1_ex1_22:41895849-41895872:+_5-1	ACO2	5.7565	3.6915/4.8776	5.7565	4.2845	-0.35449	0.70349	15.892	0.51226	0.30423	0.69577	0.60847	0.99998	FALSE
ACO2_CCDS14017.1_ex2_22:41903868-41903891:+_5-2	ACO2	11.891	10.135/9.0112	11.891	9.573	-0.28599	0.63116	32.828	0.43941	0.33018	0.66982	0.66036	0.99998	FALSE
ACO2_CCDS14017.1_ex5_22:41911786-41911809:+_5-3	ACO2	20.95	14.095/13.558	20.95	13.826	-0.56606	0.14393	57.837	0.9462	0.17202	0.82798	0.34404	0.99998	FALSE
ACO2_CCDS14017.1_ex5_22:41911869-41911892:+_5-4	ACO2	8.9897	5.8392/8.0191	8.9897	6.9292	-0.33326	2.376	24.818	0.48111	0.31522	0.68478	0.63044	0.99998	FALSE
ACO2_CCDS14017.1_ex6_22:41913578-41913601:+_5-5	ACO2	13.465	10.336/16.782	13.465	13.559	0.0093453	20.777	37.174	0.015418	0.49934	0.50066	0.99868	0.99998	TRUE
ACOT1_CCDS32117.1_ex0_14:74004234-74004257:-_4-1	ACOT1	21.004	16.31/20.833	21.004	18.571	-0.16903	10.232	57.986	0.32429	0.37286	0.62714	0.74572	0.99998	FALSE
ACOT1_CCDS32117.1_ex0_14:74004275-74004298:+_4-2	ACOT1	18.481	20.269/22.404	18.481	21.337	0.19736	2.2781	51.02	0.39982	0.65368	0.34632	0.69264	0.99998	TRUE
ACOT1_CCDS32117.1_ex0_14:74004487-74004510:-_4-3	ACOT1	18.435	22.35/19.676	18.435	21.013	0.17973	3.5759	50.893	0.36143	0.63935	0.36065	0.7213	0.99998	TRUE
ACOT1_CCDS32117.1_ex1_14:74008251-74008274:+_4-4	ACOT1	18.566	18.524/18.188	18.566	18.356	-0.015545	0.056673	51.255	0.035419	0.48587	0.51413	0.97175	0.99998	FALSE
ACOT11_CCDS592.1_ex1_1:55050394-55050417:-_5-1	ACOT11	24.484	17.585/17.774	24.484	17.68	-0.44815	0.017978	67.594	0.83176	0.20277	0.79723	0.40555	0.99998	FALSE
ACOT11_CCDS592.1_ex1_1:55050518-55050541:+_5-2	ACOT11	16.544	23.021/17.361	16.544	20.191	0.27248	16.019	45.673	0.53965	0.70315	0.29685	0.5937	0.99998	TRUE
ACOT11_CCDS592.1_ex3_1:55058244-55058267:-_5-3	ACOT11	8.8508	11.544/7.1924	8.8508	9.3683	0.073873	9.469	24.434	0.1047	0.52424	0.47576	0.95152	0.99998	TRUE
ACOT11_CCDS592.1_ex7_1:55064986-55065009:-_5-4	ACOT11	12.015	12.685/12.814	12.015	12.75	0.079273	0.0083073	33.169	0.12764	0.54233	0.45767	0.91535	0.99998	TRUE
ACOT11_CCDS592.1_ex7_1:55065030-55065053:-_5-5	ACOT11	11.906	11.947/15.212	11.906	13.579	0.17582	5.329	32.87	0.29176	0.60734	0.39266	0.78532	0.99998	TRUE
ACOT12_CCDS4055.1_ex7_5:80640837-80640860:-_5-1	ACOT12	13.951	16.377/12.649	13.951	14.513	0.053175	6.9486	38.516	0.090454	0.53026	0.46974	0.93947	0.99998	TRUE
ACOT12_CCDS4055.1_ex8_5:80641751-80641774:-_5-2	ACOT12	9.5838	10.605/5.8697	9.5838	8.2371	-0.19635	11.21	26.458	0.3126	0.37729	0.62271	0.75459	0.99998	FALSE
ACOT12_CCDS4055.1_ex8_5:80641780-80641803:+_5-3	ACOT12	2.5387	1.2081/0.90939	2.5387	1.0588	-0.78146	0.044619	7.0087	1.0647	0.1435	0.8565	0.287	0.99998	FALSE
ACOT12_CCDS4055.1_ex9_5:80643652-80643675:+_5-4	ACOT12	16.668	12.282/12.731	16.668	12.507	-0.3874	0.10077	46.014	0.629	0.26467	0.73533	0.52935	0.99998	FALSE
ACOT12_CCDS4055.1_ex9_5:80643678-80643701:+_5-5	ACOT12	9.3832	9.128/10.334	9.3832	9.731	0.047528	0.72719	25.904	0.068327	0.5113	0.4887	0.97741	0.99998	TRUE
ACOT13_CCDS4558.1_ex1_6:24698174-24698197:-_5-1	ACOT13	10.965	12.014/9.6726	10.965	10.843	-0.014758	2.7412	30.271	0.05236	0.47912	0.52088	0.95824	0.99998	FALSE
ACOT13_CCDS4558.1_ex1_6:24698193-24698216:-_5-2	ACOT13	16.999	18.86/26.455	16.999	22.657	0.39435	28.841	46.93	0.82593	0.79423	0.20577	0.41153	0.99998	TRUE
ACOT13_CCDS4558.1_ex1_6:24698217-24698240:+_5-3	ACOT13	0.046299	0.20135/0.16534	0.046299	0.18335	0.17758	0.00064833	0.12782	0.38334	0.36406	0.63594	0.72811	0.99998	TRUE
ACOT13_CCDS4558.1_ex1_6:24698239-24698262:+_5-4	ACOT13	10.217	8.9937/7.8538	10.217	8.4238	-0.25126	0.64973	28.205	0.38486	0.35017	0.64983	0.70034	0.99998	FALSE
ACOT13_CCDS4558.1_ex1_6:24698267-24698290:-_5-5	ACOT13	8.1177	12.954/7.0271	8.1177	9.9904	0.2695	17.562	22.411	0.39558	0.63816	0.36184	0.72367	0.99998	TRUE
ACOT2_CCDS9816.1_ex0_14:74036024-74036047:-_4-1	ACOT2	15.448	18.122/19.924	15.448	19.023	0.2837	1.6239	42.648	0.54734	0.70527	0.29473	0.58945	0.99998	TRUE
ACOT2_CCDS9816.1_ex0_14:74036057-74036080:+_4-2	ACOT2	18.165	17.786/17.444	18.165	17.615	-0.041979	0.058626	50.147	0.084534	0.46632	0.53368	0.93263	0.99998	FALSE
ACOT2_CCDS9816.1_ex0_14:74036181-74036204:-_4-3	ACOT2	12.277	11.007/14.302	12.277	12.655	0.040485	5.4283	33.893	0.064903	0.51744	0.48256	0.96512	0.99998	TRUE
ACOT2_CCDS9816.1_ex0_14:74036492-74036515:-_4-4	ACOT2	28.219	21.142/24.14	28.219	22.641	-0.30562	4.4943	77.905	0.63354	0.26319	0.73681	0.52638	0.99998	FALSE
ACOT4_CCDS9817.1_ex0_14:74059064-74059087:+_5-1	ACOT4	16.884	30.538/24.719	16.884	27.629	0.67882	16.934	46.611	1.5739	0.94185	0.05815	0.1163	0.99998	TRUE
ACOT4_CCDS9817.1_ex2_14:74061737-74061760:+_5-2	ACOT4	0.96456	0.60406/1.2401	0.96456	0.92207	-0.031546	0.20226	2.6629	0.54218	0.29385	0.70615	0.58769	0.99998	FALSE
ACOT4_CCDS9817.1_ex2_14:74061840-74061863:-_5-3	ACOT4	10.425	8.3226/9.6726	10.425	8.9976	-0.19254	0.91127	28.78	0.30823	0.37895	0.62105	0.7579	0.99998	FALSE
ACOT4_CCDS9817.1_ex2_14:74061882-74061905:-_5-4	ACOT4	3.1637	3.3559/2.3148	3.1637	2.8353	-0.11853	0.54191	8.7342	0.34368	0.36554	0.63446	0.73109	0.99998	FALSE
ACOT4_CCDS9817.1_ex2_14:74061957-74061980:+_5-5	ACOT4	5.3244	8.1883/6.9444	5.3244	7.5664	0.43777	0.77366	14.699	0.58478	0.69555	0.30445	0.6089	0.99998	TRUE
ACOT6_CCDS32118.1_ex1_14:74086059-74086082:+_5-1	ACOT6	3.2486	2.6176/3.1415	3.2486	2.8796	-0.13111	0.13726	8.9685	0.35228	0.36231	0.63769	0.72463	0.99998	FALSE
ACOT6_CCDS32118.1_ex1_14:74086117-74086140:+_5-2	ACOT6	0.92597	1.0068/3.5549	0.92597	2.2808	0.76847	3.2464	2.5563	0.84738	0.72398	0.27602	0.55204	0.99998	TRUE
ACOT6_CCDS32118.1_ex1_14:74086155-74086178:+_5-3	ACOT6	11.729	11.88/10.747	11.729	11.314	-0.047873	0.64126	32.38	0.099683	0.4603	0.5397	0.9206	0.99998	FALSE
ACOT6_CCDS32118.1_ex1_14:74086200-74086223:+_5-4	ACOT6	15.171	16.846/14.385	15.171	15.616	0.039176	3.0298	41.881	0.068782	0.52287	0.47713	0.95426	0.99998	TRUE
ACOT6_CCDS32118.1_ex1_14:74086241-74086264:+_5-5	ACOT6	7.076	6.3762/4.9603	7.076	5.6682	-0.27633	1.0023	19.535	0.41549	0.33889	0.66111	0.67778	0.99998	FALSE
ACOT7_CCDS30573.1_ex4_1:6387460-6387483:-_5-1	ACOT7	27.239	23.223/24.553	27.239	23.888	-0.18224	0.88554	75.199	0.38791	0.34904	0.65096	0.69808	0.99998	FALSE
ACOT7_CCDS30573.1_ex5_1:6393522-6393545:+_5-2	ACOT7	9.4527	7.2487/10.251	9.4527	8.75	-0.1004	4.5078	26.096	0.18431	0.42688	0.57312	0.85377	0.99998	FALSE
ACOT7_CCDS30573.1_ex6_1:6399609-6399632:+_5-3	ACOT7	15.171	14.9/16.948	15.171	15.924	0.065692	2.0963	41.881	0.11641	0.54197	0.45803	0.91606	0.99998	TRUE
ACOT7_CCDS30573.1_ex6_1:6399632-6399655:+_5-4	ACOT7	18.589	19.934/17.444	18.589	18.689	0.0073364	3.1005	51.319	0.013941	0.50321	0.49679	0.99358	0.99998	TRUE
ACOT7_CCDS30573.1_ex7_1:6409807-6409830:-_5-5	ACOT7	17.077	13.692/18.27	17.077	15.981	-0.090178	10.481	47.143	0.1688	0.43298	0.56702	0.86595	0.99998	FALSE
ACOT8_CCDS13378.1_ex3_20:44477086-44477109:+_5-1	ACOT8	6.3815	8.0541/4.7123	6.3815	6.3832	0.000329	5.5839	17.617	0.00040109	0.46586	0.53414	0.93173	0.99998	TRUE
ACOT8_CCDS13378.1_ex3_20:44477223-44477246:-_5-2	ACOT8	12.632	18.122/16.7	12.632	17.411	0.43356	1.0111	34.873	0.80925	0.78737	0.21263	0.42527	0.99998	TRUE
ACOT8_CCDS13378.1_ex3_20:44477265-44477288:-_5-3	ACOT8	8.9048	4.2955/4.1336	8.9048	4.2145	-0.92558	0.013112	24.584	1.0761	0.14094	0.85906	0.28189	0.99998	FALSE
ACOT8_CCDS13378.1_ex4_20:44483800-44483823:+_5-4	ACOT8	15.618	12.35/17.857	15.618	15.103	-0.045395	15.166	43.117	0.09011	0.4641	0.5359	0.9282	0.99998	FALSE
ACOT8_CCDS13378.1_ex4_20:44483872-44483895:-_5-5	ACOT8	22.2	30.404/28.604	22.2	29.504	0.39487	1.6197	61.288	0.93299	0.82418	0.17582	0.35163	0.99998	TRUE
ACOT9_CCDS35216.1_ex5_X:23724812-23724835:+_5-1	ACOT9	11.783	13.692/9.6726	11.783	11.682	-0.011416	8.0777	32.53	0.042844	0.48291	0.51709	0.96583	0.99998	FALSE
ACOT9_CCDS35216.1_ex6_X:23725998-23726021:-_5-2	ACOT9	5.8105	6.1077/14.054	5.8105	10.081	0.70225	31.573	16.041	1.0662	0.8455	0.1545	0.309	0.99998	TRUE
ACOT9_CCDS35216.1_ex6_X:23726037-23726060:+_5-3	ACOT9	5.5173	9.0609/5.043	5.5173	7.0519	0.30507	8.0717	15.232	0.39322	0.62326	0.37674	0.75348	0.99998	TRUE
ACOT9_CCDS35216.1_ex9_X:23740800-23740823:+_5-4	ACOT9	0	0/0	0.0077165	0	-0.01109	0	0.021303	0.9334	0.17531	0.82469	0.35062	0.99998	FALSE
ACOT9_CCDS35216.1_ex9_X:23740854-23740877:+_5-5	ACOT9	0.93369	0.87253/1.1574	0.93369	1.015	0.059398	0.040577	2.5777	0.050622	0.33319	0.66681	0.66638	0.99998	TRUE
ACOX1_CCDS11734.1_ex10_17:73953617-73953640:+_5-4	ACOX1	12.848	11.947/11.409	12.848	11.678	-0.12736	0.14484	35.469	0.21976	0.41303	0.58697	0.82606	0.99998	FALSE
ACOX1_CCDS11734.1_ex12_17:73974696-73974719:-_5-5	ACOX1	12.562	15.907/14.798	12.562	15.353	0.2699	0.61452	34.681	0.47378	0.67686	0.32314	0.64629	0.99998	TRUE
ACOX1_CCDS11734.1_ex7_17:73949560-73949583:+_5-1	ACOX1	17.084	20.135/20.337	17.084	20.236	0.2318	0.020397	47.165	0.45896	0.67478	0.32522	0.65044	0.99998	TRUE
ACOX1_CCDS11734.1_ex8_17:73951740-73951763:-_5-2	ACOX1	6.1577	3.8257/3.5549	6.1577	3.6903	-0.60983	0.036671	17	0.76497	0.22214	0.77786	0.44429	0.99998	FALSE
ACOX1_CCDS11734.1_ex9_17:73951933-73951956:+_5-3	ACOX1	0.93369	0.73829/0.66137	0.93369	0.69983	-0.18596	0.0029583	2.5777	0.75653	0.22467	0.77533	0.44933	0.99998	FALSE
ACOX2_CCDS33775.1_ex12_3:58520126-58520149:-_5-4	ACOX2	19.615	17.182/18.684	19.615	17.933	-0.12281	1.1276	54.152	0.23447	0.40731	0.59269	0.81462	0.99998	FALSE
ACOX2_CCDS33775.1_ex12_3:58520160-58520183:-_5-5	ACOX2	9.1749	8.7924/9.3419	9.1749	9.0671	-0.015355	0.15098	25.329	0.066523	0.47348	0.52652	0.94696	0.99998	FALSE
ACOX2_CCDS33775.1_ex7_3:58516215-58516238:+_5-1	ACOX2	10.178	10.269/12.318	10.178	11.294	0.13724	2.0994	28.099	0.21044	0.57159	0.42841	0.85682	0.99998	TRUE
ACOX2_CCDS33775.1_ex7_3:58516326-58516349:+_5-2	ACOX2	18.249	23.827/18.022	18.249	20.925	0.18773	16.845	50.381	0.37689	0.64507	0.35493	0.70985	0.99998	TRUE
ACOX2_CCDS33775.1_ex8_3:58517004-58517027:-_5-3	ACOX2	19.044	15.638/24.719	19.044	20.179	0.079422	41.227	52.576	0.15645	0.56026	0.43974	0.87947	0.99998	TRUE
ACOX3_CCDS3401.1_ex11_4:8407688-8407711:-_5-2	ACOX3	16.004	14.296/12.401	16.004	13.348	-0.24498	1.796	44.182	0.41395	0.33946	0.66054	0.67891	0.99998	FALSE
ACOX3_CCDS3401.1_ex13_4:8416053-8416076:+_5-3	ACOX3	16.737	21.209/16.038	16.737	18.624	0.14584	13.369	46.206	0.27756	0.60661	0.39339	0.78678	0.99998	TRUE
ACOX3_CCDS3401.1_ex15_4:8417618-8417641:-_5-4	ACOX3	11.606	15.303/12.897	11.606	14.1	0.26047	2.8944	32.04	0.44065	0.66348	0.33652	0.67304	0.99998	TRUE
ACOX3_CCDS3401.1_ex16_4:8418091-8418114:+_5-5	ACOX3	6.5667	5.4365/2.8108	6.5667	4.1237	-0.56249	3.4471	18.129	0.71898	0.23608	0.76392	0.47215	0.99998	FALSE
ACOX3_CCDS3401.1_ex9_4:8398837-8398860:-_5-1	ACOX3	16.837	10.873/13.558	16.837	12.216	-0.43266	3.6049	46.483	0.69411	0.24381	0.75619	0.48762	0.99998	FALSE
ACOXL_CCDS46389.1_ex3_2:111551668-111551691:+_5-1	ACOXL	12.601	10.537/8.5978	12.601	9.5676	-0.36406	1.881	34.788	0.54764	0.29197	0.70803	0.58394	0.99998	FALSE
ACOXL_CCDS46389.1_ex4_2:111556197-111556220:+_5-2	ACOXL	7.6007	7.0473/6.8617	7.6007	6.9545	-0.11268	0.017222	20.983	0.2133	0.41555	0.58445	0.83109	0.99998	FALSE
ACOXL_CCDS46389.1_ex4_2:111556241-111556264:-_5-3	ACOXL	13.789	10.47/15.129	13.789	12.8	-0.099926	10.851	38.068	0.17886	0.42902	0.57098	0.85805	0.99998	FALSE
ACOXL_CCDS46389.1_ex6_2:111559262-111559285:+_5-4	ACOXL	12.794	12.484/10.747	12.794	11.616	-0.12882	1.5078	35.32	0.22187	0.41221	0.58779	0.82442	0.99998	FALSE
ACOXL_CCDS46389.1_ex7_2:111562855-111562878:-_5-5	ACOXL	14.275	10.336/21.577	14.275	15.957	0.15064	63.182	39.41	0.26781	0.601	0.399	0.79801	0.99998	TRUE
ACP1_CCDS1639.1_ex1_2:271916-271939:-_11-1	ACP1	4.1206	5.168/3.3069	4.1206	4.2375	0.032557	1.732	11.376	0.034651	0.45317	0.54683	0.90635	0.99998	TRUE
ACP1_CCDS1639.1_ex2_2:272054-272077:+_11-2	ACP1	12.678	17.451/9.8379	12.678	13.644	0.098461	28.976	35.001	0.1633	0.55776	0.44224	0.88449	0.99998	TRUE
ACP1_CCDS1639.1_ex2_2:272076-272099:+_11-3	ACP1	17.64	15.236/15.542	17.64	15.389	-0.18566	0.047001	48.698	0.33211	0.3699	0.6301	0.73981	0.99998	FALSE
ACP1_CCDS1639.1_ex2_2:272092-272115:-_11-4	ACP1	22.578	25.102/29.183	22.578	27.143	0.25529	8.3279	62.332	0.5781	0.7178	0.2822	0.56439	0.99998	TRUE
ACP1_CCDS1639.1_ex2_2:272124-272147:+_11-5	ACP1	16.305	21.545/23.809	16.305	22.677	0.45231	2.5645	45.013	0.94977	0.82759	0.17241	0.34483	0.99998	TRUE
ACP1_CCDS1639.1_ex2_2:272142-272165:-_11-6	ACP1	11.366	8.9937/10.747	11.366	9.8705	-0.186	1.5375	31.379	0.30128	0.3816	0.6184	0.7632	0.99998	FALSE
ACP1_CCDS1639.1_ex3_2:275162-275185:+_11-10	ACP1	0	0/0	0.0077165	0	-0.01109	0	0.021303	0.9334	0.17531	0.82469	0.35062	0.99998	FALSE
ACP1_CCDS1639.1_ex3_2:275179-275202:+_11-11	ACP1	3.4724	3.2216/6.035	3.4724	4.6283	0.33166	3.9576	9.5863	0.37334	0.5921	0.4079	0.81579	0.99998	TRUE
ACP1_CCDS1640.1_ex2_2:272209-272232:+_11-7	ACP1	15.934	15.437/12.235	15.934	13.836	-0.19084	5.1252	43.99	0.32989	0.37074	0.62926	0.74148	0.99998	FALSE
ACP1_CCDS1640.1_ex2_2:272254-272277:+_11-8	ACP1	5.8568	10.001/5.9524	5.8568	7.9764	0.38861	8.1937	16.169	0.52714	0.67753	0.32247	0.64494	0.99998	TRUE
ACP1_CCDS1640.1_ex2_2:272289-272312:-_11-9	ACP1	7.2303	5.5036/5.8697	7.2303	5.6867	-0.29966	0.066997	19.961	0.44142	0.32945	0.67055	0.65891	0.99998	FALSE
ACP2_CCDS44583.1_ex1_11:47269188-47269211:+_5-1	ACP2	10.448	10.135/12.153	10.448	11.144	0.085107	2.0361	28.844	0.12953	0.53962	0.46038	0.92075	0.99998	TRUE
ACP2_CCDS44583.1_ex1_11:47269221-47269244:+_5-2	ACP2	19.631	23.625/22.569	19.631	23.097	0.22408	0.55757	54.195	0.47091	0.67992	0.32008	0.64016	0.99998	TRUE
ACP2_CCDS44583.1_ex2_11:47269590-47269613:+_5-3	ACP2	9.3678	4.9667/7.6885	9.3678	6.3276	-0.5007	3.704	25.862	0.67309	0.25044	0.74956	0.50089	0.99998	FALSE
ACP2_CCDS44583.1_ex2_11:47269638-47269661:-_5-4	ACP2	0.11575	0/0.082672	0.11575	0.041336	-0.099574	0.0034173	0.31954	1.6499	0.049484	0.95052	0.098969	0.99998	FALSE
ACP2_CCDS44583.1_ex2_11:47269653-47269676:+_5-5	ACP2	13.828	16.31/12.566	13.828	14.438	0.058156	7.0067	38.175	0.098717	0.53344	0.46656	0.93313	0.99998	TRUE
ACP5_CCDS12265.1_ex2_19:11687540-11687563:+_5-1	ACP5	3.4415	2.0806/1.6534	3.4415	1.867	-0.6315	0.091254	9.5011	0.84548	0.19892	0.80108	0.39784	0.99998	FALSE
ACP5_CCDS12265.1_ex2_19:11687589-11687612:+_5-2	ACP5	14.005	22.887/16.204	14.005	19.545	0.45333	22.334	38.665	0.89095	0.81123	0.18877	0.37755	0.99998	TRUE
ACP5_CCDS12265.1_ex2_19:11687607-11687630:-_5-3	ACP5	18.612	18.793/20.751	18.612	19.772	0.082879	1.9163	51.383	0.16178	0.5622	0.4378	0.8756	0.99998	TRUE
ACP5_CCDS12265.1_ex2_19:11687631-11687654:+_5-4	ACP5	4.0434	2.5505/1.8188	4.0434	2.1846	-0.66328	0.26768	11.163	0.84765	0.19832	0.80168	0.39664	0.99998	FALSE
ACP5_CCDS12265.1_ex3_19:11687990-11688013:+_5-5	ACP5	39.809	46.11/47.453	39.809	46.782	0.22756	0.9029	109.9	0.66509	0.74699	0.25301	0.50603	0.99998	TRUE
ACP6_CCDS928.1_ex8_1:147131816-147131839:-_5-1	ACP6	16.652	15.034/21.577	16.652	18.306	0.12919	21.405	45.972	0.2439	0.59349	0.40651	0.81302	0.99998	TRUE
ACP6_CCDS928.1_ex8_1:147131853-147131876:+_5-2	ACP6	12.717	12.215/14.468	12.717	13.341	0.064257	2.5361	35.107	0.10544	0.53457	0.46543	0.93085	0.99998	TRUE
ACP6_CCDS928.1_ex8_1:147131881-147131904:-_5-3	ACP6	0.72535	0.53694/0.082672	0.72535	0.30981	-0.39753	0.10318	2.0025	1.1977	0.11552	0.88448	0.23105	0.99998	FALSE
ACP6_CCDS928.1_ex9_1:147141984-147142007:-_5-4	ACP6	19.908	19.061/26.29	19.908	22.675	0.17931	26.123	54.961	0.37324	0.64422	0.35578	0.71155	0.99998	TRUE
ACP6_CCDS928.1_ex9_1:147142038-147142061:+_5-5	ACP6	19.939	36.042/26.124	19.939	31.083	0.6156	49.182	55.047	1.502	0.93321	0.066789	0.13358	0.99998	TRUE
ACPL2_CCDS3116.1_ex2_3:140998223-140998246:+_5-1	ACPL2	10.649	11.276/15.625	10.649	13.45	0.31093	9.4578	29.398	0.51672	0.68964	0.31036	0.62073	0.99998	TRUE
ACPL2_CCDS3116.1_ex2_3:140998258-140998281:+_5-2	ACPL2	13.704	9.6649/10.665	13.704	10.165	-0.3973	0.49972	37.834	0.60352	0.27308	0.72692	0.54617	0.99998	FALSE
ACPL2_CCDS3116.1_ex3_3:141006155-141006178:+_5-3	ACPL2	4.3521	3.3559/3.1415	4.3521	3.2487	-0.33308	0.022973	12.015	0.51839	0.30209	0.69791	0.60419	0.99998	FALSE
ACPL2_CCDS3116.1_ex3_3:141006214-141006237:-_5-4	ACPL2	3.4338	3.3559/1.2401	3.4338	2.298	-0.42697	2.2383	9.4798	0.64995	0.25786	0.74214	0.51572	0.99998	FALSE
ACPL2_CCDS3116.1_ex4_3:141011223-141011246:+_5-5	ACPL2	13.882	15.773/13.971	13.882	14.872	0.09293	1.622	38.324	0.15994	0.55803	0.44197	0.88395	0.99998	TRUE
ACPP_CCDS3073.1_ex1_3:132047101-132047124:+_5-1	ACPP	16.961	20.941/19.841	16.961	20.391	0.25215	0.60441	46.824	0.50128	0.68987	0.31013	0.62026	0.99998	TRUE
ACPP_CCDS3073.1_ex1_3:132047171-132047194:-_5-2	ACPP	22.331	22.686/38.773	22.331	30.729	0.44354	129.4	61.651	1.0696	0.85727	0.14273	0.28545	0.99998	TRUE
ACPP_CCDS3073.1_ex2_3:132050496-132050519:+_5-3	ACPP	7.0991	11.343/7.8538	7.0991	9.5983	0.388	6.0867	19.599	0.56453	0.69734	0.30266	0.60533	0.99998	TRUE
ACPP_CCDS3073.1_ex4_3:132056325-132056348:-_5-4	ACPP	7.1069	3.6243/6.1177	7.1069	4.871	-0.46553	3.1084	19.62	0.62173	0.26706	0.73294	0.53412	0.99998	FALSE
ACPP_CCDS3073.1_ex5_3:132061418-132061441:+_5-5	ACPP	12.886	10.94/10.995	12.886	10.968	-0.21453	0.0015222	35.576	0.3476	0.36407	0.63593	0.72814	0.99998	FALSE
ACPT_CCDS12802.1_ex2_19:51294085-51294108:-_5-1	ACPT	12.153	8.7253/13.641	12.153	11.183	-0.11056	12.081	33.552	0.1939	0.42313	0.57687	0.84625	0.99998	FALSE
ACPT_CCDS12802.1_ex3_19:51294926-51294949:+_5-2	ACPT	18.319	16.108/10.747	18.319	13.428	-0.42116	14.37	50.573	0.69986	0.24201	0.75799	0.48402	0.99998	FALSE
ACPT_CCDS12802.1_ex3_19:51294965-51294988:-_5-3	ACPT	16.081	19.464/23.231	16.081	21.347	0.38771	7.0938	44.395	0.79038	0.78364	0.21636	0.43272	0.99998	TRUE
ACPT_CCDS12802.1_ex4_19:51295341-51295364:-_5-4	ACPT	17.308	13.088/14.55	17.308	13.819	-0.30502	1.0692	47.782	0.51697	0.30259	0.69741	0.60518	0.99998	FALSE
ACPT_CCDS12802.1_ex5_19:51295518-51295541:+_5-5	ACPT	27.548	25.639/28.439	27.548	27.039	-0.025944	3.9204	76.051	0.059382	0.47632	0.52368	0.95265	0.99998	FALSE
ACR_CCDS14101.1_ex1_22:51177740-51177763:+_5-1	ACR	21.282	13.423/15.294	21.282	14.359	-0.5368	1.7499	58.753	0.91171	0.18096	0.81904	0.36192	0.99998	FALSE
ACR_CCDS14101.1_ex1_22:51177845-51177868:+_5-2	ACR	11.119	8.4568/10.582	11.119	9.5194	-0.20427	2.2582	30.697	0.3257	0.37233	0.62767	0.74465	0.99998	FALSE
ACR_CCDS14101.1_ex2_22:51178286-51178309:-_5-3	ACR	12.508	13.423/13.558	12.508	13.491	0.10129	0.0090653	34.532	0.16719	0.55905	0.44095	0.8819	0.99998	TRUE
ACR_CCDS14101.1_ex3_22:51182519-51182542:+_5-4	ACR	17.586	15.034/11.326	17.586	13.18	-0.39033	6.8758	48.549	0.6455	0.2593	0.7407	0.5186	0.99998	FALSE
ACR_CCDS14101.1_ex3_22:51182537-51182560:-_5-5	ACR	14.522	13.692/10.995	14.522	12.344	-0.2182	3.6359	40.092	0.36276	0.35839	0.64161	0.71678	0.99998	FALSE
ACRBP_CCDS8554.1_ex5_12:6753416-6753439:+_5-1	ACRBP	21.722	23.29/23.148	21.722	23.219	0.092056	0.010041	59.968	0.19333	0.57558	0.42442	0.84884	0.99998	TRUE
ACRBP_CCDS8554.1_ex7_12:6755671-6755694:+_5-2	ACRBP	7.1223	6.5775/3.3069	7.1223	4.9422	-0.45089	5.3486	19.663	0.6065	0.27209	0.72791	0.54419	0.99998	FALSE
ACRBP_CCDS8554.1_ex8_12:6755956-6755979:+_5-3	ACRBP	20.973	32.149/19.262	20.973	25.706	0.2814	83.035	57.901	0.62195	0.73223	0.26777	0.53554	0.99998	TRUE
ACRBP_CCDS8554.1_ex8_12:6756005-6756028:+_5-4	ACRBP	22.069	21.343/27.695	22.069	24.519	0.14562	20.172	60.926	0.3139	0.62231	0.37769	0.75537	0.99998	TRUE
ACRBP_CCDS8554.1_ex8_12:6756023-6756046:+_5-5	ACRBP	12.015	10.806/14.468	12.015	12.637	0.067375	6.7037	33.169	0.10804	0.53441	0.46559	0.93118	0.99998	TRUE
ACRC_CCDS35326.1_ex3_X:70814182-70814205:+_5-1	ACRC	11.505	11.477/15.542	11.505	13.51	0.21448	8.2628	31.763	0.35566	0.63136	0.36864	0.73729	0.99998	TRUE
ACRC_CCDS35326.1_ex5_X:70817866-70817889:+_5-2	ACRC	1.0186	0.26847/0.49603	1.0186	0.38225	-0.54632	0.025892	2.812	1.2245	0.11039	0.88961	0.22077	0.99998	FALSE
ACRC_CCDS35326.1_ex6_X:70824138-70824161:+_5-3	ACRC	1.5356	2.2149/2.8108	1.5356	2.5129	0.47033	0.17758	4.2393	0.47465	0.58876	0.41124	0.82247	0.99998	TRUE
ACRC_CCDS35326.1_ex6_X:70824282-70824305:-_5-4	ACRC	12.578	9.7991/19.262	12.578	14.531	0.19388	44.777	34.724	0.33143	0.62367	0.37633	0.75267	0.99998	TRUE
ACRC_CCDS35326.1_ex6_X:70824339-70824362:-_5-5	ACRC	12.817	10.94/11.243	12.817	11.092	-0.19242	0.045962	35.384	0.31557	0.37617	0.62383	0.75233	0.99998	FALSE
ACRV1_CCDS44759.1_ex2_11:125547769-125547792:-_5-1	ACRV1	21.621	28.391/20.337	21.621	24.364	0.16509	32.429	59.691	0.35497	0.63776	0.36224	0.72447	0.99998	TRUE
ACRV1_CCDS44759.1_ex2_11:125547837-125547860:-_5-2	ACRV1	19.376	18.86/14.468	19.376	16.664	-0.20608	9.6469	53.492	0.37786	0.35277	0.64723	0.70554	0.99998	FALSE
ACRV1_CCDS44759.1_ex2_11:125547853-125547876:+_5-3	ACRV1	7.9865	8.1212/15.542	7.9865	11.832	0.51388	27.536	22.048	0.8189	0.78397	0.21603	0.43206	0.99998	TRUE
ACRV1_CCDS44759.1_ex2_11:125547867-125547890:-_5-4	ACRV1	11.968	13.558/10.003	11.968	11.78	-0.021036	6.3171	33.041	0.057143	0.47722	0.52278	0.95443	0.99998	FALSE
ACRV1_CCDS44759.1_ex2_11:125548122-125548145:-_5-5	ACRV1	13.743	13.826/17.444	13.743	15.635	0.17419	6.5432	37.94	0.30716	0.61571	0.38429	0.76859	0.99998	TRUE
ACSBG1_CCDS10298.1_ex11_15:78486966-78486989:-_5-4	ACSBG1	12.964	15.437/15.625	12.964	15.531	0.2435	0.017656	35.789	0.42915	0.66097	0.33903	0.67807	0.99998	TRUE
ACSBG1_CCDS10298.1_ex11_15:78487033-78487056:-_5-5	ACSBG1	13.303	21.008/15.542	13.303	18.275	0.4304	14.936	36.726	0.82041	0.79107	0.20893	0.41787	0.99998	TRUE
ACSBG1_CCDS10298.1_ex6_15:78474359-78474382:-_5-1	ACSBG1	13.674	15.638/12.566	13.674	14.102	0.041543	4.7195	37.749	0.069771	0.52158	0.47842	0.95684	0.99998	TRUE
ACSBG1_CCDS10298.1_ex8_15:78475037-78475060:+_5-2	ACSBG1	14.275	15.169/28.274	14.275	21.721	0.57282	85.872	39.41	1.186	0.88083	0.11917	0.23834	0.99998	TRUE
ACSBG1_CCDS10298.1_ex9_15:78485904-78485927:+_5-3	ACSBG1	11.598	19.128/14.798	11.598	16.963	0.51188	9.3756	32.018	0.94823	0.82496	0.17504	0.35008	0.99998	TRUE
ACSBG2_CCDS12159.1_ex1_19:6147640-6147663:-_5-1	ACSBG2	10.039	9.2622/7.5231	10.039	8.3927	-0.23302	1.5122	27.715	0.3608	0.35912	0.64088	0.71825	0.99998	FALSE
ACSBG2_CCDS12159.1_ex2_19:6151797-6151820:-_5-2	ACSBG2	33.922	33.29/34.391	33.922	33.841	-0.0033375	0.60624	93.648	0.0086264	0.49656	0.50344	0.99312	0.99998	FALSE
ACSBG2_CCDS12159.1_ex3_19:6156467-6156490:-_5-3	ACSBG2	11.397	8.6582/20.503	11.397	14.58	0.32971	70.145	31.464	0.56748	0.70866	0.29134	0.58268	0.99998	TRUE
ACSBG2_CCDS12159.1_ex3_19:6156555-6156578:-_5-4	ACSBG2	3.9045	2.6176/3.5549	3.9045	3.0862	-0.26334	0.43926	10.779	0.46165	0.32217	0.67783	0.64433	0.99998	FALSE
ACSBG2_CCDS12159.1_ex6_19:6177225-6177248:+_5-5	ACSBG2	11.289	5.168/12.814	11.289	8.9911	-0.29868	29.231	31.166	0.45168	0.32575	0.67425	0.6515	0.99998	FALSE
ACSF2_CCDS11567.1_ex0_17:48503722-48503745:-_5-1	ACSF2	22.007	29.129/28.522	22.007	28.825	0.37445	0.18439	60.756	0.87471	0.80868	0.19132	0.38264	0.99998	TRUE
ACSF2_CCDS11567.1_ex1_17:48538053-48538076:+_5-2	ACSF2	15.634	16.779/18.022	15.634	17.401	0.14568	0.77258	43.16	0.26902	0.6026	0.3974	0.7948	0.99998	TRUE
ACSF2_CCDS11567.1_ex1_17:48538079-48538102:-_5-3	ACSF2	17.84	18.189/16.369	17.84	17.279	-0.043653	1.6559	49.252	0.087425	0.46517	0.53483	0.93033	0.99998	FALSE
ACSF2_CCDS11567.1_ex2_17:48538666-48538689:+_5-4	ACSF2	12.385	8.4568/13.971	12.385	11.214	-0.13205	15.206	34.191	0.22604	0.41058	0.58942	0.82117	0.99998	FALSE
ACSF2_CCDS11567.1_ex5_17:48539929-48539952:+_5-5	ACSF2	18.118	14.162/20.089	18.118	17.125	-0.076929	17.567	50.019	0.14773	0.44128	0.55872	0.88255	0.99998	FALSE
ACSF3_CCDS10974.1_ex0_16:89167261-89167284:-_5-1	ACSF3	17.439	17.853/35.962	17.439	26.908	0.59789	163.97	48.145	1.3646	0.91329	0.086706	0.17341	0.99998	TRUE
ACSF3_CCDS10974.1_ex0_16:89167283-89167306:-_5-2	ACSF3	15.047	17.719/20.007	15.047	18.863	0.30776	2.6164	41.541	0.59202	0.72035	0.27965	0.55931	0.99998	TRUE
ACSF3_CCDS10974.1_ex0_16:89167397-89167420:+_5-3	ACSF3	17.123	17.316/24.223	17.123	20.77	0.2645	23.85	47.271	0.5304	0.70017	0.29983	0.59966	0.99998	TRUE
ACSF3_CCDS10974.1_ex0_16:89167421-89167444:-_5-4	ACSF3	40.249	54.298/49.355	40.249	51.826	0.3569	12.217	111.12	1.0983	0.86396	0.13604	0.27209	0.99998	TRUE
ACSF3_CCDS10974.1_ex2_16:89178512-89178535:+_5-5	ACSF3	12.061	11.813/7.5231	12.061	9.6679	-0.29197	9.2002	33.296	0.44859	0.32686	0.67314	0.65373	0.99998	FALSE
ACSL1_CCDS3839.1_ex14_4:185697690-185697713:-_5-1	ACSL1	7.8322	7.1816/6.6137	7.8322	6.8976	-0.16135	0.16122	21.622	0.27314	0.39237	0.60763	0.78474	0.99998	FALSE
ACSL1_CCDS3839.1_ex17_4:185705095-185705118:-_5-2	ACSL1	5.6253	4.8996/4.9603	5.6253	4.9299	-0.15997	0.0018435	15.53	0.29866	0.3826	0.6174	0.7652	0.99998	FALSE
ACSL1_CCDS3839.1_ex17_4:185705115-185705138:+_5-3	ACSL1	4.3521	3.9599/5.1256	4.3521	4.5428	0.050512	0.67944	12.015	0.055018	0.46607	0.53393	0.93214	0.99998	TRUE
ACSL1_CCDS3839.1_ex18_4:185709784-185709807:-_5-4	ACSL1	3.3875	4.6311/2.3148	3.3875	3.473	0.027822	2.6826	9.352	0.027937	0.43551	0.56449	0.87101	0.99998	TRUE
ACSL1_CCDS3839.1_ex19_4:185724524-185724547:+_5-5	ACSL1	14.353	13.491/17.444	14.353	15.467	0.10111	7.8135	39.623	0.17706	0.56536	0.43464	0.86928	0.99998	TRUE
ACSL3_CCDS2455.1_ex0_2:223773718-223773741:+_5-1	ACSL3	2.7471	0.67117/0.74404	2.7471	0.70761	-1.1338	0.002655	7.5838	1.3818	0.083522	0.91648	0.16704	0.99998	FALSE
ACSL3_CCDS2455.1_ex2_2:223782768-223782791:+_5-2	ACSL3	9.0205	3.8257/5.4563	9.0205	4.641	-0.82893	1.3295	24.903	0.99276	0.16041	0.83959	0.32083	0.99998	FALSE
ACSL3_CCDS2455.1_ex3_2:223783804-223783827:-_5-3	ACSL3	26.915	29.599/27.943	26.915	28.771	0.092863	1.3708	74.304	0.2153	0.58486	0.41514	0.83028	0.99998	TRUE
ACSL3_CCDS2455.1_ex3_2:223783835-223783858:-_5-4	ACSL3	18.365	7.7856/7.1098	18.365	7.4477	-1.1968	0.2284	50.701	1.5723	0.057942	0.94206	0.11588	0.99998	FALSE
ACSL3_CCDS2455.1_ex5_2:223787495-223787518:+_5-5	ACSL3	25.055	18.122/18.27	25.055	18.196	-0.44077	0.011057	69.171	0.82838	0.20373	0.79627	0.40746	0.99998	FALSE
ACSL4_CCDS14548.1_ex11_X:108924515-108924538:+_5-4	ACSL4	3.2949	2.9532/3.7202	3.2949	3.3367	0.013963	0.29419	9.0963	0.01385	0.42682	0.57318	0.85364	0.99998	TRUE
ACSL4_CCDS14548.1_ex13_X:108926408-108926431:+_5-5	ACSL4	14.067	12.685/18.353	14.067	15.519	0.13274	16.063	38.835	0.23301	0.58717	0.41283	0.82566	0.99998	TRUE
ACSL4_CCDS14548.1_ex9_X:108921497-108921520:+_5-1	ACSL4	6.1886	5.4365/4.4643	6.1886	4.9504	-0.27273	0.47263	17.085	0.41854	0.33778	0.66222	0.67555	0.99998	FALSE
ACSL4_CCDS14548.1_ex9_X:108921520-108921543:-_5-2	ACSL4	7.9711	6.6446/5.4563	7.9711	6.0505	-0.34756	0.70603	22.006	0.49492	0.31033	0.68967	0.62066	0.99998	FALSE
ACSL4_CCDS14548.1_ex9_X:108921562-108921585:-_5-3	ACSL4	8.7119	4.9667/8.1018	8.7119	6.5343	-0.36628	4.9145	24.051	0.51835	0.30211	0.69789	0.60421	0.99998	FALSE
ACSL5_CCDS7572.1_ex3_10:114164311-114164334:+_5-1	ACSL5	2.3921	3.423/1.1574	2.3921	2.2902	-0.044005	2.5664	6.6039	0.32118	0.37404	0.62596	0.74807	0.99998	FALSE
ACSL5_CCDS7572.1_ex4_10:114164490-114164513:-_5-2	ACSL5	2.3227	0.80541/1.8188	2.3227	1.3121	-0.52314	0.51345	6.4122	0.83593	0.2016	0.7984	0.40319	0.99998	FALSE
ACSL5_CCDS7572.1_ex4_10:114164535-114164558:+_5-3	ACSL5	13.658	11.611/11.574	13.658	11.593	-0.21912	0.00069554	37.706	0.35863	0.35994	0.64006	0.71987	0.99998	FALSE
ACSL5_CCDS7572.1_ex4_10:114164558-114164581:-_5-4	ACSL5	3.457	6.5775/5.4563	3.457	6.0169	0.65477	0.62853	9.5437	0.82865	0.7655	0.2345	0.46901	0.99998	TRUE
ACSL5_CCDS7572.1_ex6_10:114169361-114169384:-_5-5	ACSL5	4.5527	4.027/7.0271	4.5527	5.5271	0.23324	4.5001	12.569	0.27484	0.56498	0.43502	0.87005	0.99998	TRUE
ACSL6_CCDS34228.1_ex12_5:131321098-131321121:-_5-1	ACSL6	14.453	16.914/20.999	14.453	18.956	0.36895	8.3436	39.9	0.7129	0.75938	0.24062	0.48123	0.99998	TRUE
ACSL6_CCDS34228.1_ex15_5:131324506-131324529:+_5-2	ACSL6	12.724	14.967/26.868	12.724	20.918	0.67535	70.818	35.128	1.3824	0.91523	0.084775	0.16955	0.99998	TRUE
ACSL6_CCDS34228.1_ex15_5:131324540-131324563:+_5-3	ACSL6	15.178	13.222/15.956	15.178	14.589	-0.053539	3.736	41.903	0.10403	0.45857	0.54143	0.91715	0.99998	FALSE
ACSL6_CCDS34228.1_ex18_5:131326584-131326607:+_5-4	ACSL6	9.7459	12.752/11.491	9.7459	12.122	0.28819	0.79502	26.906	0.45806	0.66649	0.33351	0.66701	0.99998	TRUE
ACSL6_CCDS34228.1_ex18_5:131326622-131326645:-_5-5	ACSL6	21.02	27.183/26.124	21.02	26.653	0.32867	0.56005	58.029	0.73957	0.76955	0.23045	0.4609	0.99998	TRUE
ACSM1_CCDS10587.1_ex10_16:20693569-20693592:+_5-2	ACSM1	11.328	8.5239/10.665	11.328	9.5943	-0.21862	2.2913	31.273	0.34595	0.36469	0.63531	0.72938	0.99998	FALSE
ACSM1_CCDS10587.1_ex11_16:20696611-20696634:+_5-3	ACSM1	0.25464	0.067117/0	0.25464	0.033559	-0.27966	0.0022524	0.703	1.964	0.024764	0.97524	0.049528	0.99998	FALSE
ACSM1_CCDS10587.1_ex12_16:20702333-20702356:-_5-4	ACSM1	1.906	2.7518/1.9841	1.906	2.368	0.21286	0.29468	5.2618	0.20141	0.47278	0.52722	0.94555	0.99998	TRUE
ACSM1_CCDS10587.1_ex12_16:20702368-20702391:-_5-5	ACSM1	7.4155	4.027/8.0191	7.4155	6.0231	-0.26094	7.9684	20.472	0.39603	0.34604	0.65396	0.69208	0.99998	FALSE
ACSM1_CCDS10587.1_ex8_16:20681243-20681266:+_5-1	ACSM1	22.27	33.559/32.986	22.27	33.272	0.55859	0.16403	61.48	1.4032	0.91955	0.080455	0.16091	0.99998	TRUE
ACSM2A_CCDS32401.1_ex1_16:20476966-20476989:-_5-1	ACSM2A	46.059	48.325/52.744	46.059	50.535	0.13105	9.7678	127.16	0.39685	0.65425	0.34575	0.69149	0.99998	TRUE
ACSM2A_CCDS32401.1_ex4_16:20482925-20482948:+_5-2	ACSM2A	12.076	13.021/19.51	12.076	16.266	0.40096	21.058	33.339	0.72556	0.7616	0.2384	0.4768	0.99998	TRUE
ACSM2A_CCDS32401.1_ex5_16:20486723-20486746:-_5-3	ACSM2A	8.3338	10.873/16.534	8.3338	13.704	0.65565	16.025	23.007	1.1195	0.8629	0.1371	0.2742	0.99998	TRUE
ACSM2A_CCDS32401.1_ex6_16:20486989-20487012:+_5-4	ACSM2A	12.686	11.813/11.326	12.686	11.569	-0.12278	0.11842	35.022	0.21262	0.41581	0.58419	0.83163	0.99998	FALSE
ACSM2A_CCDS32401.1_ex6_16:20487075-20487098:-_5-5	ACSM2A	19.831	22.686/25.546	19.831	24.116	0.26983	4.0893	54.748	0.57903	0.71768	0.28232	0.56465	0.99998	TRUE
ACSM2B_CCDS10586.1_ex12_16:20576034-20576057:+_5-5	ACSM2B	28.697	23.961/23.644	28.697	23.803	-0.25985	0.050199	79.225	0.55125	0.29073	0.70927	0.58146	0.99998	FALSE
ACSM2B_CCDS10586.1_ex6_16:20559471-20559494:-_5-1	ACSM2B	22.27	32.888/32.573	22.27	32.73	0.53558	0.049596	61.48	1.3341	0.9087	0.091295	0.18259	0.99998	TRUE
ACSM2B_CCDS10586.1_ex9_16:20565123-20565146:-_5-2	ACSM2B	16.444	20.337/22.321	16.444	21.329	0.35621	1.9696	45.396	0.72506	0.76406	0.23594	0.47188	0.99998	TRUE
ACSM2B_CCDS10586.1_ex9_16:20565170-20565193:-_5-3	ACSM2B	10.896	9.9334/9.6726	10.896	9.803	-0.139	0.03401	30.08	0.23496	0.40712	0.59288	0.81424	0.99998	FALSE
ACSM3_CCDS10589.1_ex0_16:20781478-20781501:+_5-1	ACSM3	1.1189	0.73829/1.5708	1.1189	1.1545	0.024065	0.3465	3.0889	0.020279	0.33329	0.66671	0.66657	0.99998	TRUE
ACSM3_CCDS10589.1_ex0_16:20781491-20781514:+_5-2	ACSM3	3.7579	3.0203/7.1924	3.7579	5.1064	0.35998	8.7034	10.375	0.41865	0.61548	0.38452	0.76904	0.99998	TRUE
ACSM3_CCDS10589.1_ex0_16:20781547-20781570:-_5-3	ACSM3	19.222	22.283/27.53	19.222	24.906	0.3574	13.764	53.066	0.78036	0.7815	0.2185	0.437	0.99998	TRUE
ACSM3_CCDS10589.1_ex1_16:20787219-20787242:+_5-4	ACSM3	10.209	13.491/8.9285	10.209	11.21	0.12337	10.406	28.184	0.1885	0.56285	0.43715	0.8743	0.99998	TRUE
ACSM3_CCDS10589.1_ex3_16:20792100-20792123:-_5-5	ACSM3	11.204	12.484/9.5072	11.204	10.996	-0.02489	4.4301	30.932	0.066577	0.47346	0.52654	0.94692	0.99998	FALSE
ACSM4_CCDS44825.1_ex0_12:7457042-7457065:+_5-1	ACSM4	8.0483	12.618/9.1765	8.0483	10.897	0.39492	5.9221	22.219	0.60442	0.7147	0.2853	0.5706	0.99998	TRUE
ACSM4_CCDS44825.1_ex1_12:7459317-7459340:+_5-2	ACSM4	7.9634	5.9735/3.4722	7.9634	4.7228	-0.64731	3.1281	21.985	0.80854	0.20939	0.79061	0.41878	0.99998	FALSE
ACSM4_CCDS44825.1_ex2_12:7463237-7463260:-_5-3	ACSM4	22.231	24.431/31.167	22.231	27.799	0.30996	22.69	61.374	0.71072	0.76083	0.23917	0.47834	0.99998	TRUE
ACSM4_CCDS44825.1_ex2_12:7463270-7463293:+_5-4	ACSM4	3.0711	2.0135/0.82672	3.0711	1.4201	-0.75036	0.70426	8.4786	0.98059	0.1634	0.8366	0.32679	0.99998	FALSE
ACSM4_CCDS44825.1_ex3_12:7469854-7469877:+_5-5	ACSM4	3.8119	2.0806/4.0509	3.8119	3.0658	-0.24308	1.941	10.524	0.44414	0.32847	0.67153	0.65694	0.99998	FALSE
ACSM5_CCDS10585.1_ex2_16:20430545-20430568:-_5-1	ACSM5	18.597	12.148/16.286	18.597	14.217	-0.3649	8.5617	51.34	0.62169	0.26707	0.73293	0.53414	0.99998	FALSE
ACSM5_CCDS10585.1_ex2_16:20430751-20430774:-_5-2	ACSM5	13.419	8.0541/21.66	13.419	14.857	0.13716	92.56	37.046	0.23628	0.58773	0.41227	0.82454	0.99998	TRUE
ACSM5_CCDS10585.1_ex3_16:20432639-20432662:+_5-3	ACSM5	10.842	13.021/8.1018	10.842	10.561	-0.034562	12.098	29.931	0.083055	0.4669	0.5331	0.93381	0.99998	FALSE
ACSM5_CCDS10585.1_ex3_16:20432713-20432736:-_5-4	ACSM5	34.801	24.431/16.534	34.801	20.483	-0.73684	31.177	96.076	1.4621	0.071855	0.92815	0.14371	0.99998	FALSE
ACSM5_CCDS10585.1_ex4_16:20435268-20435291:+_5-5	ACSM5	10.695	12.618/11.078	10.695	11.848	0.13566	1.1859	29.526	0.2122	0.57357	0.42643	0.85286	0.99998	TRUE
ACSS1_CCDS13167.1_ex10_20:25004106-25004129:-_5-3	ACSS1	13.905	12.215/12.318	13.905	12.267	-0.16799	0.0052726	38.388	0.28418	0.38813	0.61187	0.77627	0.99998	FALSE
ACSS1_CCDS13167.1_ex10_20:25004126-25004149:-_5-4	ACSS1	7.184	13.289/16.452	7.184	14.87	0.95546	5.0004	19.833	1.726	0.95545	0.044555	0.089109	0.99998	TRUE
ACSS1_CCDS13167.1_ex10_20:25004262-25004285:-_5-5	ACSS1	10.193	17.719/15.129	10.193	16.424	0.63842	3.3543	28.141	1.1745	0.87653	0.12347	0.24694	0.99998	TRUE
ACSS1_CCDS13167.1_ex9_20:25003627-25003650:-_5-1	ACSS1	7.6624	17.383/11.326	7.6624	14.355	0.82584	18.346	21.154	1.4551	0.92351	0.076487	0.15297	0.99998	TRUE
ACSS1_CCDS13167.1_ex9_20:25003685-25003708:-_5-2	ACSS1	15.973	27.451/20.42	15.973	23.935	0.55495	24.719	44.097	1.1991	0.88381	0.11619	0.23238	0.99998	TRUE
ACSS2_CCDS13243.1_ex0_20:33464544-33464567:-_5-1	ACSS2	9.3755	6.7789/6.2004	9.3755	6.4896	-0.47022	0.16733	25.883	0.63986	0.26113	0.73887	0.52226	0.99998	FALSE
ACSS2_CCDS13243.1_ex1_20:33470643-33470666:-_5-2	ACSS2	11.274	7.5843/7.9365	11.274	7.7604	-0.48651	0.062023	31.124	0.68033	0.24815	0.75185	0.49629	0.99998	FALSE
ACSS2_CCDS13243.1_ex2_20:33500967-33500990:+_5-3	ACSS2	5.1469	5.6379/7.5231	5.1469	6.5805	0.30244	1.7771	14.209	0.38032	0.61501	0.38499	0.76997	0.99998	TRUE
ACSS2_CCDS13243.1_ex3_20:33501219-33501242:-_5-4	ACSS2	8.2026	13.625/5.787	8.2026	9.7059	0.2183	30.716	22.645	0.31592	0.60733	0.39267	0.78535	0.99998	TRUE
ACSS2_CCDS13243.1_ex6_20:33502196-33502219:-_5-5	ACSS2	12.423	23.29/19.759	12.423	21.524	0.74671	6.2349	34.298	1.554	0.93887	0.061133	0.12227	0.99998	TRUE
ACSS3_CCDS9022.1_ex0_12:81471997-81472020:-_5-1	ACSS3	11.15	9.4636/14.385	11.15	11.924	0.089088	12.11	30.783	0.13949	0.54536	0.45464	0.90927	0.99998	TRUE
ACSS3_CCDS9022.1_ex0_12:81472101-81472124:+_5-2	ACSS3	12.871	9.8663/22.652	12.871	16.259	0.31528	81.738	35.533	0.56838	0.71065	0.28935	0.5787	0.99998	TRUE
ACSS3_CCDS9022.1_ex4_12:81537004-81537027:+_5-3	ACSS3	6.6439	6.0406/6.283	6.6439	6.1618	-0.093979	0.029396	18.342	0.20148	0.42016	0.57984	0.84032	0.99998	FALSE
ACSS3_CCDS9022.1_ex5_12:81545644-81545667:+_5-4	ACSS3	12.215	13.692/10.334	12.215	12.013	-0.022243	5.6381	33.722	0.058069	0.47685	0.52315	0.95369	0.99998	FALSE
ACSS3_CCDS9022.1_ex5_12:81545676-81545699:+_5-5	ACSS3	7.9865	11.544/9.5899	7.9865	10.567	0.36419	1.9096	22.048	0.54956	0.69513	0.30487	0.60974	0.99998	TRUE
ACTA1_CCDS1578.1_ex3_1:229568058-229568081:+_5-1	ACTA1	11.459	19.934/10.417	11.459	15.175	0.37661	45.289	31.635	0.66074	0.7402	0.2598	0.51959	0.99998	TRUE
ACTA1_CCDS1578.1_ex3_1:229568166-229568189:-_5-2	ACTA1	15.495	21.008/14.22	15.495	17.614	0.17436	23.04	42.776	0.32399	0.62367	0.37633	0.75266	0.99998	TRUE
ACTA1_CCDS1578.1_ex4_1:229568297-229568320:+_5-3	ACTA1	16.629	19.665/14.716	16.629	17.19	0.045237	12.251	45.908	0.082876	0.52971	0.47029	0.94059	0.99998	TRUE
ACTA1_CCDS1578.1_ex5_1:229568755-229568778:+_5-4	ACTA1	15.147	15.504/18.518	15.147	17.011	0.1576	4.543	41.818	0.28823	0.60968	0.39032	0.78065	0.99998	TRUE
ACTA1_CCDS1578.1_ex5_1:229568772-229568795:-_5-5	ACTA1	22.108	20.739/20.503	22.108	20.621	-0.095941	0.028023	61.033	0.19373	0.42319	0.57681	0.84639	0.99998	FALSE
ACTA2_CCDS7392.1_ex3_10:90700977-90701000:+_5-1	ACTA2	8.735	6.7117/4.795	8.735	5.7533	-0.52758	1.837	24.115	0.69544	0.24339	0.75661	0.48678	0.99998	FALSE
ACTA2_CCDS7392.1_ex4_10:90701536-90701559:+_5-2	ACTA2	25.788	32.552/26.868	25.788	29.71	0.19711	16.152	71.194	0.46479	0.6786	0.3214	0.6428	0.99998	TRUE
ACTA2_CCDS7392.1_ex4_10:90701574-90701597:-_5-3	ACTA2	11.528	8.3226/12.07	11.528	10.196	-0.16218	7.0218	31.827	0.26826	0.39425	0.60575	0.7885	0.99998	FALSE
ACTA2_CCDS7392.1_ex5_10:90703658-90703681:-_5-4	ACTA2	15.186	18.524/11.491	15.186	15.008	-0.015961	24.732	41.924	0.039801	0.48413	0.51587	0.96825	0.99998	FALSE
ACTA2_CCDS7392.1_ex7_10:90708561-90708584:+_5-5	ACTA2	8.9819	12.618/6.7791	8.9819	9.6986	0.10003	17.047	24.797	0.14391	0.54085	0.45915	0.91829	0.99998	TRUE
ACTB_CCDS5341.1_ex2_7:5568239-5568262:-_5-1	ACTB	14.067	11.678/15.294	14.067	13.486	-0.056707	6.537	38.835	0.10962	0.45636	0.54364	0.91271	0.99998	FALSE
ACTB_CCDS5341.1_ex3_7:5568790-5568813:-_5-3	ACTB	7.8785	4.2284/4.7123	7.8785	4.4703	-0.69868	0.11707	21.75	0.85671	0.1958	0.8042	0.3916	0.99998	FALSE
ACTB_CCDS5341.1_ex3_7:5569017-5569040:-_5-4	ACTB	14.376	7.7185/8.6805	14.376	8.1995	-0.74103	0.46273	39.687	1.0197	0.15393	0.84607	0.30786	0.99998	FALSE
ACTB_CCDS5341.1_ex4_7:5569171-5569194:+_5-5	ACTB	13.905	5.7721/4.6296	13.905	5.2009	-1.2653	0.65264	38.388	1.4873	0.068474	0.93153	0.13695	0.99998	FALSE
ACTBL2_CCDS34163.1_ex0_5:56777817-56777840:-_5-1	ACTBL2	17.617	20.135/19.097	17.617	19.616	0.14718	0.53883	48.635	0.28672	0.61059	0.38941	0.77882	0.99998	TRUE
ACTBL2_CCDS34163.1_ex0_5:56777996-56778019:-_5-2	ACTBL2	15.88	15.84/20.999	15.88	18.419	0.20213	13.307	43.841	0.38341	0.64638	0.35362	0.70724	0.99998	TRUE
ACTBL2_CCDS34163.1_ex0_5:56778082-56778105:-_5-3	ACTBL2	18.944	19.867/23.065	18.944	21.466	0.1718	5.1155	52.299	0.34876	0.63476	0.36524	0.73048	0.99998	TRUE
ACTBL2_CCDS34163.1_ex0_5:56778305-56778328:-_5-4	ACTBL2	11.366	17.182/9.2592	11.366	13.221	0.20157	31.386	31.379	0.33103	0.62166	0.37834	0.75669	0.99998	TRUE
ACTBL2_CCDS34163.1_ex0_5:56778407-56778430:-_5-5	ACTBL2	16.189	15.773/19.593	16.189	17.683	0.12022	7.2984	44.693	0.22344	0.5852	0.4148	0.8296	0.99998	TRUE
ACTC1_CCDS10041.1_ex3_15:35084707-35084730:+_5-1	ACTC1	6.7596	6.6446/1.5708	6.7596	4.1077	-0.60331	12.872	18.661	0.75875	0.224	0.776	0.448	0.99998	FALSE
ACTC1_CCDS10041.1_ex4_15:35085662-35085685:+_5-2	ACTC1	11.335	10.336/19.428	11.335	14.882	0.36458	41.33	31.294	0.63397	0.73121	0.26879	0.53759	0.99998	TRUE
ACTC1_CCDS10041.1_ex4_15:35085716-35085739:+_5-3	ACTC1	11.729	13.893/7.5231	11.729	10.708	-0.1206	20.29	32.38	0.20862	0.41737	0.58263	0.83474	0.99998	FALSE
ACTC1_CCDS10041.1_ex4_15:35085757-35085780:-_5-4	ACTC1	4.4987	4.4298/1.4881	4.4987	2.9589	-0.47398	4.3267	12.42	0.65563	0.25603	0.74397	0.51206	0.99998	FALSE
ACTC1_CCDS10041.1_ex5_15:35086873-35086896:+_5-5	ACTC1	23.929	31.411/33.73	23.929	32.57	0.42939	2.689	66.06	1.0632	0.85593	0.14407	0.28814	0.99998	TRUE
ACTG1_CCDS11782.1_ex2_17:79478503-79478526:+_5-1	ACTG1	4.028	1.0068/1.1574	4.028	1.0821	-1.272	0.011346	11.12	1.375	0.084567	0.91543	0.16913	0.99998	FALSE
ACTG1_CCDS11782.1_ex2_17:79478571-79478594:+_5-2	ACTG1	9.144	3.5572/4.3816	9.144	3.9694	-1.0295	0.33979	25.244	1.1684	0.12131	0.87869	0.24263	0.99998	FALSE
ACTG1_CCDS11782.1_ex3_17:79478996-79479019:-_5-3	ACTG1	19.445	10.135/15.46	19.445	12.797	-0.56741	14.177	53.683	0.91981	0.17884	0.82116	0.35767	0.99998	FALSE
ACTG1_CCDS11782.1_ex3_17:79479158-79479181:-_5-4	ACTG1	22.262	11.343/14.137	22.262	12.74	-0.75961	3.9032	61.459	1.2252	0.11025	0.88975	0.22049	0.99998	FALSE
ACTG1_CCDS11782.1_ex4_17:79479272-79479295:-_5-5	ACTG1	19.044	10.672/12.318	19.044	11.495	-0.68185	1.3553	52.576	1.0572	0.14521	0.85479	0.29043	0.99998	FALSE
ACTG2_CCDS1930.1_ex0_2:74128535-74128558:-_6-1	ACTG2	10.078	15.638/18.601	10.078	17.12	0.70991	4.3889	27.822	1.3351	0.90645	0.093546	0.18709	0.99998	TRUE
ACTG2_CCDS1930.1_ex1_2:74129505-74129528:+_6-2	ACTG2	7.8862	8.9266/9.6726	7.8862	9.2996	0.21295	0.27822	21.772	0.30291	0.60086	0.39914	0.79828	0.99998	TRUE
ACTG2_CCDS1930.1_ex3_2:74136248-74136271:-_6-3	ACTG2	25.649	28.928/31.333	25.649	30.13	0.2242	2.8918	70.811	0.53246	0.70245	0.29755	0.59509	0.99998	TRUE
ACTG2_CCDS1930.1_ex4_2:74140613-74140636:+_6-4	ACTG2	12.886	15.101/16.369	12.886	15.735	0.26921	0.80334	35.576	0.47761	0.6786	0.3214	0.64281	0.99998	TRUE
ACTG2_CCDS1930.1_ex4_2:74140699-74140722:+_6-5	ACTG2	20.317	19.8/19.841	20.317	19.82	-0.034033	0.00086247	56.091	0.070787	0.47178	0.52822	0.94357	0.99998	FALSE
ACTG2_CCDS1930.1_ex6_2:74143703-74143726:+_6-6	ACTG2	19.06	17.182/19.428	19.06	18.305	-0.055325	2.5217	52.618	0.10993	0.45623	0.54377	0.91246	0.99998	FALSE
ACTL10_CCDS33463.1_ex0_20:32255394-32255417:+_5-1	ACTL10	13.018	16.779/15.873	13.018	16.326	0.30571	0.4108	35.938	0.55189	0.70508	0.29492	0.58984	0.99998	TRUE
ACTL10_CCDS33463.1_ex0_20:32255451-32255474:+_5-2	ACTL10	23.35	21.343/21.164	23.35	21.254	-0.12988	0.016096	64.463	0.26395	0.39591	0.60409	0.79182	0.99998	FALSE
ACTL10_CCDS33463.1_ex0_20:32255491-32255514:+_5-3	ACTL10	25.958	28.324/31.994	25.958	30.159	0.20892	6.7357	71.663	0.49621	0.68979	0.31021	0.62042	0.99998	TRUE
ACTL10_CCDS33463.1_ex0_20:32255605-32255628:+_5-4	ACTL10	16.027	15.705/20.172	16.027	17.939	0.15351	9.9743	44.246	0.28738	0.60997	0.39003	0.78005	0.99998	TRUE
ACTL10_CCDS33463.1_ex0_20:32255758-32255781:+_5-5	ACTL10	17.987	18.927/24.388	17.987	21.658	0.25498	14.911	49.657	0.52089	0.69716	0.30284	0.60568	0.99998	TRUE
ACTL6A_CCDS3231.1_ex2_3:179287976-179287999:+_5-1	ACTL6A	7.8862	4.6311/4.0509	7.8862	4.341	-0.73446	0.16831	21.772	0.89019	0.18668	0.81332	0.37336	0.99998	FALSE
ACTL6A_CCDS3231.1_ex5_3:179294023-179294046:+_5-2	ACTL6A	16.822	5.705/5.7043	16.822	5.7047	-1.4104	2.07E-07	46.44	1.6962	0.044928	0.95507	0.089856	0.99998	FALSE
ACTL6A_CCDS3231.1_ex5_3:179294057-179294080:-_5-3	ACTL6A	11.343	2.9532/4.7123	11.343	3.8327	-1.3528	1.5472	31.315	1.4762	0.069941	0.93006	0.13988	0.99998	FALSE
ACTL6A_CCDS3231.1_ex5_3:179294077-179294100:+_5-4	ACTL6A	4.1437	1.0068/1.5708	4.1437	1.2888	-1.1682	0.15905	11.44	1.2811	0.10008	0.89992	0.20016	0.99998	FALSE
ACTL6A_CCDS3231.1_ex6_3:179294421-179294444:-_5-5	ACTL6A	3.9277	1.2081/1.8188	3.9277	1.5134	-0.97124	0.18645	10.843	1.1243	0.13044	0.86956	0.26089	0.99998	FALSE
ACTL6B_CCDS5702.1_ex10_7:100252724-100252747:+_5-4	ACTL6B	17.2	15.638/13.558	17.2	14.598	-0.22255	2.1637	47.484	0.38859	0.34879	0.65121	0.69758	0.99998	FALSE
ACTL6B_CCDS5702.1_ex11_7:100253073-100253096:-_5-5	ACTL6B	15.001	16.779/18.105	15.001	17.442	0.20487	0.87876	41.413	0.37938	0.64429	0.35571	0.71143	0.99998	TRUE
ACTL6B_CCDS5702.1_ex7_7:100246234-100246257:-_5-1	ACTL6B	21.83	27.183/27.86	21.83	27.521	0.32113	0.22968	60.266	0.73316	0.7677	0.2323	0.4646	0.99998	TRUE
ACTL6B_CCDS5702.1_ex8_7:100246350-100246373:-_5-2	ACTL6B	21.02	26.042/44.147	21.02	35.094	0.71297	163.9	58.029	1.8476	0.96758	0.032423	0.064847	0.99998	TRUE
ACTL6B_CCDS5702.1_ex8_7:100246430-100246453:-_5-3	ACTL6B	11.351	11.947/13.641	11.351	12.794	0.15941	1.4347	31.337	0.25777	0.59304	0.40696	0.81392	0.99998	TRUE
ACTL7A_CCDS6772.1_ex0_9:111624700-111624723:+_5-1	ACTL7A	11.737	13.625/12.483	11.737	13.054	0.142	0.65144	32.402	0.23144	0.58334	0.41666	0.83332	0.99998	TRUE
ACTL7A_CCDS6772.1_ex0_9:111624723-111624746:-_5-2	ACTL7A	15.649	19.397/18.684	15.649	19.04	0.26748	0.2543	43.202	0.51597	0.69442	0.30558	0.61115	0.99998	TRUE
ACTL7A_CCDS6772.1_ex0_9:111624877-111624900:+_5-3	ACTL7A	15.765	11.678/15.129	15.765	13.404	-0.21899	5.9529	43.522	0.37247	0.35477	0.64523	0.70954	0.99998	FALSE
ACTL7A_CCDS6772.1_ex0_9:111624973-111624996:+_5-4	ACTL7A	10.34	12.081/9.9206	10.34	11.001	0.081712	2.334	28.546	0.12368	0.53696	0.46304	0.92608	0.99998	TRUE
ACTL7A_CCDS6772.1_ex0_9:111625001-111625024:-_5-5	ACTL7A	14.067	13.625/10.251	14.067	11.938	-0.21978	5.6905	38.835	0.36216	0.35862	0.64138	0.71724	0.99998	FALSE
ACTL7B_CCDS6771.1_ex0_9:111617668-111617691:+_5-1	ACTL7B	18.481	20.001/34.226	18.481	27.114	0.5292	101.18	51.02	1.2086	0.88603	0.11397	0.22793	0.99998	TRUE
ACTL7B_CCDS6771.1_ex0_9:111617857-111617880:-_5-2	ACTL7B	10.348	11.947/8.1845	10.348	10.066	-0.036313	7.0779	28.567	0.088322	0.46481	0.53519	0.92962	0.99998	FALSE
ACTL7B_CCDS6771.1_ex0_9:111617928-111617951:+_5-3	ACTL7B	22.347	18.524/25.215	22.347	21.87	-0.029794	22.381	61.693	0.063686	0.47461	0.52539	0.94922	0.99998	FALSE
ACTL7B_CCDS6771.1_ex0_9:111618010-111618033:-_5-4	ACTL7B	14.283	15.37/9.8379	14.283	12.604	-0.16792	15.301	39.432	0.28571	0.38755	0.61245	0.7751	0.99998	FALSE
ACTL7B_CCDS6771.1_ex0_9:111618081-111618104:+_5-5	ACTL7B	12.678	10.739/11.739	12.678	11.239	-0.16038	0.50057	35.001	0.26844	0.39418	0.60582	0.78836	0.99998	FALSE
ACTL8_CCDS183.1_ex0_1:18149598-18149621:+_5-1	ACTL8	16.992	15.84/18.105	16.992	16.972	-0.0015423	2.5659	46.909	0.011092	0.49557	0.50443	0.99115	0.99998	FALSE
ACTL8_CCDS183.1_ex0_1:18149631-18149654:-_5-2	ACTL8	11.914	14.9/30.588	11.914	22.744	0.87862	123.06	32.892	1.8884	0.96994	0.030055	0.06011	0.99998	TRUE
ACTL8_CCDS183.1_ex0_1:18149689-18149712:+_5-3	ACTL8	16.752	17.182/15.708	16.752	16.445	-0.025215	1.087	46.249	0.054237	0.47837	0.52163	0.95675	0.99998	FALSE
ACTL8_CCDS183.1_ex0_1:18149791-18149814:-_5-4	ACTL8	10.263	12.685/12.731	10.263	12.708	0.28348	0.0010684	28.333	0.45942	0.6681	0.3319	0.6638	0.99998	TRUE
ACTL8_CCDS183.1_ex1_1:18152415-18152438:-_5-5	ACTL8	27.81	28.525/30.175	27.81	29.35	0.075124	1.3616	76.776	0.17575	0.56943	0.43057	0.86114	0.99998	TRUE
ACTL9_CCDS12207.1_ex0_19:8808473-8808496:-_5-1	ACTL9	18.165	15.437/22.156	18.165	18.797	0.046807	22.572	50.147	0.089244	0.53315	0.46685	0.9337	0.99998	TRUE
ACTL9_CCDS12207.1_ex0_19:8808508-8808531:+_5-2	ACTL9	19.384	22.417/28.191	19.384	25.304	0.36787	16.668	53.513	0.80932	0.78999	0.21001	0.42002	0.99998	TRUE
ACTL9_CCDS12207.1_ex0_19:8808690-8808713:+_5-3	ACTL9	20.279	25.236/16.121	20.279	20.679	0.02685	41.543	55.984	0.053424	0.51969	0.48031	0.96062	0.99998	TRUE
ACTL9_CCDS12207.1_ex0_19:8808750-8808773:-_5-4	ACTL9	21.552	20.135/13.806	21.552	16.971	-0.32761	20.029	59.499	0.59959	0.27439	0.72561	0.54878	0.99998	FALSE
ACTL9_CCDS12207.1_ex0_19:8808897-8808920:-_5-5	ACTL9	19.337	18.256/27.034	19.337	22.645	0.21738	38.524	53.385	0.45266	0.67327	0.32673	0.65345	0.99998	TRUE
ACTN1_CCDS45129.1_ex13_14:69369255-69369278:-_5-2	ACTN1	22.115	29.33/23.479	22.115	26.405	0.24556	17.121	61.054	0.54893	0.70779	0.29221	0.58441	0.99998	TRUE
ACTN1_CCDS45129.1_ex14_14:69371424-69371447:+_5-3	ACTN1	7.4155	9.0609/8.4325	7.4155	8.7467	0.21186	0.19741	20.472	0.29421	0.59521	0.40479	0.80958	0.99998	TRUE
ACTN1_CCDS45129.1_ex15_14:69376044-69376067:+_5-4	ACTN1	0	0/0	0.0077165	0	-0.01109	0	0.021303	0.9334	0.17531	0.82469	0.35062	0.99998	FALSE
ACTN1_CCDS45129.1_ex18_14:69387714-69387737:+_5-5	ACTN1	29.23	26.78/19.097	29.23	22.939	-0.33664	29.512	80.695	0.70175	0.24142	0.75858	0.48284	0.99998	FALSE
ACTN1_CCDS45129.1_ex9_14:69352260-69352283:+_5-1	ACTN1	16.953	30.002/24.223	16.953	27.112	0.64697	16.697	46.802	1.485	0.93077	0.069232	0.13846	0.99998	TRUE
ACTN2_CCDS1613.1_ex1_1:236881167-236881190:-_5-1	ACTN2	4.3984	7.1816/6.8617	4.3984	7.0217	0.57137	0.051144	12.143	0.75281	0.74817	0.25183	0.50366	0.99998	TRUE
ACTN2_CCDS1613.1_ex10_1:236906313-236906336:+_5-5	ACTN2	13.241	18.256/16.534	13.241	17.395	0.36923	1.482	36.556	0.687	0.7504	0.2496	0.4992	0.99998	TRUE
ACTN2_CCDS1613.1_ex2_1:236882196-236882219:+_5-2	ACTN2	9.6147	9.1951/13.227	9.6147	11.211	0.20215	8.13	26.543	0.30989	0.60957	0.39043	0.78085	0.99998	TRUE
ACTN2_CCDS1613.1_ex5_1:236891034-236891057:+_5-3	ACTN2	3.6267	3.2216/6.2004	3.6267	4.711	0.30375	4.4364	10.012	0.34267	0.58139	0.41861	0.83723	0.99998	TRUE
ACTN2_CCDS1613.1_ex9_1:236902693-236902716:-_5-4	ACTN2	12.616	8.3897/9.4246	12.616	8.9071	-0.45881	0.53549	34.83	0.66609	0.25268	0.74732	0.50536	0.99998	FALSE
ACTN4_CCDS12518.1_ex4_19:39196731-39196754:-_5-1	ACTN4	1.9291	1.7451/0.082672	1.9291	0.91386	-0.61398	1.3818	5.3257	0.99111	0.16082	0.83918	0.32163	0.99998	FALSE
ACTN4_CCDS12518.1_ex5_19:39198802-39198825:-_5-2	ACTN4	12.3	15.974/10.913	12.3	13.443	0.11897	12.808	33.957	0.1962	0.5703	0.4297	0.85941	0.99998	TRUE
ACTN4_CCDS12518.1_ex6_19:39200040-39200063:-_5-3	ACTN4	15.294	31.747/18.766	15.294	25.257	0.68833	84.242	42.222	1.5332	0.9368	0.063201	0.1264	0.99998	TRUE
ACTN4_CCDS12518.1_ex7_19:39200906-39200929:+_5-4	ACTN4	9.4758	8.8595/11.905	9.4758	10.382	0.11971	4.6366	26.16	0.1772	0.55614	0.44386	0.88773	0.99998	TRUE
ACTN4_CCDS12518.1_ex8_19:39205106-39205129:+_5-5	ACTN4	17.802	23.357/18.105	17.802	20.731	0.20888	13.791	49.146	0.41783	0.66008	0.33992	0.67985	0.99998	TRUE
ACTR10_CCDS32090.1_ex2_14:58674653-58674676:-_5-1	ACTR10	3.619	1.4766/0.99206	3.619	1.2343	-1.0477	0.11738	9.9911	1.2082	0.11349	0.88651	0.22698	0.99998	FALSE
ACTR10_CCDS32090.1_ex3_14:58675743-58675766:-_5-2	ACTR10	4.9771	3.1545/2.3975	4.9771	2.776	-0.66259	0.28656	13.74	0.82381	0.20502	0.79498	0.41005	0.99998	FALSE
ACTR10_CCDS32090.1_ex4_14:58678073-58678096:-_5-3	ACTR10	5.116	1.2752/2.3975	5.116	1.8364	-1.1086	0.62972	14.124	1.2021	0.11465	0.88535	0.22931	0.99998	FALSE
ACTR10_CCDS32090.1_ex5_14:58680375-58680398:+_5-4	ACTR10	9.306	2.4162/4.1336	9.306	3.2749	-1.2695	1.4746	25.691	1.3611	0.086744	0.91326	0.17349	0.99998	FALSE
ACTR10_CCDS32090.1_ex7_14:58686404-58686427:+_5-5	ACTR10	6.1037	4.027/3.0588	6.1037	3.5429	-0.64494	0.4687	16.851	0.7981	0.21241	0.78759	0.42481	0.99998	FALSE
ACTR1A_CCDS7536.1_ex5_10:104244013-104244036:-_5-1	ACTR1A	17.732	6.5775/6.9444	17.732	6.761	-1.2712	0.067309	48.954	1.6155	0.053098	0.9469	0.1062	0.99998	FALSE
ACTR1A_CCDS7536.1_ex5_10:104244117-104244140:-_5-2	ACTR1A	15.417	32.753/10.334	15.417	21.544	0.45749	251.31	42.563	0.93901	0.82455	0.17545	0.3509	0.99998	TRUE
ACTR1A_CCDS7536.1_ex6_10:104245456-104245479:+_5-3	ACTR1A	9.661	3.2216/3.7202	9.661	3.4709	-1.2537	0.12429	26.671	1.3574	0.087328	0.91267	0.17466	0.99998	FALSE
ACTR1A_CCDS7536.1_ex7_10:104247962-104247985:-_5-4	ACTR1A	6.9602	2.0806/1.1574	6.9602	1.619	-1.6038	0.42619	19.215	1.5662	0.058652	0.94135	0.1173	0.99998	FALSE
ACTR1A_CCDS7536.1_ex8_10:104248859-104248882:-_5-5	ACTR1A	21.56	10.47/11.243	21.56	10.857	-0.92803	0.29877	59.52	1.4032	0.080285	0.91971	0.16057	0.99998	FALSE
ACTR1B_CCDS2033.1_ex5_2:98275082-98275105:-_5-1	ACTR1B	13.643	10.537/9.0112	13.643	9.7743	-0.44258	1.1647	37.664	0.6605	0.25447	0.74553	0.50894	0.99998	FALSE
ACTR1B_CCDS2033.1_ex6_2:98275418-98275441:-_5-2	ACTR1B	7.3461	11.276/7.3578	7.3461	9.3168	0.30582	7.6752	20.28	0.4376	0.65123	0.34877	0.69754	0.99998	TRUE
ACTR1B_CCDS2033.1_ex7_2:98275840-98275863:-_5-3	ACTR1B	9.3986	11.41/8.7632	9.3986	10.087	0.09242	3.5027	25.947	0.13505	0.53872	0.46128	0.92256	0.99998	TRUE
ACTR1B_CCDS2033.1_ex8_2:98277035-98277058:+_5-4	ACTR1B	14.546	17.115/17.444	14.546	17.279	0.23372	0.05404	40.156	0.43141	0.66326	0.33674	0.67348	0.99998	TRUE
ACTR1B_CCDS2033.1_ex8_2:98277099-98277122:-_5-5	ACTR1B	17.771	14.229/8.6805	17.771	11.455	-0.59181	15.392	49.061	0.91917	0.179	0.821	0.358	0.99998	FALSE
ACTR2_CCDS1881.1_ex2_2:65473698-65473721:+_5-1	ACTR2	0.23149	0/0	0.23149	0	-0.30041	0	0.63909	1.938	0.02631	0.97369	0.05262	0.99998	FALSE
ACTR2_CCDS1881.1_ex2_2:65473721-65473744:+_5-2	ACTR2	1.1729	0.67117/2.3975	1.1729	1.5343	0.22198	1.4901	3.238	0.20085	0.43398	0.56602	0.86795	0.99998	TRUE
ACTR2_CCDS1881.1_ex3_2:65478177-65478200:-_5-3	ACTR2	0.97227	0.46982/0.16534	0.97227	0.31758	-0.58197	0.046354	2.6842	1.3143	0.094371	0.90563	0.18874	0.99998	FALSE
ACTR2_CCDS1881.1_ex3_2:65478215-65478238:+_5-4	ACTR2	12.524	3.0203/3.4722	12.524	3.2462	-1.6712	0.10212	34.575	1.7347	0.041401	0.9586	0.082802	0.99998	FALSE
ACTR2_CCDS1881.1_ex4_2:65480869-65480892:+_5-5	ACTR2	8.8585	2.0806/3.6376	8.8585	2.8591	-1.3531	1.212	24.456	1.4132	0.078799	0.9212	0.1576	0.99998	FALSE
ACTR3_CCDS33277.1_ex3_2:114684946-114684969:+_5-1	ACTR3	2.4693	2.1478/0.74404	2.4693	1.4459	-0.50426	0.98521	6.8169	0.79992	0.21188	0.78812	0.42376	0.99998	FALSE
ACTR3_CCDS33277.1_ex4_2:114688888-114688911:+_5-2	ACTR3	0.67905	0.20135/0.49603	0.67905	0.34869	-0.31608	0.043417	1.8747	1.0928	0.13725	0.86275	0.27449	0.99998	FALSE
ACTR3_CCDS33277.1_ex5_2:114691899-114691922:+_5-3	ACTR3	9.5684	4.027/3.3895	9.5684	3.7083	-1.1665	0.20321	26.416	1.288	0.098879	0.90112	0.19776	0.99998	FALSE
ACTR3_CCDS33277.1_ex5_2:114691957-114691980:-_5-4	ACTR3	0.99542	0.26847/0.16534	0.99542	0.21691	-0.71348	0.0053176	2.7481	1.5358	0.062288	0.93771	0.12458	0.99998	FALSE
ACTR3_CCDS33277.1_ex6_2:114697574-114697597:-_5-5	ACTR3	10.433	8.6582/13.475	10.433	11.067	0.077886	11.603	28.802	0.11817	0.53496	0.46504	0.93007	0.99998	TRUE
ACTR3B_CCDS34782.1_ex1_7:152480320-152480343:-_5-1	ACTR3B	0.27779	0/0.082672	0.27779	0.041336	-0.29522	0.0034173	0.7669	1.8975	0.028881	0.97112	0.057761	0.99998	FALSE
ACTR3B_CCDS34782.1_ex2_7:152497621-152497644:-_5-2	ACTR3B	11.783	10.001/8.5978	11.783	9.2992	-0.3117	0.98372	32.53	0.47227	0.31837	0.68163	0.63673	0.99998	FALSE
ACTR3B_CCDS34782.1_ex2_7:152497649-152497672:-_5-3	ACTR3B	17.786	19.665/18.849	17.786	19.257	0.10875	0.33317	49.103	0.2099	0.58079	0.41921	0.83842	0.99998	TRUE
ACTR3B_CCDS34782.1_ex2_7:152497711-152497734:-_5-4	ACTR3B	4.7148	4.6311/4.1336	4.7148	4.3823	-0.086457	0.12377	13.016	0.23646	0.40654	0.59346	0.81308	0.99998	FALSE
ACTR3B_CCDS34782.1_ex3_7:152498701-152498724:-_5-5	ACTR3B	20.642	13.222/22.487	20.642	17.854	-0.1989	42.916	56.985	0.37463	0.35397	0.64603	0.70794	0.99998	FALSE
ACTR3C_CCDS47744.1_ex3_7:149986551-149986574:+_5-1	ACTR3C	22.509	26.176/34.143	22.509	30.16	0.40647	31.741	62.141	0.97054	0.83375	0.16625	0.33249	0.99998	TRUE
ACTR3C_CCDS47744.1_ex3_7:149986620-149986643:+_5-2	ACTR3C	1.1575	2.0806/3.5549	1.1575	2.8178	0.82339	1.0867	3.1954	0.92879	0.76192	0.23808	0.47615	0.99998	TRUE
ACTR3C_CCDS47744.1_ex4_7:149990393-149990416:+_5-3	ACTR3C	8.573	11.141/6.8617	8.573	9.0016	0.063194	9.1582	23.668	0.088109	0.51623	0.48377	0.96754	0.99998	TRUE
ACTR3C_CCDS47744.1_ex4_7:149990422-149990445:-_5-4	ACTR3C	5.0388	3.2216/2.3975	5.0388	2.8096	-0.66465	0.33962	13.911	0.82474	0.20476	0.79524	0.40952	0.99998	FALSE
ACTR3C_CCDS47744.1_ex4_7:149990445-149990468:-_5-5	ACTR3C	4.5913	7.45/5.787	4.5913	6.6185	0.44633	1.3828	12.675	0.56941	0.68434	0.31566	0.63132	0.99998	TRUE
ACTR5_CCDS13308.1_ex0_20:37377232-37377255:+_5-1	ACTR5	28.35	13.155/16.038	28.35	14.597	-0.91214	4.1566	78.267	1.56	0.059381	0.94062	0.11876	0.99998	FALSE
ACTR5_CCDS13308.1_ex0_20:37377410-37377433:-_5-2	ACTR5	12.177	16.31/14.468	12.177	15.389	0.31471	1.6965	33.616	0.55399	0.70494	0.29506	0.59013	0.99998	TRUE
ACTR5_CCDS13308.1_ex1_20:37378745-37378768:+_5-3	ACTR5	11.32	7.7185/6.6964	11.32	7.2075	-0.586	0.52235	31.251	0.7922	0.21412	0.78588	0.42824	0.99998	FALSE
ACTR5_CCDS13308.1_ex1_20:37378803-37378826:+_5-4	ACTR5	13.998	12.819/12.318	13.998	12.569	-0.14445	0.12568	38.643	0.24864	0.40182	0.59818	0.80364	0.99998	FALSE
ACTR5_CCDS13308.1_ex2_20:37380921-37380944:+_5-5	ACTR5	11.235	3.8928/4.2989	11.235	4.0959	-1.2636	0.082463	31.017	1.4061	0.079852	0.92015	0.1597	0.99998	FALSE
ACTR6_CCDS9074.1_ex1_12:100598799-100598822:-_5-1	ACTR6	3.7116	1.141/2.8935	3.7116	2.0173	-0.64299	1.5356	10.247	0.84247	0.19976	0.80024	0.39953	0.99998	FALSE
ACTR6_CCDS9074.1_ex3_12:100601476-100601499:-_5-2	ACTR6	0.15433	0/0	0.15433	0	-0.20705	0	0.42606	1.8277	0.033799	0.9662	0.067598	0.99998	FALSE
ACTR6_CCDS9074.1_ex4_12:100603850-100603873:+_5-3	ACTR6	12.007	3.2888/3.2242	12.007	3.2565	-1.6115	0.0020842	33.147	1.6785	0.046624	0.95338	0.093249	0.99998	FALSE
ACTR6_CCDS9074.1_ex5_12:100604090-100604113:+_5-4	ACTR6	0.66361	0.4027/0.082672	0.66361	0.24269	-0.42086	0.051211	1.832	1.3056	0.095838	0.90416	0.19168	0.99998	FALSE
ACTR6_CCDS9074.1_ex7_12:100606270-100606293:-_5-5	ACTR6	0.92597	0.33559/0.5787	0.92597	0.45714	-0.40244	0.029552	2.5563	1.063	0.1439	0.8561	0.2878	0.99998	FALSE
ACTR8_CCDS2875.1_ex10_3:53912398-53912421:+_5-4	ACTR8	12.686	2.9532/4.2163	12.686	3.5847	-1.5778	0.79769	35.022	1.6772	0.046756	0.95324	0.093512	0.99998	FALSE
ACTR8_CCDS2875.1_ex11_3:53913986-53914009:-_5-5	ACTR8	10.425	7.7856/7.1098	10.425	7.4477	-0.43556	0.2284	28.78	0.61131	0.2705	0.7295	0.54099	0.99998	FALSE
ACTR8_CCDS2875.1_ex6_3:53910031-53910054:-_5-1	ACTR8	12.979	3.5572/4.4643	12.979	4.0107	-1.4802	0.41136	35.831	1.6186	0.052762	0.94724	0.10552	0.99998	FALSE
ACTR8_CCDS2875.1_ex8_3:53911392-53911415:-_5-2	ACTR8	5.5481	1.8793/1.7361	5.5481	1.8077	-1.2217	0.010251	15.317	1.2861	0.099206	0.90079	0.19841	0.99998	FALSE
ACTR8_CCDS2875.1_ex9_3:53911715-53911738:-_5-3	ACTR8	3.4415	2.7518/3.7202	3.4415	3.236	-0.06835	0.46891	9.5011	0.2708	0.39327	0.60673	0.78654	0.99998	FALSE
ACTRT1_CCDS14611.1_ex0_X:127185631-127185654:-_5-1	ACTRT1	17.601	18.055/17.609	17.601	17.832	0.017775	0.099256	48.592	0.033081	0.51036	0.48964	0.97928	0.99998	TRUE
ACTRT1_CCDS14611.1_ex0_X:127185755-127185778:+_5-2	ACTRT1	8.8816	9.6649/11.905	8.8816	10.785	0.25411	2.5083	24.52	0.38435	0.63639	0.36361	0.72722	0.99998	TRUE
ACTRT1_CCDS14611.1_ex0_X:127185850-127185873:+_5-3	ACTRT1	8.0791	14.229/8.5152	8.0791	11.372	0.44646	16.323	22.304	0.69725	0.74611	0.25389	0.50777	0.99998	TRUE
ACTRT1_CCDS14611.1_ex0_X:127185947-127185970:+_5-4	ACTRT1	15.078	35.304/20.916	15.078	28.11	0.85642	103.51	41.626	2.0199	0.97809	0.021911	0.043821	0.99998	TRUE
ACTRT1_CCDS14611.1_ex0_X:127186024-127186047:+_5-5	ACTRT1	2.4847	5.2352/2.0668	2.4847	3.651	0.4165	5.0193	6.8595	0.4453	0.6041	0.3959	0.79181	0.99998	TRUE
ACTRT2_CCDS45.1_ex0_1:2938460-2938483:+_5-1	ACTRT2	24.415	27.317/23.231	24.415	25.274	0.047951	8.3481	67.402	0.10462	0.54099	0.45901	0.91803	0.99998	TRUE
ACTRT2_CCDS45.1_ex0_1:2938476-2938499:+_5-2	ACTRT2	19.793	20.269/21.66	19.793	20.965	0.079111	0.96672	54.642	0.15855	0.56136	0.43864	0.87727	0.99998	TRUE
ACTRT2_CCDS45.1_ex0_1:2938594-2938617:-_5-3	ACTRT2	17.239	21.478/25.38	17.239	23.429	0.4216	7.6151	47.591	0.89733	0.81407	0.18593	0.37186	0.99998	TRUE
ACTRT2_CCDS45.1_ex0_1:2938654-2938677:+_5-4	ACTRT2	15.348	17.92/18.601	15.348	18.261	0.23655	0.23171	42.371	0.44747	0.6697	0.3303	0.66061	0.99998	TRUE
ACTRT2_CCDS45.1_ex0_1:2938780-2938803:+_5-5	ACTRT2	16.259	20.337/20.668	16.259	20.502	0.31718	0.054883	44.885	0.63342	0.73475	0.26525	0.5305	0.99998	TRUE
ACTRT3_CCDS3206.1_ex0_3:169485927-169485950:+_5-1	ACTRT3	2.8474	2.2149/1.3227	2.8474	1.7688	-0.47461	0.39795	7.8608	0.73516	0.23112	0.76888	0.46224	0.99998	FALSE
ACTRT3_CCDS3206.1_ex0_3:169485978-169486001:+_5-2	ACTRT3	27.656	24.565/25.38	27.656	24.973	-0.14184	0.33227	76.35	0.30834	0.37891	0.62109	0.75782	0.99998	FALSE
ACTRT3_CCDS3206.1_ex0_3:169486100-169486123:-_5-3	ACTRT3	10.703	6.6446/6.6137	10.703	6.6292	-0.61724	0.00047743	29.547	0.81546	0.20741	0.79259	0.41481	0.99998	FALSE
ACTRT3_CCDS3206.1_ex1_3:169487125-169487148:-_5-4	ACTRT3	12.161	12.685/13.062	12.161	12.874	0.076065	0.071031	33.573	0.12297	0.54071	0.45929	0.91859	0.99998	TRUE
ACTRT3_CCDS3206.1_ex1_3:169487189-169487212:-_5-5	ACTRT3	20.85	21.679/20.172	20.85	20.925	0.0049801	1.1356	57.56	0.0099587	0.50248	0.49752	0.99504	0.99998	TRUE
ACVR1_CCDS2206.1_ex4_2:158626934-158626957:+_5-1	ACVR1	11.058	26.713/37.12	11.058	31.916	1.4488	54.151	30.527	3.7752	0.99992	8.18E-05	0.00016359	0.088327	TRUE
ACVR1_CCDS2206.1_ex5_2:158630670-158630693:-_5-2	ACVR1	8.3646	12.954/16.7	8.3646	14.827	0.75706	7.0162	23.092	1.3447	0.90684	0.093164	0.18633	0.99998	TRUE
ACVR1_CCDS2206.1_ex6_2:158634678-158634701:-_5-3	ACVR1	8.0868	19.061/19.18	8.0868	19.121	1.1468	0.0070154	22.325	2.3352	0.98979	0.010211	0.020422	0.99998	TRUE
ACVR1_CCDS2206.1_ex6_2:158634758-158634781:-_5-4	ACVR1	23.705	37.25/28.356	23.705	32.803	0.45236	39.55	65.442	1.1247	0.86942	0.13058	0.26116	0.99998	TRUE
ACVR1_CCDS2206.1_ex7_2:158636891-158636914:-_5-5	ACVR1	16.907	29.263/29.596	16.907	29.43	0.76498	0.055517	46.675	1.833	0.96638	0.033623	0.067246	0.99998	TRUE
ACVR1B_CCDS44893.2_ex1_12:52370099-52370122:+_5-1	ACVR1B	11.443	12.282/8.7632	11.443	10.523	-0.1109	6.1928	31.592	0.19449	0.4229	0.5771	0.84579	0.99998	FALSE
ACVR1B_CCDS44893.2_ex1_12:52370216-52370239:-_5-2	ACVR1B	1.3581	1.9464/0.33069	1.3581	1.1385	-0.14099	1.3053	3.7493	0.57909	0.28126	0.71874	0.56253	0.99998	FALSE
ACVR1B_CCDS44893.2_ex1_12:52370243-52370266:+_5-3	ACVR1B	13.149	8.9266/13.723	13.149	11.325	-0.19909	11.505	36.3	0.32676	0.37193	0.62807	0.74385	0.99998	FALSE
ACVR1B_CCDS44893.2_ex2_12:52374758-52374781:-_5-4	ACVR1B	7.6624	6.9802/4.1336	7.6624	5.5569	-0.40176	4.0517	21.154	0.5547	0.28955	0.71045	0.5791	0.99998	FALSE
ACVR1B_CCDS44893.2_ex2_12:52374832-52374855:+_5-5	ACVR1B	11.999	11.746/9.1765	11.999	10.461	-0.18167	3.2999	33.126	0.29706	0.38321	0.61679	0.76642	0.99998	FALSE
ACVR1C_CCDS2205.1_ex3_2:158399284-158399307:-_5-1	ACVR1C	8.7196	13.423/15.956	8.7196	14.69	0.69084	3.2058	24.072	1.2168	0.88377	0.11623	0.23247	0.99998	TRUE
ACVR1C_CCDS2205.1_ex4_2:158400994-158401017:-_5-2	ACVR1C	12.447	16.511/13.145	12.447	14.828	0.23522	5.6654	34.362	0.40622	0.65184	0.34816	0.69632	0.99998	TRUE
ACVR1C_CCDS2205.1_ex4_2:158401027-158401050:-_5-3	ACVR1C	17.362	16.377/17.94	17.362	17.158	-0.016103	1.2216	47.932	0.037283	0.48513	0.51487	0.97026	0.99998	FALSE
ACVR1C_CCDS2205.1_ex4_2:158401110-158401133:-_5-4	ACVR1C	1.4893	1.2081/1.1574	1.4893	1.1828	-0.18957	0.0012859	4.1115	0.60868	0.27137	0.72863	0.54274	0.99998	FALSE
ACVR1C_CCDS2205.1_ex7_2:158443697-158443720:-_5-5	ACVR1C	7.4618	7.987/5.539	7.4618	6.763	-0.12435	2.9963	20.6	0.22953	0.40923	0.59077	0.81846	0.99998	FALSE
ACVR2A_CCDS33301.1_ex3_2:148657374-148657397:-_5-1	ACVR2A	1.4816	8.5239/1.6534	1.4816	5.0887	1.2949	23.602	4.0902	1.7836	0.95151	0.048493	0.096986	0.99998	TRUE
ACVR2A_CCDS33301.1_ex4_2:148672783-148672806:-_5-2	ACVR2A	1.1112	0.4027/0.5787	1.1112	0.4907	-0.50205	0.015487	3.0676	1.1083	0.13386	0.86614	0.26773	0.99998	FALSE
ACVR2A_CCDS33301.1_ex4_2:148672856-148672879:-_5-3	ACVR2A	1.5819	0.53694/0.74404	1.5819	0.64049	-0.65429	0.021446	4.3671	1.1213	0.13108	0.86892	0.26216	0.99998	FALSE
ACVR2A_CCDS33301.1_ex6_2:148676082-148676105:-_5-4	ACVR2A	0	0/0	0.0077165	0	-0.01109	0	0.021303	0.9334	0.17531	0.82469	0.35062	0.99998	FALSE
ACVR2A_CCDS33301.1_ex6_2:148676102-148676125:+_5-5	ACVR2A	0.046299	0/0.082672	0.046299	0.041336	-0.0068594	0.0034173	0.12782	1.3827	0.083373	0.91663	0.16675	0.99998	FALSE
ACVR2B_CCDS2679.1_ex1_3:38518811-38518834:+_5-1	ACVR2B	12.246	10.001/16.948	12.246	13.474	0.12792	24.132	33.808	0.21121	0.57618	0.42382	0.84764	0.99998	TRUE
ACVR2B_CCDS2679.1_ex1_3:38518930-38518953:-_5-2	ACVR2B	16.59	15.034/20.42	16.59	17.727	0.090342	14.502	45.801	0.16796	0.56359	0.43641	0.87282	0.99998	TRUE
ACVR2B_CCDS2679.1_ex1_3:38518963-38518986:+_5-3	ACVR2B	14.947	12.618/9.0939	14.947	10.856	-0.42765	6.21	41.264	0.65985	0.25467	0.74533	0.50935	0.99998	FALSE
ACVR2B_CCDS2679.1_ex3_3:38519627-38519650:-_5-4	ACVR2B	15.718	11.007/13.393	15.718	12.2	-0.3409	2.8454	43.394	0.55165	0.29059	0.70941	0.58119	0.99998	FALSE
ACVR2B_CCDS2679.1_ex3_3:38519727-38519750:-_5-5	ACVR2B	7.6624	9.2622/5.539	7.6624	7.4006	-0.04428	6.9312	21.154	0.12306	0.45103	0.54897	0.90206	0.99998	FALSE
ACVRL1_CCDS31804.1_ex1_12:52306935-52306958:-_5-1	ACVRL1	11.829	14.766/13.393	11.829	14.079	0.23313	0.94262	32.657	0.39372	0.64631	0.35369	0.70738	0.99998	TRUE
ACVRL1_CCDS31804.1_ex2_12:52307445-52307468:-_5-2	ACVRL1	21.907	27.384/28.935	21.907	28.159	0.34818	1.203	60.479	0.80399	0.78879	0.21121	0.42243	0.99998	TRUE
ACVRL1_CCDS31804.1_ex2_12:52307537-52307560:+_5-3	ACVRL1	14.9	18.86/21.247	14.9	20.053	0.40498	2.8479	41.136	0.80341	0.78698	0.21302	0.42604	0.99998	TRUE
ACVRL1_CCDS31804.1_ex4_12:52308229-52308252:+_5-4	ACVRL1	16.359	20.538/18.188	16.359	19.363	0.23027	2.7617	45.162	0.447	0.6701	0.3299	0.6598	0.99998	TRUE
ACVRL1_CCDS31804.1_ex4_12:52308291-52308314:-_5-5	ACVRL1	19.044	14.564/13.475	19.044	14.02	-0.4163	0.59298	52.576	0.70338	0.24091	0.75909	0.48182	0.99998	FALSE
ACY1_CCDS2844.1_ex0_3:52018159-52018182:-_5-1	ACY1	15.603	8.6582/18.353	15.603	13.506	-0.1948	46.996	43.074	0.33406	0.36917	0.63083	0.73833	0.99998	FALSE
ACY1_CCDS2844.1_ex2_3:52019412-52019435:-_5-2	ACY1	17.223	16.712/22.735	17.223	19.723	0.1855	18.135	47.548	0.36261	0.6393	0.3607	0.72141	0.99998	TRUE
ACY1_CCDS2844.1_ex3_3:52019884-52019907:-_5-3	ACY1	5.4555	6.5104/7.8538	5.4555	7.1821	0.34194	0.90237	15.061	0.44489	0.6433	0.3567	0.7134	0.99998	TRUE
ACY1_CCDS2844.1_ex6_3:52020670-52020693:-_5-4	ACY1	6.4355	3.0874/4.6296	6.4355	3.8585	-0.61392	1.1892	17.767	0.76853	0.22108	0.77892	0.44217	0.99998	FALSE
ACY1_CCDS2844.1_ex7_3:52021003-52021026:+_5-5	ACY1	8.5807	10.605/13.558	8.5807	12.081	0.44931	4.3618	23.689	0.71925	0.75444	0.24556	0.49112	0.99998	TRUE
ACY3_CCDS8175.1_ex1_11:67412302-67412325:+_5-1	ACY3	4.4601	4.8325/5.8697	4.4601	5.3511	0.21807	0.53792	12.313	0.25391	0.55488	0.44512	0.89024	0.99998	TRUE
ACY3_CCDS8175.1_ex3_11:67412753-67412776:-_5-2	ACY3	10.811	11.678/13.723	10.811	12.701	0.21418	2.0911	29.845	0.346	0.62639	0.37361	0.74721	0.99998	TRUE
ACY3_CCDS8175.1_ex4_11:67413201-67413224:+_5-3	ACY3	9.2752	8.9937/11.657	9.2752	10.325	0.14038	3.5457	25.606	0.20751	0.56775	0.43225	0.86449	0.99998	TRUE
ACY3_CCDS8175.1_ex4_11:67413328-67413351:+_5-4	ACY3	25.989	27.585/28.191	25.989	27.888	0.098106	0.18346	71.748	0.22421	0.58826	0.41174	0.82348	0.99998	TRUE
ACY3_CCDS8175.1_ex5_11:67414306-67414329:+_5-5	ACY3	12.794	11.141/9.2592	12.794	10.2	-0.30048	1.7715	35.32	0.46594	0.32063	0.67937	0.64126	0.99998	FALSE
ACYP1_CCDS45137.1_ex0_14:75520355-75520378:-_5-5	ACYP1	20.981	26.579/21.247	20.981	23.913	0.18061	14.215	57.923	0.38519	0.64893	0.35107	0.70215	0.99998	TRUE
ACYP1_CCDS9838.1_ex0_14:75520237-75520260:-_5-1	ACYP1	5.0003	5.168/10.334	5.0003	7.751	0.54442	13.343	13.804	0.74036	0.74798	0.25202	0.50403	0.99998	TRUE
ACYP1_CCDS9838.1_ex0_14:75520254-75520277:+_5-2	ACYP1	13.944	19.33/17.526	13.944	18.428	0.37861	1.6262	38.494	0.72279	0.76217	0.23783	0.47566	0.99998	TRUE
ACYP1_CCDS9838.1_ex0_14:75520271-75520294:-_5-3	ACYP1	7.7936	9.128/8.1845	7.7936	8.6562	0.135	0.44508	21.516	0.18597	0.553	0.447	0.89401	0.99998	TRUE
ACYP1_CCDS9838.1_ex0_14:75520337-75520360:-_5-4	ACYP1	8.5575	9.128/5.787	8.5575	7.4575	-0.17641	5.581	23.625	0.28857	0.38645	0.61355	0.77291	0.99998	FALSE
ACYP2_CCDS1850.1_ex2_2:54365773-54365796:+_5-1	ACYP2	2.3767	3.2888/3.9682	2.3767	3.6285	0.45494	0.23085	6.5613	0.48871	0.62038	0.37962	0.75924	0.99998	TRUE
ACYP2_CCDS1850.1_ex2_2:54365790-54365813:+_5-2	ACYP2	5.3706	6.5775/5.2083	5.3706	5.8929	0.11367	0.93735	14.827	0.13563	0.51434	0.48566	0.97132	0.99998	TRUE
ACYP2_CCDS1850.1_ex2_2:54365814-54365837:+_5-3	ACYP2	5.5867	4.027/5.6217	5.5867	4.8244	-0.17746	1.2714	15.423	0.31965	0.37462	0.62538	0.74923	0.99998	FALSE
ACYP2_CCDS1850.1_ex2_2:54365839-54365862:-_5-4	ACYP2	27.81	40.069/33.151	27.81	36.61	0.38455	23.928	76.776	1.0043	0.84227	0.15773	0.31546	0.99998	TRUE
ACYP2_CCDS1850.1_ex3_2:54531829-54531852:-_5-5	ACYP2	21.884	20.068/22.073	21.884	21.071	-0.052196	2.0104	60.415	0.10795	0.45702	0.54298	0.91404	0.99998	FALSE
ADA_CCDS13335.1_ex6_20:43252952-43252975:-_5-1	ADA	12.107	7.8527/10.086	12.107	8.9693	-0.39478	2.4936	33.424	0.58101	0.28062	0.71938	0.56124	0.99998	FALSE
ADA_CCDS13335.1_ex7_20:43254194-43254217:+_5-2	ADA	19.029	19.196/14.55	19.029	16.873	-0.1643	10.79	52.533	0.30448	0.38038	0.61962	0.76076	0.99998	FALSE
ADA_CCDS13335.1_ex8_20:43255136-43255159:-_5-3	ADA	20.719	26.109/18.436	20.719	22.272	0.099674	29.437	57.198	0.20542	0.58008	0.41992	0.83983	0.99998	TRUE
ADA_CCDS13335.1_ex9_20:43257675-43257698:+_5-4	ADA	4.1977	3.7586/5.043	4.1977	4.4008	0.055279	0.82483	11.589	0.059639	0.46566	0.53434	0.93132	0.99998	TRUE
ADA_CCDS13335.1_ex9_20:43257695-43257718:+_5-5	ADA	7.701	6.6446/11.574	7.701	9.1093	0.21643	12.149	21.26	0.30543	0.60105	0.39895	0.79789	0.99998	TRUE
ADAD1_CCDS34058.1_ex0_4:123301375-123301398:-_5-1	ADAD1	12.13	11.947/18.353	12.13	15.15	0.29864	20.52	33.488	0.52182	0.69358	0.30642	0.61284	0.99998	TRUE
ADAD1_CCDS34058.1_ex1_4:123302154-123302177:-_5-2	ADAD1	13.542	16.511/11.739	13.542	14.125	0.056685	11.384	37.387	0.095309	0.5317	0.4683	0.93661	0.99998	TRUE
ADAD1_CCDS34058.1_ex1_4:123302262-123302285:-_5-3	ADAD1	12.092	18.122/18.353	12.092	18.237	0.55526	0.026768	33.382	1.0637	0.85361	0.14639	0.29279	0.99998	TRUE
ADAD1_CCDS34058.1_ex3_4:123314766-123314789:-_5-4	ADAD1	0.70991	1.141/0.5787	0.70991	0.85985	0.12126	0.15809	1.9599	0.1071	0.34095	0.65905	0.68189	0.99998	TRUE
ADAD1_CCDS34058.1_ex4_4:123317510-123317533:+_5-5	ADAD1	0.49385	0.13423/0.16534	0.49385	0.14979	-0.37767	0.00048386	1.3634	1.4593	0.072245	0.92776	0.14449	0.99998	FALSE
ADAD2_CCDS10944.1_ex0_16:84224981-84225004:-_5-1	ADAD2	14.7	15.101/15.046	14.7	15.074	0.033964	0.0015234	40.582	0.058708	0.51834	0.48166	0.96331	0.99998	TRUE
ADAD2_CCDS10944.1_ex0_16:84225188-84225211:-_5-2	ADAD2	22.632	21.813/18.105	22.632	19.959	-0.17318	6.875	62.481	0.34172	0.36628	0.63372	0.73256	0.99998	FALSE
ADAD2_CCDS10944.1_ex2_16:84228058-84228081:-_5-3	ADAD2	5.1392	2.8861/4.6296	5.1392	3.7578	-0.36774	1.52	14.188	0.53527	0.29623	0.70377	0.59246	0.99998	FALSE
ADAD2_CCDS10944.1_ex2_16:84228097-84228120:-_5-4	ADAD2	33.775	31.814/36.376	33.775	34.095	0.013202	10.405	93.243	0.033107	0.51309	0.48691	0.97382	0.99998	TRUE
ADAD2_CCDS10944.1_ex4_16:84228737-84228760:+_5-5	ADAD2	6.5435	8.9266/7.9365	6.5435	8.4315	0.32225	0.4902	18.065	0.44421	0.64991	0.35009	0.70019	0.99998	TRUE
ADAL_CCDS32214.1_ex1_15:43627959-43627982:-_5-1	ADAL	6.8213	6.4433/7.4404	6.8213	6.9419	0.022061	0.49717	18.832	0.027772	0.48098	0.51902	0.96196	0.99998	TRUE
ADAL_CCDS32214.1_ex1_15:43627979-43628002:+_5-2	ADAL	7.5853	6.1748/4.8776	7.5853	5.5262	-0.39562	0.84134	20.941	0.54789	0.29188	0.70812	0.58377	0.99998	FALSE
ADAL_CCDS32214.1_ex3_15:43632499-43632522:+_5-3	ADAL	8.0328	6.5104/5.4563	8.0328	5.9834	-0.37126	0.55553	22.176	0.52173	0.30093	0.69907	0.60186	0.99998	FALSE
ADAL_CCDS32214.1_ex3_15:43632528-43632551:+_5-4	ADAL	3.7811	6.7789/6.7791	3.7811	6.779	0.70225	2.15E-08	10.438	0.9279	0.79896	0.20104	0.40209	0.99998	TRUE
ADAL_CCDS32214.1_ex5_15:43638096-43638119:+_5-5	ADAL	10.186	5.3694/5.7043	10.186	5.5369	-0.77499	0.056094	28.12	0.96393	0.16754	0.83246	0.33508	0.99998	FALSE
ADAM10_CCDS10167.1_ex11_15:58957368-58957391:-_5-1	ADAM10	9.2675	10.47/10.086	9.2675	10.278	0.13545	0.073877	25.585	0.19981	0.56462	0.43538	0.87077	0.99998	TRUE
ADAM10_CCDS10167.1_ex12_15:58971400-58971423:+_5-2	ADAM10	16.421	17.316/24.884	16.421	21.1	0.34327	28.636	45.333	0.69503	0.75468	0.24532	0.49065	0.99998	TRUE
ADAM10_CCDS10167.1_ex13_15:58974405-58974428:-_5-3	ADAM10	0.90282	1.2752/0.90939	0.90282	1.0923	0.13695	0.066921	2.4924	0.12002	0.36865	0.63135	0.7373	0.99998	TRUE
ADAM10_CCDS10167.1_ex14_15:59009778-59009801:-_5-4	ADAM10	34.06	28.525/24.553	34.06	26.539	-0.34836	7.8862	94.031	0.77621	0.21881	0.78119	0.43762	0.99998	FALSE
ADAM10_CCDS10167.1_ex14_15:59009863-59009886:-_5-5	ADAM10	0.37039	0.067117/0.16534	0.37039	0.11623	-0.29595	0.0048241	1.0225	1.4911	0.067968	0.93203	0.13594	0.99998	FALSE
ADAM11_CCDS11486.1_ex10_17:42850732-42850755:+_5-3	ADAM11	13.735	7.3829/7.5231	13.735	7.453	-0.80174	0.0098273	37.919	1.0678	0.1428	0.8572	0.28559	0.99998	FALSE
ADAM11_CCDS11486.1_ex11_17:42851724-42851747:-_5-4	ADAM11	27.586	13.222/17.526	27.586	15.374	-0.80389	9.2632	76.158	1.4042	0.080129	0.91987	0.16026	0.99998	FALSE
ADAM11_CCDS11486.1_ex12_17:42851858-42851881:+_5-5	ADAM11	17.215	25.907/20.255	17.215	23.081	0.40273	15.977	47.527	0.85082	0.80132	0.19868	0.39736	0.99998	TRUE
ADAM11_CCDS11486.1_ex3_17:42847352-42847375:+_5-1	ADAM11	16.914	16.645/24.884	16.914	20.765	0.28086	33.941	46.696	0.56343	0.71151	0.28849	0.57698	0.99998	TRUE
ADAM11_CCDS11486.1_ex9_17:42850380-42850403:+_5-2	ADAM11	23.427	32.619/26.62	23.427	29.62	0.32597	17.993	64.676	0.77001	0.77896	0.22104	0.44208	0.99998	TRUE
ADAM12_CCDS7653.1_ex14_10:127789635-127789658:-_5-1	ADAM12	15.425	22.484/16.534	15.425	19.509	0.32037	17.701	42.584	0.62586	0.73187	0.26813	0.53626	0.99998	TRUE
ADAM12_CCDS7653.1_ex18_10:127824197-127824220:-_5-2	ADAM12	10.61	10.537/10.086	10.61	10.312	-0.037569	0.10193	29.291	0.088742	0.46464	0.53536	0.92929	0.99998	FALSE
ADAM12_CCDS7653.1_ex19_10:127843792-127843815:+_5-3	ADAM12	15.865	15.907/13.475	15.865	14.691	-0.10408	2.9558	43.799	0.18948	0.42486	0.57514	0.84971	0.99998	FALSE
ADAM12_CCDS7653.1_ex19_10:127843821-127843844:+_5-4	ADAM12	10.44	9.0609/10.995	10.44	10.028	-0.052949	1.8711	28.823	0.11232	0.45528	0.54472	0.91057	0.99998	FALSE
ADAM12_CCDS7653.1_ex20_10:127967520-127967543:-_5-5	ADAM12	4.7456	3.4901/3.9682	4.7456	3.7292	-0.28087	0.1143	13.101	0.45266	0.3254	0.6746	0.65079	0.99998	FALSE
ADAM15_CCDS1084.1_ex1_1:155025210-155025233:-_5-1	ADAM15	11.999	16.511/14.716	11.999	15.613	0.35392	1.6116	33.126	0.62794	0.72997	0.27003	0.54006	0.99998	TRUE
ADAM15_CCDS1084.1_ex3_1:155026409-155026432:-_5-2	ADAM15	18.134	46.177/20.255	18.134	33.216	0.83854	335.98	50.062	2.1316	0.98339	0.016606	0.033212	0.99998	TRUE
ADAM15_CCDS1084.1_ex5_1:155026965-155026988:+_5-3	ADAM15	13.427	12.819/12.731	13.427	12.775	-0.066636	0.0038728	37.067	0.126	0.44987	0.55013	0.89973	0.99998	FALSE
ADAM15_CCDS1084.1_ex6_1:155028306-155028329:+_5-4	ADAM15	18.211	15.504/21.825	18.211	18.665	0.03369	19.979	50.275	0.064015	0.52308	0.47692	0.95383	0.99998	TRUE
ADAM15_CCDS1084.1_ex8_1:155028569-155028592:+_5-5	ADAM15	8.3955	6.6446/9.9206	8.3955	8.2826	-0.017439	5.366	23.178	0.077542	0.4691	0.5309	0.93819	0.99998	FALSE
ADAM17_CCDS1665.1_ex15_2:9675961-9675984:-_5-2	ADAM17	3.3258	2.4833/1.3227	3.3258	1.903	-0.5754	0.6735	9.1815	0.79941	0.21203	0.78797	0.42405	0.99998	FALSE
ADAM17_CCDS1665.1_ex16_2:9676854-9676877:-_5-3	ADAM17	0.59417	2.0806/0.99206	0.59417	1.5364	0.66995	0.59251	1.6403	0.73565	0.65966	0.34034	0.68068	0.99998	TRUE
ADAM17_CCDS1665.1_ex16_2:9676895-9676918:-_5-4	ADAM17	4.4215	6.6446/5.3737	4.4215	6.0091	0.37054	0.80769	12.207	0.45441	0.63801	0.36199	0.72399	0.99998	TRUE
ADAM17_CCDS1665.1_ex17_2:9683339-9683362:+_5-5	ADAM17	14.538	15.974/12.153	14.538	14.063	-0.04474	7.3009	40.135	0.089541	0.46433	0.53567	0.92865	0.99998	FALSE
ADAM17_CCDS1665.1_ex8_2:9650229-9650252:+_5-1	ADAM17	5.5636	4.3626/3.5549	5.5636	3.9588	-0.4045	0.32624	15.359	0.56671	0.28546	0.71454	0.57091	0.99998	FALSE
ADAM18_CCDS55225.1_ex1_8:39442849-39442872:+_5-1	ADAM18	2.5156	6.0406/1.5708	2.5156	3.8057	0.45098	9.9896	6.9447	0.48955	0.62387	0.37613	0.75226	0.99998	TRUE
ADAM18_CCDS55225.1_ex2_8:39463828-39463851:+_5-2	ADAM18	0.13118	0.067117/1.0747	0.13118	0.57092	0.47379	0.50764	0.36215	0.73073	0.60348	0.39652	0.79304	0.99998	TRUE
ADAM18_CCDS55225.1_ex2_8:39463855-39463878:-_5-3	ADAM18	5.3784	5.1009/6.035	5.3784	5.568	0.042262	0.43627	14.848	0.049207	0.47706	0.52294	0.95412	0.99998	TRUE
ADAM18_CCDS55225.1_ex3_8:39466627-39466650:-_5-4	ADAM18	0.015433	0/0	0.015433	0	-0.022095	0	0.042606	1.1636	0.12229	0.87771	0.24457	0.99998	FALSE
ADAM18_CCDS55225.1_ex4_8:39467011-39467034:-_5-5	ADAM18	7.7319	12.819/10.665	7.7319	11.742	0.54523	2.3216	21.346	0.86798	0.79777	0.20223	0.40446	0.99998	TRUE
ADAM19_CCDS4338.1_ex11_5:156929867-156929890:+_5-1	ADAM19	10.533	11.074/6.5311	10.533	8.8027	-0.23451	10.321	29.078	0.36421	0.35785	0.64215	0.7157	0.99998	FALSE
ADAM19_CCDS4338.1_ex12_5:156932788-156932811:-_5-2	ADAM19	14.422	17.652/12.979	14.422	15.316	0.081264	10.916	39.815	0.14162	0.55131	0.44869	0.89737	0.99998	TRUE
ADAM19_CCDS4338.1_ex17_5:156946846-156946869:-_5-3	ADAM19	14.746	15.907/21.412	14.746	18.659	0.32022	15.153	40.71	0.61332	0.72733	0.27267	0.54534	0.99998	TRUE
ADAM19_CCDS4338.1_ex17_5:156946915-156946938:+_5-4	ADAM19	19.785	13.289/20.668	19.785	16.979	-0.20926	27.222	54.621	0.38624	0.34966	0.65034	0.69932	0.99998	FALSE
ADAM19_CCDS4338.1_ex18_5:156957860-156957883:-_5-5	ADAM19	12.061	24.162/13.145	12.061	18.654	0.58954	60.693	33.296	1.1425	0.87102	0.12898	0.25796	0.99998	TRUE
ADAM2_CCDS34884.1_ex11_8:39645674-39645697:+_5-1	ADAM2	14.916	17.585/12.566	14.916	15.075	0.014389	12.594	41.178	0.02486	0.50494	0.49506	0.99012	0.99998	TRUE
ADAM2_CCDS34884.1_ex12_8:39646189-39646212:+_5-2	ADAM2	5.9571	5.2352/4.9603	5.9571	5.0977	-0.19021	0.037776	16.446	0.32785	0.37151	0.62849	0.74303	0.99998	FALSE
ADAM2_CCDS34884.1_ex14_8:39678515-39678538:-_5-3	ADAM2	3.8042	3.1545/3.5549	3.8042	3.3547	-0.14173	0.080143	10.502	0.33456	0.36898	0.63102	0.73796	0.99998	FALSE
ADAM2_CCDS34884.1_ex16_8:39682368-39682391:-_5-4	ADAM2	3.92	2.0806/3.1415	3.92	2.6111	-0.44621	0.56273	10.822	0.64685	0.25886	0.74114	0.51773	0.99998	FALSE
ADAM2_CCDS34884.1_ex18_8:39694667-39694690:-_5-5	ADAM2	0.038582	0/0.082672	0.038582	0.041336	0.0038199	0.0034173	0.10651	0.008437	0.092164	0.90784	0.18433	0.99998	TRUE
ADAM20_CCDS32111.1_ex0_14:70990503-70990526:-_5-1	ADAM20	1.8751	2.0806/1.1574	1.8751	1.619	-0.13458	0.42619	5.1766	0.48238	0.31477	0.68523	0.62954	0.99998	FALSE
ADAM20_CCDS32111.1_ex0_14:70990548-70990571:-_5-2	ADAM20	11.305	8.1883/14.054	11.305	11.121	-0.021659	17.204	31.209	0.061122	0.47563	0.52437	0.95126	0.99998	FALSE
ADAM20_CCDS32111.1_ex0_14:70990649-70990672:+_5-3	ADAM20	13.535	18.457/16.452	13.535	17.454	0.34447	2.0113	37.365	0.64126	0.73578	0.26422	0.52844	0.99998	TRUE
ADAM20_CCDS32111.1_ex0_14:70990840-70990863:-_5-4	ADAM20	12.724	16.578/13.641	12.724	15.109	0.23116	4.3136	35.128	0.4024	0.65075	0.34925	0.6985	0.99998	TRUE
ADAM20_CCDS32111.1_ex0_14:70991243-70991266:-_5-5	ADAM20	7.9479	6.5775/7.1098	7.9479	6.8436	-0.19003	0.14164	21.942	0.30825	0.37894	0.62106	0.75789	0.99998	FALSE
ADAM21_CCDS9804.1_ex0_14:70924542-70924565:+_5-1	ADAM21	4.7996	2.6847/2.4801	4.7996	2.5824	-0.69503	0.02092	13.25	0.8563	0.19592	0.80408	0.39183	0.99998	FALSE
ADAM21_CCDS9804.1_ex0_14:70924749-70924772:+_5-2	ADAM21	14.245	14.632/16.617	14.245	15.624	0.125	1.9709	39.325	0.22002	0.58224	0.41776	0.83551	0.99998	TRUE
ADAM21_CCDS9804.1_ex0_14:70924946-70924969:-_5-3	ADAM21	0.37039	1.5437/1.9841	0.37039	1.7639	1.0121	0.096983	1.0225	1.3781	0.86921	0.13079	0.26159	0.99998	TRUE
ADAM21_CCDS9804.1_ex0_14:70925016-70925039:+_5-4	ADAM21	4.2981	2.7518/4.7123	4.2981	3.732	-0.163	1.9217	11.866	0.33802	0.36768	0.63232	0.73535	0.99998	FALSE
ADAM21_CCDS9804.1_ex0_14:70925235-70925258:-_5-5	ADAM21	0.98771	0.53694/0.5787	0.98771	0.55782	-0.35158	0.00087201	2.7268	0.95876	0.16884	0.83116	0.33768	0.99998	FALSE
ADAM22_CCDS43608.1_ex1_7:87564459-87564482:+_5-1	ADAM22	17.401	20.739/24.636	17.401	22.688	0.36439	7.5927	48.038	0.76283	0.77587	0.22413	0.44827	0.99998	TRUE
ADAM22_CCDS43608.1_ex10_7:87760670-87760693:-_5-3	ADAM22	5.8491	6.6446/10.086	5.8491	8.3653	0.45141	5.9213	16.148	0.62617	0.71356	0.28644	0.57288	0.99998	TRUE
ADAM22_CCDS43608.1_ex11_7:87762202-87762225:-_5-4	ADAM22	18.905	17.786/23.561	18.905	20.674	0.1228	16.677	52.192	0.24479	0.59489	0.40511	0.81021	0.99998	TRUE
ADAM22_CCDS43608.1_ex13_7:87765313-87765336:+_5-5	ADAM22	8.681	12.618/14.468	8.681	13.543	0.58708	1.7102	23.966	0.99312	0.83333	0.16667	0.33335	0.99998	TRUE
ADAM22_CCDS43608.1_ex2_7:87607676-87607699:-_5-2	ADAM22	14.09	11.611/9.2592	14.09	10.435	-0.40013	2.7662	38.899	0.61215	0.27022	0.72978	0.54044	0.99998	FALSE
ADAM23_CCDS2369.1_ex1_2:207310026-207310049:-_5-1	ADAM23	10.579	6.9802/12.401	10.579	9.6905	-0.11522	14.691	29.206	0.20162	0.42011	0.57989	0.84021	0.99998	FALSE
ADAM23_CCDS2369.1_ex2_2:207345945-207345968:+_5-2	ADAM23	15.51	20.605/16.782	15.51	18.694	0.25439	7.3066	42.819	0.48653	0.68389	0.31611	0.63221	0.99998	TRUE
ADAM23_CCDS2369.1_ex3_2:207395631-207395654:+_5-3	ADAM23	2.7702	1.7451/2.1495	2.7702	1.9473	-0.35527	0.081773	7.6477	0.62183	0.26703	0.73297	0.53405	0.99998	FALSE
ADAM23_CCDS2369.1_ex5_2:207407996-207408019:-_5-4	ADAM23	4.5836	5.5707/2.2321	4.5836	3.9014	-0.18798	5.5732	12.654	0.35625	0.36083	0.63917	0.72165	0.99998	FALSE
ADAM23_CCDS2369.1_ex8_2:207414806-207414829:+_5-5	ADAM23	15.225	28.928/23.313	15.225	26.121	0.74121	15.76	42.031	1.6807	0.95314	0.046855	0.093711	0.99998	TRUE
ADAM28_CCDS34865.1_ex3_8:24167688-24167711:-_5-1	ADAM28	10.834	8.591/16.204	10.834	12.397	0.17902	28.976	29.909	0.28588	0.60307	0.39693	0.79386	0.99998	TRUE
ADAM28_CCDS34865.1_ex5_8:24170894-24170917:+_5-2	ADAM28	9.3832	14.028/16.369	9.3832	15.198	0.64159	2.7411	25.904	1.1425	0.86911	0.13089	0.26177	0.99998	TRUE
ADAM28_CCDS34865.1_ex5_8:24170948-24170971:+_5-3	ADAM28	14.978	22.216/13.889	14.978	18.052	0.25392	34.67	41.349	0.47816	0.68056	0.31944	0.63888	0.99998	TRUE
ADAM28_CCDS34865.1_ex5_8:24171075-24171098:-_5-4	ADAM28	16.174	18.122/15.79	16.174	16.956	0.064266	2.7178	44.651	0.11708	0.54306	0.45694	0.91388	0.99998	TRUE
ADAM28_CCDS34865.1_ex8_8:24181384-24181407:+_5-5	ADAM28	7.1917	6.9802/9.6726	7.1917	8.3264	0.18715	3.6244	19.854	0.25465	0.57803	0.42197	0.84395	0.99998	TRUE
ADAM29_CCDS3823.1_ex0_4:175896787-175896810:+_5-1	ADAM29	12.562	14.028/15.129	12.562	14.578	0.19992	0.60649	34.681	0.3423	0.62781	0.37219	0.74437	0.99998	TRUE
ADAM29_CCDS3823.1_ex0_4:175896951-175896974:-_5-2	ADAM29	19.391	18.592/20.007	19.391	19.299	-0.0065528	1.0011	53.534	0.017741	0.49292	0.50708	0.98585	0.99998	FALSE
ADAM29_CCDS3823.1_ex0_4:175897493-175897516:+_5-3	ADAM29	13.851	10.873/9.9206	13.851	10.397	-0.38193	0.45357	38.239	0.5853	0.27917	0.72083	0.55835	0.99998	FALSE
ADAM29_CCDS3823.1_ex0_4:175897541-175897564:+_5-4	ADAM29	1.7362	0.60406/0.5787	1.7362	0.59138	-0.7819	0.00032146	4.7932	1.2254	0.11021	0.88979	0.22042	0.99998	FALSE
ADAM29_CCDS3823.1_ex0_4:175897600-175897623:-_5-5	ADAM29	14.762	30.002/15.377	14.762	22.689	0.58782	106.94	40.752	1.2418	0.89173	0.10827	0.21654	0.99998	TRUE
ADAM30_CCDS907.1_ex0_1:120437760-120437783:+_5-1	ADAM30	7.4309	10.403/6.8617	7.4309	8.6325	0.19221	6.271	20.515	0.26528	0.5836	0.4164	0.8328	0.99998	TRUE
ADAM30_CCDS907.1_ex0_1:120437885-120437908:-_5-2	ADAM30	10.193	8.9937/8.3498	10.193	8.6718	-0.2108	0.20731	28.141	0.33213	0.36989	0.63011	0.73979	0.99998	FALSE
ADAM30_CCDS907.1_ex0_1:120438076-120438099:+_5-3	ADAM30	12.786	10.135/22.239	12.786	16.187	0.31807	73.252	35.299	0.57236	0.71194	0.28806	0.57612	0.99998	TRUE
ADAM30_CCDS907.1_ex0_1:120438479-120438502:+_5-4	ADAM30	2.8165	4.7653/8.0191	2.8165	6.3922	0.95376	5.2936	7.7756	1.2823	0.88165	0.11835	0.23671	0.99998	TRUE
ADAM30_CCDS907.1_ex0_1:120438634-120438657:-_5-5	ADAM30	1.3427	1.0739/0.82672	1.3427	0.9503	-0.26445	0.030545	3.7067	0.72881	0.23306	0.76694	0.46611	0.99998	FALSE
ADAM32_CCDS47846.1_ex10_8:39044414-39044437:+_5-3	ADAM32	0.68676	1.7451/0.33069	0.68676	1.0379	0.2728	1.0002	1.896	0.25499	0.42207	0.57793	0.84414	0.99998	TRUE
ADAM32_CCDS47846.1_ex10_8:39044459-39044482:+_5-4	ADAM32	14.499	20.404/28.108	14.499	24.256	0.70443	29.681	40.028	1.5421	0.9378	0.062201	0.1244	0.99998	TRUE
ADAM32_CCDS47846.1_ex11_8:39068651-39068674:+_5-5	ADAM32	4.0126	3.2888/1.4881	4.0126	2.3884	-0.56493	1.6212	11.078	0.75752	0.22437	0.77563	0.44874	0.99998	FALSE
ADAM32_CCDS47846.1_ex5_8:39008919-39008942:+_5-1	ADAM32	12.886	22.417/29.183	12.886	25.8	0.94856	22.888	35.576	2.1651	0.98457	0.015428	0.030856	0.99998	TRUE
ADAM32_CCDS47846.1_ex8_8:39022666-39022689:+_5-2	ADAM32	0.28551	0.067117/0.16534	0.28551	0.11623	-0.2037	0.0048241	0.78821	1.4006	0.080671	0.91933	0.16134	0.99998	FALSE
ADAM33_CCDS13058.1_ex10_20:3653478-3653501:-_5-1	ADAM33	12.192	17.383/12.897	12.192	15.14	0.29099	10.065	33.659	0.50815	0.68879	0.31121	0.62242	0.99998	TRUE
ADAM33_CCDS13058.1_ex10_20:3653518-3653541:+_5-2	ADAM33	6.8754	3.6915/6.4484	6.8754	5.0699	-0.37567	3.8003	18.981	0.52684	0.29915	0.70085	0.5983	0.99998	FALSE
ADAM33_CCDS13058.1_ex12_20:3654244-3654267:+_5-3	ADAM33	18.134	13.155/11.987	18.134	12.571	-0.49556	0.68169	50.062	0.80021	0.21179	0.78821	0.42359	0.99998	FALSE
ADAM33_CCDS13058.1_ex14_20:3654715-3654738:-_5-4	ADAM33	10.409	8.7924/9.9206	10.409	9.3565	-0.1397	0.63642	28.738	0.23614	0.40666	0.59334	0.81333	0.99998	FALSE
ADAM33_CCDS13058.1_ex14_20:3654763-3654786:+_5-5	ADAM33	8.2412	9.732/5.043	8.2412	7.3875	-0.13983	10.994	22.751	0.24317	0.40394	0.59606	0.80787	0.99998	FALSE
ADAM7_CCDS6045.1_ex1_8:24300041-24300064:+_5-1	ADAM7	2.1992	2.4162/5.7043	2.1992	4.0603	0.66151	5.4058	6.0713	0.75531	0.72353	0.27647	0.55294	0.99998	TRUE
ADAM7_CCDS6045.1_ex10_8:24344758-24344781:-_5-5	ADAM7	22.949	17.383/23.975	22.949	20.679	-0.14364	21.723	63.355	0.2883	0.38656	0.61344	0.77312	0.99998	FALSE
ADAM7_CCDS6045.1_ex5_8:24324408-24324431:-_5-2	ADAM7	5.1855	4.6982/7.9365	5.1855	6.3173	0.24244	5.2431	14.316	0.29916	0.58195	0.41805	0.83611	0.99998	TRUE
ADAM7_CCDS6045.1_ex7_8:24333941-24333964:-_5-3	ADAM7	13.905	14.296/18.436	13.905	16.366	0.22046	8.5688	38.388	0.39718	0.65004	0.34996	0.69992	0.99998	TRUE
ADAM7_CCDS6045.1_ex9_8:24342856-24342879:+_5-4	ADAM7	6.5898	5.3023/4.8776	6.5898	5.09	-0.31764	0.090166	18.193	0.46487	0.32101	0.67899	0.64203	0.99998	FALSE
ADAM8_CCDS31319.2_ex13_10:135085748-135085771:-_5-1	ADAM8	16.444	21.947/18.518	16.444	20.233	0.28359	5.8789	45.396	0.56238	0.71095	0.28905	0.57809	0.99998	TRUE
ADAM8_CCDS31319.2_ex14_10:135085948-135085971:-_5-2	ADAM8	14.646	15.101/9.9206	14.646	12.511	-0.21164	13.421	40.433	0.35378	0.36175	0.63825	0.7235	0.99998	FALSE
ADAM8_CCDS31319.2_ex15_10:135086322-135086345:+_5-3	ADAM8	15.086	16.645/17.113	15.086	16.879	0.1525	0.10946	41.647	0.2779	0.60563	0.39437	0.78874	0.99998	TRUE
ADAM8_CCDS31319.2_ex17_10:135086770-135086793:+_5-4	ADAM8	0	0/0	0.0077165	0	-0.01109	0	0.021303	0.9334	0.17531	0.82469	0.35062	0.99998	FALSE
ADAM8_CCDS31319.2_ex18_10:135087299-135087322:+_5-5	ADAM8	12.979	15.504/11.987	12.979	13.746	0.077032	6.1838	35.831	0.12808	0.54409	0.45591	0.91183	0.99998	TRUE
ADAM9_CCDS6112.1_ex10_8:38884255-38884278:+_5-5	ADAM9	7.9248	5.9063/7.2751	7.9248	6.5907	-0.23358	0.93676	21.878	0.36162	0.35882	0.64118	0.71763	0.99998	FALSE
ADAM9_CCDS6112.1_ex4_8:38873645-38873668:+_5-1	ADAM9	9.8076	11.477/14.55	9.8076	13.014	0.37478	4.722	27.076	0.61614	0.72286	0.27714	0.55428	0.99998	TRUE
ADAM9_CCDS6112.1_ex4_8:38873691-38873714:+_5-2	ADAM9	15.996	18.726/22.404	15.996	20.565	0.34347	6.7647	44.161	0.6875	0.75212	0.24788	0.49575	0.99998	TRUE
ADAM9_CCDS6112.1_ex5_8:38874916-38874939:+_5-3	ADAM9	12.586	18.726/17.444	12.586	18.085	0.49035	0.82184	34.745	0.93294	0.82165	0.17835	0.35669	0.99998	TRUE
ADAM9_CCDS6112.1_ex8_8:38880694-38880717:+_5-4	ADAM9	16.027	15.571/14.22	16.027	14.895	-0.099222	0.9136	44.246	0.18177	0.42788	0.57212	0.85577	0.99998	FALSE
ADAMDEC1_CCDS55212.1_ex3_8:24254851-24254874:+_5-1	ADAMDEC1	7.0991	6.0406/5.2083	7.0991	5.6244	-0.28997	0.34633	19.599	0.43095	0.33325	0.66675	0.66651	0.99998	FALSE
ADAMDEC1_CCDS55212.1_ex3_8:24254933-24254956:-_5-2	ADAMDEC1	3.1637	2.0135/2.3148	3.1637	2.1642	-0.39606	0.045385	8.7342	0.63484	0.26277	0.73723	0.52553	0.99998	FALSE
ADAMDEC1_CCDS55212.1_ex4_8:24255224-24255247:+_5-3	ADAMDEC1	11.135	10.605/12.153	11.135	11.379	0.028698	1.1984	30.74	0.043973	0.50653	0.49347	0.98694	0.99998	TRUE
ADAMDEC1_CCDS55212.1_ex6_8:24256397-24256420:+_5-4	ADAMDEC1	11.166	20.202/14.385	11.166	17.294	0.58852	16.922	30.825	1.1037	0.86209	0.13791	0.27583	0.99998	TRUE
ADAMDEC1_CCDS55212.1_ex6_8:24256464-24256487:-_5-5	ADAMDEC1	12.817	9.2622/16.617	12.817	12.94	0.012742	27.046	35.384	0.020606	0.50043	0.49957	0.99914	0.99998	TRUE
ADAMTS1_CCDS33524.1_ex7_21:28214821-28214844:-_5-1	ADAMTS1	9.09	13.222/19.345	9.09	16.284	0.77648	18.746	25.095	1.436	0.92178	0.078221	0.15644	0.99998	TRUE
ADAMTS1_CCDS33524.1_ex7_21:28214893-28214916:+_5-2	ADAMTS1	21.243	17.92/28.356	21.243	23.138	0.11795	54.455	58.647	0.24745	0.5966	0.4034	0.8068	0.99998	TRUE
ADAMTS1_CCDS33524.1_ex8_21:28216698-28216721:-_5-3	ADAMTS1	14.792	9.3293/13.558	14.792	11.444	-0.34381	8.9414	40.838	0.54511	0.29284	0.70716	0.58568	0.99998	FALSE
ADAMTS1_CCDS33524.1_ex8_21:28216944-28216967:-_5-4	ADAMTS1	11.768	8.1212/12.483	11.768	10.302	-0.17587	9.5144	32.487	0.28817	0.38661	0.61339	0.77322	0.99998	FALSE
ADAMTS1_CCDS33524.1_ex8_21:28217117-28217140:+_5-5	ADAMTS1	16.382	12.887/14.55	16.382	13.718	-0.23998	1.3839	45.226	0.40938	0.34113	0.65887	0.68226	0.99998	FALSE
ADAMTS10_CCDS12206.1_ex10_19:8654774-8654797:-_5-2	ADAMTS10	7.4772	6.7117/5.2083	7.4772	5.96	-0.2845	1.1302	20.643	0.42319	0.33608	0.66392	0.67216	0.99998	FALSE
ADAMTS10_CCDS12206.1_ex10_19:8654793-8654816:+_5-3	ADAMTS10	2.4384	4.6311/3.0588	2.4384	3.845	0.49475	1.236	6.7317	0.54213	0.64438	0.35562	0.71124	0.99998	TRUE
ADAMTS10_CCDS12206.1_ex11_19:8656728-8656751:+_5-4	ADAMTS10	26.884	29.867/31.167	26.884	30.517	0.1767	0.8449	74.219	0.42172	0.66308	0.33692	0.67384	0.99998	TRUE
ADAMTS10_CCDS12206.1_ex12_19:8656940-8656963:-_5-5	ADAMTS10	18.72	16.511/8.0191	18.72	12.265	-0.57204	36.055	51.681	0.91217	0.18084	0.81916	0.36168	0.99998	FALSE
ADAMTS10_CCDS12206.1_ex9_19:8654418-8654441:+_5-1	ADAMTS10	9.3678	7.7185/6.6137	9.3678	7.1661	-0.34438	0.61027	25.862	0.49601	0.30995	0.69005	0.61989	0.99998	FALSE
ADAMTS12_CCDS34140.1_ex10_5:33624413-33624436:-_5-1	ADAMTS12	20.688	32.216/22.652	20.688	27.434	0.39074	45.739	57.113	0.8927	0.81341	0.18659	0.37317	0.99998	TRUE
ADAMTS12_CCDS34140.1_ex11_5:33630981-33631004:-_5-2	ADAMTS12	11.868	11.746/19.593	11.868	15.669	0.37342	30.793	32.764	0.66413	0.74177	0.25823	0.51646	0.99998	TRUE
ADAMTS12_CCDS34140.1_ex15_5:33649065-33649088:-_5-3	ADAMTS12	14.877	11.88/21.743	14.877	16.811	0.16582	48.638	41.072	0.30176	0.61468	0.38532	0.77064	0.99998	TRUE
ADAMTS12_CCDS34140.1_ex18_5:33662032-33662055:+_5-4	ADAMTS12	12.755	11.343/12.649	12.755	11.996	-0.081941	0.85269	35.214	0.15037	0.44024	0.55976	0.88047	0.99998	FALSE
ADAMTS12_CCDS34140.1_ex21_5:33751551-33751574:-_5-5	ADAMTS12	11.86	13.692/11.822	11.86	12.757	0.097255	1.7483	32.743	0.15673	0.55375	0.44625	0.89251	0.99998	TRUE
ADAMTS13_CCDS6970.1_ex11_9:136301962-136301985:-_5-3	ADAMTS13	13.828	23.961/21.577	13.828	22.769	0.68078	2.8409	38.175	1.4471	0.92513	0.074874	0.14975	0.99998	TRUE
ADAMTS13_CCDS6970.1_ex15_9:136305475-136305498:+_5-4	ADAMTS13	24.338	27.652/25.38	24.338	26.516	0.119	2.5815	67.189	0.26578	0.60421	0.39579	0.79159	0.99998	TRUE
ADAMTS13_CCDS6970.1_ex16_9:136307525-136307548:+_5-5	ADAMTS13	10.001	9.3293/13.31	10.001	11.32	0.1634	7.9234	27.609	0.25107	0.58736	0.41264	0.82528	0.99998	TRUE
ADAMTS13_CCDS6970.1_ex5_9:136291337-136291360:+_5-1	ADAMTS13	13.944	17.585/19.262	13.944	18.424	0.37828	1.4074	38.494	0.72207	0.76194	0.23806	0.47611	0.99998	TRUE
ADAMTS13_CCDS6970.1_ex9_9:136298627-136298650:+_5-2	ADAMTS13	1.3349	0.26847/0.41336	1.3349	0.34091	-0.80017	0.010496	3.6854	1.4198	0.077838	0.92216	0.15568	0.99998	FALSE
ADAMTS14_CCDS7306.1_ex1_10:72434596-72434619:-_5-1	ADAMTS14	14.978	18.122/22.156	14.978	20.139	0.40384	8.1377	41.349	0.80264	0.78679	0.21321	0.42641	0.99998	TRUE
ADAMTS14_CCDS7306.1_ex10_10:72498624-72498647:+_5-5	ADAMTS14	10.626	7.3829/10.665	10.626	9.0238	-0.21387	5.3848	29.334	0.3372	0.36798	0.63202	0.73596	0.99998	FALSE
ADAMTS14_CCDS7306.1_ex2_10:72462153-72462176:+_5-2	ADAMTS14	18.651	19.061/22.073	18.651	20.567	0.13427	4.5359	51.489	0.26711	0.60346	0.39654	0.79309	0.99998	TRUE
ADAMTS14_CCDS7306.1_ex4_10:72489096-72489119:+_5-3	ADAMTS14	23.273	23.156/26.951	23.273	25.053	0.10212	7.2026	64.25	0.22212	0.58713	0.41287	0.82574	0.99998	TRUE
ADAMTS14_CCDS7306.1_ex5_10:72489865-72489888:-_5-4	ADAMTS14	20.233	16.377/13.145	20.233	14.761	-0.42994	5.2225	55.856	0.74074	0.22943	0.77057	0.45885	0.99998	FALSE
ADAMTS15_CCDS8488.1_ex0_11:130318971-130318994:+_5-1	ADAMTS15	13.542	16.108/18.601	13.542	17.355	0.33588	3.1073	37.387	0.62349	0.7299	0.2701	0.5402	0.99998	TRUE
ADAMTS15_CCDS8488.1_ex0_11:130319244-130319267:-_5-2	ADAMTS15	15.572	14.028/13.145	15.572	13.586	-0.18413	0.38964	42.989	0.31726	0.37552	0.62448	0.75105	0.99998	FALSE
ADAMTS15_CCDS8488.1_ex0_11:130319284-130319307:+_5-3	ADAMTS15	23.844	19.867/22.156	23.844	21.011	-0.17464	2.6203	65.826	0.35191	0.36245	0.63755	0.72491	0.99998	FALSE
ADAMTS15_CCDS8488.1_ex0_11:130319428-130319451:-_5-4	ADAMTS15	16.513	12.618/13.971	16.513	13.295	-0.29295	0.91587	45.588	0.49068	0.31183	0.68817	0.62365	0.99998	FALSE
ADAMTS15_CCDS8488.1_ex0_11:130319506-130319529:+_5-5	ADAMTS15	21.93	33.693/37.285	21.93	35.489	0.67021	6.451	60.543	1.7426	0.9592	0.040803	0.081606	0.99998	TRUE
ADAMTS16_CCDS43299.1_ex10_5:5222914-5222937:-_5-5	ADAMTS16	12.13	15.907/15.79	12.13	15.849	0.35973	0.0067935	33.488	0.64254	0.73496	0.26504	0.53008	0.99998	TRUE
ADAMTS16_CCDS43299.1_ex2_5:5146273-5146296:-_5-1	ADAMTS16	18.435	23.156/35.053	18.435	29.104	0.63133	70.772	50.893	1.4956	0.93229	0.067708	0.13542	0.99998	TRUE
ADAMTS16_CCDS43299.1_ex3_5:5182257-5182280:-_5-2	ADAMTS16	10.286	14.095/14.054	10.286	14.074	0.41756	0.00081993	28.397	0.71092	0.75487	0.24513	0.49027	0.99998	TRUE
ADAMTS16_CCDS43299.1_ex4_5:5186342-5186365:+_5-3	ADAMTS16	10.008	9.3964/13.145	10.008	11.271	0.15662	7.025	27.63	0.24016	0.58303	0.41697	0.83394	0.99998	TRUE
ADAMTS16_CCDS43299.1_ex6_5:5190178-5190201:-_5-4	ADAMTS16	16.876	17.182/19.18	16.876	18.181	0.10166	1.9955	46.589	0.1912	0.57295	0.42705	0.8541	0.99998	TRUE
ADAMTS17_CCDS10383.1_ex10_15:100672341-100672364:-_5-1	ADAMTS17	21.745	20.068/16.038	21.745	18.053	-0.25551	8.1198	60.032	0.4813	0.31515	0.68485	0.6303	0.99998	FALSE
ADAMTS17_CCDS10383.1_ex16_15:100801738-100801761:-_5-2	ADAMTS17	14.16	11.678/10.913	14.16	11.296	-0.3021	0.29322	39.091	0.48064	0.31539	0.68461	0.63077	0.99998	FALSE
ADAMTS17_CCDS10383.1_ex17_15:100802552-100802575:+_5-3	ADAMTS17	11.104	16.511/11.905	11.104	14.208	0.32933	10.608	30.655	0.56059	0.70586	0.29414	0.58828	0.99998	TRUE
ADAMTS17_CCDS10383.1_ex18_15:100821481-100821504:+_5-4	ADAMTS17	19.183	20.739/33.317	19.183	27.028	0.47372	79.095	52.959	1.078	0.85889	0.14111	0.28222	0.99998	TRUE
ADAMTS17_CCDS10383.1_ex20_15:100881539-100881562:+_5-5	ADAMTS17	21.892	26.243/18.601	21.892	22.422	0.033049	29.199	60.436	0.068233	0.52605	0.47395	0.94791	0.99998	TRUE
ADAMTS18_CCDS10926.1_ex11_16:77369719-77369742:+_5-1	ADAMTS18	15.803	14.564/23.396	15.803	18.98	0.24983	38.998	43.628	0.48098	0.68208	0.31792	0.63585	0.99998	TRUE
ADAMTS18_CCDS10926.1_ex13_16:77387708-77387731:-_5-2	ADAMTS18	4.3984	3.423/1.8188	4.3984	2.6209	-0.57618	1.2868	12.143	0.75605	0.22481	0.77519	0.44962	0.99998	FALSE
ADAMTS18_CCDS10926.1_ex19_16:77401459-77401482:-_5-3	ADAMTS18	35.99	39.264/37.285	35.99	38.274	0.086469	1.9579	99.357	0.22922	0.59059	0.40941	0.81883	0.99998	TRUE
ADAMTS18_CCDS10926.1_ex20_16:77465324-77465347:+_5-4	ADAMTS18	16.367	17.652/15.129	16.367	16.39	0.0019762	3.1827	45.183	0.0035415	0.49767	0.50233	0.99534	0.99998	TRUE
ADAMTS18_CCDS10926.1_ex21_16:77468313-77468336:-_5-5	ADAMTS18	3.0711	2.6847/1.4054	3.0711	2.0451	-0.41897	0.81828	8.4786	0.66369	0.25344	0.74656	0.50689	0.99998	FALSE
ADAMTS19_CCDS4146.1_ex1_5:128796950-128796973:-_5-1	ADAMTS19	24.955	22.551/24.967	24.955	23.759	-0.068051	2.917	68.894	0.14594	0.44198	0.55802	0.88397	0.99998	FALSE
ADAMTS19_CCDS4146.1_ex1_5:128797010-128797033:+_5-2	ADAMTS19	22.679	22.82/13.806	22.679	18.313	-0.29401	40.624	62.609	0.55604	0.28909	0.71091	0.57818	0.99998	FALSE
ADAMTS19_CCDS4146.1_ex1_5:128797198-128797221:-_5-3	ADAMTS19	23.203	23.625/17.857	23.203	20.741	-0.15478	16.637	64.058	0.31069	0.37802	0.62198	0.75604	0.99998	FALSE
ADAMTS19_CCDS4146.1_ex1_5:128797285-128797308:-_5-4	ADAMTS19	12.038	18.994/8.0191	12.038	13.507	0.15403	60.226	33.233	0.25483	0.59309	0.40691	0.81382	0.99998	TRUE
ADAMTS19_CCDS4146.1_ex2_5:128844844-128844867:-_5-5	ADAMTS19	10.919	19.33/8.8459	10.919	14.088	0.34015	54.957	30.144	0.57721	0.71136	0.28864	0.57729	0.99998	TRUE
ADAMTS2_CCDS34311.1_ex8_5:178699959-178699982:+_5-1	ADAMTS2	13.944	17.518/18.436	13.944	17.977	0.3447	0.42146	38.494	0.65004	0.73895	0.26105	0.52209	0.99998	TRUE
ADAMTS2_CCDS34311.1_ex8_5:178700043-178700066:-_5-2	ADAMTS2	26.444	36.512/23.644	26.444	30.078	0.17939	82.79	73.005	0.42528	0.66435	0.33565	0.67129	0.99998	TRUE
ADAMTS2_CCDS34311.1_ex9_5:178770991-178771014:-_5-3	ADAMTS2	10.548	9.8663/6.6964	10.548	8.2813	-0.31529	5.024	29.121	0.46772	0.31999	0.68001	0.63999	0.99998	FALSE
ADAMTS2_CCDS34311.1_ex9_5:178771037-178771060:-_5-4	ADAMTS2	12.94	12.618/11.161	12.94	11.889	-0.1131	1.062	35.725	0.19828	0.42141	0.57859	0.84282	0.99998	FALSE
ADAMTS2_CCDS34311.1_ex9_5:178771078-178771101:-_5-5	ADAMTS2	16.868	20.605/20.337	16.868	20.471	0.26501	0.035871	46.568	0.52798	0.69922	0.30078	0.60156	0.99998	TRUE
ADAMTS20_CCDS31778.2_ex27_12:43847726-43847749:-_5-1	ADAMTS20	6.1269	4.6982/6.6964	6.1269	5.6973	-0.089685	1.9964	16.914	0.20496	0.4188	0.5812	0.8376	0.99998	FALSE
ADAMTS20_CCDS31778.2_ex37_12:43944714-43944737:+_5-2	ADAMTS20	39.763	40.807/50.43	39.763	45.619	0.19365	46.294	109.77	0.55889	0.71186	0.28814	0.57628	0.99998	TRUE
ADAMTS20_CCDS31778.2_ex37_12:43944866-43944889:+_5-3	ADAMTS20	22.509	22.149/16.7	22.509	19.424	-0.20293	14.846	62.141	0.39511	0.34638	0.65362	0.69276	0.99998	FALSE
ADAMTS20_CCDS31778.2_ex37_12:43944919-43944942:+_5-4	ADAMTS20	7.0374	5.8392/3.4722	7.0374	4.6557	-0.50702	2.8014	19.428	0.66421	0.25328	0.74672	0.50656	0.99998	FALSE
ADAMTS20_CCDS31778.2_ex37_12:43945023-43945046:-_5-5	ADAMTS20	13.998	10.94/18.353	13.998	14.647	0.061115	27.476	38.643	0.1044	0.53593	0.46407	0.92815	0.99998	TRUE
ADAMTS3_CCDS3553.1_ex12_4:73184373-73184396:+_5-1	ADAMTS3	0	0/0	0.0077165	0	-0.01109	0	0.021303	0.9334	0.17531	0.82469	0.35062	0.99998	FALSE
ADAMTS3_CCDS3553.1_ex16_4:73188741-73188764:-_5-2	ADAMTS3	7.4232	10.873/14.468	7.4232	12.67	0.6986	6.4602	20.493	1.1591	0.87023	0.12977	0.25954	0.99998	TRUE
ADAMTS3_CCDS3553.1_ex16_4:73188766-73188789:+_5-3	ADAMTS3	8.0097	5.1009/7.4404	8.0097	6.2707	-0.30938	2.7367	22.112	0.45117	0.32593	0.67407	0.65186	0.99998	FALSE
ADAMTS3_CCDS3553.1_ex17_4:73205394-73205417:-_5-4	ADAMTS3	8.3801	5.1009/9.1765	8.3801	7.1387	-0.20479	8.3053	23.135	0.32492	0.37262	0.62738	0.74524	0.99998	FALSE
ADAMTS3_CCDS3553.1_ex19_4:73414287-73414310:-_5-5	ADAMTS3	1.0572	0.93964/0.24801	1.0572	0.59383	-0.36815	0.23918	2.9185	0.95062	0.1709	0.8291	0.3418	0.99998	FALSE
ADAMTS4_CCDS1223.1_ex6_1:161166054-161166077:+_5-1	ADAMTS4	17.771	20.941/18.849	17.771	19.895	0.15465	2.1872	49.061	0.30323	0.617	0.383	0.766	0.99998	TRUE
ADAMTS4_CCDS1223.1_ex8_1:161167821-161167844:+_5-2	ADAMTS4	10.217	12.887/9.6726	10.217	11.28	0.13063	5.1648	28.205	0.20015	0.56756	0.43244	0.86488	0.99998	TRUE
ADAMTS4_CCDS1223.1_ex8_1:161167855-161167878:+_5-3	ADAMTS4	25.078	24.766/27.199	25.078	25.983	0.049173	2.9588	69.234	0.10867	0.54268	0.45732	0.91465	0.99998	TRUE
ADAMTS4_CCDS1223.1_ex8_1:161167945-161167968:-_5-4	ADAMTS4	10.68	7.7856/6.3657	10.68	7.0757	-0.53233	1.0081	29.483	0.72377	0.2346	0.7654	0.46921	0.99998	FALSE
ADAMTS4_CCDS1223.1_ex8_1:161168100-161168123:-_5-5	ADAMTS4	19.831	30.337/31.829	19.831	31.083	0.62305	1.1122	54.748	1.5206	0.93559	0.064412	0.12882	0.99998	TRUE
ADAMTS5_CCDS13579.1_ex7_21:28337853-28337876:-_5-1	ADAMTS5	22.439	28.659/34.226	22.439	31.443	0.46895	15.495	61.949	1.1439	0.87339	0.12661	0.25323	0.99998	TRUE
ADAMTS5_CCDS13579.1_ex7_21:28338068-28338091:+_5-2	ADAMTS5	16.235	16.712/14.716	16.235	15.714	-0.044328	1.9934	44.821	0.088199	0.46486	0.53514	0.92972	0.99998	FALSE
ADAMTS5_CCDS13579.1_ex7_21:28338120-28338143:-_5-3	ADAMTS5	20.495	21.008/27.53	20.495	24.269	0.23336	21.267	56.58	0.5017	0.69107	0.30893	0.61786	0.99998	TRUE
ADAMTS5_CCDS13579.1_ex7_21:28338430-28338453:-_5-4	ADAMTS5	15.958	15.101/14.716	15.958	14.908	-0.092137	0.074453	44.054	0.16975	0.4326	0.5674	0.86521	0.99998	FALSE
ADAMTS5_CCDS13579.1_ex7_21:28338456-28338479:-_5-5	ADAMTS5	21.706	22.484/22.652	21.706	22.568	0.053743	0.014056	59.925	0.11133	0.54317	0.45683	0.91366	0.99998	TRUE
ADAMTS6_CCDS3983.2_ex14_5:64587169-64587192:+_5-1	ADAMTS6	10.471	14.766/7.8538	10.471	11.31	0.10179	23.888	28.908	0.15597	0.5504	0.4496	0.8992	0.99998	TRUE
ADAMTS6_CCDS3983.2_ex18_5:64747404-64747427:+_5-2	ADAMTS6	13.334	21.947/20.007	13.334	20.977	0.61655	1.8835	36.811	1.2597	0.89464	0.10536	0.21072	0.99998	TRUE
ADAMTS6_CCDS3983.2_ex18_5:64747437-64747460:-_5-3	ADAMTS6	11.737	8.3897/11.822	11.737	10.106	-0.19767	5.8905	32.402	0.31867	0.37499	0.62501	0.74998	0.99998	FALSE
ADAMTS6_CCDS3983.2_ex20_5:64748559-64748582:+_5-4	ADAMTS6	26.838	25.505/38.442	26.838	31.973	0.24426	83.691	74.091	0.59664	0.72437	0.27563	0.55125	0.99998	TRUE
ADAMTS6_CCDS3983.2_ex22_5:64766627-64766650:-_5-5	ADAMTS6	0.54015	0.33559/0.24801	0.54015	0.2918	-0.25369	0.0038345	1.4912	1.1049	0.13459	0.86541	0.26919	0.99998	FALSE
ADAMTS7_CCDS32303.1_ex22_15:79092656-79092679:-_5-3	ADAMTS7	17.74	26.444/21.247	17.74	23.845	0.40685	13.508	48.975	0.87241	0.80742	0.19258	0.38515	0.99998	TRUE
ADAMTS7_CCDS32303.1_ex22_15:79092726-79092749:-_5-4	ADAMTS7	10.24	12.484/16.204	10.24	14.344	0.44904	6.9184	28.269	0.77189	0.77379	0.22621	0.45242	0.99998	TRUE
ADAMTS7_CCDS32303.1_ex22_15:79092825-79092848:+_5-5	ADAMTS7	13.295	16.242/8.8459	13.295	12.544	-0.077886	27.355	36.705	0.14388	0.4428	0.5572	0.8856	0.99998	FALSE
ADAMTS7_CCDS32303.1_ex9_15:79064105-79064128:-_5-1	ADAMTS7	17.516	18.055/21.412	17.516	19.733	0.16315	5.6359	48.358	0.3188	0.62284	0.37716	0.75432	0.99998	TRUE
ADAMTS7_CCDS32303.1_ex9_15:79064126-79064149:+_5-2	ADAMTS7	29.407	22.686/26.124	29.407	24.405	-0.25931	5.9117	81.185	0.55633	0.28899	0.71101	0.57798	0.99998	FALSE
ADAMTS8_CCDS41732.1_ex6_11:130286869-130286892:-_5-1	ADAMTS8	13.249	14.363/17.03	13.249	15.697	0.22869	3.557	36.577	0.4047	0.6522	0.3478	0.6956	0.99998	TRUE
ADAMTS8_CCDS41732.1_ex7_11:130289049-130289072:-_5-2	ADAMTS8	10.803	11.678/8.9285	10.803	10.303	-0.06239	3.781	29.824	0.12467	0.45039	0.54961	0.90079	0.99998	FALSE
ADAMTS8_CCDS41732.1_ex8_11:130297460-130297483:-_5-3	ADAMTS8	23.628	20.471/24.471	23.628	22.471	-0.069419	7.9999	65.229	0.14568	0.44209	0.55791	0.88417	0.99998	FALSE
ADAMTS8_CCDS41732.1_ex8_11:130297539-130297562:+_5-4	ADAMTS8	20.665	19.733/20.172	20.665	19.952	-0.048241	0.096508	57.049	0.09855	0.46075	0.53925	0.9215	0.99998	FALSE
ADAMTS8_CCDS41732.1_ex8_11:130297925-130297948:-_5-5	ADAMTS8	14.214	23.894/20.999	14.214	22.446	0.62398	4.1912	39.24	1.3142	0.9045	0.095497	0.19099	0.99998	TRUE
ADAMTS9_CCDS2903.1_ex37_3:64672353-64672376:+_5-1	ADAMTS9	23.844	21.947/23.148	23.844	22.548	-0.0773	0.72077	65.826	0.16211	0.43561	0.56439	0.87122	0.99998	FALSE
ADAMTS9_CCDS2903.1_ex37_3:64672393-64672416:+_5-2	ADAMTS9	15.934	16.444/12.401	15.934	14.422	-0.13495	8.1731	43.99	0.24048	0.40498	0.59502	0.80996	0.99998	FALSE
ADAMTS9_CCDS2903.1_ex37_3:64672536-64672559:+_5-3	ADAMTS9	9.8616	8.3897/5.7043	9.8616	7.047	-0.43271	3.6055	27.225	0.60241	0.27345	0.72655	0.5469	0.99998	FALSE
ADAMTS9_CCDS2903.1_ex37_3:64672579-64672602:+_5-4	ADAMTS9	17.547	18.86/35.218	17.547	27.039	0.59624	133.79	48.443	1.3638	0.91317	0.08683	0.17366	0.99998	TRUE
ADAMTS9_CCDS2903.1_ex37_3:64672605-64672628:+_5-5	ADAMTS9	20.796	12.484/13.227	20.796	12.856	-0.65358	0.27648	57.411	1.0592	0.14474	0.85526	0.28949	0.99998	FALSE
ADAMTSL1_CCDS47954.1_ex1_9:18504883-18504906:-_5-1	ADAMTSL1	8.7119	16.981/13.227	8.7119	15.104	0.72961	7.0435	24.051	1.3034	0.9	0.099999	0.2	0.99998	TRUE
ADAMTSL1_CCDS47954.1_ex3_9:18574175-18574198:-_5-2	ADAMTSL1	11.474	15.37/15.294	11.474	15.332	0.38874	0.0028617	31.677	0.68542	0.74824	0.25176	0.50352	0.99998	TRUE
ADAMTSL1_CCDS47954.1_ex4_9:18622270-18622293:+_5-3	ADAMTSL1	4.6993	2.8861/2.9762	4.6993	2.9311	-0.53585	0.0040614	12.973	0.71063	0.23866	0.76134	0.47731	0.99998	FALSE
ADAMTSL1_CCDS47954.1_ex4_9:18622320-18622343:-_5-4	ADAMTSL1	32.687	53.157/59.11	32.687	56.134	0.76215	17.72	90.239	2.4682	0.99321	0.0067912	0.013582	0.99998	TRUE
ADAMTSL1_CCDS47954.1_ex4_9:18622347-18622370:-_5-5	ADAMTSL1	13.797	18.189/20.089	13.797	19.139	0.44469	1.8057	38.09	0.86557	0.80415	0.19585	0.3917	0.99998	TRUE
ADAMTSL2_CCDS6976.1_ex3_9:136404947-136404970:-_5-1	ADAMTSL2	20.109	16.914/20.585	20.109	18.749	-0.096053	6.7404	55.515	0.18758	0.4256	0.5744	0.85121	0.99998	FALSE
ADAMTSL2_CCDS6976.1_ex5_9:136405999-136406022:-_5-2	ADAMTSL2	17.91	21.276/29.266	17.91	25.271	0.47433	31.916	49.444	1.0469	0.85161	0.14839	0.29678	0.99998	TRUE
ADAMTSL2_CCDS6976.1_ex5_9:136406081-136406104:-_5-3	ADAMTSL2	23.597	33.827/38.194	23.597	36.011	0.58947	9.5357	65.144	1.538	0.93787	0.062127	0.12425	0.99998	TRUE
ADAMTSL2_CCDS6976.1_ex6_9:136409653-136409676:+_5-4	ADAMTSL2	19.16	21.545/21.908	19.16	21.726	0.17287	0.065982	52.895	0.35287	0.63637	0.36363	0.72725	0.99998	TRUE
ADAMTSL2_CCDS6976.1_ex9_9:136420673-136420696:+_5-5	ADAMTSL2	19.538	27.183/32.655	19.538	29.919	0.59019	14.975	53.939	1.4135	0.92093	0.079069	0.15814	0.99998	TRUE
ADAMTSL3_CCDS10326.1_ex1_15:84373235-84373258:-_5-1	ADAMTSL3	7.1223	7.7856/8.9285	7.1223	8.3571	0.20417	0.65312	19.663	0.27847	0.58734	0.41266	0.82532	0.99998	TRUE
ADAMTSL3_CCDS10326.1_ex12_15:84566626-84566649:-_5-3	ADAMTSL3	11.158	11.813/12.07	11.158	11.941	0.090085	0.033122	30.804	0.14115	0.54605	0.45395	0.90791	0.99998	TRUE
ADAMTSL3_CCDS10326.1_ex14_15:84582075-84582098:+_5-4	ADAMTSL3	14.661	14.296/13.227	14.661	13.762	-0.085337	0.57091	40.476	0.15649	0.43782	0.56218	0.87565	0.99998	FALSE
ADAMTSL3_CCDS10326.1_ex17_15:84611697-84611720:-_5-5	ADAMTSL3	17.725	16.712/12.897	17.725	14.805	-0.24461	7.2789	48.933	0.42775	0.33442	0.66558	0.66884	0.99998	FALSE
ADAMTSL3_CCDS10326.1_ex7_15:84539605-84539628:-_5-2	ADAMTSL3	8.9819	11.343/11.739	8.9819	11.541	0.32927	0.078612	24.797	0.51393	0.68513	0.31487	0.62974	0.99998	TRUE
ADAMTSL4_CCDS30852.1_ex2_1:150525663-150525686:-_5-1	ADAMTSL4	11.011	16.041/18.27	11.011	17.156	0.59603	2.485	30.399	1.1144	0.86434	0.13566	0.27132	0.99998	TRUE
ADAMTSL4_CCDS30852.1_ex3_1:150526260-150526283:-_5-2	ADAMTSL4	16.274	16.712/11.574	16.274	14.143	-0.18994	13.201	44.928	0.33053	0.3705	0.6295	0.741	0.99998	FALSE
ADAMTSL4_CCDS30852.1_ex3_1:150526419-150526442:+_5-3	ADAMTSL4	10.055	9.2622/10.086	10.055	9.6741	-0.050528	0.33926	27.758	0.1108	0.45589	0.54411	0.91178	0.99998	FALSE
ADAMTSL4_CCDS30852.1_ex4_1:150526872-150526895:-_5-4	ADAMTSL4	17.246	21.545/19.345	17.246	20.445	0.23304	2.419	47.612	0.46356	0.67651	0.32349	0.64698	0.99998	TRUE
ADAMTSL4_CCDS30852.1_ex5_1:150527956-150527979:+_5-5	ADAMTSL4	4.3829	1.8793/5.1256	4.3829	3.5025	-0.25768	5.2694	12.1	0.43831	0.33058	0.66942	0.66116	0.99998	FALSE
ADAMTSL5_CCDS12071.1_ex4_19:1507571-1507594:-_5-1	ADAMTSL5	10.209	9.7991/7.7711	10.209	8.7851	-0.19598	2.0564	28.184	0.31253	0.37732	0.62268	0.75464	0.99998	FALSE
ADAMTSL5_CCDS12071.1_ex4_19:1507616-1507639:+_5-2	ADAMTSL5	19.083	23.827/19.841	19.083	21.834	0.18522	7.9422	52.682	0.37904	0.64616	0.35384	0.70769	0.99998	TRUE
ADAMTSL5_CCDS12071.1_ex5_19:1507995-1508018:-_5-3	ADAMTSL5	15.294	17.853/15.046	15.294	16.45	0.098864	3.9397	42.222	0.17786	0.56656	0.43344	0.86689	0.99998	TRUE
ADAMTSL5_CCDS12071.1_ex5_19:1508100-1508123:-_5-4	ADAMTSL5	19.669	16.377/14.55	19.669	15.463	-0.32822	1.668	54.301	0.57883	0.28135	0.71865	0.56271	0.99998	FALSE
ADAMTSL5_CCDS12071.1_ex9_19:1510704-1510727:-_5-5	ADAMTSL5	13.18	12.014/10.086	13.18	11.05	-0.2348	1.8588	36.385	0.37813	0.35267	0.64733	0.70533	0.99998	FALSE
ADAP1_CCDS5318.1_ex5_7:943836-943859:+_5-1	ADAP1	17.555	14.967/24.719	17.555	19.843	0.16776	47.547	48.464	0.32867	0.62662	0.37338	0.74677	0.99998	TRUE
ADAP1_CCDS5318.1_ex5_7:943876-943899:+_5-2	ADAP1	13.89	16.578/15.542	13.89	16.06	0.19632	0.53639	38.345	0.35052	0.63245	0.36755	0.7351	0.99998	TRUE
ADAP1_CCDS5318.1_ex6_7:944797-944820:-_5-3	ADAP1	16.097	10.202/14.633	16.097	12.417	-0.3496	9.817	44.438	0.56843	0.28487	0.71513	0.56974	0.99998	FALSE
ADAP1_CCDS5318.1_ex7_7:959643-959666:-_5-4	ADAP1	6.4432	8.1883/5.6217	6.4432	6.905	0.086835	3.2939	17.788	0.10949	0.51275	0.48725	0.9745	0.99998	TRUE
ADAP1_CCDS5318.1_ex7_7:959661-959684:-_5-5	ADAP1	10.502	7.1145/14.385	10.502	10.75	0.030722	26.429	28.993	0.045977	0.5057	0.4943	0.9886	0.99998	TRUE
ADAP2_CCDS11261.1_ex1_17:29250066-29250089:+_5-1	ADAP2	8.2412	7.6514/23.809	8.2412	15.73	0.85633	130.54	22.751	1.5701	0.93925	0.060746	0.12149	0.99998	TRUE
ADAP2_CCDS11261.1_ex3_17:29258927-29258950:+_5-2	ADAP2	4.7225	7.1816/3.1415	4.7225	5.1615	0.10665	8.161	13.037	0.1216	0.50074	0.49926	0.99853	0.99998	TRUE
ADAP2_CCDS11261.1_ex4_17:29261192-29261215:+_5-3	ADAP2	9.6301	7.7856/10.086	9.6301	8.9358	-0.097454	2.6457	26.586	0.17946	0.42879	0.57121	0.85757	0.99998	FALSE
ADAP2_CCDS11261.1_ex5_17:29271969-29271992:+_5-4	ADAP2	2.1143	1.4095/1.5708	2.1143	1.4901	-0.3227	0.013008	5.837	0.65517	0.25618	0.74382	0.51236	0.99998	FALSE
ADAP2_CCDS11261.1_ex5_17:29272043-29272066:-_5-5	ADAP2	1.6282	1.6108/2.1495	1.6282	1.8801	0.13208	0.14507	4.4949	0.11885	0.41868	0.58132	0.83736	0.99998	TRUE
ADAR_CCDS1071.1_ex12_1:154570948-154570971:-_5-1	ADAR	10.433	7.7185/11.409	10.433	9.5636	-0.11406	6.8087	28.802	0.20024	0.42064	0.57936	0.84129	0.99998	FALSE
ADAR_CCDS1071.1_ex12_1:154571029-154571052:+_5-2	ADAR	15.41	7.3158/9.7552	15.41	8.5355	-0.78317	2.9754	42.542	1.0887	0.13813	0.86187	0.27627	0.99998	FALSE
ADAR_CCDS1071.1_ex13_1:154573559-154573582:+_5-3	ADAR	19.469	23.894/22.156	19.469	23.025	0.23112	1.51	53.747	0.48509	0.68495	0.31505	0.63011	0.99998	TRUE
ADAR_CCDS1071.1_ex13_1:154573584-154573607:+_5-4	ADAR	21.112	20.068/16.369	21.112	18.219	-0.20234	6.8418	58.285	0.384	0.35049	0.64951	0.70098	0.99998	FALSE
ADAR_CCDS1071.1_ex13_1:154573633-154573656:+_5-5	ADAR	11.073	3.9599/5.2083	11.073	4.5841	-1.1124	0.77923	30.57	1.282	0.099927	0.90007	0.19985	0.99998	FALSE
ADARB1_CCDS33589.1_ex1_21:46596181-46596204:-_5-1	ADARB1	7.6316	6.4433/8.9285	7.6316	7.6859	0.0090531	3.0882	21.069	0.011837	0.47964	0.52036	0.95929	0.99998	TRUE
ADARB1_CCDS33589.1_ex1_21:46596304-46596327:-_5-2	ADARB1	16.413	17.585/15.046	16.413	16.316	-0.0080914	3.2221	45.311	0.023894	0.49047	0.50953	0.98094	0.99998	FALSE
ADARB1_CCDS33589.1_ex1_21:46596330-46596353:+_5-3	ADARB1	20.464	17.316/21.412	20.464	19.364	-0.075891	8.3871	56.495	0.15093	0.44001	0.55999	0.88003	0.99998	FALSE
ADARB1_CCDS33589.1_ex1_21:46596401-46596424:+_5-4	ADARB1	29.268	39.129/27.612	29.268	33.371	0.18337	66.323	80.802	0.45638	0.67576	0.32424	0.64848	0.99998	TRUE
ADARB1_CCDS33589.1_ex2_21:46600312-46600335:-_5-5	ADARB1	19.075	26.377/18.27	19.075	22.324	0.2164	32.86	52.661	0.44768	0.6714	0.3286	0.6572	0.99998	TRUE
ADARB2_CCDS7058.1_ex7_10:1405351-1405374:+_5-1	ADARB2	33.104	45.506/41.749	33.104	43.627	0.38801	7.0556	91.389	1.1008	0.86448	0.13552	0.27104	0.99998	TRUE
ADARB2_CCDS7058.1_ex7_10:1405459-1405482:+_5-2	ADARB2	22.779	17.987/16.286	22.779	17.137	-0.39076	1.447	62.886	0.7165	0.23684	0.76316	0.47368	0.99998	FALSE
ADARB2_CCDS7058.1_ex7_10:1405639-1405662:+_5-3	ADARB2	11.127	10.269/7.9365	11.127	9.1027	-0.26349	2.7203	30.719	0.40489	0.34278	0.65722	0.68555	0.99998	FALSE
ADARB2_CCDS7058.1_ex7_10:1405818-1405841:+_5-4	ADARB2	5.8645	4.9667/14.302	5.8645	9.6344	0.63152	43.576	16.19	0.93693	0.81197	0.18803	0.37605	0.99998	TRUE
ADARB2_CCDS7058.1_ex7_10:1405853-1405876:-_5-5	ADARB2	9.8385	9.8663/12.318	9.8385	11.092	0.15791	3.0057	27.161	0.24056	0.58273	0.41727	0.83454	0.99998	TRUE
ADAT1_CCDS10922.1_ex4_16:75646651-75646674:-_5-1	ADAT1	5.6021	3.6243/3.0588	5.6021	3.3416	-0.60471	0.15989	15.466	0.76296	0.22274	0.77726	0.44549	0.99998	FALSE
ADAT1_CCDS10922.1_ex4_16:75646727-75646750:+_5-2	ADAT1	12.069	9.6649/12.153	12.069	10.909	-0.13407	3.0946	33.318	0.22859	0.40959	0.59041	0.81919	0.99998	FALSE
ADAT1_CCDS10922.1_ex5_16:75651031-75651054:+_5-3	ADAT1	8.7196	8.1883/11.491	8.7196	9.8398	0.15738	5.455	24.072	0.22833	0.57422	0.42578	0.85155	0.99998	TRUE
ADAT1_CCDS10922.1_ex7_16:75654170-75654193:-_5-4	ADAT1	4.9771	8.7253/10.169	4.9771	9.4469	0.80556	1.0416	13.74	1.2058	0.87484	0.12516	0.25033	0.99998	TRUE
ADAT1_CCDS10922.1_ex8_16:75654526-75654549:+_5-5	ADAT1	30.866	24.162/21.577	30.866	22.87	-0.41682	3.3411	85.212	0.86743	0.19285	0.80715	0.38571	0.99998	FALSE
ADAT2_CCDS43511.1_ex2_6:143753721-143753744:+_5-1	ADAT2	13.442	8.1883/5.539	13.442	6.8637	-0.877	3.5095	37.11	1.135	0.12818	0.87182	0.25636	0.99998	FALSE
ADAT2_CCDS43511.1_ex2_6:143753736-143753759:-_5-2	ADAT2	11.258	12.081/10.665	11.258	11.373	0.013423	1.0032	31.081	0.020554	0.49728	0.50272	0.99456	0.99998	TRUE
ADAT2_CCDS43511.1_ex3_6:143754955-143754978:+_5-3	ADAT2	6.7056	0.60406/1.4881	6.7056	1.0461	-1.913	0.39076	18.512	1.7887	0.036828	0.96317	0.073656	0.99998	FALSE
ADAT2_CCDS43511.1_ex3_6:143755006-143755029:-_5-4	ADAT2	5.9417	5.705/6.6137	5.9417	6.1594	0.044548	0.41291	16.403	0.053749	0.48476	0.51524	0.96951	0.99998	TRUE
ADAT2_CCDS43511.1_ex3_6:143755056-143755079:-_5-5	ADAT2	5.5095	7.987/10.251	5.5095	9.1191	0.63646	2.5635	15.21	0.92553	0.80747	0.19253	0.38506	0.99998	TRUE
ADAT3_CCDS12076.2_ex0_19:1912180-1912203:-_5-1	ADAT3	13.92	9.128/6.5311	13.92	7.8295	-0.75689	3.372	38.43	1.026	0.15244	0.84756	0.30487	0.99998	FALSE
ADAT3_CCDS12076.2_ex0_19:1912331-1912354:-_5-2	ADAT3	26.383	10.806/11.078	26.383	10.942	-1.1972	0.037015	72.835	1.8218	0.034245	0.96575	0.06849	0.99998	FALSE
ADAT3_CCDS12076.2_ex0_19:1912532-1912555:-_5-3	ADAT3	10.147	5.1009/5.291	10.147	5.196	-0.84727	0.01806	28.013	1.0307	0.15135	0.84865	0.30269	0.99998	FALSE
ADAT3_CCDS12076.2_ex0_19:1912590-1912613:-_5-4	ADAT3	22.254	20.404/13.475	22.254	16.94	-0.37435	24	61.438	0.68342	0.24717	0.75283	0.49434	0.99998	FALSE
ADAT3_CCDS12076.2_ex0_19:1912683-1912706:-_5-5	ADAT3	13.951	4.2284/5.2083	13.951	4.7184	-1.3866	0.48011	38.516	1.582	0.056822	0.94318	0.11364	0.99998	FALSE
ADC_CCDS375.1_ex2_1:33557683-33557706:-_5-1	ADC	14.854	16.175/13.889	14.854	15.032	0.016098	2.614	41.008	0.027781	0.50605	0.49395	0.9879	0.99998	TRUE
ADC_CCDS375.1_ex2_1:33557709-33557732:-_5-2	ADC	8.6579	6.309/8.5978	8.6579	7.4534	-0.19216	2.6193	23.902	0.30831	0.37892	0.62108	0.75785	0.99998	FALSE
ADC_CCDS375.1_ex3_1:33558927-33558950:-_5-3	ADC	14.252	8.2554/12.153	14.252	10.204	-0.445	7.5944	39.346	0.6723	0.2507	0.7493	0.50139	0.99998	FALSE
ADC_CCDS375.1_ex4_1:33560144-33560167:-_5-4	ADC	5.8182	9.3293/6.3657	5.8182	7.8475	0.37588	4.3915	16.062	0.50634	0.66947	0.33053	0.66106	0.99998	TRUE
ADC_CCDS375.1_ex4_1:33560205-33560228:+_5-5	ADC	10.402	9.7991/10.334	10.402	10.067	-0.043053	0.14301	28.716	0.09797	0.46098	0.53902	0.92196	0.99998	FALSE
ADCK1_CCDS45144.1_ex0_14:78285417-78285440:+_5-1	ADCK1	20.642	26.176/27.53	20.642	26.853	0.36402	0.91643	56.985	0.8228	0.79405	0.20595	0.41191	0.99998	TRUE
ADCK1_CCDS45144.1_ex0_14:78285438-78285461:+_5-2	ADCK1	11.552	14.43/14.633	11.552	14.532	0.30734	0.020527	31.89	0.52771	0.69492	0.30508	0.61015	0.99998	TRUE
ADCK1_CCDS45144.1_ex2_14:78353447-78353470:-_5-3	ADCK1	12.246	11.007/12.566	12.246	11.787	-0.050917	1.215	33.808	0.10296	0.459	0.541	0.91799	0.99998	FALSE
ADCK1_CCDS45144.1_ex2_14:78353531-78353554:+_5-4	ADCK1	8.9974	8.1212/12.979	8.9974	10.55	0.20831	11.801	24.839	0.31159	0.60842	0.39158	0.78316	0.99998	TRUE
ADCK1_CCDS45144.1_ex3_14:78365472-78365495:-_5-5	ADCK1	8.2489	7.987/5.539	8.2489	6.763	-0.25267	2.9963	22.773	0.38392	0.35052	0.64948	0.70103	0.99998	FALSE
ADCK2_CCDS5861.1_ex0_7:140373221-140373244:+_5-1	ADCK2	20.804	24.162/23.396	20.804	23.779	0.18456	0.29355	57.433	0.39264	0.65166	0.34834	0.69669	0.99998	TRUE
ADCK2_CCDS5861.1_ex0_7:140373313-140373336:-_5-2	ADCK2	18.334	16.846/13.889	18.334	15.368	-0.24031	4.3739	50.616	0.42606	0.33503	0.66497	0.67006	0.99998	FALSE
ADCK2_CCDS5861.1_ex0_7:140373591-140373614:-_5-3	ADCK2	18.597	11.947/13.971	18.597	12.959	-0.48939	2.0495	51.34	0.79956	0.21198	0.78802	0.42396	0.99998	FALSE
ADCK2_CCDS5861.1_ex0_7:140373672-140373695:+_5-4	ADCK2	17.223	18.323/17.857	17.223	18.09	0.067052	0.10858	47.548	0.12573	0.5472	0.4528	0.90561	0.99998	TRUE
ADCK2_CCDS5861.1_ex0_7:140373765-140373788:-_5-5	ADCK2	0.20063	0.26847/0.082672	0.20063	0.17557	-0.030428	0.01726	0.55388	1.0232	0.15312	0.84688	0.30623	0.99998	FALSE
ADCK3_CCDS1557.1_ex1_1:227152871-227152894:-_5-1	ADCK3	20.526	24.229/23.313	20.526	23.771	0.20261	0.41954	56.666	0.43116	0.66576	0.33424	0.66849	0.99998	TRUE
ADCK3_CCDS1557.1_ex1_1:227152892-227152915:-_5-2	ADCK3	5.5095	6.0406/3.8029	5.5095	4.9217	-0.13654	2.5036	15.21	0.27371	0.39216	0.60784	0.78431	0.99998	FALSE
ADCK3_CCDS1557.1_ex2_1:227153418-227153441:-_5-3	ADCK3	21.544	31.545/38.856	21.544	35.2	0.68324	26.721	59.478	1.7707	0.9616	0.038404	0.076808	0.99998	TRUE
ADCK3_CCDS1557.1_ex4_1:227169806-227169829:+_5-4	ADCK3	14.175	19.665/17.361	14.175	18.513	0.36274	2.6551	39.133	0.69347	0.7531	0.2469	0.49381	0.99998	TRUE
ADCK3_CCDS1557.1_ex6_1:227170619-227170642:-_5-5	ADCK3	23.396	24.028/47.453	23.396	35.741	0.59072	274.38	64.59	1.536	0.93762	0.062382	0.12476	0.99998	TRUE
ADCK4_CCDS12562.1_ex11_19:41220010-41220033:-_5-3	ADCK4	15.981	13.289/12.814	15.981	13.052	-0.27316	0.11289	44.118	0.45609	0.32416	0.67584	0.64832	0.99998	FALSE
ADCK4_CCDS12562.1_ex12_19:41220169-41220192:+_5-4	ADCK4	11.536	10.068/10.747	11.536	10.407	-0.13611	0.23099	31.848	0.23105	0.40864	0.59136	0.81728	0.99998	FALSE
ADCK4_CCDS12562.1_ex12_19:41220214-41220237:-_5-5	ADCK4	13.403	19.464/13.971	13.403	16.718	0.29878	15.084	37.003	0.54485	0.70298	0.29702	0.59405	0.99998	TRUE
ADCK4_CCDS12562.1_ex7_19:41209733-41209756:-_5-1	ADCK4	16.282	19.128/24.057	16.282	21.593	0.38663	12.147	44.949	0.7922	0.78424	0.21576	0.43151	0.99998	TRUE
ADCK4_CCDS12562.1_ex8_19:41211014-41211037:+_5-2	ADCK4	21.336	14.162/21.991	21.336	18.076	-0.2276	30.646	58.903	0.42971	0.3337	0.6663	0.66741	0.99998	FALSE
ADCK5_CCDS34965.1_ex2_8:145608314-145608337:+_5-1	ADCK5	15.232	11.41/14.55	15.232	12.98	-0.21549	4.9305	42.052	0.36344	0.35814	0.64186	0.71628	0.99998	FALSE
ADCK5_CCDS34965.1_ex2_8:145608347-145608370:-_5-2	ADCK5	26.892	28.391/24.14	26.892	26.265	-0.032771	9.0337	74.241	0.073902	0.47054	0.52946	0.94109	0.99998	FALSE
ADCK5_CCDS34965.1_ex3_8:145615896-145615919:-_5-3	ADCK5	14.376	14.162/24.223	14.376	19.192	0.39315	50.612	39.687	0.76456	0.7752	0.2248	0.44959	0.99998	TRUE
ADCK5_CCDS34965.1_ex3_8:145615917-145615940:-_5-4	ADCK5	6.8908	5.3023/7.6058	6.8908	6.454	-0.082149	2.6531	19.023	0.18289	0.42744	0.57256	0.85489	0.99998	FALSE
ADCK5_CCDS34965.1_ex4_8:145616191-145616214:-_5-5	ADCK5	12.477	9.5978/8.5152	12.477	9.0565	-0.42243	0.58604	34.447	0.61973	0.26772	0.73228	0.53544	0.99998	FALSE
ADCY1_CCDS34631.1_ex0_7:45614455-45614478:+_5-1	ADCY1	11.783	8.1883/10.83	11.783	9.5092	-0.28258	3.4892	32.53	0.43413	0.3321	0.6679	0.66419	0.99998	FALSE
ADCY1_CCDS34631.1_ex0_7:45614606-45614629:+_5-2	ADCY1	6.1114	7.1145/7.5231	6.1114	7.3188	0.22623	0.083503	16.872	0.29394	0.58738	0.41262	0.82525	0.99998	TRUE
ADCY1_CCDS34631.1_ex4_7:45688273-45688296:-_5-3	ADCY1	9.3755	19.061/14.55	9.3755	16.806	0.77917	10.175	25.883	1.4605	0.92549	0.074513	0.14903	0.99998	TRUE
ADCY1_CCDS34631.1_ex6_7:45699696-45699719:+_5-4	ADCY1	12.084	19.464/18.27	12.084	18.867	0.60259	0.71239	33.36	1.1744	0.87766	0.12234	0.24468	0.99998	TRUE
ADCY1_CCDS34631.1_ex6_7:45699769-45699792:-_5-5	ADCY1	26.568	26.042/33.895	26.568	29.968	0.16782	30.841	73.346	0.39709	0.65402	0.34598	0.69197	0.99998	TRUE
ADCY10_CCDS1265.1_ex15_1:167823575-167823598:+_5-1	ADCY10	10.116	9.0609/10.582	10.116	9.8214	-0.038784	1.1569	27.928	0.093325	0.46282	0.53718	0.92565	0.99998	FALSE
ADCY10_CCDS1265.1_ex16_1:167825503-167825526:+_5-2	ADCY10	12.817	8.3897/16.948	12.817	12.669	-0.015573	36.62	35.384	0.045199	0.48197	0.51803	0.96395	0.99998	FALSE
ADCY10_CCDS1265.1_ex16_1:167825614-167825637:+_5-3	ADCY10	5.1932	9.3293/4.1336	5.1932	6.7315	0.32006	13.498	14.337	0.40626	0.62589	0.37411	0.74823	0.99998	TRUE
ADCY10_CCDS1265.1_ex21_1:167847821-167847844:-_5-4	ADCY10	8.6887	14.9/10.417	8.6887	12.658	0.4954	10.051	23.987	0.81051	0.78292	0.21708	0.43415	0.99998	TRUE
ADCY10_CCDS1265.1_ex24_1:167852801-167852824:+_5-5	ADCY10	12.292	19.397/18.849	12.292	19.123	0.59826	0.15005	33.936	1.1726	0.87738	0.12262	0.24524	0.99998	TRUE
ADCY2_CCDS3872.2_ex1_5:7414729-7414752:-_5-1	ADCY2	0	0/0	0.0077165	0	-0.01109	0	0.021303	0.9334	0.17531	0.82469	0.35062	0.99998	FALSE
ADCY2_CCDS3872.2_ex2_5:7520950-7520973:-_5-2	ADCY2	12.308	10.269/14.55	12.308	12.41	0.010999	9.1645	33.978	0.017472	0.49826	0.50174	0.99651	0.99998	TRUE
ADCY2_CCDS3872.2_ex5_5:7695914-7695937:-_5-3	ADCY2	18.211	20.202/22.156	18.211	21.179	0.20729	1.9083	50.275	0.41864	0.66053	0.33947	0.67895	0.99998	TRUE
ADCY2_CCDS3872.2_ex8_5:7707851-7707874:+_5-4	ADCY2	1.4738	1.0739/1.0747	1.4738	1.0743	-0.25413	3.62E-07	4.0689	0.68633	0.24625	0.75375	0.49251	0.99998	FALSE
ADCY2_CCDS3872.2_ex9_5:7709390-7709413:-_5-5	ADCY2	21.367	29.129/35.549	21.367	32.339	0.57584	20.607	58.988	1.4286	0.92323	0.076769	0.15354	0.99998	TRUE
ADCY3_CCDS1715.1_ex13_2:25059799-25059822:-_5-1	ADCY3	10.61	9.2622/23.479	10.61	16.37	0.58125	101.05	29.291	1.0643	0.85273	0.14727	0.29453	0.99998	TRUE
ADCY3_CCDS1715.1_ex15_2:25062791-25062814:-_5-2	ADCY3	21.267	20.941/19.428	21.267	20.184	-0.071886	1.1443	58.711	0.14514	0.4423	0.5577	0.8846	0.99998	FALSE
ADCY3_CCDS1715.1_ex16_2:25064227-25064250:+_5-3	ADCY3	16.691	18.994/9.8379	16.691	14.416	-0.19855	41.919	46.078	0.34686	0.36435	0.63565	0.7287	0.99998	FALSE
ADCY3_CCDS1715.1_ex18_2:25065130-25065153:+_5-4	ADCY3	4.028	4.1613/1.8188	4.028	2.99	-0.33358	2.7437	11.12	0.52985	0.29811	0.70189	0.59621	0.99998	FALSE
ADCY3_CCDS1715.1_ex20_2:25141347-25141370:-_5-5	ADCY3	14.129	15.504/13.558	14.129	14.531	0.037864	1.8934	39.006	0.064418	0.52	0.48	0.96	0.99998	TRUE
ADCY4_CCDS9627.1_ex13_14:24795345-24795368:+_5-1	ADCY4	17.756	18.524/22.817	17.756	20.671	0.20844	9.2147	49.018	0.4164	0.65953	0.34047	0.68093	0.99998	TRUE
ADCY4_CCDS9627.1_ex18_14:24799401-24799424:+_5-2	ADCY4	14.214	19.196/17.609	14.214	18.402	0.35086	1.2586	39.24	0.66866	0.74518	0.25482	0.50964	0.99998	TRUE
ADCY4_CCDS9627.1_ex19_14:24800276-24800299:-_5-3	ADCY4	10.325	12.148/19.345	10.325	15.747	0.56442	25.898	28.503	1.0156	0.84086	0.15914	0.31828	0.99998	TRUE
ADCY4_CCDS9627.1_ex23_14:24802053-24802076:+_5-4	ADCY4	11.899	6.4433/7.8538	11.899	7.1485	-0.66262	0.99479	32.849	0.88444	0.18823	0.81177	0.37646	0.99998	FALSE
ADCY4_CCDS9627.1_ex24_14:24803731-24803754:-_5-5	ADCY4	24.014	22.887/18.022	24.014	20.455	-0.22142	11.832	66.295	0.44004	0.32996	0.67004	0.65991	0.99998	FALSE
ADCY5_CCDS3022.1_ex11_3:123038577-123038600:+_5-1	ADCY5	13.496	16.377/13.806	13.496	15.091	0.15063	3.3037	37.259	0.26136	0.59765	0.40235	0.80469	0.99998	TRUE
ADCY5_CCDS3022.1_ex14_3:123046562-123046585:-_5-2	ADCY5	6.2658	6.309/10.334	6.2658	8.3215	0.35945	8.0999	17.298	0.49428	0.66751	0.33249	0.66498	0.99998	TRUE
ADCY5_CCDS3022.1_ex15_3:123047631-123047654:+_5-3	ADCY5	15.186	13.491/16.038	15.186	14.764	-0.038069	3.2453	41.924	0.077784	0.469	0.531	0.938	0.99998	FALSE
ADCY5_CCDS3022.1_ex16_3:123049814-123049837:+_5-4	ADCY5	3.8274	2.3491/1.9841	3.8274	2.1666	-0.60829	0.06661	10.566	0.80526	0.21034	0.78966	0.42067	0.99998	FALSE
ADCY5_CCDS3022.1_ex18_3:123066707-123066730:+_5-5	ADCY5	22.393	24.498/21.164	22.393	22.831	0.026748	5.5576	61.821	0.055676	0.52115	0.47885	0.95771	0.99998	TRUE
ADCY6_CCDS8767.1_ex20_12:49176375-49176398:-_5-1	ADCY6	11.474	14.095/9.8379	11.474	11.966	0.0558	9.0599	31.677	0.087404	0.52497	0.47503	0.95005	0.99998	TRUE
ADCY6_CCDS8767.1_ex20_12:49176435-49176458:+_5-2	ADCY6	10.247	14.229/12.483	10.247	13.356	0.35207	1.5234	28.29	0.58447	0.71279	0.28721	0.57442	0.99998	TRUE
ADCY6_CCDS8767.1_ex20_12:49176817-49176840:+_5-3	ADCY6	13.496	11.276/11.078	13.496	11.177	-0.25152	0.01955	37.259	0.40398	0.34311	0.65689	0.68622	0.99998	FALSE
ADCY6_CCDS8767.1_ex20_12:49176998-49177021:-_5-4	ADCY6	15.348	12.148/14.385	15.348	13.267	-0.19648	2.5012	42.371	0.33511	0.36877	0.63123	0.73754	0.99998	FALSE
ADCY6_CCDS8767.1_ex20_12:49177073-49177096:+_5-5	ADCY6	9.5375	7.5172/11.905	9.5375	9.7109	0.023547	9.6253	26.33	0.033792	0.49764	0.50236	0.99527	0.99998	TRUE
ADCY7_CCDS10741.1_ex1_16:50324528-50324551:+_5-1	ADCY7	12.115	12.081/9.5899	12.115	10.836	-0.14808	3.1031	33.446	0.24911	0.40164	0.59836	0.80328	0.99998	FALSE
ADCY7_CCDS10741.1_ex4_16:50327317-50327340:+_5-2	ADCY7	16.012	16.444/21.66	16.012	19.052	0.23721	13.604	44.204	0.45728	0.67365	0.32635	0.6527	0.99998	TRUE
ADCY7_CCDS10741.1_ex6_16:50332891-50332914:-_5-3	ADCY7	24.345	31.478/38.69	24.345	35.084	0.50964	26.008	67.211	1.3099	0.90474	0.095258	0.19052	0.99998	TRUE
ADCY7_CCDS10741.1_ex8_16:50334986-50335009:+_5-4	ADCY7	15.58	15.034/14.881	15.58	14.958	-0.055158	0.011769	43.011	0.1068	0.45747	0.54253	0.91494	0.99998	FALSE
ADCY7_CCDS10741.1_ex9_16:50338433-50338456:-_5-5	ADCY7	23.844	17.853/18.105	23.844	17.979	-0.38847	0.03171	65.826	0.72696	0.23363	0.76637	0.46725	0.99998	FALSE
ADCY8_CCDS6363.1_ex11_8:131916232-131916255:-_5-1	ADCY8	2.7548	3.2216/1.6534	2.7548	2.4375	-0.12735	1.2296	7.6051	0.38239	0.35109	0.64891	0.70217	0.99998	FALSE
ADCY8_CCDS6363.1_ex15_8:131964112-131964135:-_5-2	ADCY8	11.243	9.8663/15.212	11.243	12.539	0.14517	14.286	31.038	0.23263	0.58289	0.41711	0.83423	0.99998	TRUE
ADCY8_CCDS6363.1_ex17_8:132051759-132051782:+_5-3	ADCY8	26.267	16.712/25.049	26.267	20.881	-0.31748	34.755	72.515	0.63478	0.26279	0.73721	0.52557	0.99998	FALSE
ADCY8_CCDS6363.1_ex17_8:132052127-132052150:-_5-4	ADCY8	13.967	11.88/15.212	13.967	13.546	-0.041172	5.5504	38.558	0.084243	0.46643	0.53357	0.93286	0.99998	FALSE
ADCY8_CCDS6363.1_ex17_8:132052414-132052437:-_5-5	ADCY8	21.398	13.826/13.889	21.398	13.858	-0.59216	0.0019613	59.073	0.99022	0.16103	0.83897	0.32207	0.99998	FALSE
ADCY9_CCDS32382.1_ex9_16:4163799-4163822:-_5-1	ADCY9	5.1083	5.5036/3.1415	5.1083	4.3226	-0.19864	2.7898	14.103	0.35396	0.36168	0.63832	0.72337	0.99998	FALSE
ADCY9_CCDS32382.1_ex9_16:4164921-4164944:-_5-2	ADCY9	21.243	24.968/19.759	21.243	22.363	0.070855	13.568	58.647	0.14621	0.5569	0.4431	0.88621	0.99998	TRUE
ADCY9_CCDS32382.1_ex9_16:4165002-4165025:+_5-3	ADCY9	11.513	9.4636/9.0112	11.513	9.2374	-0.28957	0.10231	31.784	0.44143	0.32945	0.67055	0.6589	0.99998	FALSE
ADCY9_CCDS32382.1_ex9_16:4165086-4165109:+_5-4	ADCY9	23.142	21.813/23.479	23.142	22.646	-0.02993	1.387	63.887	0.064516	0.47428	0.52572	0.94856	0.99998	FALSE
ADCY9_CCDS32382.1_ex9_16:4165142-4165165:-_5-5	ADCY9	8.8199	7.8527/9.2592	8.8199	8.556	-0.039305	0.98909	24.349	0.10376	0.45868	0.54132	0.91736	0.99998	FALSE
ADCYAP1_CCDS11825.1_ex1_18:907693-907716:-_5-1	ADCYAP1	11.397	12.35/18.353	11.397	15.351	0.3994	18.021	31.464	0.70493	0.75439	0.24561	0.49121	0.99998	TRUE
ADCYAP1_CCDS11825.1_ex1_18:907762-907785:+_5-2	ADCYAP1	0	0/0	0.0077165	0	-0.01109	0	0.021303	0.9334	0.17531	0.82469	0.35062	0.99998	FALSE
ADCYAP1_CCDS11825.1_ex2_18:908257-908280:+_5-3	ADCYAP1	18.303	16.779/14.468	18.303	15.623	-0.21564	2.6723	50.53	0.3858	0.34982	0.65018	0.69965	0.99998	FALSE
ADCYAP1_CCDS11825.1_ex2_18:908273-908296:-_5-4	ADCYAP1	12.423	12.014/12.235	12.423	12.125	-0.032474	0.024503	34.298	0.073545	0.47069	0.52931	0.94137	0.99998	FALSE
ADCYAP1_CCDS11825.1_ex2_18:908334-908357:-_5-5	ADCYAP1	16.806	19.665/19.51	16.806	19.588	0.2094	0.012	46.398	0.40835	0.65615	0.34385	0.6877	0.99998	TRUE
ADCYAP1R1_CCDS5433.1_ex2_7:31117633-31117656:+_5-1	ADCYAP1R1	23.666	25.639/23.396	23.666	24.517	0.048941	2.5151	65.336	0.1053	0.54115	0.45885	0.91771	0.99998	TRUE
ADCYAP1R1_CCDS5433.1_ex2_7:31117691-31117714:+_5-2	ADCYAP1R1	11.598	11.611/10.83	11.598	11.221	-0.043854	0.30525	32.018	0.093957	0.46257	0.53743	0.92514	0.99998	FALSE
ADCYAP1R1_CCDS5433.1_ex6_7:31124369-31124392:+_5-3	ADCYAP1R1	7.1454	7.5172/12.153	7.1454	9.8349	0.41163	10.744	19.726	0.60555	0.71209	0.28791	0.57581	0.99998	TRUE
ADCYAP1R1_CCDS5433.1_ex7_7:31124960-31124983:-_5-4	ADCYAP1R1	7.4541	7.6514/8.7632	7.4541	8.2073	0.12313	0.61805	20.579	0.16604	0.54301	0.45699	0.91399	0.99998	TRUE
ADCYAP1R1_CCDS5433.1_ex8_7:31125996-31126019:+_5-5	ADCYAP1R1	8.2335	9.8663/7.5231	8.2335	8.6947	0.070325	2.7452	22.73	0.096744	0.51826	0.48174	0.96348	0.99998	TRUE
ADD1_CCDS3363.1_ex3_4:2895738-2895761:+_5-1	ADD1	17.069	17.115/11.078	17.069	14.096	-0.25929	18.222	47.122	0.44496	0.32818	0.67182	0.65635	0.99998	FALSE
ADD1_CCDS3363.1_ex4_4:2896410-2896433:-_5-2	ADD1	15.171	13.088/14.137	15.171	13.612	-0.14618	0.55014	41.881	0.25558	0.39914	0.60086	0.79828	0.99998	FALSE
ADD1_CCDS3363.1_ex5_4:2899937-2899960:-_5-3	ADD1	14.769	15.169/12.897	14.769	14.033	-0.069017	2.5805	40.774	0.1298	0.44836	0.55164	0.89673	0.99998	FALSE
ADD1_CCDS3363.1_ex6_4:2900176-2900199:-_5-4	ADD1	14.098	11.141/11.657	14.098	11.399	-0.28412	0.13271	38.92	0.45487	0.3246	0.6754	0.6492	0.99998	FALSE
ADD1_CCDS3363.1_ex7_4:2900975-2900998:+_5-5	ADD1	2.8628	5.2352/5.043	2.8628	5.1391	0.66837	0.018469	7.9034	0.80968	0.75281	0.24719	0.49439	0.99998	TRUE
ADD2_CCDS1906.1_ex11_2:70923364-70923387:+_5-1	ADD2	21.205	22.283/19.51	21.205	20.897	-0.020155	3.8434	58.54	0.043886	0.4825	0.5175	0.965	0.99998	FALSE
ADD2_CCDS1906.1_ex11_2:70923499-70923522:+_5-2	ADD2	6.2889	5.168/6.5311	6.2889	5.8495	-0.089693	0.9289	17.362	0.20201	0.41996	0.58004	0.83991	0.99998	FALSE
ADD2_CCDS1906.1_ex12_2:70931458-70931481:+_5-3	ADD2	0.19291	0/0	0.19291	0	-0.25449	0	0.53257	1.8884	0.029487	0.97051	0.058974	0.99998	FALSE
ADD2_CCDS1906.1_ex12_2:70931494-70931517:+_5-4	ADD2	17.131	22.216/12.153	17.131	17.184	0.0042732	50.634	47.292	0.0078206	0.49993	0.50007	0.99987	0.99998	TRUE
ADD2_CCDS1906.1_ex13_2:70933429-70933452:-_5-5	ADD2	18.072	18.055/15.542	18.072	16.798	-0.099701	3.1559	49.891	0.18799	0.42544	0.57456	0.85088	0.99998	FALSE
ADD3_CCDS7561.1_ex2_10:111876106-111876129:-_5-1	ADD3	14.414	14.43/13.558	14.414	13.994	-0.039868	0.38029	39.794	0.081532	0.46751	0.53249	0.93502	0.99998	FALSE
ADD3_CCDS7561.1_ex4_10:111878419-111878442:-_5-2	ADD3	8.1872	11.209/14.22	8.1872	12.714	0.57797	4.5328	22.602	0.95219	0.82193	0.17807	0.35614	0.99998	TRUE
ADD3_CCDS7561.1_ex4_10:111878446-111878469:-_5-3	ADD3	2.1297	2.8189/2.7282	2.1297	2.7735	0.26988	0.0041197	5.8796	0.26551	0.51203	0.48797	0.97593	0.99998	TRUE
ADD3_CCDS7561.1_ex5_10:111878965-111878988:+_5-4	ADD3	3.3721	3.0203/7.2751	3.3721	5.1477	0.49172	9.0517	9.3094	0.58195	0.67613	0.32387	0.64775	0.99998	TRUE
ADD3_CCDS7561.1_ex5_10:111879029-111879052:+_5-5	ADD3	2.7471	2.6847/1.7361	2.7471	2.2104	-0.223	0.44992	7.5838	0.48623	0.3134	0.6866	0.6268	0.99998	FALSE
ADH1A_CCDS3648.1_ex3_4:100203682-100203705:-_5-1	ADH1A	7.4772	28.324/14.633	7.4772	21.478	1.4069	93.718	20.643	3.0816	0.99892	0.0010835	0.002167	0.65089	TRUE
ADH1A_CCDS3648.1_ex4_4:100205756-100205779:+_5-2	ADH1A	8.4804	8.3226/10.417	8.4804	9.3696	0.12934	2.1925	23.412	0.18378	0.55519	0.44481	0.88962	0.99998	TRUE
ADH1A_CCDS3648.1_ex5_4:100205923-100205946:-_5-3	ADH1A	14.893	20.068/13.31	14.893	16.689	0.15449	22.835	41.115	0.28016	0.60634	0.39366	0.78731	0.99998	TRUE
ADH1A_CCDS3648.1_ex6_4:100208090-100208113:-_5-4	ADH1A	9.9234	11.141/9.4246	9.9234	10.283	0.046738	1.4739	27.396	0.068718	0.51329	0.48671	0.97343	0.99998	TRUE
ADH1A_CCDS3648.1_ex7_4:100208716-100208739:+_5-5	ADH1A	2.7008	2.3491/2.8108	2.7008	2.58	-0.047872	0.10659	7.456	0.29814	0.3828	0.6172	0.76559	0.99998	FALSE
ADH1B_CCDS34033.1_ex4_4:100237053-100237076:-_5-1	ADH1B	12.493	16.712/17.278	12.493	16.995	0.41542	0.16024	34.489	0.76665	0.77459	0.22541	0.45082	0.99998	TRUE
ADH1B_CCDS34033.1_ex4_4:100237119-100237142:-_5-2	ADH1B	17.64	18.86/15.79	17.64	17.325	-0.024563	4.7116	48.698	0.052595	0.47903	0.52097	0.95805	0.99998	FALSE
ADH1B_CCDS34033.1_ex4_4:100237255-100237278:+_5-3	ADH1B	12.732	18.189/15.129	12.732	16.659	0.36284	4.6816	35.15	0.66232	0.74202	0.25798	0.51596	0.99998	TRUE
ADH1B_CCDS34033.1_ex5_4:100237422-100237445:-_5-4	ADH1B	17.254	19.464/19.428	17.254	19.446	0.1636	0.00065661	47.633	0.3176	0.62226	0.37774	0.75548	0.99998	TRUE
ADH1B_CCDS34033.1_ex5_4:100237440-100237463:+_5-5	ADH1B	9.8771	9.5978/11.822	9.8771	10.71	0.10644	2.4736	27.268	0.1595	0.55019	0.44981	0.89962	0.99998	TRUE
ADH4_CCDS34032.1_ex4_4:100057812-100057835:+_5-1	ADH4	4.2672	5.6379/3.9682	4.2672	4.8031	0.13978	1.3938	11.781	0.15612	0.50962	0.49038	0.98077	0.99998	TRUE
ADH4_CCDS34032.1_ex5_4:100060217-100060240:+_5-2	ADH4	5.2086	6.3762/3.5549	5.2086	4.9655	-0.057621	3.9798	14.379	0.18719	0.42575	0.57425	0.85151	0.99998	FALSE
ADH4_CCDS34032.1_ex5_4:100060262-100060285:+_5-3	ADH4	0.45527	0.13423/0.49603	0.45527	0.31513	-0.14608	0.065448	1.2569	0.97774	0.1641	0.8359	0.3282	0.99998	FALSE
ADH4_CCDS34032.1_ex6_4:100062693-100062716:+_5-4	ADH4	12.663	15.705/13.145	12.663	14.425	0.17504	3.2786	34.958	0.29809	0.61091	0.38909	0.77817	0.99998	TRUE
ADH4_CCDS34032.1_ex6_4:100062741-100062764:+_5-5	ADH4	14.422	14.43/16.286	14.422	15.358	0.085027	1.7225	39.815	0.14837	0.55401	0.44599	0.89198	0.99998	TRUE
ADH5_CCDS47111.1_ex4_4:99998062-99998085:-_5-5	ADH5	1.5433	3.0203/0.41336	1.5433	1.7168	0.095224	3.398	4.2606	0.084071	0.39625	0.60375	0.7925	0.99998	TRUE
ADH5_CCDS47111.1_ex6_4:100003190-100003213:+_5-2	ADH5	4.7456	1.8793/1.8188	4.7456	1.849	-1.012	0.001831	13.101	1.1305	0.12912	0.87088	0.25825	0.99998	FALSE
ADH5_CCDS47111.1_ex6_4:100003237-100003260:+_5-3	ADH5	6.8445	6.9802/4.8776	6.8445	5.9289	-0.17905	2.2104	18.896	0.30317	0.38088	0.61912	0.76176	0.99998	FALSE
ADH6_CCDS3647.1_ex2_4:100130074-100130097:-_5-1	ADH6	7.7319	6.2419/10.169	7.7319	8.2053	0.076166	7.7094	21.346	0.10246	0.5181	0.4819	0.9638	0.99998	TRUE
ADH6_CCDS3647.1_ex3_4:100131250-100131273:+_5-2	ADH6	9.1903	7.45/4.8776	9.1903	6.1638	-0.50839	3.3087	25.372	0.67956	0.24839	0.75161	0.49678	0.99998	FALSE
ADH6_CCDS3647.1_ex5_4:100134846-100134869:-_5-3	ADH6	3.1792	10.001/9.0939	3.1792	9.5472	1.3356	0.41099	8.7768	2.1495	0.9816	0.018404	0.036808	0.99998	TRUE
ADH6_CCDS3647.1_ex5_4:100134890-100134913:-_5-4	ADH6	18.111	19.867/21.991	18.111	20.929	0.19845	2.2554	49.998	0.39856	0.65308	0.34692	0.69383	0.99998	TRUE
ADH6_CCDS3647.1_ex6_4:100137316-100137339:-_5-5	ADH6	5.3244	3.8257/4.4643	5.3244	4.145	-0.29775	0.20389	14.699	0.45822	0.3234	0.6766	0.6468	0.99998	FALSE
ADH7_CCDS34034.1_ex4_4:100349039-100349062:-_5-1	ADH7	5.7025	6.7789/5.8697	5.7025	6.3243	0.128	0.4133	15.743	0.15672	0.52661	0.47339	0.94679	0.99998	TRUE
ADH7_CCDS34034.1_ex4_4:100349131-100349154:-_5-2	ADH7	9.3601	10.403/13.393	9.3601	11.898	0.31612	4.4688	25.84	0.49927	0.68074	0.31926	0.63853	0.99998	TRUE
ADH7_CCDS34034.1_ex5_4:100349238-100349261:+_5-3	ADH7	10.826	10.537/13.145	10.826	11.841	0.11879	3.3991	29.888	0.18565	0.56323	0.43677	0.87354	0.99998	TRUE
ADH7_CCDS34034.1_ex5_4:100349264-100349287:-_5-4	ADH7	11.374	11.141/11.078	11.374	11.11	-0.031149	0.0020164	31.4	0.075373	0.46996	0.53004	0.93992	0.99998	FALSE
ADH7_CCDS34034.1_ex6_4:100349699-100349722:-_5-5	ADH7	15.942	26.579/19.014	15.942	22.796	0.49013	28.607	44.012	1.0332	0.84801	0.15199	0.30399	0.99998	TRUE
ADHFE1_CCDS6190.2_ex4_8:67356894-67356917:-_5-1	ADHFE1	14.947	11.276/15.542	14.947	13.409	-0.14629	9.1016	41.264	0.25489	0.3994	0.6006	0.79881	0.99998	FALSE
ADHFE1_CCDS6190.2_ex5_8:67357461-67357484:+_5-2	ADHFE1	8.8045	9.8663/10.582	8.8045	10.224	0.19509	0.25611	24.307	0.28795	0.59842	0.40158	0.80315	0.99998	TRUE
ADHFE1_CCDS6190.2_ex5_8:67357506-67357529:+_5-3	ADHFE1	11.706	12.618/8.3498	11.706	10.484	-0.14587	9.109	32.316	0.24527	0.40312	0.59688	0.80625	0.99998	FALSE
ADHFE1_CCDS6190.2_ex6_8:67359512-67359535:+_5-4	ADHFE1	4.136	2.8861/3.1415	4.136	3.0138	-0.35569	0.032632	11.418	0.54858	0.29165	0.70835	0.58329	0.99998	FALSE
ADHFE1_CCDS6190.2_ex7_8:67361168-67361191:-_5-5	ADHFE1	9.6301	6.6446/9.2592	9.6301	7.9519	-0.24789	3.418	26.586	0.37885	0.3524	0.6476	0.7048	0.99998	FALSE
ADI1_CCDS1653.1_ex1_2:3504646-3504669:+_5-1	ADI1	14.461	20.269/21.412	14.461	20.841	0.49842	0.65262	39.922	1.0098	0.84195	0.15805	0.3161	0.99998	TRUE
ADI1_CCDS1653.1_ex1_2:3504745-3504768:-_5-2	ADI1	0.72535	1.0068/0.16534	0.72535	0.58605	-0.12145	0.35399	2.0025	0.75494	0.22514	0.77486	0.45028	0.99998	FALSE
ADI1_CCDS1653.1_ex2_2:3517642-3517665:+_5-3	ADI1	1.4121	1.4095/1.8188	1.4121	1.6141	0.11603	0.083767	3.8984	0.10231	0.3979	0.6021	0.7958	0.99998	TRUE
ADI1_CCDS1653.1_ex2_2:3517674-3517697:-_5-4	ADI1	7.184	6.4433/5.1256	7.184	5.7845	-0.27058	0.86808	19.833	0.4083	0.34153	0.65847	0.68305	0.99998	FALSE
ADI1_CCDS1653.1_ex3_2:3523141-3523164:-_5-5	ADI1	15.055	17.249/15.212	15.055	16.23	0.10195	2.0759	41.562	0.18235	0.56813	0.43187	0.86374	0.99998	TRUE
ADIG_CCDS54461.1_ex0_20:37209972-37209995:+_5-1	ADIG	5.0774	5.705/5.8697	5.0774	5.7873	0.15938	0.013563	14.017	0.18961	0.53445	0.46555	0.93111	0.99998	TRUE
ADIG_CCDS54461.1_ex0_20:37209995-37210018:+_5-2	ADIG	8.272	5.5707/4.1336	8.272	4.8522	-0.66392	1.0327	22.837	0.82781	0.20389	0.79611	0.40778	0.99998	FALSE
ADIG_CCDS54461.1_ex1_20:37214657-37214680:+_5-3	ADIG	11.559	24.498/23.313	11.559	23.906	0.98772	0.7015	31.912	2.1856	0.98528	0.014723	0.029447	0.99998	TRUE
ADIG_CCDS54461.1_ex1_20:37214686-37214709:+_5-4	ADIG	13.558	18.055/19.428	13.558	18.741	0.43942	0.94288	37.429	0.84725	0.79889	0.20111	0.40222	0.99998	TRUE
ADIG_CCDS54461.1_ex1_20:37214712-37214735:-_5-5	ADIG	19.615	24.565/20.999	19.615	22.782	0.20615	6.3596	54.152	0.43031	0.66523	0.33477	0.66954	0.99998	TRUE
ADIPOQ_CCDS3284.1_ex0_3:186571002-186571025:-_5-1	ADIPOQ	21.259	25.907/31.085	21.259	28.496	0.40614	13.402	58.689	0.94468	0.82711	0.17289	0.34578	0.99998	TRUE
ADIPOQ_CCDS3284.1_ex1_3:186571968-186571991:+_5-2	ADIPOQ	1.2346	0.87253/0.5787	1.2346	0.72561	-0.37293	0.043167	3.4085	0.89076	0.18653	0.81347	0.37306	0.99998	FALSE
ADIPOQ_CCDS3284.1_ex1_3:186572028-186572051:-_5-3	ADIPOQ	10.055	7.5843/8.1018	10.055	7.843	-0.32202	0.13393	27.758	0.47295	0.31813	0.68187	0.63625	0.99998	FALSE
ADIPOQ_CCDS3284.1_ex1_3:186572142-186572165:-_5-4	ADIPOQ	4.136	6.846/6.6137	4.136	6.7299	0.58979	0.026971	11.418	0.76761	0.75115	0.24885	0.4977	0.99998	TRUE
ADIPOQ_CCDS3284.1_ex1_3:186572178-186572201:+_5-5	ADIPOQ	20.557	19.598/21.825	20.557	20.712	0.010348	2.4798	56.751	0.020599	0.50665	0.49335	0.9867	0.99998	TRUE
ADIPOR1_CCDS1430.1_ex4_1:202915555-202915578:+_5-1	ADIPOR1	9.252	13.558/13.806	9.252	13.682	0.51813	0.030859	25.542	0.87653	0.80302	0.19698	0.39397	0.99998	TRUE
ADIPOR1_CCDS1430.1_ex4_1:202915589-202915612:-_5-2	ADIPOR1	5.5867	6.5104/4.3816	5.5867	5.446	-0.031155	2.2659	15.423	0.14453	0.44254	0.55746	0.88509	0.99998	FALSE
ADIPOR1_CCDS1430.1_ex4_1:202915615-202915638:+_5-3	ADIPOR1	11.343	9.5978/13.558	11.343	11.578	0.027185	7.8422	31.315	0.041956	0.5062	0.4938	0.9876	0.99998	TRUE
ADIPOR1_CCDS1430.1_ex4_1:202915658-202915681:-_5-4	ADIPOR1	6.8059	6.6446/4.9603	6.8059	5.8025	-0.19851	1.4185	18.789	0.32679	0.37191	0.62809	0.74383	0.99998	FALSE
ADIPOR1_CCDS1430.1_ex4_1:202915727-202915750:-_5-5	ADIPOR1	7.2072	5.4365/15.046	7.2072	10.241	0.45386	46.173	19.897	0.68022	0.73791	0.26209	0.52418	0.99998	TRUE
ADIPOR2_CCDS8511.1_ex1_12:1882072-1882095:-_5-1	ADIPOR2	4.9617	3.7586/6.035	4.9617	4.8968	-0.015786	2.5911	13.698	0.14374	0.44285	0.55715	0.8857	0.99998	FALSE
ADIPOR2_CCDS8511.1_ex2_12:1887011-1887034:+_5-2	ADIPOR2	12.663	12.35/11.243	12.663	11.796	-0.094496	0.61192	34.958	0.16971	0.43262	0.56738	0.86524	0.99998	FALSE
ADIPOR2_CCDS8511.1_ex2_12:1887047-1887070:+_5-3	ADIPOR2	5.3784	6.7789/8.8459	5.3784	7.8124	0.46634	2.1362	14.848	0.63166	0.71282	0.28718	0.57436	0.99998	TRUE
ADIPOR2_CCDS8511.1_ex2_12:1887087-1887110:-_5-4	ADIPOR2	9.607	8.0541/15.708	9.607	11.881	0.28021	29.288	26.522	0.44153	0.66003	0.33997	0.67995	0.99998	TRUE
ADIPOR2_CCDS8511.1_ex3_12:1889629-1889652:-_5-5	ADIPOR2	10.317	5.9735/8.5978	10.317	7.2856	-0.44979	3.4437	28.482	0.62655	0.26548	0.73452	0.53096	0.99998	FALSE
ADIRF_CCDS7381.1_ex1_10:88729975-88729998:+_5-1	ADIRF	20.279	31.008/24.388	20.279	27.698	0.43154	21.913	55.984	0.9916	0.83876	0.16124	0.32248	0.99998	TRUE
ADIRF_CCDS7381.1_ex1_10:88729998-88730021:-_5-2	ADIRF	36.028	42.687/37.616	36.028	40.151	0.15231	12.858	99.463	0.41341	0.6603	0.3397	0.67941	0.99998	TRUE
ADIRF_CCDS7381.1_ex2_10:88730232-88730255:-_5-3	ADIRF	13.295	28.861/9.7552	13.295	19.308	0.50648	182.51	36.705	0.9924	0.8372	0.1628	0.32559	0.99998	TRUE
ADIRF_CCDS7381.1_ex2_10:88730247-88730270:-_5-4	ADIRF	18.813	21.209/17.361	18.813	19.285	0.033993	7.4039	51.936	0.065546	0.52398	0.47602	0.95204	0.99998	TRUE
ADIRF_CCDS7381.1_ex2_10:88730265-88730288:-_5-5	ADIRF	15.271	21.746/14.22	15.271	17.983	0.2224	28.324	42.158	0.41767	0.65872	0.34128	0.68256	0.99998	TRUE
ADK_CCDS55716.1_ex3_10:76074446-76074469:+_5-1	ADK	9.6147	8.1212/5.291	9.6147	6.7061	-0.46199	4.0051	26.543	0.63306	0.26335	0.73665	0.52669	0.99998	FALSE
ADK_CCDS55716.1_ex4_10:76153993-76154016:-_5-2	ADK	7.7936	7.1145/8.6805	7.7936	7.8975	0.016941	1.2263	21.516	0.022393	0.48501	0.51499	0.97001	0.99998	TRUE
ADK_CCDS55716.1_ex4_10:76154039-76154062:+_5-3	ADK	15.788	17.115/16.204	15.788	16.659	0.073009	0.41525	43.586	0.132	0.54872	0.45128	0.90256	0.99998	TRUE
ADK_CCDS55716.1_ex5_10:76158230-76158253:-_5-4	ADK	5.2781	8.9266/7.1098	5.2781	8.0182	0.52252	1.6505	14.571	0.71784	0.74206	0.25794	0.51587	0.99998	TRUE
ADK_CCDS55716.1_ex5_10:76158278-76158301:+_5-5	ADK	2.9708	2.0135/4.2989	2.9708	3.1562	0.065831	2.6115	8.2016	0.064735	0.44227	0.55773	0.88454	0.99998	TRUE
ADM_CCDS7801.1_ex1_11:10327499-10327522:+_5-1	ADM	16.027	14.967/17.526	16.027	16.247	0.018498	3.2747	44.246	0.033032	0.50925	0.49075	0.98149	0.99998	TRUE
ADM_CCDS7801.1_ex1_11:10327542-10327565:-_5-2	ADM	25.372	29.532/24.801	25.372	27.167	0.094994	11.187	70.044	0.21446	0.5844	0.4156	0.8312	0.99998	TRUE
ADM_CCDS7801.1_ex1_11:10327555-10327578:+_5-3	ADM	22.98	27.72/26.207	22.98	26.963	0.22172	1.144	63.44	0.50014	0.69091	0.30909	0.61818	0.99998	TRUE
ADM_CCDS7801.1_ex1_11:10327583-10327606:-_5-4	ADM	17.038	19.33/16.865	17.038	18.097	0.082344	3.0377	47.037	0.15448	0.55852	0.44148	0.88296	0.99998	TRUE
ADM_CCDS7801.1_ex2_11:10327892-10327915:-_5-5	ADM	8.9434	6.7117/9.3419	8.9434	8.0268	-0.13952	3.4588	24.69	0.23924	0.40546	0.59454	0.81092	0.99998	FALSE
ADM2_CCDS33682.1_ex0_22:50920364-50920387:+_5-1	ADM2	12.809	11.477/12.814	12.809	12.146	-0.071062	0.8938	35.363	0.13343	0.44693	0.55307	0.89385	0.99998	FALSE
ADM2_CCDS33682.1_ex1_22:50921047-50921070:-_5-2	ADM2	16.876	17.585/14.22	16.876	15.902	-0.080808	5.6625	46.589	0.15219	0.43952	0.56048	0.87904	0.99998	FALSE
ADM2_CCDS33682.1_ex1_22:50921064-50921087:+_5-3	ADM2	49.964	61.144/49.19	49.964	55.167	0.14024	71.454	137.94	0.44299	0.67111	0.32889	0.65778	0.99998	TRUE
ADM2_CCDS33682.1_ex1_22:50921103-50921126:-_5-4	ADM2	13.851	11.343/16.865	13.851	14.104	0.024361	15.247	38.239	0.040897	0.51016	0.48984	0.97967	0.99998	TRUE
ADM2_CCDS33682.1_ex1_22:50921151-50921174:+_5-5	ADM2	4.6607	5.5036/6.8617	4.6607	6.1827	0.34353	0.92223	12.867	0.42429	0.6283	0.3717	0.7434	0.99998	TRUE
ADM5_CCDS46146.1_ex1_19:50193389-50193412:+_5-1	ADM5	22.347	17.383/26.703	22.347	22.043	-0.018888	43.427	61.693	0.041538	0.48343	0.51657	0.96687	0.99998	FALSE
ADM5_CCDS46146.1_ex1_19:50193407-50193430:-_5-2	ADM5	15.664	21.276/17.444	15.664	19.36	0.28897	7.3441	43.245	0.56197	0.71044	0.28956	0.57912	0.99998	TRUE
ADM5_CCDS46146.1_ex1_19:50193425-50193448:-_5-3	ADM5	13.095	18.659/15.956	13.095	17.307	0.37724	3.6532	36.151	0.70059	0.75461	0.24539	0.49078	0.99998	TRUE
ADM5_CCDS46146.1_ex1_19:50193507-50193530:-_5-4	ADM5	10.95	20.941/9.4246	10.95	15.183	0.43748	66.31	30.229	0.7699	0.77408	0.22592	0.45185	0.99998	TRUE
ADM5_CCDS46146.1_ex1_19:50193563-50193586:+_5-5	ADM5	33.165	33.961/29.348	33.165	31.655	-0.065231	10.64	91.56	0.15822	0.43714	0.56286	0.87428	0.99998	FALSE
ADNP_CCDS13433.1_ex0_20:49509755-49509778:+_5-1	ADNP	1.3041	0.33559/2.0668	1.3041	1.2012	-0.065908	1.4985	3.6002	0.50085	0.30824	0.69176	0.61648	0.99998	FALSE
ADNP_CCDS13433.1_ex0_20:49510108-49510131:-_5-2	ADNP	11.05	122.82/14.633	11.05	68.729	2.5327	5852.8	30.506	10.443	1	8.07E-26	1.61E-25	8.13E-22	TRUE
ADNP_CCDS13433.1_ex0_20:49510441-49510464:+_5-3	ADNP	4.707	2.282/4.2163	4.707	3.2491	-0.42558	1.8707	12.995	0.60281	0.27332	0.72668	0.54664	0.99998	FALSE
ADNP_CCDS13433.1_ex0_20:49510599-49510622:+_5-4	ADNP	16.729	17.451/22.239	16.729	19.845	0.23354	11.463	46.185	0.45841	0.67442	0.32558	0.65116	0.99998	TRUE
ADNP_CCDS13433.1_ex0_20:49510830-49510853:+_5-5	ADNP	19.291	17.451/18.766	19.291	18.108	-0.086635	0.86581	53.257	0.16796	0.43331	0.56669	0.86661	0.99998	FALSE
ADNP2_CCDS32853.1_ex2_18:77893683-77893706:-_5-1	ADNP2	23.458	17.182/21.495	23.458	19.338	-0.2661	9.299	64.761	0.51547	0.30311	0.69689	0.60622	0.99998	FALSE
ADNP2_CCDS32853.1_ex2_18:77893973-77893996:-_5-2	ADNP2	5.7719	2.5505/1.4881	5.7719	2.0193	-1.1654	0.56432	15.935	1.2402	0.10745	0.89255	0.2149	0.99998	FALSE
ADNP2_CCDS32853.1_ex2_18:77894424-77894447:-_5-3	ADNP2	14.005	19.8/9.5899	14.005	14.695	0.064807	52.119	38.665	0.11087	0.53853	0.46147	0.92293	0.99998	TRUE
ADNP2_CCDS32853.1_ex2_18:77894469-77894492:+_5-4	ADNP2	25.457	38.123/22.983	25.457	30.553	0.25414	114.61	70.278	0.6079	0.72805	0.27195	0.54391	0.99998	TRUE
ADNP2_CCDS32853.1_ex2_18:77894775-77894798:+_5-5	ADNP2	11.15	7.3829/12.483	11.15	9.9332	-0.15228	13.007	30.783	0.25376	0.39984	0.60016	0.79968	0.99998	FALSE
ADO_CCDS7266.2_ex0_10:64564899-64564922:-_5-1	ADO	9.2212	9.128/16.782	9.2212	12.955	0.44924	29.295	25.457	0.74007	0.76234	0.23766	0.47533	0.99998	TRUE
ADO_CCDS7266.2_ex0_10:64565001-64565024:-_5-2	ADO	21.004	25.236/26.042	21.004	25.639	0.27575	0.32432	57.986	0.60863	0.72783	0.27217	0.54435	0.99998	TRUE
ADO_CCDS7266.2_ex0_10:64565080-64565103:+_5-3	ADO	11.667	11.947/12.979	11.667	12.463	0.087913	0.53306	32.21	0.14024	0.54674	0.45326	0.90651	0.99998	TRUE
ADO_CCDS7266.2_ex0_10:64565113-64565136:+_5-4	ADO	17.431	27.451/23.065	17.431	25.258	0.5106	9.617	48.123	1.1282	0.86961	0.13039	0.26078	0.99998	TRUE
ADO_CCDS7266.2_ex0_10:64565215-64565238:+_5-5	ADO	10.981	13.088/16.369	10.981	14.728	0.39269	5.3827	30.314	0.68072	0.74612	0.25388	0.50775	0.99998	TRUE
ADORA1_CCDS1434.1_ex0_1:203098161-203098184:+_5-1	ADORA1	8.4727	6.309/6.6964	8.4727	6.5027	-0.33636	0.075023	23.391	0.48303	0.31454	0.68546	0.62908	0.99998	FALSE
ADORA1_CCDS1434.1_ex0_1:203098289-203098312:-_5-2	ADORA1	6.8059	2.2149/6.1177	6.8059	4.1663	-0.59544	7.616	18.789	0.75126	0.22625	0.77375	0.4525	0.99998	FALSE
ADORA1_CCDS1434.1_ex0_1:203098302-203098325:-_5-3	ADORA1	14.785	15.034/13.062	14.785	14.048	-0.068937	1.9448	40.816	0.12967	0.44841	0.55159	0.89683	0.99998	FALSE
ADORA1_CCDS1434.1_ex1_1:203134397-203134420:+_5-4	ADORA1	7.4695	5.8392/8.2672	7.4695	7.0532	-0.072721	2.9474	20.621	0.16305	0.43524	0.56476	0.87048	0.99998	FALSE
ADORA1_CCDS1434.1_ex1_1:203134486-203134509:+_5-5	ADORA1	12.053	15.773/12.566	12.053	14.169	0.21677	5.1409	33.275	0.36687	0.63648	0.36352	0.72705	0.99998	TRUE
ADORA2A_CCDS13826.1_ex0_22:24829516-24829539:+_5-1	ADORA2A	23.489	18.457/24.967	23.489	21.712	-0.10867	21.187	64.846	0.22332	0.41164	0.58836	0.82329	0.99998	FALSE
ADORA2A_CCDS13826.1_ex0_22:24829565-24829588:-_5-2	ADORA2A	19.268	21.88/18.518	19.268	20.199	0.064819	5.651	53.193	0.1277	0.54895	0.45105	0.9021	0.99998	TRUE
ADORA2A_CCDS13826.1_ex1_22:24836555-24836578:+_5-3	ADORA2A	13.241	16.041/11.078	13.241	13.56	0.03187	12.316	36.556	0.052613	0.51405	0.48595	0.9719	0.99998	TRUE
ADORA2A_CCDS13826.1_ex1_22:24836649-24836672:+_5-4	ADORA2A	8.3646	9.128/10.582	8.3646	9.855	0.21306	1.057	23.092	0.31013	0.60565	0.39435	0.78869	0.99998	TRUE
ADORA2A_CCDS13826.1_ex1_22:24836668-24836691:+_5-5	ADORA2A	10.988	38.324/13.145	10.988	25.734	1.1571	317	30.335	2.6774	0.9962	0.0037977	0.0075955	0.99998	TRUE
ADORA2B_CCDS11173.1_ex0_17:15848837-15848860:+_5-1	ADORA2B	24.415	26.377/22.156	24.415	24.267	-0.0084416	8.9092	67.402	0.019933	0.49205	0.50795	0.9841	0.99998	FALSE
ADORA2B_CCDS11173.1_ex0_17:15848854-15848877:-_5-2	ADORA2B	17.285	20.941/26.124	17.285	23.532	0.42404	13.435	47.718	0.90442	0.81598	0.18402	0.36805	0.99998	TRUE
ADORA2B_CCDS11173.1_ex1_17:15878063-15878086:+_5-3	ADORA2B	12.045	9.5307/12.814	12.045	11.172	-0.099927	5.3904	33.254	0.17801	0.42936	0.57064	0.85871	0.99998	FALSE
ADORA2B_CCDS11173.1_ex1_17:15878235-15878258:-_5-4	ADORA2B	7.6547	9.6649/8.1845	7.6547	8.9247	0.19754	1.0958	21.132	0.27626	0.58913	0.41087	0.82174	0.99998	TRUE
ADORA2B_CCDS11173.1_ex1_17:15878303-15878326:+_5-5	ADORA2B	15.417	26.109/20.999	15.417	23.554	0.58071	13.057	42.563	1.2471	0.89285	0.10715	0.2143	0.99998	TRUE
ADORA3_CCDS41369.1_ex3_1:112031373-112031396:-_12-1	ADORA3	15.309	20.202/18.849	15.309	19.526	0.33173	0.91562	42.265	0.64855	0.73927	0.26073	0.52146	0.99998	TRUE
ADORA3_CCDS41369.1_ex3_1:112031411-112031434:-_12-2	ADORA3	12.238	5.9735/11.409	12.238	8.6911	-0.44999	14.771	33.786	0.65026	0.25776	0.74224	0.51552	0.99998	FALSE
ADORA3_CCDS41369.1_ex3_1:112031458-112031481:-_12-3	ADORA3	4.6685	2.7518/1.8188	4.6685	2.2853	-0.78693	0.43528	12.888	0.94064	0.17345	0.82655	0.34689	0.99998	FALSE
ADORA3_CCDS41369.1_ex3_1:112031517-112031540:+_12-4	ADORA3	12.03	19.531/16.204	12.03	17.867	0.53407	5.5363	33.211	1.0129	0.84154	0.15846	0.31693	0.99998	TRUE
ADORA3_CCDS41369.1_ex3_1:112031542-112031565:-_12-5	ADORA3	4.0048	1.9464/2.2321	4.0048	2.0893	-0.69606	0.04082	11.056	0.87888	0.18973	0.81027	0.37947	0.99998	FALSE
ADORA3_CCDS41369.1_ex3_1:112031595-112031618:-_12-6	ADORA3	12.809	16.712/15.46	12.809	16.086	0.30717	0.78458	35.363	0.551	0.70457	0.29543	0.59086	0.99998	TRUE
ADORA3_CCDS41369.1_ex5_1:112106455-112106478:+_12-12	ADORA3	17.215	15.034/14.633	17.215	14.834	-0.20217	0.080576	47.527	0.35616	0.36086	0.63914	0.72172	0.99998	FALSE
ADORA3_CCDS838.1_ex5_1:112045753-112045776:-_12-10	ADORA3	17.354	32.686/23.231	17.354	27.958	0.65787	44.703	47.91	1.532	0.93686	0.063144	0.12629	0.99998	TRUE
ADORA3_CCDS838.1_ex5_1:112045807-112045830:-_12-11	ADORA3	18.288	15.705/16.369	18.288	16.037	-0.17901	0.22011	50.488	0.32509	0.37256	0.62744	0.74511	0.99998	FALSE
ADORA3_CCDS839.1_ex0_1:112042939-112042962:+_12-7	ADORA3	13.805	14.162/16.286	13.805	15.224	0.13208	2.2568	38.111	0.22991	0.58567	0.41433	0.82866	0.99998	TRUE
ADORA3_CCDS839.1_ex0_1:112043089-112043112:+_12-8	ADORA3	14.021	17.316/18.105	14.021	17.711	0.3169	0.31108	38.707	0.59309	0.72005	0.27995	0.5599	0.99998	TRUE
ADORA3_CCDS839.1_ex0_1:112043167-112043190:-_12-9	ADORA3	1.6205	2.8861/1.2401	1.6205	2.0631	0.22516	1.3546	4.4736	0.20926	0.46399	0.53601	0.92799	0.99998	TRUE
ADPGK_CCDS42057.1_ex2_15:73048702-73048725:+_5-1	ADPGK	29.06	20.739/23.396	29.06	22.068	-0.38198	3.5292	80.227	0.78224	0.21704	0.78296	0.43407	0.99998	FALSE
ADPGK_CCDS42057.1_ex2_15:73048739-73048762:+_5-2	ADPGK	20.526	18.122/21.329	20.526	19.725	-0.054658	5.1442	56.666	0.1107	0.45593	0.54407	0.91186	0.99998	FALSE
ADPGK_CCDS42057.1_ex3_15:73052845-73052868:-_5-3	ADPGK	17.092	13.356/14.054	17.092	13.705	-0.29901	0.24346	47.186	0.50566	0.30655	0.69345	0.61309	0.99998	FALSE
ADPGK_CCDS42057.1_ex6_15:73075831-73075854:+_5-4	ADPGK	16.205	23.357/16.121	16.205	19.739	0.26955	26.179	44.736	0.52842	0.69908	0.30092	0.60184	0.99998	TRUE
ADPGK_CCDS42057.1_ex6_15:73075854-73075877:+_5-5	ADPGK	29.222	29.196/30.754	29.222	29.975	0.035494	1.2133	80.674	0.083809	0.53313	0.46687	0.93374	0.99998	TRUE
ADPRH_CCDS2990.1_ex0_3:119301105-119301128:+_5-1	ADPRH	11.366	9.3964/9.5899	11.366	9.4932	-0.23697	0.018714	31.379	0.37089	0.35536	0.64464	0.71072	0.99998	FALSE
ADPRH_CCDS2990.1_ex0_3:119301139-119301162:+_5-2	ADPRH	16.405	22.35/17.857	16.405	20.104	0.27797	10.094	45.29	0.54956	0.70652	0.29348	0.58696	0.99998	TRUE
ADPRH_CCDS2990.1_ex0_3:119301177-119301200:+_5-3	ADPRH	8.4649	8.591/19.014	8.4649	13.803	0.6452	54.324	23.369	1.1042	0.85963	0.14037	0.28074	0.99998	TRUE
ADPRH_CCDS2990.1_ex1_3:119305236-119305259:-_5-4	ADPRH	20.811	22.686/28.439	20.811	25.562	0.28431	16.55	57.454	0.62681	0.7338	0.2662	0.53239	0.99998	TRUE
ADPRH_CCDS2990.1_ex1_3:119305286-119305309:+_5-5	ADPRH	8.3801	8.6582/5.787	8.3801	7.2226	-0.19001	4.1217	23.135	0.30641	0.37965	0.62035	0.75929	0.99998	FALSE
ADPRHL1_CCDS9535.1_ex3_13:114083355-114083378:-_5-1	ADPRHL1	15.595	16.31/13.145	15.595	14.727	-0.077486	5.0078	43.053	0.14458	0.44252	0.55748	0.88505	0.99998	FALSE
ADPRHL1_CCDS9535.1_ex3_13:114083371-114083394:+_5-2	ADPRHL1	12.053	13.423/17.94	12.053	15.682	0.35387	10.198	33.275	0.62903	0.73039	0.26961	0.53922	0.99998	TRUE
ADPRHL1_CCDS9535.1_ex4_13:114088129-114088152:-_5-3	ADPRHL1	27.255	34.834/44.477	27.255	39.656	0.52497	46.497	75.242	1.4297	0.92353	0.076472	0.15294	0.99998	TRUE
ADPRHL1_CCDS9535.1_ex5_13:114098738-114098761:-_5-4	ADPRHL1	1.5587	1.8793/2.7282	1.5587	2.3037	0.36867	0.36029	4.3032	0.35914	0.53509	0.46491	0.92982	0.99998	TRUE
ADPRHL1_CCDS9535.1_ex5_13:114098761-114098784:-_5-5	ADPRHL1	23.088	19.128/19.841	23.088	19.485	-0.23374	0.25398	63.738	0.45486	0.3246	0.6754	0.64921	0.99998	FALSE
ADPRHL2_CCDS402.1_ex0_1:36554638-36554661:-_5-1	ADPRHL2	9.5221	6.5104/13.393	9.5221	9.9516	0.057718	23.684	26.288	0.083769	0.51813	0.48187	0.96373	0.99998	TRUE
ADPRHL2_CCDS402.1_ex1_1:36556919-36556942:+_5-2	ADPRHL2	13.735	17.383/13.227	13.735	15.305	0.14608	8.636	37.919	0.25498	0.59543	0.40457	0.80914	0.99998	TRUE
ADPRHL2_CCDS402.1_ex2_1:36557332-36557355:-_5-3	ADPRHL2	4.2055	4.7653/2.8108	4.2055	3.7881	-0.12058	1.91	11.61	0.29387	0.38443	0.61557	0.76886	0.99998	FALSE
ADPRHL2_CCDS402.1_ex2_1:36557391-36557414:-_5-4	ADPRHL2	12.786	13.96/11.657	12.786	12.809	0.0023427	2.6536	35.299	0.003771	0.49356	0.50644	0.98711	0.99998	TRUE
ADPRHL2_CCDS402.1_ex3_1:36557505-36557528:-_5-5	ADPRHL2	6.775	2.3491/2.5628	6.775	2.456	-1.1698	0.022836	18.704	1.2447	0.10662	0.89338	0.21323	0.99998	FALSE
ADPRM_CCDS11159.2_ex0_17:10608361-10608384:-_5-1	ADPRM	21.606	21.41/11.326	21.606	16.368	-0.38026	50.848	59.648	0.68432	0.24689	0.75311	0.49377	0.99998	FALSE
ADPRM_CCDS11159.2_ex0_17:10608397-10608420:+_5-2	ADPRM	3.5341	5.0338/3.0588	3.5341	4.0463	0.15441	1.9502	9.7567	0.16398	0.50076	0.49924	0.99849	0.99998	TRUE
ADPRM_CCDS11159.2_ex0_17:10608517-10608540:+_5-3	ADPRM	2.531	3.6915/1.7361	2.531	2.7138	0.072814	1.9117	6.9873	0.069149	0.43138	0.56862	0.86275	0.99998	TRUE
ADPRM_CCDS11159.2_ex0_17:10608544-10608567:+_5-4	ADPRM	4.8922	5.1009/7.1924	4.8922	6.1467	0.27846	2.1872	13.506	0.34134	0.59664	0.40336	0.80671	0.99998	TRUE
ADPRM_CCDS11159.2_ex0_17:10608702-10608725:-_5-5	ADPRM	4.1206	4.6982/5.539	4.1206	5.1186	0.2569	0.35345	11.376	0.2959	0.56849	0.43151	0.86302	0.99998	TRUE
ADRA1A_CCDS34869.1_ex2_8:26721958-26721981:+_5-1	ADRA1A	19.53	16.712/23.975	19.53	20.344	0.05604	26.372	53.918	0.11074	0.5423	0.4577	0.9154	0.99998	TRUE
ADRA1A_CCDS34869.1_ex2_8:26721991-26722014:-_5-2	ADRA1A	24.623	25.84/40.344	24.623	33.092	0.41198	105.18	67.978	1.0272	0.84761	0.15239	0.30477	0.99998	TRUE
ADRA1A_CCDS34869.1_ex2_8:26722060-26722083:-_5-3	ADRA1A	12.794	16.041/36.21	12.794	26.126	0.97563	203.4	35.32	2.2432	0.98736	0.012639	0.025278	0.99998	TRUE
ADRA1A_CCDS34869.1_ex2_8:26722210-26722233:-_5-4	ADRA1A	8.8431	6.5775/8.6805	8.8431	7.629	-0.18991	2.2113	24.413	0.30502	0.38018	0.61982	0.76035	0.99998	FALSE
ADRA1A_CCDS34869.1_ex2_8:26722320-26722343:+_5-5	ADRA1A	12.925	21.545/8.4325	12.925	14.989	0.19936	85.965	35.682	0.34545	0.62948	0.37052	0.74105	0.99998	TRUE
ADRA1B_CCDS4347.1_ex0_5:159344210-159344233:-_5-1	ADRA1B	11.127	12.887/10.169	11.127	11.528	0.046871	3.6936	30.719	0.072253	0.51803	0.48197	0.96394	0.99998	TRUE
ADRA1B_CCDS4347.1_ex0_5:159344316-159344339:-_5-2	ADRA1B	13.55	23.692/23.396	13.55	23.544	0.75436	0.043927	37.408	1.6341	0.94818	0.051817	0.10363	0.99998	TRUE
ADRA1B_CCDS4347.1_ex0_5:159344469-159344492:+_5-3	ADRA1B	11.891	11.343/14.798	11.891	13.071	0.12631	5.9698	32.828	0.20586	0.57346	0.42654	0.85309	0.99998	TRUE
ADRA1B_CCDS4347.1_ex0_5:159344554-159344577:-_5-4	ADRA1B	9.4372	11.813/11.739	9.4372	11.776	0.2917	0.0026869	26.053	0.45821	0.66583	0.33417	0.66835	0.99998	TRUE
ADRA1B_CCDS4347.1_ex0_5:159344676-159344699:+_5-5	ADRA1B	7.9325	9.3293/7.0271	7.9325	8.1782	0.039146	2.6502	21.899	0.052503	0.49835	0.50165	0.99669	0.99998	TRUE
ADRA1D_CCDS13079.1_ex1_20:4228757-4228780:+_5-1	ADRA1D	16.336	10.202/12.318	16.336	11.26	-0.49979	2.2392	45.098	0.7755	0.21902	0.78098	0.43804	0.99998	FALSE
ADRA1D_CCDS13079.1_ex1_20:4228862-4228885:+_5-2	ADRA1D	14.198	8.3897/20.833	14.198	14.611	0.038699	77.421	39.197	0.065997	0.52072	0.47928	0.95857	0.99998	TRUE
ADRA1D_CCDS13079.1_ex1_20:4228967-4228990:-_5-3	ADRA1D	18.056	23.76/16.865	18.056	20.312	0.1614	23.768	49.849	0.3195	0.62334	0.37666	0.75332	0.99998	TRUE
ADRA1D_CCDS13079.1_ex1_20:4229078-4229101:-_5-4	ADRA1D	22.779	23.424/26.951	22.779	25.187	0.13919	6.2197	62.886	0.30372	0.61855	0.38145	0.7629	0.99998	TRUE
ADRA1D_CCDS13079.1_ex1_20:4229341-4229364:-_5-5	ADRA1D	22.864	33.492/30.258	22.864	31.875	0.46215	5.2288	63.12	1.1342	0.87138	0.12862	0.25723	0.99998	TRUE
ADRA2A_CCDS7569.2_ex0_10:112837968-112837991:-_5-1	ADRA2A	7.9402	7.3158/5.539	7.9402	6.4274	-0.26745	1.5785	21.921	0.4021	0.34381	0.65619	0.68761	0.99998	FALSE
ADRA2A_CCDS7569.2_ex0_10:112838091-112838114:+_5-2	ADRA2A	16.359	17.383/15.625	16.359	16.504	0.012026	1.5461	45.162	0.021621	0.50493	0.49507	0.99014	0.99998	TRUE
ADRA2A_CCDS7569.2_ex0_10:112838107-112838130:+_5-3	ADRA2A	12.91	11.141/12.731	12.91	11.936	-0.10464	1.2639	35.64	0.18533	0.42648	0.57352	0.85297	0.99998	FALSE
ADRA2A_CCDS7569.2_ex0_10:112838188-112838211:+_5-4	ADRA2A	13.627	12.819/14.22	13.627	13.519	-0.010669	0.98011	37.621	0.034513	0.48623	0.51377	0.97247	0.99998	FALSE
ADRA2A_CCDS7569.2_ex0_10:112838354-112838377:-_5-5	ADRA2A	26.907	26.243/38.277	26.907	32.26	0.25314	72.409	74.283	0.62105	0.73248	0.26752	0.53505	0.99998	TRUE
ADRA2B_CCDS56129.1_ex0_2:96781203-96781226:+_5-1	ADRA2B	18.056	21.679/17.94	18.056	19.809	0.12695	6.9908	49.849	0.24827	0.5959	0.4041	0.80819	0.99998	TRUE
ADRA2B_CCDS56129.1_ex0_2:96781278-96781301:+_5-2	ADRA2B	26.29	23.223/21.825	26.29	22.524	-0.21424	0.97628	72.579	0.44393	0.32854	0.67146	0.65709	0.99998	FALSE
ADRA2B_CCDS56129.1_ex0_2:96781430-96781453:+_5-3	ADRA2B	11.999	8.3226/12.897	11.999	10.61	-0.16308	10.462	33.126	0.27054	0.39337	0.60663	0.78674	0.99998	FALSE
ADRA2B_CCDS56129.1_ex0_2:96781467-96781490:+_5-4	ADRA2B	7.9402	8.0541/5.8697	7.9402	6.9619	-0.1672	2.3858	21.921	0.27981	0.38981	0.61019	0.77962	0.99998	FALSE
ADRA2B_CCDS56129.1_ex0_2:96781629-96781652:-_5-5	ADRA2B	20.402	21.545/23.975	20.402	22.76	0.15075	2.9526	56.325	0.31412	0.62204	0.37796	0.75591	0.99998	TRUE
ADRA2C_CCDS47004.1_ex0_4:3768419-3768442:+_5-1	ADRA2C	3.5573	3.0874/2.3148	3.5573	2.7011	-0.30022	0.29845	9.8206	0.51573	0.30302	0.69698	0.60604	0.99998	FALSE
ADRA2C_CCDS47004.1_ex0_4:3768776-3768799:+_5-2	ADRA2C	0.0077165	0/0	0.0077165	0	-0.01109	0	0.021303	0.9334	0.17531	0.82469	0.35062	0.99998	FALSE
ADRA2C_CCDS47004.1_ex0_4:3768830-3768853:-_5-3	ADRA2C	15.41	12.417/19.593	15.41	16.005	0.051401	25.751	42.542	0.091254	0.53211	0.46789	0.93578	0.99998	TRUE
ADRA2C_CCDS47004.1_ex0_4:3768937-3768960:+_5-4	ADRA2C	11.59	13.222/15.956	11.59	14.589	0.30823	3.736	31.997	0.53014	0.69584	0.30416	0.60832	0.99998	TRUE
ADRA2C_CCDS47004.1_ex0_4:3769103-3769126:+_5-5	ADRA2C	11.135	11.074/13.723	11.135	12.399	0.14296	3.5089	30.74	0.228	0.58083	0.41917	0.83835	0.99998	TRUE
ADRB1_CCDS7586.1_ex0_10:115804377-115804400:-_5-1	ADRB1	16.012	28.592/18.601	16.012	23.597	0.53194	49.909	44.204	1.1408	0.87201	0.12799	0.25599	0.99998	TRUE
ADRB1_CCDS7586.1_ex0_10:115804467-115804490:-_5-2	ADRB1	13.087	16.846/15.625	13.087	16.236	0.29103	0.74609	36.13	0.52382	0.69531	0.30469	0.60938	0.99998	TRUE
ADRB1_CCDS7586.1_ex0_10:115804535-115804558:+_5-3	ADRB1	14.476	14.9/16.617	14.476	15.759	0.11486	1.4739	39.964	0.20287	0.57571	0.42429	0.84858	0.99998	TRUE
ADRB1_CCDS7586.1_ex0_10:115804564-115804587:-_5-4	ADRB1	11.459	11.947/12.318	11.459	12.132	0.07596	0.06888	31.635	0.11975	0.53805	0.46195	0.9239	0.99998	TRUE
ADRB1_CCDS7586.1_ex0_10:115804596-115804619:-_5-5	ADRB1	10.055	11.141/15.956	10.055	13.549	0.39624	11.588	27.758	0.66318	0.73904	0.26096	0.52191	0.99998	TRUE
ADRB2_CCDS4292.1_ex0_5:148206507-148206530:+_5-1	ADRB2	17.424	26.713/18.684	17.424	22.698	0.36322	32.232	48.102	0.7605	0.77517	0.22483	0.44965	0.99998	TRUE
ADRB2_CCDS4292.1_ex0_5:148206563-148206586:-_5-2	ADRB2	13.164	14.833/15.873	13.164	15.353	0.2073	0.54079	36.343	0.36306	0.63645	0.36355	0.7271	0.99998	TRUE
ADRB2_CCDS4292.1_ex0_5:148206656-148206679:-_5-3	ADRB2	11.227	10.94/22.404	11.227	16.672	0.53135	65.71	30.996	0.97795	0.83228	0.16772	0.33543	0.99998	TRUE
ADRB2_CCDS4292.1_ex0_5:148206726-148206749:+_5-4	ADRB2	0	0/0	0.0077165	0	-0.01109	0	0.021303	0.9334	0.17531	0.82469	0.35062	0.99998	FALSE
ADRB2_CCDS4292.1_ex0_5:148206762-148206785:-_5-5	ADRB2	17.092	18.256/10.003	17.092	14.13	-0.25797	34.053	47.186	0.44313	0.32884	0.67116	0.65767	0.99998	FALSE
ADRB3_CCDS6099.1_ex1_8:37823440-37823463:+_5-1	ADRB3	19.577	23.894/22.9	19.577	23.397	0.24569	0.4938	54.045	0.51966	0.69718	0.30282	0.60565	0.99998	TRUE
ADRB3_CCDS6099.1_ex1_8:37823468-37823491:+_5-2	ADRB3	13.157	15.504/10.747	13.157	13.126	-0.0031451	11.314	36.321	0.023655	0.49056	0.50944	0.98113	0.99998	FALSE
ADRB3_CCDS6099.1_ex1_8:37823542-37823565:+_5-3	ADRB3	13.365	15.705/13.889	13.365	14.797	0.13712	1.6501	36.897	0.23579	0.58747	0.41253	0.82506	0.99998	TRUE
ADRB3_CCDS6099.1_ex1_8:37823593-37823616:-_5-4	ADRB3	22.91	15.571/24.305	22.91	19.938	-0.19147	38.143	63.248	0.37713	0.35304	0.64696	0.70608	0.99998	FALSE
ADRB3_CCDS6099.1_ex1_8:37823750-37823773:+_5-5	ADRB3	11.081	9.8663/10.747	11.081	10.307	-0.09553	0.38812	30.591	0.1725	0.43152	0.56848	0.86305	0.99998	FALSE
ADRBK1_CCDS8156.1_ex10_11:67049395-67049418:-_5-5	ADRBK1	6.775	8.4568/5.043	6.775	6.7499	-0.0046761	5.8271	18.704	0.084309	0.46641	0.53359	0.93281	0.99998	FALSE
ADRBK1_CCDS8156.1_ex3_11:67046947-67046970:+_5-1	ADRBK1	2.8011	6.7789/2.3975	2.8011	4.5882	0.55597	9.5983	7.733	0.64265	0.69135	0.30865	0.6173	0.99998	TRUE
ADRBK1_CCDS8156.1_ex5_11:67047335-67047358:-_5-2	ADRBK1	15.703	21.41/21.825	15.703	21.618	0.43736	0.086043	43.351	0.89835	0.81391	0.18609	0.37218	0.99998	TRUE
ADRBK1_CCDS8156.1_ex6_11:67048198-67048221:-_5-3	ADRBK1	15.14	13.222/12.318	15.14	12.77	-0.22907	0.40867	41.796	0.38328	0.35076	0.64924	0.70151	0.99998	FALSE
ADRBK1_CCDS8156.1_ex7_11:67048586-67048609:+_5-4	ADRBK1	23.705	28.659/26.207	23.705	27.433	0.20277	3.0068	65.442	0.46085	0.677	0.323	0.646	0.99998	TRUE
ADRBK2_CCDS13832.1_ex1_22:26000339-26000362:-_5-1	ADRBK2	12.593	12.081/9.6726	12.593	10.877	-0.19474	2.9006	34.766	0.31791	0.37528	0.62472	0.75055	0.99998	FALSE
ADRBK2_CCDS13832.1_ex10_22:26083499-26083522:-_5-4	ADRBK2	14.26	13.356/13.145	14.26	13.251	-0.098734	0.022385	39.368	0.17759	0.42952	0.57048	0.85904	0.99998	FALSE
ADRBK2_CCDS13832.1_ex10_22:26083522-26083545:-_5-5	ADRBK2	8.1023	15.638/7.2751	8.1023	11.457	0.45263	34.972	22.368	0.70927	0.75009	0.24991	0.49982	0.99998	TRUE
ADRBK2_CCDS13832.1_ex3_22:26057577-26057600:-_5-2	ADRBK2	13.234	16.779/15.625	13.234	16.202	0.27328	0.66636	36.534	0.49111	0.68381	0.31619	0.63238	0.99998	TRUE
ADRBK2_CCDS13832.1_ex7_22:26070424-26070447:+_5-3	ADRBK2	8.6656	10.47/14.633	8.6656	12.552	0.48754	8.6634	23.923	0.7945	0.77807	0.22193	0.44387	0.99998	TRUE
ADRM1_CCDS13496.1_ex0_20:60878740-60878763:+_5-1	ADRM1	8.2566	2.2149/3.0588	8.2566	2.6369	-1.3478	0.35615	22.794	1.3977	0.081108	0.91889	0.16222	0.99998	FALSE
ADRM1_CCDS13496.1_ex0_20:60878809-60878832:+_5-2	ADRM1	7.6239	2.1478/3.1415	7.6239	2.6446	-1.2426	0.49378	21.047	1.3094	0.095206	0.90479	0.19041	0.99998	FALSE
ADRM1_CCDS13496.1_ex1_20:60879532-60879555:+_5-3	ADRM1	10.363	10.605/12.318	10.363	11.461	0.13309	1.4681	28.61	0.2053	0.57	0.43	0.85999	0.99998	TRUE
ADRM1_CCDS13496.1_ex1_20:60879568-60879591:-_5-4	ADRM1	25.572	18.659/17.03	25.572	17.845	-0.49578	1.3257	70.598	0.92342	0.1779	0.8221	0.35579	0.99998	FALSE
ADRM1_CCDS13496.1_ex3_20:60881759-60881782:+_5-5	ADRM1	25.055	28.793/28.191	25.055	28.492	0.17876	0.18143	69.171	0.41324	0.65984	0.34016	0.68031	0.99998	TRUE
ADSL_CCDS14001.1_ex0_22:40742659-40742682:+_5-1	ADSL	8.2798	10.068/8.4325	8.2798	9.2501	0.14347	1.3368	22.858	0.20295	0.56218	0.43782	0.87565	0.99998	TRUE
ADSL_CCDS14001.1_ex3_22:40750255-40750278:-_5-2	ADSL	7.5081	4.564/9.5899	7.5081	7.0769	-0.075028	12.63	20.728	0.1656	0.43424	0.56576	0.86847	0.99998	FALSE
ADSL_CCDS14001.1_ex3_22:40750276-40750299:-_5-3	ADSL	14.36	20.404/16.121	14.36	18.262	0.32657	9.171	39.645	0.61972	0.72922	0.27078	0.54155	0.99998	TRUE
ADSL_CCDS14001.1_ex3_22:40750297-40750320:-_5-4	ADSL	8.5653	8.7253/4.2989	8.5653	6.5121	-0.34859	9.7963	23.646	0.49744	0.30944	0.69056	0.61888	0.99998	FALSE
ADSL_CCDS14001.1_ex4_22:40754960-40754983:+_5-5	ADSL	10.502	9.8663/6.1177	10.502	7.992	-0.35518	7.0259	28.993	0.51659	0.30272	0.69728	0.60544	0.99998	FALSE
ADSS_CCDS1624.1_ex10_1:244600167-244600190:-_5-3	ADSS	3.8196	3.1545/0.99206	3.8196	2.0733	-0.64914	2.3381	10.545	0.84339	0.19951	0.80049	0.39901	0.99998	FALSE
ADSS_CCDS1624.1_ex11_1:244600984-244601007:+_5-4	ADSS	0.50157	0.26847/0.082672	0.50157	0.17557	-0.35311	0.01726	1.3847	1.3782	0.08407	0.91593	0.16814	0.99998	FALSE
ADSS_CCDS1624.1_ex12_1:244614987-244615010:-_5-5	ADSS	0.58645	0.4027/0.33069	0.58645	0.3667	-0.21511	0.0025933	1.619	0.99086	0.16088	0.83912	0.32175	0.99998	FALSE
ADSS_CCDS1624.1_ex7_1:244587312-244587335:+_5-1	ADSS	2.8782	1.4766/1.4881	2.8782	1.4823	-0.6437	6.62E-05	7.946	0.89632	0.18504	0.81496	0.37008	0.99998	FALSE
ADSS_CCDS1624.1_ex9_1:244595883-244595906:-_5-2	ADSS	7.2689	6.2419/6.035	7.2689	6.1385	-0.21208	0.021403	20.067	0.33908	0.36727	0.63273	0.73455	0.99998	FALSE
ADSSL1_CCDS9990.1_ex1_14:105201350-105201373:+_5-1	ADSSL1	9.5144	8.7253/6.8617	9.5144	7.7935	-0.25785	1.7364	26.266	0.39113	0.34785	0.65215	0.6957	0.99998	FALSE
ADSSL1_CCDS9990.1_ex1_14:105201438-105201461:-_5-2	ADSSL1	15.433	21.41/19.841	15.433	20.626	0.39617	1.2313	42.606	0.79557	0.78492	0.21508	0.43017	0.99998	TRUE
ADSSL1_CCDS9990.1_ex3_14:105205706-105205729:-_5-3	ADSSL1	7.4232	5.1009/3.1415	7.4232	4.1212	-0.71788	1.9196	20.493	0.87035	0.19205	0.80795	0.38411	0.99998	FALSE
ADSSL1_CCDS9990.1_ex4_14:105206081-105206104:+_5-4	ADSSL1	10.024	11.007/7.6885	10.024	9.3479	-0.091272	5.5072	27.672	0.16924	0.4328	0.5672	0.86561	0.99998	FALSE
ADSSL1_CCDS9990.1_ex5_14:105206935-105206958:+_5-5	ADSSL1	5.9108	1.8122/6.9444	5.9108	4.3783	-0.3617	13.17	16.318	0.51817	0.30217	0.69783	0.60434	0.99998	FALSE
ADTRP_CCDS4521.1_ex3_6:11766562-11766585:+_5-1	ADTRP	2.6699	3.5572/3.8029	2.6699	3.6801	0.35079	0.030176	7.3708	0.37208	0.57612	0.42388	0.84777	0.99998	TRUE
ADTRP_CCDS4521.1_ex4_6:11768470-11768493:+_5-2	ADTRP	7.0451	4.8996/5.7043	7.0451	5.302	-0.35231	0.32382	19.45	0.5009	0.30822	0.69178	0.61644	0.99998	FALSE
ADTRP_CCDS4521.1_ex4_6:11768498-11768521:-_5-3	ADTRP	23.412	38.324/38.194	23.412	38.259	0.68546	0.008423	64.633	1.8468	0.96756	0.032445	0.064889	0.99998	TRUE
ADTRP_CCDS4521.1_ex4_6:11768591-11768614:-_5-4	ADTRP	7.6161	11.41/8.1018	7.6161	9.7559	0.32001	5.4719	21.026	0.46664	0.66334	0.33666	0.67332	0.99998	TRUE
ADTRP_CCDS4521.1_ex5_6:11778863-11778886:-_5-5	ADTRP	10.394	11.209/15.625	10.394	13.417	0.33947	9.7519	28.695	0.56428	0.70603	0.29397	0.58795	0.99998	TRUE
AEBP1_CCDS5476.1_ex0_7:44144360-44144383:+_5-1	AEBP1	10.055	8.3897/10.665	10.055	9.5272	-0.070522	2.5877	27.758	0.13961	0.44448	0.55552	0.88897	0.99998	FALSE
AEBP1_CCDS5476.1_ex0_7:44144447-44144470:-_5-2	AEBP1	26.051	23.558/30.837	26.051	27.197	0.059893	26.487	71.919	0.13521	0.5533	0.4467	0.8934	0.99998	TRUE
AEBP1_CCDS5476.1_ex10_7:44149887-44149910:-_5-5	AEBP1	16.482	21.478/15.129	16.482	18.303	0.14295	20.153	45.503	0.26994	0.60351	0.39649	0.79297	0.99998	TRUE
AEBP1_CCDS5476.1_ex2_7:44147037-44147060:+_5-3	AEBP1	6.8522	6.309/6.6964	6.8522	6.5027	-0.065685	0.075023	18.917	0.16245	0.43547	0.56453	0.87095	0.99998	FALSE
AEBP1_CCDS5476.1_ex3_7:44147260-44147283:+_5-4	AEBP1	13.149	14.9/13.31	13.149	14.105	0.094353	1.264	36.3	0.15872	0.55661	0.44339	0.88679	0.99998	TRUE
AEBP2_CCDS44841.1_ex1_12:19615569-19615592:-_5-1	AEBP2	11.945	24.162/15.212	11.945	19.687	0.67632	40.058	32.977	1.3482	0.9095	0.090501	0.181	0.99998	TRUE
AEBP2_CCDS44841.1_ex1_12:19615584-19615607:+_5-2	AEBP2	13.928	12.215/9.8379	13.928	11.027	-0.3118	2.8262	38.452	0.49183	0.31142	0.68858	0.62284	0.99998	FALSE
AEBP2_CCDS44841.1_ex1_12:19615615-19615638:+_5-3	AEBP2	1.443	2.7518/8.9285	1.443	5.8402	1.4854	19.076	3.9836	2.2031	0.98197	0.018027	0.036055	0.99998	TRUE
AEBP2_CCDS44841.1_ex2_12:19626223-19626246:-_5-4	AEBP2	9.036	6.9131/7.8538	9.036	7.3834	-0.25956	0.44246	24.946	0.39237	0.34739	0.65261	0.69479	0.99998	FALSE
AEBP2_CCDS44841.1_ex3_12:19646794-19646817:-_5-5	AEBP2	18.99	28.525/30.837	18.99	29.681	0.61804	2.6717	52.426	1.4765	0.92978	0.070215	0.14043	0.99998	TRUE
AEN_CCDS10344.1_ex0_15:89169633-89169656:-_5-1	AEN	6.5127	7.5172/6.3657	6.5127	6.9414	0.080071	0.66291	17.98	0.10111	0.50974	0.49026	0.98053	0.99998	TRUE
AEN_CCDS10344.1_ex0_15:89169804-89169827:-_5-2	AEN	31.715	28.793/34.97	31.715	31.882	0.0073514	19.076	87.555	0.017861	0.50695	0.49305	0.9861	0.99998	TRUE
AEN_CCDS10344.1_ex0_15:89169829-89169852:-_5-3	AEN	12.285	13.625/22.487	12.285	18.056	0.52047	39.266	33.914	0.991	0.8363	0.1637	0.3274	0.99998	TRUE
AEN_CCDS10344.1_ex0_15:89169894-89169917:-_5-4	AEN	15.178	11.88/13.971	15.178	12.926	-0.21631	2.1876	41.903	0.36432	0.35781	0.64219	0.71562	0.99998	FALSE
AEN_CCDS10344.1_ex1_15:89172542-89172565:-_5-5	AEN	20.765	23.692/24.636	20.765	24.164	0.20937	0.44526	57.326	0.44897	0.67227	0.32773	0.65545	0.99998	TRUE
AES_CCDS12101.1_ex1_19:3054123-3054146:+_5-1	AES	13.095	13.826/11.574	13.095	12.7	-0.040977	2.5361	36.151	0.085389	0.46598	0.53402	0.93195	0.99998	FALSE
AES_CCDS12101.1_ex2_19:3055684-3055707:-_5-2	AES	11.806	16.377/6.6137	11.806	11.495	-0.035466	47.657	32.593	0.080295	0.468	0.532	0.936	0.99998	FALSE
AES_CCDS12101.1_ex2_19:3055697-3055720:-_5-3	AES	7.1454	7.1145/8.9285	7.1454	8.0215	0.14737	1.6454	19.726	0.19725	0.55418	0.44582	0.89163	0.99998	TRUE
AES_CCDS12101.1_ex4_19:3057723-3057746:+_5-4	AES	16.081	35.17/22.983	16.081	29.076	0.81622	74.26	44.395	1.9503	0.97423	0.025772	0.051543	0.99998	TRUE
AES_CCDS12101.1_ex5_19:3061186-3061209:+_5-5	AES	21.166	14.9/19.428	21.166	17.164	-0.28728	10.25	58.434	0.52925	0.29832	0.70168	0.59663	0.99998	FALSE
AFAP1_CCDS3397.1_ex11_4:7840309-7840332:-_5-3	AFAP1	9.9311	7.45/9.1765	9.9311	8.3133	-0.23107	1.4904	27.417	0.35803	0.36016	0.63984	0.72032	0.99998	FALSE
AFAP1_CCDS3397.1_ex12_4:7845045-7845068:+_5-4	AFAP1	9.8462	10.336/12.814	9.8462	11.575	0.21338	3.0703	27.182	0.33161	0.61867	0.38133	0.76267	0.99998	TRUE
AFAP1_CCDS3397.1_ex13_4:7857244-7857267:+_5-5	AFAP1	6.1269	6.9131/17.857	6.1269	12.385	0.90929	59.885	16.914	1.5217	0.93127	0.068729	0.13746	0.99998	TRUE
AFAP1_CCDS3397.1_ex7_4:7802348-7802371:-_5-1	AFAP1	11.768	14.564/18.849	11.768	16.707	0.47182	9.179	32.487	0.86657	0.80308	0.19692	0.39385	0.99998	TRUE
AFAP1_CCDS3397.1_ex8_4:7811327-7811350:+_5-2	AFAP1	15.826	14.43/10.665	15.826	12.547	-0.31271	7.0899	43.692	0.51256	0.30413	0.69587	0.60826	0.99998	FALSE
AFAP1L1_CCDS34274.1_ex3_5:148680777-148680800:-_5-1	AFAP1L1	20.51	16.31/14.55	20.51	15.43	-0.38871	1.5476	56.623	0.68278	0.24737	0.75263	0.49475	0.99998	FALSE
AFAP1L1_CCDS34274.1_ex5_5:148685878-148685901:-_5-2	AFAP1L1	9.2675	6.5104/10.665	9.2675	8.5875	-0.09885	8.6289	25.585	0.18307	0.42737	0.57263	0.85474	0.99998	FALSE
AFAP1L1_CCDS34274.1_ex7_5:148689545-148689568:-_5-3	AFAP1L1	14.97	19.531/26.207	14.97	22.869	0.57978	22.283	41.328	1.2287	0.88931	0.11069	0.22137	0.99998	TRUE
AFAP1L1_CCDS34274.1_ex7_5:148689630-148689653:-_5-4	AFAP1L1	0.11575	0/0.082672	0.11575	0.041336	-0.099574	0.0034173	0.31954	1.6499	0.049484	0.95052	0.098969	0.99998	FALSE
AFAP1L1_CCDS34274.1_ex9_5:148695403-148695426:+_5-5	AFAP1L1	18.597	28.659/53.489	18.597	41.074	1.1023	308.25	51.34	3.137	0.99914	0.00085749	0.001715	0.55115	TRUE
AFAP1L2_CCDS31286.1_ex10_10:116068233-116068256:+_5-1	AFAP1L2	18.782	20.404/18.766	18.782	19.585	0.057422	1.3403	51.851	0.11155	0.54233	0.45767	0.91535	0.99998	TRUE
AFAP1L2_CCDS31286.1_ex11_10:116070121-116070144:+_5-2	AFAP1L2	11.436	9.7991/20.337	11.436	15.068	0.36971	55.525	31.571	0.64647	0.73548	0.26452	0.52904	0.99998	TRUE
AFAP1L2_CCDS31286.1_ex11_10:116070167-116070190:-_5-3	AFAP1L2	21.274	14.162/17.03	21.274	15.596	-0.42454	4.1143	58.732	0.74795	0.22724	0.77276	0.45449	0.99998	FALSE
AFAP1L2_CCDS31286.1_ex13_10:116075431-116075454:+_5-4	AFAP1L2	10.178	13.356/12.153	10.178	12.755	0.29925	0.72439	28.099	0.48607	0.6777	0.3223	0.6446	0.99998	TRUE
AFAP1L2_CCDS31286.1_ex17_10:116100364-116100387:+_5-5	AFAP1L2	7.0606	9.8663/7.0271	7.0606	8.4467	0.22893	4.0305	19.492	0.31396	0.60134	0.39866	0.79731	0.99998	TRUE
AFF1_CCDS3616.1_ex10_4:88035619-88035642:+_5-5	AFF1	9.7845	6.3762/8.1845	9.7845	7.2803	-0.38119	1.635	27.012	0.54211	0.29387	0.70613	0.58774	0.99998	FALSE
AFF1_CCDS3616.1_ex2_4:87968362-87968385:+_5-1	AFF1	22.061	22.484/22.321	22.061	22.403	0.021208	0.013287	60.905	0.04376	0.51632	0.48368	0.96737	0.99998	TRUE
AFF1_CCDS3616.1_ex2_4:87968576-87968599:-_5-2	AFF1	14.553	20.471/19.262	14.553	19.867	0.42399	0.73005	40.177	0.83827	0.79686	0.20314	0.40628	0.99998	TRUE
AFF1_CCDS3616.1_ex2_4:87968641-87968664:-_5-3	AFF1	15.88	12.954/12.979	15.88	12.967	-0.27338	0.00033207	43.841	0.4555	0.32438	0.67562	0.64875	0.99998	FALSE
AFF1_CCDS3616.1_ex9_4:88029455-88029478:-_5-4	AFF1	17.347	10.672/13.806	17.347	12.239	-0.47073	4.9125	47.889	0.75371	0.22551	0.77449	0.45103	0.99998	FALSE
AFF2_CCDS14684.1_ex10_X:148037361-148037384:-_5-3	AFF2	18.489	20.471/19.18	18.489	19.825	0.095707	0.83336	51.042	0.1871	0.57214	0.42786	0.85571	0.99998	TRUE
AFF2_CCDS14684.1_ex10_X:148037432-148037455:+_5-4	AFF2	3.9894	3.2216/4.8776	3.9894	4.0496	0.01731	1.3711	11.014	0.018148	0.44342	0.55658	0.88684	0.99998	TRUE
AFF2_CCDS14684.1_ex10_X:148037505-148037528:-_5-5	AFF2	15.155	18.927/16.452	15.155	17.689	0.21023	3.064	41.839	0.3918	0.64904	0.35096	0.70192	0.99998	TRUE
AFF2_CCDS14684.1_ex5_X:147924507-147924530:-_5-1	AFF2	1.6668	2.0806/1.9014	1.6668	1.991	0.16556	0.016055	4.6014	0.15118	0.43703	0.56297	0.87406	0.99998	TRUE
AFF2_CCDS14684.1_ex7_X:147967498-147967521:-_5-2	AFF2	9.607	9.8663/10.747	9.607	10.307	0.092175	0.38812	26.522	0.13589	0.53975	0.46025	0.9205	0.99998	TRUE
AFF3_CCDS33258.1_ex10_2:100210570-100210593:+_5-1	AFF3	16.536	17.182/12.979	16.536	15.081	-0.12501	8.831	45.652	0.22633	0.41047	0.58953	0.82095	0.99998	FALSE
AFF3_CCDS33258.1_ex10_2:100210724-100210747:-_5-2	AFF3	7.8631	5.1009/10.417	7.8631	7.7588	-0.017076	14.128	21.708	0.083624	0.46668	0.53332	0.93336	0.99998	FALSE
AFF3_CCDS33258.1_ex11_2:100217950-100217973:+_5-3	AFF3	18.172	14.833/16.617	18.172	15.725	-0.19701	1.5914	50.168	0.35428	0.36157	0.63843	0.72313	0.99998	FALSE
AFF3_CCDS33258.1_ex18_2:100623253-100623276:+_5-4	AFF3	16.83	21.41/15.542	16.83	18.476	0.12745	17.218	46.462	0.2416	0.59269	0.40731	0.81461	0.99998	TRUE
AFF3_CCDS33258.1_ex19_2:100623709-100623732:+_5-5	AFF3	6.9757	5.0338/9.9206	6.9757	7.4772	0.087982	11.94	19.258	0.11429	0.51855	0.48145	0.9629	0.99998	TRUE
AFF4_CCDS4164.1_ex10_5:132232732-132232755:-_5-1	AFF4	18.404	15.705/18.27	18.404	16.988	-0.1093	3.2895	50.807	0.20593	0.41842	0.58158	0.83684	0.99998	FALSE
AFF4_CCDS4164.1_ex12_5:132234809-132234832:-_5-2	AFF4	7.1994	6.7789/3.1415	7.1994	4.9602	-0.46017	6.6151	19.876	0.61626	0.26886	0.73114	0.53772	0.99998	FALSE
AFF4_CCDS4164.1_ex16_5:132262855-132262878:+_5-3	AFF4	3.2023	4.564/3.2242	3.2023	3.8941	0.21985	0.89753	8.8407	0.23266	0.52516	0.47484	0.94968	0.99998	TRUE
AFF4_CCDS4164.1_ex18_5:132269970-132269993:+_5-4	AFF4	19.885	20.135/16.204	19.885	18.169	-0.12368	7.7288	54.898	0.23715	0.40627	0.59373	0.81254	0.99998	FALSE
AFF4_CCDS4164.1_ex18_5:132270095-132270118:-_5-5	AFF4	11.436	6.1748/7.3578	11.436	6.7663	-0.6792	0.6997	31.571	0.89292	0.18595	0.81405	0.3719	0.99998	FALSE
AFG3L2_CCDS11859.1_ex10_18:12359998-12360021:-_5-3	AFG3L2	8.735	2.4162/3.8029	8.735	3.1096	-1.2442	0.96142	24.115	1.3297	0.091807	0.90819	0.18361	0.99998	FALSE
AFG3L2_CCDS11859.1_ex11_18:12363799-12363822:-_5-4	AFG3L2	8.9048	7.7856/4.0509	8.9048	5.9183	-0.51771	6.9741	24.584	0.68666	0.24615	0.75385	0.49229	0.99998	FALSE
AFG3L2_CCDS11859.1_ex12_18:12367091-12367114:-_5-5	AFG3L2	9.4912	5.0338/7.2751	9.4912	6.1545	-0.55227	2.5117	26.203	0.72964	0.2328	0.7672	0.46561	0.99998	FALSE
AFG3L2_CCDS11859.1_ex8_18:12356731-12356754:+_5-1	AFG3L2	13.434	4.9667/4.7123	13.434	4.8395	-1.3056	0.032362	37.088	1.504	0.066292	0.93371	0.13258	0.99998	FALSE
AFG3L2_CCDS11859.1_ex9_18:12358897-12358920:+_5-2	AFG3L2	14.268	9.128/6.8617	14.268	7.9949	-0.76331	2.5679	39.389	1.0408	0.14899	0.85101	0.29798	0.99998	FALSE
AFM_CCDS3557.1_ex3_4:74351751-74351774:-_5-1	AFM	4.0203	5.8392/5.8697	4.0203	5.8545	0.44928	0.00046404	11.099	0.55056	0.67168	0.32832	0.65664	0.99998	TRUE
AFM_CCDS3557.1_ex4_4:74352743-74352766:+_5-2	AFM	12.038	17.316/10.417	12.038	13.866	0.18938	23.803	33.233	0.31724	0.61743	0.38257	0.76514	0.99998	TRUE
AFM_CCDS3557.1_ex4_4:74352797-74352820:+_5-3	AFM	11.552	14.497/9.2592	11.552	11.878	0.037079	13.719	31.89	0.057864	0.51314	0.48686	0.97372	0.99998	TRUE
AFM_CCDS3557.1_ex6_4:74354454-74354477:+_5-4	AFM	12.084	11.544/15.542	12.084	13.543	0.15255	7.9922	33.36	0.25265	0.59231	0.40769	0.81539	0.99998	TRUE
AFM_CCDS3557.1_ex7_4:74357790-74357813:-_5-5	AFM	0.17748	0.13423/0.16534	0.17748	0.14979	-0.034331	0.00048386	0.48997	1.0781	0.14048	0.85952	0.28097	0.99998	FALSE
AFMID_CCDS32750.2_ex1_17:76187074-76187097:+_5-1	AFMID	17.91	15.437/13.806	17.91	14.622	-0.2756	1.3299	49.444	0.47805	0.31631	0.68369	0.63261	0.99998	FALSE
AFMID_CCDS32750.2_ex2_17:76198621-76198644:+_5-2	AFMID	9.0128	9.1951/9.2592	9.0128	9.2272	0.030557	0.0020561	24.882	0.04297	0.49942	0.50058	0.99884	0.99998	TRUE
AFMID_CCDS32750.2_ex2_17:76198664-76198687:-_5-3	AFMID	13.751	16.846/17.526	13.751	17.186	0.30208	0.23113	37.962	0.55763	0.7077	0.2923	0.58459	0.99998	TRUE
AFMID_CCDS32750.2_ex4_17:76200757-76200780:+_5-4	AFMID	28.458	32.485/33.813	28.458	33.149	0.21316	0.88157	78.565	0.52918	0.70146	0.29854	0.59708	0.99998	TRUE
AFMID_CCDS32750.2_ex4_17:76200786-76200809:-_5-5	AFMID	5.0851	5.9063/4.4643	5.0851	5.1853	0.023553	1.0398	14.039	0.026732	0.46382	0.53618	0.92765	0.99998	TRUE
AFP_CCDS3556.1_ex2_4:74303981-74304004:-_5-1	AFP	0.061732	0/0	0.061732	0	-0.086419	0	0.17042	1.5751	0.057612	0.94239	0.11522	0.99998	FALSE
AFP_CCDS3556.1_ex2_4:74304001-74304024:+_5-2	AFP	2.2069	1.9464/1.9841	2.2069	1.9653	-0.11302	0.0007111	6.0926	0.41754	0.33814	0.66186	0.67628	0.99998	FALSE
AFP_CCDS3556.1_ex3_4:74306444-74306467:-_5-3	AFP	8.0251	9.2622/11.409	8.0251	10.335	0.32882	2.3037	22.155	0.49084	0.67385	0.32615	0.65231	0.99998	TRUE
AFP_CCDS3556.1_ex4_4:74308045-74308068:-_5-4	AFP	3.3489	5.7721/2.8935	3.3489	4.3328	0.29423	4.1432	9.2455	0.32357	0.56845	0.43155	0.86309	0.99998	TRUE
AFP_CCDS3556.1_ex6_4:74310784-74310807:-_5-5	AFP	10.294	14.699/23.313	10.294	19.006	0.82491	37.106	28.418	1.6343	0.9475	0.0525	0.105	0.99998	TRUE
AFTPH_CCDS1878.1_ex0_2:64778754-64778777:+_5-1	AFTPH	11.991	7.2487/14.55	11.991	10.899	-0.12666	26.656	33.105	0.21764	0.41385	0.58615	0.82771	0.99998	FALSE
AFTPH_CCDS1878.1_ex0_2:64778970-64778993:+_5-2	AFTPH	21.452	33.424/31.829	21.452	32.627	0.58277	1.2735	59.222	1.4521	0.92657	0.073431	0.14686	0.99998	TRUE
AFTPH_CCDS1878.1_ex0_2:64779139-64779162:+_5-3	AFTPH	1.5279	1.3423/1.3227	1.5279	1.3325	-0.11601	0.00019215	4.218	0.51623	0.30285	0.69715	0.60569	0.99998	FALSE
AFTPH_CCDS1878.1_ex0_2:64779585-64779608:+_5-4	AFTPH	9.8693	6.846/8.4325	9.8693	7.6392	-0.33129	1.2585	27.246	0.48314	0.3145	0.6855	0.629	0.99998	FALSE
AFTPH_CCDS1878.1_ex0_2:64779946-64779969:-_5-5	AFTPH	1.0186	4.8996/0.90939	1.0186	2.9045	0.9518	7.9608	2.812	1.1246	0.82097	0.17903	0.35806	0.99998	TRUE
AGA_CCDS3829.1_ex4_4:178358623-178358646:-_5-1	AGA	1.4738	1.0068/1.9841	1.4738	1.4954	0.012541	0.47761	4.0689	0.010707	0.35411	0.64589	0.70821	0.99998	TRUE
AGA_CCDS3829.1_ex6_4:178360728-178360751:-_5-2	AGA	6.7673	3.1545/7.6885	6.7673	5.4215	-0.27451	10.278	18.683	0.41534	0.33895	0.66105	0.6779	0.99998	FALSE
AGA_CCDS3829.1_ex6_4:178360765-178360788:-_5-3	AGA	9.6996	8.7924/8.5152	9.6996	8.6538	-0.14839	0.038423	26.778	0.24892	0.40171	0.59829	0.80342	0.99998	FALSE
AGA_CCDS3829.1_ex7_4:178361558-178361581:-_5-4	AGA	12.57	13.155/12.483	12.57	12.819	0.026245	0.22553	34.702	0.042289	0.5088	0.4912	0.98241	0.99998	TRUE
AGA_CCDS3829.1_ex8_4:178363401-178363424:-_5-5	AGA	8.7273	7.6514/6.035	8.7273	6.8432	-0.3106	1.3063	24.094	0.45348	0.3251	0.6749	0.6502	0.99998	FALSE
AGAP1_CCDS2514.1_ex1_2:236617820-236617843:+_5-1	AGAP1	20.356	24.699/28.108	20.356	26.404	0.35973	5.811	56.197	0.80675	0.7894	0.2106	0.4212	0.99998	TRUE
AGAP1_CCDS2514.1_ex4_2:236653334-236653357:+_5-2	AGAP1	18.859	23.491/20.999	18.859	22.245	0.22712	3.1063	52.064	0.46924	0.67911	0.32089	0.64177	0.99998	TRUE
AGAP1_CCDS2514.1_ex4_2:236653400-236653423:-_5-3	AGAP1	4.3907	2.0806/4.795	4.3907	3.4378	-0.28062	3.6837	12.121	0.46243	0.32189	0.67811	0.64377	0.99998	FALSE
AGAP1_CCDS2514.1_ex5_2:236659000-236659023:+_5-4	AGAP1	20.202	21.478/15.873	20.202	18.675	-0.10779	15.706	55.771	0.20949	0.41703	0.58297	0.83407	0.99998	FALSE
AGAP1_CCDS2514.1_ex5_2:236659018-236659041:+_5-5	AGAP1	13.828	19.934/21.081	13.828	20.508	0.53653	0.65823	38.175	1.0811	0.85839	0.14161	0.28322	0.99998	TRUE
AGAP2_CCDS44932.1_ex13_12:58126639-58126662:-_5-1	AGAP2	16.104	13.423/13.062	16.104	13.243	-0.26412	0.065298	44.459	0.4437	0.32863	0.67137	0.65726	0.99998	FALSE
AGAP2_CCDS44932.1_ex13_12:58126694-58126717:+_5-2	AGAP2	14.808	15.84/20.172	14.808	18.006	0.2658	9.3838	40.88	0.50016	0.68832	0.31168	0.62337	0.99998	TRUE
AGAP2_CCDS44932.1_ex14_12:58127944-58127967:-_5-3	AGAP2	18.882	28.525/15.46	18.882	21.992	0.20967	85.351	52.128	0.43076	0.66519	0.33481	0.66963	0.99998	TRUE
AGAP2_CCDS44932.1_ex15_12:58128124-58128147:-_5-4	AGAP2	13.504	16.444/8.9285	13.504	12.686	-0.083713	28.239	37.28	0.15308	0.43917	0.56083	0.87833	0.99998	FALSE
AGAP2_CCDS44932.1_ex17_12:58129150-58129173:-_5-5	AGAP2	20.549	14.967/19.262	20.549	17.115	-0.25044	9.2247	56.73	0.46195	0.32206	0.67794	0.64412	0.99998	FALSE
AGAP3_CCDS43681.1_ex1_7:150813913-150813936:-_9-1	AGAP3	5.5944	3.0874/3.3895	5.5944	3.2385	-0.6377	0.045642	15.445	0.79383	0.21365	0.78635	0.42729	0.99998	FALSE
AGAP3_CCDS43681.1_ex2_7:150814195-150814218:-_9-2	AGAP3	15.078	17.451/19.759	15.078	18.605	0.2861	2.6634	41.626	0.5466	0.70481	0.29519	0.59039	0.99998	TRUE
AGAP3_CCDS43681.1_ex2_7:150814218-150814241:+_9-3	AGAP3	21.714	21.343/27.695	21.714	24.519	0.16799	20.172	59.946	0.3623	0.64053	0.35947	0.71894	0.99998	TRUE
AGAP3_CCDS43681.1_ex5_7:150815316-150815339:-_9-4	AGAP3	14.376	21.209/16.617	14.376	18.913	0.37306	10.544	39.687	0.72023	0.76163	0.23837	0.47674	0.99998	TRUE
AGAP3_CCDS43681.1_ex5_7:150815353-150815376:-_9-5	AGAP3	13.89	25.236/18.188	13.89	21.712	0.60915	24.84	38.345	1.2632	0.89544	0.10456	0.20911	0.99998	TRUE
AGAP3_CCDS43681.1_ex5_7:150815380-150815403:+_9-6	AGAP3	11.768	17.249/14.964	11.768	16.106	0.42205	2.612	32.487	0.76123	0.7723	0.2277	0.45539	0.99998	TRUE
AGAP3_CCDS43681.1_ex7_7:150817067-150817090:+_9-7	AGAP3	14.013	14.632/20.007	14.013	17.319	0.28713	14.445	38.686	0.53153	0.69882	0.30118	0.60236	0.99998	TRUE
AGAP3_CCDS43681.1_ex7_7:150817206-150817229:-_9-8	AGAP3	15.379	15.504/18.27	15.379	16.887	0.1271	3.8262	42.457	0.23149	0.58777	0.41223	0.82446	0.99998	TRUE
AGAP3_CCDS43681.1_ex9_7:150825666-150825689:+_9-9	AGAP3	10.61	11.678/13.393	10.61	12.536	0.22138	1.4695	29.291	0.35577	0.62975	0.37025	0.7405	0.99998	TRUE
AGAP5_CCDS44439.1_ex7_10:75457302-75457325:-_2-2	AGAP5	31.553	28.592/27.778	31.553	28.185	-0.15755	0.33161	87.108	0.36145	0.35888	0.64112	0.71776	0.99998	FALSE
AGAP6_CCDS44397.1_ex7_10:51768708-51768731:-_5-3	AGAP6	27.818	14.967/19.676	27.818	17.322	-0.65342	11.086	76.797	1.2012	0.11484	0.88516	0.22969	0.99998	FALSE
AGAP6_CCDS44397.1_ex7_10:51768810-51768833:-_5-5	AGAP6	8.002	7.7856/5.9524	8.002	6.869	-0.19406	1.6804	22.091	0.31298	0.37715	0.62285	0.75429	0.99998	FALSE
AGAP7_CCDS41524.1_ex0_10:51465576-51465599:+_1-1	AGAP7	15.988	9.1951/11.739	15.988	10.467	-0.56704	3.2367	44.14	0.85417	0.1965	0.8035	0.39301	0.99998	FALSE
AGBL1_CCDS58398.1_ex2_15:86702235-86702258:+_5-1	AGBL1	10.71	12.35/11.905	10.71	12.127	0.16476	0.098969	29.568	0.26054	0.59283	0.40717	0.81435	0.99998	TRUE
AGBL1_CCDS58398.1_ex4_15:86790990-86791013:+_5-2	AGBL1	13.581	10.873/16.286	13.581	13.58	-0.00012729	14.652	37.493	0.01708	0.49319	0.50681	0.98637	0.99998	FALSE
AGBL1_CCDS58398.1_ex5_15:86800136-86800159:-_5-3	AGBL1	15.68	18.86/17.774	15.68	18.317	0.21178	0.58928	43.287	0.40086	0.65276	0.34724	0.69448	0.99998	TRUE
AGBL1_CCDS58398.1_ex8_15:86807925-86807948:-_5-4	AGBL1	2.3998	2.7518/0.82672	2.3998	1.7893	-0.28557	1.853	6.6252	0.58344	0.2798	0.7202	0.55959	0.99998	FALSE
AGBL1_CCDS58398.1_ex8_15:86808032-86808055:-_5-5	AGBL1	12.323	11.209/15.79	12.323	13.499	0.12206	10.496	34.021	0.20167	0.57251	0.42749	0.85498	0.99998	TRUE
AGBL2_CCDS7944.1_ex9_11:47711907-47711930:+_5-1	AGBL2	23.25	24.766/18.684	23.25	21.725	-0.093681	18.499	64.186	0.19303	0.42347	0.57653	0.84694	0.99998	FALSE
AGBL2_CCDS7944.1_ex9_11:47712015-47712038:+_5-2	AGBL2	12.578	11.678/16.865	12.578	14.272	0.16961	13.45	34.724	0.28746	0.60667	0.39333	0.78666	0.99998	TRUE
AGBL2_CCDS7944.1_ex9_11:47712121-47712144:-_5-3	AGBL2	16.243	23.625/19.593	16.243	21.609	0.39089	8.1292	44.843	0.80134	0.7869	0.2131	0.42619	0.99998	TRUE
AGBL2_CCDS7944.1_ex9_11:47712210-47712233:+_5-4	AGBL2	6.042	7.1145/5.6217	6.042	6.3681	0.065303	1.1142	16.68	0.07984	0.49684	0.50316	0.99368	0.99998	TRUE
AGBL2_CCDS7944.1_ex9_11:47712364-47712387:+_5-5	AGBL2	14.7	25.035/18.188	14.7	21.611	0.52629	23.441	40.582	1.0849	0.85955	0.14045	0.28091	0.99998	TRUE
AGBL3_CCDS47718.1_ex2_7:134678268-134678291:-_5-1	AGBL3	10.07	13.423/13.806	10.07	13.615	0.40078	0.073216	27.8	0.67232	0.74207	0.25793	0.51586	0.99998	TRUE
AGBL3_CCDS47718.1_ex3_7:134701825-134701848:-_5-2	AGBL3	6.7287	6.0406/6.5311	6.7287	6.2858	-0.085144	0.12029	18.576	0.18909	0.42501	0.57499	0.85002	0.99998	FALSE
AGBL3_CCDS47718.1_ex5_7:134718972-134718995:+_5-3	AGBL3	7.8322	6.6446/7.5231	7.8322	7.0839	-0.12773	0.38587	21.622	0.23051	0.40885	0.59115	0.81769	0.99998	FALSE
AGBL3_CCDS47718.1_ex5_7:134719032-134719055:+_5-4	AGBL3	15.132	14.296/13.558	15.132	13.927	-0.11199	0.27223	41.775	0.20064	0.42049	0.57951	0.84098	0.99998	FALSE
AGBL3_CCDS47718.1_ex5_7:134719649-134719672:+_5-5	AGBL3	5.2318	4.9667/4.2989	5.2318	4.6328	-0.14578	0.22296	14.443	0.29085	0.38558	0.61442	0.77116	0.99998	FALSE
AGBL4_CCDS44137.1_ex10_1:49711452-49711475:+_5-3	AGBL4	4.2209	6.1748/4.0509	4.2209	5.1129	0.22755	2.2555	11.653	0.2613	0.55494	0.44506	0.89012	0.99998	TRUE
AGBL4_CCDS44137.1_ex11_1:50163020-50163043:-_5-4	AGBL4	27.455	30.941/22.983	27.455	26.962	-0.025225	31.668	75.796	0.05771	0.47699	0.52301	0.95398	0.99998	FALSE
AGBL4_CCDS44137.1_ex11_1:50163049-50163072:-_5-5	AGBL4	6.0651	4.9667/9.7552	6.0651	7.361	0.24295	11.465	16.744	0.31668	0.59635	0.40365	0.80731	0.99998	TRUE
AGBL4_CCDS44137.1_ex7_1:49128851-49128874:-_5-1	AGBL4	12.593	13.491/19.097	12.593	16.294	0.34737	15.717	34.766	0.62762	0.73047	0.26953	0.53907	0.99998	TRUE
AGBL4_CCDS44137.1_ex8_1:49332861-49332884:-_5-2	AGBL4	15.425	21.142/12.649	15.425	16.895	0.12368	36.068	42.584	0.22529	0.58537	0.41463	0.82925	0.99998	TRUE
AGBL5_CCDS1732.3_ex1_2:27276402-27276425:-_5-1	AGBL5	16.042	16.914/21.081	16.042	18.997	0.23068	8.6847	44.289	0.44402	0.66885	0.33115	0.6623	0.99998	TRUE
AGBL5_CCDS1732.3_ex2_2:27276797-27276820:+_5-2	AGBL5	14.268	10.47/15.377	14.268	12.924	-0.13295	12.037	39.389	0.23165	0.40841	0.59159	0.81681	0.99998	FALSE
AGBL5_CCDS1732.3_ex3_2:27277644-27277667:-_5-3	AGBL5	11.498	11.947/19.345	11.498	15.646	0.41354	27.367	31.741	0.73634	0.76438	0.23562	0.47125	0.99998	TRUE
AGBL5_CCDS1732.3_ex4_2:27278019-27278042:-_5-4	AGBL5	25.117	46.781/23.809	25.117	35.295	0.47478	263.84	69.341	1.2223	0.88906	0.11094	0.22188	0.99998	TRUE
AGBL5_CCDS1732.3_ex4_2:27278106-27278129:-_5-5	AGBL5	17.555	26.176/21.329	17.555	23.753	0.41577	11.744	48.464	0.89026	0.81224	0.18776	0.37552	0.99998	TRUE
AGER_CCDS4746.1_ex6_6:32150887-32150910:+_5-1	AGER	17.439	14.967/14.798	17.439	14.883	-0.21532	0.014277	48.145	0.37885	0.3524	0.6476	0.7048	0.99998	FALSE
AGER_CCDS4746.1_ex8_6:32151325-32151348:+_5-2	AGER	11.86	14.229/11.657	11.86	12.943	0.11661	3.3081	32.743	0.1892	0.56676	0.43324	0.86649	0.99998	TRUE
AGER_CCDS4746.1_ex8_6:32151409-32151432:+_5-3	AGER	13.751	17.451/11.243	13.751	14.347	0.057166	19.265	37.962	0.096769	0.53255	0.46745	0.93489	0.99998	TRUE
AGER_CCDS4746.1_ex8_6:32151454-32151477:+_5-4	AGER	12.138	12.887/11.078	12.138	11.982	-0.0172	1.6354	33.509	0.050388	0.47991	0.52009	0.95981	0.99998	FALSE
AGER_CCDS4746.1_ex9_6:32151668-32151691:-_5-5	AGER	15.61	13.222/12.731	15.61	12.977	-0.24905	0.1204	43.096	0.41687	0.33839	0.66161	0.67677	0.99998	FALSE
AGFG1_CCDS2467.1_ex0_2:228337249-228337272:-_5-1	AGFG1	17.331	10.537/9.0939	17.331	9.8157	-0.76118	1.0419	47.846	1.1108	0.13333	0.86667	0.26666	0.99998	FALSE
AGFG1_CCDS2467.1_ex3_2:228388604-228388627:+_5-2	AGFG1	1.8056	1.8793/1.8188	1.8056	1.849	0.022137	0.001831	4.9849	0.019431	0.37743	0.62257	0.75485	0.99998	TRUE
AGFG1_CCDS2467.1_ex4_2:228389481-228389504:+_5-3	AGFG1	5.5713	8.5239/6.8617	5.5713	7.6928	0.40365	1.3814	15.381	0.54096	0.68094	0.31906	0.63813	0.99998	TRUE
AGFG1_CCDS2467.1_ex4_2:228389592-228389615:-_5-4	AGFG1	3.5727	1.5437/3.4722	3.5727	2.508	-0.38242	1.8596	9.8632	0.59862	0.27471	0.72529	0.54943	0.99998	FALSE
AGFG1_CCDS2467.1_ex6_2:228398386-228398409:+_5-5	AGFG1	6.3352	6.309/2.6455	6.3352	4.4773	-0.42138	6.7108	17.49	0.57747	0.28181	0.71819	0.56362	0.99998	FALSE
AGFG2_CCDS5697.1_ex0_7:100137121-100137144:+_5-1	AGFG2	10.247	9.7991/10.003	10.247	9.9012	-0.04511	0.020831	28.29	0.10183	0.45945	0.54055	0.91889	0.99998	FALSE
AGFG2_CCDS5697.1_ex1_7:100146458-100146481:-_5-2	AGFG2	4.7919	7.5843/4.2163	4.7919	5.9003	0.25261	5.6718	13.229	0.30473	0.58033	0.41967	0.83934	0.99998	TRUE
AGFG2_CCDS5697.1_ex1_7:100146516-100146539:+_5-3	AGFG2	13.064	19.665/21.743	13.064	20.704	0.62596	2.1574	36.066	1.2722	0.89682	0.10318	0.20636	0.99998	TRUE
AGFG2_CCDS5697.1_ex3_7:100151059-100151082:-_5-4	AGFG2	1.4584	2.4833/1.7361	1.4584	2.1097	0.33906	0.27919	4.0262	0.32459	0.5136	0.4864	0.9728	0.99998	TRUE
AGFG2_CCDS5697.1_ex4_7:100151726-100151749:+_5-5	AGFG2	21.12	18.726/24.553	21.12	21.64	0.033503	16.981	58.306	0.06806	0.52578	0.47422	0.94843	0.99998	TRUE
AGGF1_CCDS4035.1_ex1_5:76330251-76330274:+_5-1	AGGF1	3.5419	4.2955/2.6455	3.5419	3.4705	-0.022843	1.3613	9.778	0.21287	0.41572	0.58428	0.83143	0.99998	FALSE
AGGF1_CCDS4035.1_ex2_5:76331501-76331524:-_5-2	AGGF1	7.809	7.5172/10.417	7.809	8.9669	0.17816	4.2034	21.559	0.24937	0.57897	0.42103	0.84206	0.99998	TRUE
AGGF1_CCDS4035.1_ex4_5:76335364-76335387:+_5-3	AGGF1	4.136	1.4766/3.2242	4.136	2.3504	-0.61632	1.5271	11.418	0.80127	0.21149	0.78851	0.42297	0.99998	FALSE
AGGF1_CCDS4035.1_ex4_5:76335451-76335474:-_5-4	AGGF1	5.7719	6.7117/2.4801	5.7719	4.5959	-0.27518	8.9532	15.935	0.42651	0.33487	0.66513	0.66974	0.99998	FALSE
AGGF1_CCDS4035.1_ex5_5:76342206-76342229:+_5-5	AGGF1	9.9465	12.685/24.305	9.9465	18.495	0.83266	67.515	27.459	1.6314	0.94707	0.052929	0.10586	0.99998	TRUE
AGK_CCDS5865.1_ex3_7:141301036-141301059:-_5-1	AGK	2.5927	2.2149/0.99206	2.5927	1.6035	-0.46464	0.74764	7.1578	0.74769	0.22732	0.77268	0.45465	0.99998	FALSE
AGK_CCDS5865.1_ex5_7:141313956-141313979:+_5-2	AGK	10.363	5.9735/4.1336	10.363	5.0535	-0.90852	1.6926	28.61	1.0906	0.13772	0.86228	0.27543	0.99998	FALSE
AGK_CCDS5865.1_ex6_7:141315303-141315326:-_5-3	AGK	15.117	12.014/7.6058	15.117	9.8099	-0.57619	9.7163	41.732	0.84892	0.19796	0.80204	0.39592	0.99998	FALSE
AGK_CCDS5865.1_ex6_7:141315330-141315353:+_5-4	AGK	9.0282	4.4298/6.6964	9.0282	5.5631	-0.61163	2.5688	24.924	0.78521	0.21617	0.78383	0.43233	0.99998	FALSE
AGK_CCDS5865.1_ex8_7:141333724-141333747:+_5-5	AGK	13.982	11.141/14.302	13.982	12.722	-0.12678	4.995	38.601	0.22125	0.41245	0.58755	0.8249	0.99998	FALSE
AGL_CCDS759.1_ex10_1:100343251-100343274:+_5-1	AGL	4.2209	1.9464/7.1924	4.2209	4.5694	0.093228	13.76	11.653	0.1021	0.48497	0.51503	0.96993	0.99998	TRUE
AGL_CCDS759.1_ex10_1:100343366-100343389:-_5-2	AGL	11.86	12.551/15.212	11.86	13.881	0.21059	3.5394	32.743	0.35321	0.63098	0.36902	0.73803	0.99998	TRUE
AGL_CCDS759.1_ex12_1:100346219-100346242:+_5-3	AGL	5.9725	10.94/12.566	5.9725	11.753	0.87109	1.3218	16.488	1.4236	0.91684	0.083161	0.16632	0.99998	TRUE
AGL_CCDS759.1_ex12_1:100346307-100346330:-_5-4	AGL	0.517	0.13423/0.33069	0.517	0.23246	-0.29968	0.019297	1.4273	1.2276	0.10979	0.89021	0.21958	0.99998	FALSE
AGL_CCDS759.1_ex14_1:100346863-100346886:+_5-5	AGL	1.4198	0.33559/0.41336	1.4198	0.37447	-0.81603	0.0030241	3.9197	1.396	0.08136	0.91864	0.16272	0.99998	FALSE
AGMAT_CCDS160.1_ex4_1:15906590-15906613:+_5-1	AGMAT	6.613	12.417/9.9206	6.613	11.169	0.67663	3.1154	18.257	1.0662	0.84756	0.15244	0.30488	0.99998	TRUE
AGMAT_CCDS160.1_ex5_1:15909786-15909809:+_5-2	AGMAT	13.72	14.162/14.054	13.72	14.108	0.037548	0.0057902	37.877	0.063065	0.51894	0.48106	0.96212	0.99998	TRUE
AGMAT_CCDS160.1_ex5_1:15909825-15909848:-_5-3	AGMAT	16.629	17.383/12.318	16.629	14.851	-0.1534	12.829	45.908	0.27359	0.3922	0.6078	0.7844	0.99998	FALSE
AGMAT_CCDS160.1_ex5_1:15909868-15909891:-_5-4	AGMAT	23.427	30.941/29.018	23.427	29.979	0.34283	1.8498	64.676	0.81475	0.79202	0.20798	0.41596	0.99998	TRUE
AGMAT_CCDS160.1_ex6_1:15911300-15911323:+_5-5	AGMAT	8.789	10.403/16.948	8.789	13.675	0.58417	21.415	24.264	0.99199	0.8332	0.1668	0.33361	0.99998	TRUE
AGMO_CCDS34604.1_ex10_7:15584395-15584418:-_5-1	AGMO	20.063	22.015/26.786	20.063	24.4	0.27014	11.382	55.388	0.58279	0.719	0.281	0.56201	0.99998	TRUE
AGMO_CCDS34604.1_ex10_7:15584415-15584438:-_5-2	AGMO	10.618	9.0609/6.8617	10.618	7.9613	-0.37456	2.4181	29.313	0.54105	0.29423	0.70577	0.58847	0.99998	FALSE
AGMO_CCDS34604.1_ex11_7:15599786-15599809:-_5-3	AGMO	13.249	16.377/13.31	13.249	14.843	0.15301	4.7018	36.577	0.2636	0.59824	0.40176	0.80352	0.99998	TRUE
AGMO_CCDS34604.1_ex11_7:15599804-15599827:+_5-4	AGMO	19.6	24.901/18.105	19.6	21.503	0.12748	23.089	54.109	0.25871	0.60053	0.39947	0.79894	0.99998	TRUE
AGMO_CCDS34604.1_ex11_7:15599845-15599868:-_5-5	AGMO	18.921	27.585/32.573	18.921	30.079	0.64167	12.437	52.235	1.5439	0.93842	0.061581	0.12316	0.99998	TRUE
AGO1_CCDS398.1_ex1_1:36354151-36354174:+_5-1	AGO1	13.496	13.759/12.235	13.496	12.997	-0.05052	1.1608	37.259	0.10009	0.46014	0.53986	0.92027	0.99998	FALSE
AGO1_CCDS398.1_ex2_1:36358261-36358284:-_5-2	AGO1	19.962	25.169/22.817	19.962	23.993	0.25373	2.7652	55.111	0.54296	0.70537	0.29463	0.58927	0.99998	TRUE
AGO1_CCDS398.1_ex5_1:36359727-36359750:-_5-3	AGO1	10.44	11.141/8.9285	10.44	10.035	-0.052044	2.4486	28.823	0.111	0.45581	0.54419	0.91162	0.99998	FALSE
AGO1_CCDS398.1_ex8_1:36367124-36367147:+_5-4	AGO1	8.1023	8.3897/4.5469	8.1023	6.4683	-0.28545	7.3833	22.368	0.42316	0.33609	0.66391	0.67218	0.99998	FALSE
AGO1_CCDS398.1_ex9_1:36367647-36367670:-_5-5	AGO1	20.225	20.806/23.809	20.225	22.308	0.13507	4.509	55.835	0.27878	0.60846	0.39154	0.78308	0.99998	TRUE
AGO2_CCDS55279.1_ex10_8:141567216-141567239:-_5-3	AGO2	10.325	12.685/15.625	10.325	14.155	0.42034	4.321	28.503	0.71747	0.757	0.243	0.486	0.99998	TRUE
AGO2_CCDS55279.1_ex14_8:141572593-141572616:+_5-4	AGO2	10.602	5.168/9.0112	10.602	7.0896	-0.52028	7.3849	29.27	0.70939	0.23904	0.76096	0.47808	0.99998	FALSE
AGO2_CCDS55279.1_ex14_8:141572640-141572663:+_5-5	AGO2	21.336	23.088/40.096	21.336	31.592	0.54515	144.62	58.903	1.3363	0.90903	0.090968	0.18194	0.99998	TRUE
AGO2_CCDS55279.1_ex8_8:141566067-141566090:+_5-1	AGO2	6.2426	9.6649/9.5899	6.2426	9.6274	0.55321	0.0028132	17.234	0.81534	0.77783	0.22217	0.44435	0.99998	TRUE
AGO2_CCDS55279.1_ex9_8:141566301-141566324:+_5-2	AGO2	25.657	14.564/28.108	25.657	21.336	-0.25513	91.718	70.832	0.51568	0.30304	0.69696	0.60608	0.99998	FALSE
AGO3_CCDS399.1_ex6_1:36474335-36474358:+_5-1	AGO3	2.7934	0.67117/1.3227	2.7934	0.99696	-0.92567	0.21227	7.7116	1.1721	0.12058	0.87942	0.24116	0.99998	FALSE
AGO3_CCDS399.1_ex7_1:36474509-36474532:+_5-2	AGO3	6.6902	5.705/4.1336	6.6902	4.9193	-0.37759	1.2347	18.47	0.52958	0.2982	0.7018	0.5964	0.99998	FALSE
AGO3_CCDS399.1_ex8_1:36475158-36475181:+_5-3	AGO3	5.9185	3.423/6.1177	5.9185	4.7703	-0.26181	3.6307	16.339	0.40967	0.34102	0.65898	0.68205	0.99998	FALSE
AGO3_CCDS399.1_ex9_1:36479323-36479346:+_5-4	AGO3	12.917	12.282/15.79	12.917	14.036	0.11157	6.1523	35.661	0.18739	0.56772	0.43228	0.86455	0.99998	TRUE
AGO3_CCDS399.1_ex9_1:36479337-36479360:-_5-5	AGO3	14.607	10.873/10.995	14.607	10.934	-0.38712	0.0074779	40.326	0.60163	0.27371	0.72629	0.54742	0.99998	FALSE
AGO4_CCDS397.1_ex2_1:36288502-36288525:+_5-1	AGO4	25.41	37.183/40.013	25.41	38.598	0.58433	4.0044	70.15	1.5746	0.94225	0.05775	0.1155	0.99998	TRUE
[truncated: 88,710 more rows]
