# Supplementary material for: Mechanisms of resistance to VHL loss-induced genetic and pharmacological vulnerabilities
Source: EMBO Mol Med. 2025 Dec 19;18(2):599–619. doi: 10.1038/s44321-025-00361-w (PMC12905196; doi:10.1038/s44321-025-00361-w)
Supplement: Supplementary file 13 — Figure EV3 Source Data [file 44321_2025_361_MOESM13_ESM.zip › fig.EV3/3A_C/C35_RRA_plasmid_processed.sgrna_summary.txt]

sgrna	Gene	control_count	treatment_count	control_mean	treat_mean	LFC	control_var	adj_var	score	p.low	p.high	p.twosided	FDR	high_in_treatment
ARNT_CCDS65641.1_ex20_1:150830823-150830846:-_5-5	ARNT	24.151	1322.9/1575.9	24.151	1449.4	5.8497	32013	78.104	161.27	1	0	0	0	True
ARNT_CCDS65641.1_ex14_1:150807100-150807123:+_5-2	ARNT	28.959	1586.3/930.04	28.959	1258.2	5.3934	2.1537e+05	93.654	127.02	1	0	0	0	True
ARNT_CCDS65641.1_ex16_1:150812096-150812119:-_5-3	ARNT	18.945	990.4/674.88	18.945	832.64	5.3853	49777	61.27	103.95	1	0	0	0	True
JADE3_CCDS14271.1_ex1_X:46845184-46845207:-_5-1	JADE3	17.545	449.61/39.889	17.545	244.75	3.7281	83934	56.741	30.162	1	3.7407e-200	7.4815e-200	1.6966e-195	True
RNF5_CCDS4745.1_ex2_6:32147527-32147550:-_5-4	RNF5	20.836	46.189/480.69	20.836	263.44	3.5981	94394	67.385	29.554	1	2.9469e-192	5.8937e-192	1.0692e-187	True
HIF1A_CCDS58324.1_ex5_14:62194209-62194232:+_5-2	HIF1A	12.41	134.87/189.51	12.41	162.19	3.6052	1493.1	40.134	23.643	1	7.1806e-124	1.4361e-123	2.1711e-119	True
ADH6_CCDS3647.1_ex5_4:100134846-100134869:-_5-3	ADH6	3.2056	136.57/10.659	3.2056	73.614	4.1491	7926.7	10.367	21.868	1	3.1481e-106	6.2961e-106	8.1588e-102	True
HIF1A_CCDS58324.1_ex7_14:62200968-62200991:-_5-4	HIF1A	12.962	121.47/186.61	12.962	154.04	3.473	2121.4	41.92	21.789	1	1.5073e-105	3.0146e-105	3.4181e-101	True
ABHD11_CCDS47607.1_ex2_7:73151890-73151913:-_5-1	ABHD11	9.889	171.21/21.882	9.889	96.547	3.1632	11150	31.981	15.324	1	2.7721e-53	5.5443e-53	5.588e-49	True
ZNF98_CCDS46031.1_ex1_19:22585585-22585608:-_5-3	ZNF98	0.038902	7.9943/0.64598	0.038902	4.3201	2.3564	26.999	0.12581	12.07	1	1.3984e-33	2.7969e-33	2.537e-29	True
NMNAT3_CCDS3111.1_ex0_3:139280206-139280229:+_5-5	NMNAT3	7.9205	12.954/114.98	7.9205	63.969	2.8645	5205.1	25.615	11.074	1	8.8901e-29	1.778e-28	1.4662e-24	True
ARNT_CCDS65641.1_ex18_1:150818751-150818774:-_5-4	ARNT	2.7621	10.511/59.268	2.7621	34.89	3.254	1188.6	8.9326	10.75	1	3.6224e-27	7.2447e-27	5.4763e-23	True
CAB39_CCDS2478.1_ex1_2:231655716-231655739:-_5-2	CAB39	5.4619	48.558/40.131	5.4619	44.345	2.8109	35.504	17.664	9.2515	1	1.2254e-20	2.4507e-20	1.71e-16	True
CRKL_CCDS13785.1_ex0_22:21272522-21272545:-_5-4	CRKL	32.655	230.8/23.094	32.655	126.95	1.9267	21571	105.61	9.1754	1	2.2502e-20	4.5005e-20	2.916e-16	True
HIF1A_CCDS58324.1_ex4_14:62193479-62193502:+_5-1	HIF1A	11.375	60.549/72.672	11.375	66.611	2.4498	73.483	36.787	9.1069	1	4.3701e-20	8.7402e-20	5.2855e-16	True
MTIF2_CCDS1853.1_ex9_2:55481257-55481280:+_5-2	MTIF2	11.57	120.14/12.92	11.57	66.528	2.4256	5747.7	37.416	8.9847	1	1.3363e-19	2.6725e-19	1.5151e-15	True
ADAMTS9_CCDS2903.1_ex37_3:64672579-64672602:+_5-4	ADAMTS9	17.693	146.41/22.609	17.693	84.512	2.1936	7663.8	57.219	8.8334	1	5.1262e-19	1.0252e-18	5.4704e-15	True
ANKRD44_CCDS33355.2_ex5_2:197990713-197990736:-_5-4	ANKRD44	13.522	68.396/73.076	13.522	70.736	2.3044	10.953	43.732	8.6516	1	2.5915e-18	5.1831e-18	2.612e-14	True
HRK_CCDS9181.1_ex0_12:117318955-117318978:+_5-3	HRK	27.87	171.29/37.547	27.87	104.42	1.8685	8942.9	90.131	8.0628	1	3.7333e-16	7.4665e-16	3.5646e-12	True
ARMS2_CCDS53585.1_ex0_10:124214394-124214417:-_5-3	ARMS2	17.257	33.236/120.47	17.257	76.855	2.0923	3805.3	55.81	7.9777	1	7.5354e-16	1.5071e-15	6.8353e-12	True
SHROOM2_CCDS14135.1_ex1_X:9841710-9841733:-_5-1	SHROOM2	18.673	20.06/139.77	18.673	79.916	2.0402	7165.6	60.39	7.8809	1	1.638e-15	3.276e-15	1.4151e-11	True
ATPAF2_CCDS32585.1_ex7_17:17942194-17942217:+_5-5	ATPAF2	7.905	8.8826/82.281	7.905	45.582	2.3871	2693.7	25.565	7.4517	1	4.8972e-14	9.7945e-14	4.0384e-10	True
CTSB_CCDS5986.1_ex8_8:11710836-11710859:-_5-5	CTSB	18.759	23.761/126.93	18.759	75.348	1.9501	5322.4	60.666	7.2654	1	1.8753e-13	3.7505e-13	1.4791e-09	True
SMARCC1_CCDS2758.1_ex27_3:47823116-47823139:+_5-4	SMARCC1	24.205	114.29/54.423	24.205	84.356	1.7598	1791.9	78.28	6.7986	1	5.2991e-12	1.0598e-11	4.0056e-08	True
UBE2Q1_CCDS1069.1_ex12_1:154530865-154530888:-_5-5	UBE2Q1	21.147	83.496/70.169	21.147	76.833	1.8132	88.802	68.391	6.7335	1	8.3259e-12	1.6652e-11	6.0419e-08	True
HNRNPUL2_CCDS41659.1_ex9_11:62490305-62490328:+_5-2	HNRNPUL2	16.137	16.951/111.92	16.137	64.433	1.9329	4509.1	52.187	6.6855	1	1.1654e-11	2.3307e-11	7.8303e-08	True
ROCK2_CCDS42654.1_ex32_2:11484132-11484155:-_5-5	ROCK2	23.108	90.01/71.784	23.108	80.897	1.7643	166.09	74.732	6.6848	1	1.1602e-11	2.3203e-11	7.8303e-08	True
ARNT_CCDS65641.1_ex14_1:150807012-150807035:-_5-1	ARNT	11.406	76.316/24.063	11.406	50.189	2.0448	1365.2	36.888	6.3856	1	8.8032e-11	1.7606e-10	5.7038e-07	True
CD180_CCDS3992.1_ex0_5:66479862-66479885:-_5-2	CD180	9.9045	40.045/50.951	9.9045	45.498	2.0923	59.469	32.032	6.2891	1	1.6635e-10	3.3271e-10	1.0407e-06	True
MLH1_CCDS2663.1_ex10_3:37061803-37061826:+_5-2	MLH1	9.4844	11.769/75.418	9.4844	43.594	2.0886	2025.6	30.673	6.1588	1	3.8319e-10	7.6639e-10	2.3173e-06	True
GPR97_CCDS10786.1_ex7_16:57714435-57714458:-_5-5	GPR97	19.871	65.583/68.877	19.871	67.23	1.7089	5.4264	64.265	5.9076	1	1.7467e-09	3.4934e-09	1.0222e-05	True
TRAF3_CCDS55946.1_ex5_14:103369731-103369754:+_5-5	TRAF3	11.593	42.71/51.84	11.593	47.275	1.9387	41.672	37.492	5.8275	1	2.8979e-09	5.7959e-09	1.6429e-05	True
TSC22D2_CCDS3149.1_ex0_3:150127241-150127264:+_5-1	TSC22D2	13.312	50.038/48.61	13.312	49.324	1.814	1.0205	43.053	5.4884	1	2.0724e-08	4.1448e-08	0.00011393	True
HIF1A_CCDS58324.1_ex8_14:62203645-62203668:+_5-5	HIF1A	1.7739	11.843/17.603	1.7739	14.723	2.5029	16.586	5.737	5.4063	1	4.1751e-08	8.3503e-08	0.00022278	True
ATG7_CCDS2605.1_ex1_3:11340848-11340871:+_5-2	ATG7	13.18	65.879/29.634	13.18	47.757	1.7817	656.84	42.625	5.296	1	6.0499e-08	1.21e-07	0.00031359	True
TRAF2_CCDS7013.1_ex1_9:139794068-139794091:-_5-1	TRAF2	8.045	28.202/41.746	8.045	34.974	1.9918	91.721	26.018	5.2794	1	6.8736e-08	1.3747e-07	0.00033703	True
GUCA1B_CCDS4865.1_ex1_6:42153490-42153513:+_5-1	GUCA1B	28.041	125.91/30.684	28.041	78.297	1.4492	4534	90.685	5.2774	1	6.5612e-08	1.3122e-07	0.00033064	True
BCORL1_CCDS14616.1_ex2_X:129148085-129148108:-_5-3	BCORL1	10.473	12.88/68.554	10.473	40.717	1.8625	1549.8	33.868	5.1969	1	1.0508e-07	2.1015e-07	0.00050165	True
TRAF2_CCDS7013.1_ex2_9:139794874-139794897:-_5-2	TRAF2	14.721	60.105/40.616	14.721	50.361	1.708	189.92	47.607	5.1654	1	1.22e-07	2.4399e-07	0.0005675	True
FAM69C_CCDS42445.2_ex2_18:72114409-72114432:-_5-4	FAM69C	7.158	30.201/31.814	7.158	31.007	1.9721	1.3019	23.149	4.9569	1	3.8445e-07	7.6889e-07	0.0017436	True
TRAF3_CCDS55946.1_ex2_14:103342008-103342031:+_5-2	TRAF3	9.0253	29.386/41.262	9.0253	35.324	1.8573	70.511	29.188	4.8678	1	5.9238e-07	1.1848e-06	0.0026212	True
TAOK1_CCDS32601.1_ex1_17:27794170-27794193:+_5-1	TAOK1	11.484	37.455/44.653	11.484	41.054	1.7522	25.908	37.14	4.8521	1	6.2945e-07	1.2589e-06	0.0027189	True
MYH9_CCDS13927.1_ex32_22:36716385-36716408:+_5-4	MYH9	7.2281	41.008/20.187	7.2281	30.597	1.9412	216.76	23.376	4.8335	1	7.1932e-07	1.4386e-06	0.0030348	True
PRAF2_CCDS14317.1_ex1_X:48930236-48930259:+_5-1	PRAF2	19.63	23.909/91.244	19.63	57.576	1.5056	2267	63.484	4.7625	1	9.6259e-07	1.9252e-06	0.0039689	True
ZNF468_CCDS33094.1_ex0_19:53345361-53345384:-_8-3	ZNF468	0.015561	1.9986/0.16149	0.015561	1.08	1.0343	1.6874	0.050325	4.7451	1	1.9749e-06	3.9498e-06	0.0073119	True
NFKB2_CCDS41564.1_ex2_10:104156213-104156236:-_5-1	NFKB2	10.729	44.635/32.622	10.729	38.628	1.7564	72.156	34.699	4.7362	1	1.1273e-06	2.2547e-06	0.0045449	True
RAB5C_CCDS11419.1_ex3_17:40280705-40280728:-_5-2	RAB5C	19.319	49.964/63.306	19.319	56.635	1.5041	88.995	62.478	4.721	1	1.1821e-06	2.3642e-06	0.0046621	True
KIAA0907_CCDS30885.1_ex11_1:155899527-155899550:+_5-5	KIAA0907	10.06	46.337/27.454	10.06	36.896	1.7767	178.29	32.535	4.7047	1	1.3224e-06	2.6448e-06	0.0051044	True
C1orf233_CCDS55559.1_ex0_1:1535015-1535038:+_5-2	C1orf233	11.632	13.916/66.616	11.632	40.266	1.7079	1388.7	37.618	4.6687	1	1.5611e-06	3.1222e-06	0.0059003	True
NRCAM_CCDS47686.1_ex20_7:107848089-107848112:-_5-3	NRCAM	3.7424	35.382/4.3603	3.7424	19.871	2.1378	481.18	12.103	4.6361	1	2.0664e-06	4.1328e-06	0.0074976	True
RAB5C_CCDS11419.1_ex3_17:40280770-40280793:+_5-4	RAB5C	15.258	44.635/50.305	15.258	47.47	1.576	16.078	49.343	4.5858	1	2.2959e-06	4.5918e-06	0.008167	True
MYH9_CCDS13927.1_ex29_22:36712657-36712680:-_5-2	MYH9	14.868	60.179/32.38	14.868	46.279	1.575	386.41	48.085	4.5298	1	3.0005e-06	6.0011e-06	0.010468	True
NFKB2_CCDS41564.1_ex7_10:104157725-104157748:+_5-4	NFKB2	17.763	59.069/44.895	17.763	51.982	1.4976	100.45	57.446	4.5149	1	3.1986e-06	6.3972e-06	0.010949	True
MYH9_CCDS13927.1_ex27_22:36708092-36708115:-_5-1	MYH9	19.716	53.369/57.573	19.716	55.471	1.4468	8.8339	63.761	4.4778	1	3.7971e-06	7.5942e-06	0.012757	True
FUNDC1_CCDS14263.1_ex3_X:44401197-44401220:+_5-4	FUNDC1	9.6322	12.584/55.473	9.6322	34.028	1.7201	919.76	31.151	4.3711	0.99999	6.4547e-06	1.2909e-05	0.021291	True
CAB39_CCDS2478.1_ex2_2:231657920-231657943:+_5-3	CAB39	1.7739	16.359/7.8325	1.7739	12.096	2.2391	36.348	5.737	4.3093	0.99999	1.0628e-05	2.1255e-05	0.034429	True
AGTPBP1_CCDS6672.1_ex16_9:88272472-88272495:-_5-4	AGTPBP1	8.3951	26.944/33.752	8.3951	30.348	1.7384	23.178	27.15	4.2131	0.99999	1.3305e-05	2.6611e-05	0.042348	True
KMT2E_CCDS34723.1_ex4_7:104714082-104714105:+_5-1	KMT2E	13.88	62.252/20.348	13.88	41.3	1.5073	877.96	44.89	4.0925	0.99998	2.1753e-05	4.3505e-05	0.06804	True
MYH9_CCDS13927.1_ex36_22:36722638-36722661:+_5-5	MYH9	12.931	38.121/40.535	12.931	39.328	1.5335	2.9138	41.82	4.0819	0.99998	2.2856e-05	4.5712e-05	0.07028	True
LLGL1_CCDS32586.1_ex9_17:18138523-18138546:+_5-4	LLGL1	35.386	76.982/79.859	35.386	78.42	1.1261	4.1377	114.44	4.0229	0.99997	2.8761e-05	5.7522e-05	0.086963	True
SPPL3_CCDS9208.1_ex5_12:121220542-121220565:+_5-2	SPPL3	14.246	53.591/28.907	14.246	41.249	1.4705	304.65	46.072	3.9783	0.99996	3.5336e-05	7.0673e-05	0.10509	True
SLC4A10_CCDS46438.1_ex2_2:162661010-162661033:-_5-1	SLC4A10	14.129	62.992/18.007	14.129	40.499	1.4557	1011.8	45.695	3.901	0.99995	4.8789e-05	9.7578e-05	0.14049	True
CASP8_CCDS2342.1_ex0_2:202131285-202131308:+_5-1	CASP8	17.872	38.195/56.846	17.872	47.52	1.3624	173.93	57.798	3.8999	0.99995	4.8578e-05	9.7155e-05	0.14049	True
TAOK1_CCDS32601.1_ex3_17:27804702-27804725:+_5-3	TAOK1	5.8743	29.016/16.634	5.8743	22.825	1.7932	76.662	18.998	3.889	0.99994	5.5228e-05	0.00011046	0.15576	True
ALS2_CCDS42800.1_ex30_2:202626391-202626414:+_5-4	ALS2	17.701	62.252/31.653	17.701	46.952	1.3585	468.15	57.244	3.8662	0.99994	5.5807e-05	0.00011161	0.15576	True
ATP2B1_CCDS41817.1_ex11_12:90013979-90014002:-_5-1	ATP2B1	19.163	61.29/36.821	19.163	49.055	1.3118	299.36	61.975	3.797	0.99993	7.3768e-05	0.00014754	0.20277	True
GCA_CCDS2218.1_ex1_2:163204147-163204170:+_5-1	GCA	20.813	23.243/80.424	20.813	51.833	1.2763	1634.9	67.309	3.7811	0.99992	7.8521e-05	0.00015704	0.21262	True
CTSC_CCDS31654.1_ex2_11:88068119-88068142:-_8-3	CTSC	1.0192	13.99/1.7764	1.0192	7.8832	2.1373	74.586	3.2963	3.7806	0.99989	0.00010974	0.00021947	0.2844	True
JADE2_CCDS4176.1_ex3_5:133895612-133895635:-_5-2	JADE2	9.181	45.893/13.243	9.181	29.568	1.5861	533.03	29.692	3.7414	0.9999	9.5909e-05	0.00019182	0.25588	True
DMRT1_CCDS6442.1_ex2_9:894152-894175:-_5-5	DMRT1	18.696	29.905/65.244	18.696	47.574	1.3022	624.42	60.465	3.7137	0.9999	0.00010295	0.0002059	0.27068	True
KCTD5_CCDS10475.1_ex0_16:2732730-2732753:-_5-3	KCTD5	22.307	61.586/45.541	22.307	53.563	1.2272	128.71	72.14	3.6801	0.99988	0.00011709	0.00023417	0.29918	True
ATG7_CCDS2605.1_ex6_3:11372837-11372860:+_5-3	ATG7	13.546	40.194/34.64	13.546	37.417	1.4011	15.418	43.808	3.6066	0.99984	0.00015833	0.00031666	0.39894	True
HIST1H2AJ_CCDS4628.1_ex0_6:27782405-27782428:-_4-4	HIST1H2AJ	65.076	13.842/13.808	65.076	13.825	-2.1561	0.00058602	210.46	3.5375	0.00020195	0.9998	0.00040391	0.50189	False
KAT8_CCDS10706.1_ex0_16:31129184-31129207:-_5-1	KAT8	58.486	9.3267/11.143	58.486	10.235	-2.4046	1.6497	189.14	3.5211	0.00021485	0.99979	0.0004297	0.52672	False
BID_CCDS13747.1_ex1_22:18220964-18220987:-_11-4	BID	15.623	32.717/48.448	15.623	40.583	1.3228	123.73	50.526	3.5114	0.99977	0.00022603	0.00045206	0.54675	True
TMEM251_CCDS41980.1_ex0_14:93652818-93652841:-_7-7	TMEM251	4.925	16.951/20.833	4.925	18.892	1.7473	7.5344	15.928	3.4996	0.99974	0.00026136	0.00052272	0.6205	True
ZNF879_CCDS47352.1_ex3_5:178459465-178459488:+_5-2	ZNF879	4.6294	28.942/7.1865	4.6294	18.064	1.7598	236.66	14.972	3.4722	0.99971	0.0002919	0.0005838	0.67032	True
KCNE2_CCDS13635.1_ex0_21:35743015-35743038:-_5-4	KCNE2	18.72	69.136/22.286	18.72	45.711	1.2441	1097.4	60.54	3.469	0.99974	0.00026336	0.00052673	0.6205	True
SPPL3_CCDS9208.1_ex7_12:121222369-121222392:-_5-4	SPPL3	12.083	43.524/23.82	12.083	33.672	1.4061	194.13	39.077	3.4537	0.99972	0.00028408	0.00056817	0.66074	True
FBLN5_CCDS9898.1_ex6_14:92361312-92361335:+_5-1	FBLN5	30.795	91.786/38.274	30.795	65.03	1.0543	1431.8	99.592	3.4305	0.9997	0.00030153	0.00060306	0.68378	True
ACTB_CCDS5341.1_ex3_7:5568790-5568813:-_5-3	ACTB	7.9439	27.758/22.771	7.9439	25.264	1.5541	12.437	25.691	3.4172	0.99966	0.000336	0.000672	0.75255	True
LRRC70_CCDS47218.1_ex0_5:61876054-61876077:+_5-5	LRRC70	0.86363	5.6256/7.4287	0.86363	6.5272	2.014	1.6256	2.793	3.3888	0.9995	0.00050326	0.0010065	1	True
ATG12_CCDS4122.2_ex2_5:115173376-115173399:-_6-2	ATG12	10.994	37.011/25.032	10.994	31.021	1.4167	71.749	35.554	3.3587	0.9996	0.00040469	0.00080939	0.88456	True
INMT_CCDS5430.1_ex1_7:30793353-30793376:-_5-1	INMT	22.447	72.541/29.553	22.447	51.047	1.1504	923.96	72.593	3.3568	0.9996	0.00039592	0.00079185	0.87595	True
ARHGEF7_CCDS32009.1_ex4_13:111870120-111870143:+_5-1	ARHGEF7	28.36	61.512/58.461	28.36	59.986	1.0546	4.6538	91.717	3.3024	0.99952	0.00048008	0.00096017	1	True
IGFL4_CCDS33057.1_ex1_19:46543494-46543517:+_5-2	IGFL4	5.4152	5.2555/33.187	5.4152	19.221	1.6563	390.08	17.513	3.2991	0.99946	0.00053765	0.0010753	1	True
UBE2Q1_CCDS1069.1_ex12_1:154530747-154530770:-_5-4	UBE2Q1	18.642	42.044/46.43	18.642	44.237	1.2036	9.6161	60.289	3.2963	0.99951	0.00049379	0.00098758	1	True
PAWR_CCDS31863.1_ex4_12:80014954-80014977:-_5-3	PAWR	8.6674	15.396/36.821	8.6674	26.109	1.4875	229.5	28.031	3.2942	0.99948	0.00051984	0.0010397	1	True
PDCD10_CCDS3202.1_ex4_3:167414876-167414899:+_5-4	PDCD10	14.666	42.266/32.38	14.666	37.323	1.2906	48.872	47.431	3.2898	0.99949	0.00050982	0.0010196	1	True
WNK1_CCDS53731.1_ex3_12:939310-939333:-_5-5	WNK1	21.544	53.591/44.249	21.544	48.92	1.1469	43.637	69.674	3.2797	0.99948	0.00052211	0.0010442	1	True
BCL2A1_CCDS10312.1_ex1_15:80263292-80263315:-_5-4	BCL2A1	7.2436	28.128/18.087	7.2436	23.108	1.5481	50.408	23.426	3.2777	0.99944	0.00056107	0.0011221	1	True
RAB5C_CCDS11419.1_ex4_17:40282389-40282412:-_5-5	RAB5C	19.716	43.08/48.367	19.716	45.724	1.1734	13.977	63.761	3.2571	0.99943	0.00056661	0.0011332	1	True
ATG4B_CCDS46564.1_ex4_2:242594047-242594070:-_5-2	ATG4B	10.683	36.418/23.013	10.683	29.716	1.3946	89.854	34.548	3.2382	0.99938	0.00062305	0.0012461	1	True
GMPPB_CCDS2802.1_ex6_3:49760859-49760882:-_5-4	GMPPB	54.852	9.3267/14.696	54.852	12.011	-2.1018	14.415	177.39	3.2251	0.00062965	0.99937	0.0012593	1	False
GADD45B_CCDS32868.1_ex1_19:2476612-2476635:-_5-3	GADD45B	4.3104	15.174/17.441	4.3104	16.308	1.7045	2.5696	13.94	3.2134	0.99925	0.00074893	0.0014979	1	True
BID_CCDS13747.1_ex1_22:18220946-18220969:+_11-3	BID	18.214	40.49/44.815	18.214	42.652	1.1839	9.3527	58.905	3.1841	0.99927	0.00073242	0.0014648	1	True
CNOT4_CCDS43650.1_ex9_7:135122962-135122985:+_5-5	CNOT4	21.031	30.275/64.032	21.031	47.154	1.1281	569.79	68.014	3.1676	0.99923	0.0007728	0.0015456	1	True
EXOSC3_CCDS35016.1_ex3_9:37784815-37784838:-_5-2	EXOSC3	52.689	11.621/11.385	52.689	11.503	-2.1023	0.02785	170.4	3.1651	0.00077503	0.99922	0.0015501	1	False
PNPO_CCDS11522.1_ex1_17:46020705-46020728:+_5-2	PNPO	20.945	66.027/27.373	20.945	46.7	1.1201	747.06	67.737	3.1293	0.99912	0.00088087	0.0017617	1	True
TRAF3_CCDS55946.1_ex3_14:103342788-103342811:+_5-3	TRAF3	1.8051	8.7345/9.9319	1.8051	9.3332	1.8812	0.71685	5.8377	3.1158	0.99881	0.0011874	0.0023748	1	True
TSC22D2_CCDS3149.1_ex0_3:150128029-150128052:-_5-4	TSC22D2	24.625	56.478/48.367	24.625	52.423	1.0599	32.892	79.639	3.1149	0.99908	0.00092266	0.0018453	1	True
C14orf159_CCDS32141.1_ex2_14:91636358-91636381:-_5-2	C14orf159	5.7186	31.977/5.9753	5.7186	18.976	1.572	338.05	18.494	3.0828	0.99887	0.0011289	0.0022579	1	True
ARHGEF7_CCDS32009.1_ex8_13:111919995-111920018:+_5-4	ARHGEF7	12.814	31.681/33.106	12.814	32.394	1.2734	1.0156	41.442	3.0414	0.99879	0.0012054	0.0024109	1	True
PRDM10_CCDS44771.1_ex17_11:129817037-129817060:+_5-5	PRDM10	23.793	56.404/44.249	23.793	50.327	1.0498	73.87	76.946	3.0249	0.99875	0.0012478	0.0024955	1	True
KCTD5_CCDS10475.1_ex0_16:2732785-2732808:+_5-5	KCTD5	8.2551	24.131/23.497	8.2551	23.814	1.4228	0.20069	26.697	3.0113	0.99862	0.0013765	0.0027531	1	True
ATG4B_CCDS46564.1_ex6_2:242598552-242598575:+_5-5	ATG4B	13.079	39.675/25.274	13.079	32.475	1.2495	103.7	42.298	2.9823	0.99854	0.0014631	0.0029262	1	True
KIAA1551_CCDS8725.2_ex0_12:32134267-32134290:-_5-1	KIAA1551	9.1343	36.566/14.05	9.1343	25.308	1.3763	253.5	29.541	2.9758	0.99847	0.0015321	0.0030643	1	True
UBALD2_CCDS11742.1_ex1_17:74261988-74262011:-_5-1	UBALD2	14.868	38.195/32.622	14.868	35.408	1.1981	15.53	48.085	2.9621	0.99845	0.0015528	0.0031057	1	True
BID_CCDS13747.1_ex1_22:18220846-18220869:+_11-1	BID	11.787	28.794/30.361	11.787	29.578	1.2577	1.2271	38.121	2.8814	0.99796	0.0020371	0.0040741	1	True
ARID1A_CCDS285.1_ex0_1:27023335-27023358:+_5-2	ARID1A	12.472	36.863/24.466	12.472	30.664	1.2329	76.833	40.335	2.8645	0.99786	0.0021415	0.0042829	1	True
ATP2B1_CCDS41817.1_ex13_12:90017975-90017998:+_5-2	ATP2B1	10.192	24.871/28.181	10.192	26.526	1.2983	5.4766	32.963	2.8449	0.99769	0.0023088	0.0046175	1	True
FGFBP1_CCDS3418.1_ex0_4:15937933-15937956:-_5-2	FGFBP1	16.642	37.677/37.305	16.642	37.491	1.1255	0.06908	53.822	2.8418	0.99773	0.0022693	0.0045387	1	True
NFE2_CCDS8876.1_ex0_12:54686839-54686862:-_5-2	NFE2	0.17117	3.9971/0.56523	0.17117	2.2812	1.4863	5.889	0.55357	2.836	0.99613	0.0038655	0.007731	1	True
IAPP_CCDS8688.1_ex1_12:21531203-21531226:+_5-2	IAPP	14.876	33.013/35.771	14.876	34.392	1.1566	3.8018	48.11	2.8137	0.99751	0.0024889	0.0049778	1	True
YOD1_CCDS31002.1_ex1_1:207224031-207224054:-_5-3	YOD1	0.16339	3.8491/0.56523	0.16339	2.2072	1.463	5.3919	0.52841	2.8116	0.99581	0.0041857	0.0083713	1	True
UBE2Q1_CCDS1069.1_ex11_1:154528403-154528426:-_5-2	UBE2Q1	25.232	51.371/49.821	25.232	50.596	0.97592	1.201	81.601	2.8078	0.9975	0.0025006	0.0050013	1	True
CNOT4_CCDS43650.1_ex7_7:135099923-135099946:-_5-2	CNOT4	18.082	37.973/40.777	18.082	39.375	1.0813	3.9322	58.477	2.7845	0.9973	0.0027048	0.0054097	1	True
OSTM1_CCDS5062.1_ex5_6:108395476-108395499:-_5-2	OSTM1	11.717	41.378/16.23	11.717	28.804	1.2287	316.2	37.894	2.7757	0.99716	0.0028351	0.0056703	1	True
SF3A3_CCDS428.1_ex15_1:38455218-38455241:+_5-5	SF3A3	27.084	2.6648/2.9069	27.084	2.7858	-2.8911	0.029313	87.59	2.7685	0.0028155	0.99718	0.0056311	1	False
PSAPL1_CCDS47009.1_ex0_4:7436347-7436370:+_5-3	PSAPL1	18.984	53.961/27.292	18.984	40.627	1.0586	355.62	61.396	2.7621	0.99711	0.0028938	0.0057875	1	True
TXNDC17_CCDS11077.1_ex0_17:6544530-6544553:-_5-2	TXNDC17	22.275	52.925/38.355	22.275	45.64	1.0028	106.15	72.04	2.7528	0.99703	0.0029675	0.0059349	1	True
TADA2B_CCDS47007.1_ex1_4:7055854-7055877:+_5-4	TADA2B	12.402	35.678/23.982	12.402	29.83	1.2019	68.403	40.109	2.7519	0.99696	0.0030391	0.0060782	1	True
GLT8D2_CCDS9096.1_ex6_12:104396911-104396934:-_5-4	GLT8D2	3.1355	20.948/2.7454	3.1355	11.847	1.6353	165.67	10.14	2.7356	0.99628	0.0037172	0.0074344	1	True
HIST1H2AJ_CCDS4628.1_ex0_6:27782384-27782407:-_4-3	HIST1H2AJ	45.749	11.547/13.808	45.749	12.678	-1.7731	2.5548	147.95	2.7275	0.0031908	0.99681	0.0063815	1	False
CRTC3_CCDS32331.1_ex1_15:91083294-91083317:+_5-1	CRTC3	11.492	26.055/30.119	11.492	28.087	1.2194	8.2546	37.165	2.7222	0.99666	0.0033417	0.0066835	1	True
FOXN1_CCDS11232.1_ex1_17:26851765-26851788:-_5-2	FOXN1	13.546	29.09/33.994	13.546	31.542	1.1617	12.025	43.808	2.719	0.99666	0.0033415	0.006683	1	True
SLC5A12_CCDS7860.2_ex13_11:26734237-26734260:+_5-3	SLC5A12	0.054463	2.2206/0.16149	0.054463	1.1911	1.0551	2.12	0.17614	2.7082	0.99387	0.0061314	0.012263	1	True
TNFRSF10B_CCDS6035.1_ex6_8:22888314-22888337:-_5-3	TNFRSF10B	10.97	25.093/29.069	10.97	27.081	1.2301	7.9032	35.479	2.7047	0.99647	0.0035335	0.007067	1	True
CXCL12_CCDS60518.1_ex0_10:44868499-44868522:+_11-2	CXCL12	0.57575	1.4804/7.025	0.57575	4.2527	1.737	15.371	1.862	2.6946	0.99469	0.0053107	0.010621	1	True
NPEPPS_CCDS45721.1_ex14_17:45678985-45679008:-_5-4	NPEPPS	8.8931	26.648/19.864	8.8931	23.256	1.2938	23.011	28.761	2.6782	0.99611	0.0038907	0.0077813	1	True
ATG12_CCDS4122.2_ex2_5:115173363-115173386:+_6-1	ATG12	5.7809	23.835/10.82	5.7809	17.327	1.4345	84.692	18.696	2.6704	0.99584	0.0041649	0.0083298	1	True
PCLO_CCDS47630.1_ex20_7:82583504-82583527:-_5-1	PCLO	17.763	51.371/24.547	17.763	37.959	1.0541	359.75	57.446	2.6646	0.99611	0.0038906	0.0077812	1	True
ARHGEF7_CCDS32009.1_ex8_13:111919956-111919979:-_5-3	ARHGEF7	6.948	17.247/21.882	6.948	19.565	1.3715	10.744	22.47	2.6616	0.99581	0.0041871	0.0083741	1	True
SERPINA11_CCDS32149.1_ex3_14:94914577-94914600:-_5-2	SERPINA11	12.565	44.709/14.292	12.565	29.501	1.1689	462.59	40.637	2.6566	0.99595	0.0040452	0.0080904	1	True
SCNN1A_CCDS53738.1_ex10_12:6472670-6472693:+_5-2	SCNN1A	19.015	55.072/24.466	19.015	39.769	1.0264	468.35	61.497	2.6465	0.9959	0.0040981	0.0081963	1	True
FKBP1B_CCDS1706.1_ex2_2:24283751-24283774:+_6-5	FKBP1B	4.3648	13.102/15.503	4.3648	14.303	1.5122	2.884	14.116	2.645	0.99534	0.0046552	0.0093103	1	True
ATG5_CCDS5055.1_ex1_6:106649890-106649913:-_6-1	ATG5	10.558	31.237/20.671	10.558	25.954	1.2216	55.817	34.145	2.6348	0.99564	0.0043642	0.0087283	1	True
RAB11FIP3_CCDS32351.1_ex5_16:546813-546836:+_5-3	RAB11FIP3	9.2743	37.677/9.6896	9.2743	23.683	1.2645	391.64	29.993	2.631	0.99554	0.0044584	0.0089168	1	True
SART3_CCDS9117.1_ex12_12:108932759-108932782:-_5-2	SART3	38.21	6.81/11.708	38.21	9.2591	-1.9343	11.997	123.57	2.6268	0.0043099	0.99569	0.0086198	1	False
UBB_CCDS11177.1_ex0_17:16285406-16285429:+_5-2	UBB	30.367	4.4413/6.1368	30.367	5.289	-2.3183	1.4374	98.208	2.604	0.0046077	0.99539	0.0092154	1	False
ARID1B_CCDS5251.2_ex7_6:157469772-157469795:-_5-4	ARID1B	21.311	49.076/36.74	21.311	42.908	0.97675	76.091	68.92	2.6015	0.99534	0.0046644	0.0093289	1	True
CDC42SE2_CCDS34224.1_ex1_5:130721289-130721312:+_5-3	CDC42SE2	12.923	28.942/29.796	12.923	29.369	1.1251	0.36409	41.795	2.5438	0.99439	0.0056099	0.01122	1	True
SPIN1_CCDS43843.1_ex2_9:91077502-91077525:+_5-3	SPIN1	14.238	35.382/27.454	14.238	31.418	1.0891	31.428	46.047	2.5317	0.99422	0.0057787	0.011557	1	True
SRP9_CCDS44323.1_ex2_1:225974567-225974590:+_4-2	SRP9	20.291	1.2584/2.7454	20.291	2.0019	-2.8263	1.1056	65.623	2.5185	0.005892	0.99411	0.011784	1	False
TUBGCP4_CCDS42030.1_ex8_15:43678500-43678523:+_5-5	TUBGCP4	33.075	6.1438/8.7207	33.075	7.4322	-2.0147	3.3202	106.96	2.5185	0.0058929	0.99411	0.011786	1	False
MIPOL1_CCDS9664.1_ex3_14:37739659-37739682:+_5-1	MIPOL1	1.2449	6.2918/6.2983	1.2449	6.295	1.7003	2.0869e-05	4.026	2.5169	0.99192	0.0080807	0.016161	1	True
NFKB2_CCDS41564.1_ex9_10:104158137-104158160:-_5-5	NFKB2	9.0565	17.691/27.454	9.0565	22.573	1.229	47.657	29.289	2.4975	0.99344	0.0065636	0.013127	1	True
SLC25A11_CCDS11059.1_ex5_17:4842219-4842242:-_5-5	SLC25A11	21.342	46.041/38.113	21.342	42.077	0.94717	31.432	69.02	2.4958	0.99368	0.0063151	0.01263	1	True
GSPT1_CCDS45412.1_ex11_16:11990461-11990484:-_5-5	GSPT1	27.387	4.0712/5.6523	27.387	4.8617	-2.2758	1.25	88.571	2.481	0.0065499	0.99345	0.0131	1	False
WSB1_CCDS11220.1_ex3_17:25631881-25631904:-_5-1	WSB1	31.667	61.66/51.84	31.667	56.75	0.822	48.217	102.41	2.4786	0.9934	0.0066004	0.013201	1	True
SMARCC1_CCDS2758.1_ex27_3:47823178-47823201:-_5-5	SMARCC1	11.033	37.899/13.727	11.033	25.813	1.156	292.14	35.68	2.4744	0.9931	0.0068965	0.013793	1	True
DGAT2L6_CCDS14397.1_ex1_X:69419189-69419212:-_5-1	DGAT2L6	12.052	32.051/22.932	12.052	27.492	1.1263	41.579	38.976	2.4731	0.99312	0.0068819	0.013764	1	True
SYNPO_CCDS4308.1_ex0_5:150028110-150028133:-_5-2	SYNPO	20.579	48.262/33.187	20.579	40.724	0.95124	113.63	66.554	2.4693	0.99319	0.0068077	0.013615	1	True
NRL_CCDS9608.1_ex1_14:24551913-24551936:+_5-5	NRL	21.311	39.157/44.411	21.311	41.784	0.93934	13.8	68.92	2.4661	0.99314	0.0068641	0.013728	1	True
SLC15A4_CCDS9264.1_ex7_12:129308320-129308343:+_5-5	SLC15A4	6.2477	22.873/11.789	6.2477	17.331	1.3387	61.422	20.205	2.4656	0.99255	0.0074517	0.014903	1	True
RPL13_CCDS10979.1_ex1_16:89627760-89627783:-_5-5	RPL13	23.933	3.1089/3.9566	23.933	3.5327	-2.4596	0.35931	77.399	2.4591	0.0069652	0.99303	0.01393	1	False
LLGL1_CCDS32586.1_ex5_17:18137327-18137350:+_5-2	LLGL1	18.595	38.121/37.144	18.595	37.632	0.9793	0.47758	60.138	2.4548	0.99289	0.0071059	0.014212	1	True
SYNGR2_CCDS11753.1_ex1_17:76167095-76167118:+_5-4	SYNGR2	13.406	38.861/20.268	13.406	29.564	1.0852	172.86	43.355	2.4541	0.99279	0.0072132	0.014426	1	True
ABCE1_CCDS34071.1_ex3_4:146030281-146030304:+_5-3	ABCE1	23.878	2.8128/4.2796	23.878	3.5462	-2.4522	1.0757	77.223	2.4535	0.0070739	0.99293	0.014148	1	False
ASNA1_CCDS32920.1_ex0_19:12848433-12848456:+_5-1	ASNA1	39.673	9.8448/14.292	39.673	12.069	-1.638	9.8897	128.3	2.4483	0.007176	0.99282	0.014352	1	False
ARID1A_CCDS285.1_ex7_1:27089638-27089661:+_5-5	ARID1A	7.8349	18.209/22.044	7.8349	20.127	1.2578	7.3525	25.338	2.4419	0.99223	0.0077706	0.015541	1	True
HORMAD1_CCDS55633.1_ex5_1:150679242-150679265:+_5-1	HORMAD1	8.9009	35.826/8.1554	8.9009	21.991	1.2154	382.84	28.786	2.4398	0.99228	0.007723	0.015446	1	True
MED11_CCDS32533.1_ex1_17:4635143-4635166:+_5-3	MED11	23.341	2.2947/4.6026	23.341	3.4486	-2.452	2.6632	75.487	2.4353	0.0074391	0.99256	0.014878	1	False
BMP3_CCDS3588.1_ex1_4:81967225-81967248:+_5-4	BMP3	3.8124	3.405/21.317	3.8124	12.361	1.4732	160.42	12.33	2.4346	0.99134	0.0086558	0.017312	1	True
FRYL_CCDS43227.1_ex43_4:48583484-48583507:+_5-4	FRYL	6.8157	16.137/20.348	6.8157	18.242	1.2998	8.8688	22.042	2.4339	0.99194	0.0080601	0.01612	1	True
POLR2L_CCDS7720.1_ex0_11:840418-840441:+_4-1	POLR2L	20.105	2.4427/2.2609	20.105	2.3518	-2.6546	0.016523	65.019	2.4293	0.007565	0.99243	0.01513	1	False
HOXA3_CCDS5404.1_ex1_7:27150051-27150074:-_5-4	HOXA3	13.18	29.609/28.342	13.18	28.975	1.0799	0.80176	42.625	2.4193	0.99205	0.0079476	0.015895	1	True
FNIP2_CCDS47155.1_ex12_4:159789284-159789307:+_5-5	FNIP2	9.8968	21.836/25.274	9.8968	23.555	1.1721	5.9084	32.006	2.4142	0.99179	0.0082139	0.016428	1	True
PMM1_CCDS14020.1_ex5_22:41980549-41980572:-_5-2	PMM1	7.6949	32.347/7.1057	7.6949	19.727	1.2532	318.57	24.886	2.4119	0.99154	0.0084556	0.016911	1	True
C1orf94_CCDS381.1_ex0_1:34663182-34663205:-_5-1	C1orf94	12.457	12.806/42.715	12.457	27.76	1.0958	447.29	40.285	2.4112	0.99185	0.0081529	0.016306	1	True
ROMO1_CCDS13264.1_ex0_20:34287620-34287643:+_5-1	ROMO1	28.29	5.1815/6.6213	28.29	5.9014	-2.0854	1.0365	91.49	2.4049	0.0080876	0.99191	0.016175	1	False
RAB40C_CCDS10413.1_ex4_16:675914-675937:-_5-4	RAB40C	9.5855	35.826/10.093	9.5855	22.96	1.1785	331.09	31	2.4021	0.99149	0.0085131	0.017026	1	True
RPS19_CCDS12588.1_ex2_19:42373103-42373126:-_5-4	RPS19	29.659	5.6256/7.7517	29.659	6.6887	-1.9955	2.2601	95.919	2.3962	0.0082839	0.99172	0.016568	1	False
BCL2L1_CCDS13188.1_ex1_20:30309821-30309844:-_5-2	BCL2L1	16.549	1.4804/1.6149	16.549	1.5477	-2.7841	0.0090472	53.52	2.3906	0.0084094	0.99159	0.016819	1	False
BIRC5_CCDS11755.1_ex1_17:76210747-76210770:+_5-2	BIRC5	29.729	5.1075/8.4784	29.729	6.793	-1.9794	5.6817	96.145	2.3885	0.0084591	0.99154	0.016918	1	False
PPP1R3B_CCDS5973.1_ex0_8:8998594-8998617:-_5-1	PPP1R3B	12.231	36.937/17.522	12.231	27.229	1.0933	188.46	39.555	2.3848	0.99123	0.0087723	0.017545	1	True
RB1CC1_CCDS34892.1_ex16_8:53580707-53580730:+_5-4	RB1CC1	4.5594	16.285/11.143	4.5594	13.714	1.4042	13.218	14.745	2.384	0.9903	0.0097026	0.019405	1	True
POLR2I_CCDS12487.1_ex4_19:36605559-36605582:-_5-5	POLR2I	24.283	4.2932/4.1181	24.283	4.2057	-2.28	0.015336	78.532	2.3784	0.0086947	0.99131	0.017389	1	False
APOBEC3G_CCDS13984.1_ex1_22:39475060-39475083:-_5-1	APOBEC3G	12.044	27.906/25.839	12.044	26.873	1.0954	2.1362	38.951	2.3759	0.99101	0.0089937	0.017987	1	True
LRR1_CCDS9686.1_ex0_14:50065886-50065909:-_5-1	LRR1	18.704	2.2947/2.0994	18.704	2.197	-2.6237	0.019059	60.49	2.3704	0.0088848	0.99112	0.01777	1	False
RPS3_CCDS58161.1_ex2_11:75112710-75112733:-_5-2	RPS3	28.368	5.5516/6.9442	28.368	6.2479	-2.0186	0.96974	91.742	2.3679	0.0089452	0.99105	0.01789	1	False
SAP18_CCDS9295.2_ex1_13:21715068-21715091:-_5-3	SAP18	25.971	3.479/6.702	25.971	5.0905	-2.1468	5.1939	83.992	2.3626	0.009073	0.99093	0.018146	1	False
EIF2AK4_CCDS42016.1_ex14_15:40280217-40280240:-_5-5	EIF2AK4	13.157	21.244/35.852	13.157	28.548	1.0616	106.69	42.549	2.3595	0.99065	0.0093537	0.018707	1	True
FBXO24_CCDS55138.1_ex2_7:100187859-100187882:+_5-2	FBXO24	17.607	21.466/49.336	17.607	35.401	0.96813	388.38	56.942	2.3581	0.99072	0.0092759	0.018552	1	True
SF3B5_CCDS5204.1_ex0_6:144416504-144416527:+_5-3	SF3B5	17.708	1.5544/2.4224	17.708	1.9884	-2.6462	0.37668	57.269	2.352	0.0093375	0.99066	0.018675	1	False
H6PD_CCDS101.1_ex0_1:9305316-9305339:+_5-1	H6PD	0.085585	0.22206/2.4224	0.085585	1.3222	1.097	2.4208	0.27679	2.3506	0.9834	0.016599	0.033198	1	True
RPL37A_CCDS2404.1_ex2_2:217364689-217364712:+_4-3	RPL37A	21.031	2.2947/3.8759	21.031	3.0853	-2.431	1.2501	68.014	2.3477	0.0094445	0.99056	0.018889	1	False
AWAT2_CCDS35320.1_ex2_X:69263041-69263064:-_5-1	AWAT2	6.4889	14.286/20.187	6.4889	17.236	1.284	17.409	20.985	2.3461	0.98971	0.010291	0.020582	1	True
FZD7_CCDS2351.1_ex0_2:202899859-202899882:+_5-2	FZD7	26.407	43.895/52.243	26.407	48.069	0.84027	34.851	85.401	2.3441	0.99044	0.009558	0.019116	1	True
RPS29_CCDS32072.1_ex1_14:50052743-50052766:-_4-4	RPS29	22.89	3.405/4.2796	22.89	3.8423	-2.3027	0.38247	74.027	2.3434	0.0095545	0.99045	0.019109	1	False
TM9SF3_CCDS7450.1_ex11_10:98321727-98321750:+_5-4	TM9SF3	1.3149	5.4776/6.7827	1.3149	6.1302	1.623	0.85174	4.2524	2.3351	0.98676	0.013235	0.026471	1	True
CDC16_CCDS9542.2_ex5_13:115007636-115007659:+_5-4	CDC16	14.495	1.2584/1.292	14.495	1.2752	-2.7678	0.00056417	46.877	2.3342	0.0097929	0.99021	0.019586	1	False
PTH2_CCDS12763.1_ex0_19:49925884-49925907:-_5-2	PTH2	35.728	10.067/11.628	35.728	10.847	-1.6323	1.2179	115.55	2.331	0.0098763	0.99012	0.019753	1	False
RPL8_CCDS6433.1_ex4_8:146017403-146017426:-_5-5	RPL8	18.774	1.9246/2.9069	18.774	2.4157	-2.5334	0.4825	60.717	2.327	0.0099821	0.99002	0.019964	1	False
ASB10_CCDS47749.2_ex2_7:150883519-150883542:-_5-3	ASB10	14.441	36.048/24.628	14.441	30.338	1.0212	65.214	46.701	2.3263	0.98982	0.010177	0.020355	1	True
PUF60_CCDS47933.1_ex5_8:144900425-144900448:+_5-4	PUF60	16.518	1.9246/1.6149	16.518	1.7697	-2.661	0.04793	53.42	2.3259	0.010012	0.98999	0.020023	1	False
PRPF8_CCDS11010.1_ex34_17:1582930-1582953:-_5-5	PRPF8	31.464	7.032/9.8511	31.464	8.4416	-1.7818	3.9737	101.76	2.3138	0.010338	0.98966	0.020676	1	False
PRPF6_CCDS13550.1_ex8_20:62632484-62632507:-_5-4	PRPF6	14.059	0.88826/1.6149	14.059	1.2516	-2.7416	0.26404	45.468	2.3111	0.010415	0.98959	0.02083	1	False
SLC25A11_CCDS11059.1_ex5_17:4842120-4842143:-_5-2	SLC25A11	17.319	38.935/30.28	17.319	34.608	0.95882	37.455	56.011	2.31	0.98945	0.010553	0.021105	1	True
ARID1B_CCDS5251.2_ex0_6:157100528-157100551:+_5-3	ARID1B	11.328	35.974/14.615	11.328	25.295	1.0928	228.11	36.636	2.3074	0.98915	0.010848	0.021695	1	True
PRPF6_CCDS13550.1_ex1_20:62614460-62614483:+_5-1	PRPF6	48.589	16.729/22.69	48.589	19.709	-1.2597	17.767	157.14	2.3057	0.010564	0.98944	0.021127	1	False
RPL8_CCDS6433.1_ex3_8:146017182-146017205:+_5-3	RPL8	21.311	3.7751/3.1491	21.311	3.4621	-2.3219	0.19591	68.92	2.3007	0.010705	0.9893	0.021409	1	False
ARHGEF7_CCDS32009.1_ex9_13:111926203-111926226:-_5-5	ARHGEF7	12.542	31.977/22.367	12.542	27.172	1.0568	46.179	40.562	2.2971	0.98892	0.011077	0.022153	1	True
EXOSC3_CCDS35016.1_ex3_9:37784833-37784856:-_5-3	EXOSC3	27.496	6.5139/6.2983	27.496	6.4061	-1.944	0.023242	88.924	2.2937	0.010905	0.9891	0.02181	1	False
TCEB2_CCDS32374.1_ex3_16:2826994-2827017:+_5-3	TCEB2	25.357	5.6256/5.0063	25.357	5.316	-2.0611	0.19177	82.004	2.2931	0.01092	0.98908	0.021841	1	False
ARHGAP18_CCDS34535.1_ex11_6:129955224-129955247:+_5-3	ARHGAP18	21.389	55.146/25.758	21.389	40.452	0.88869	431.81	69.171	2.2921	0.989	0.011004	0.022009	1	True
UAP1L1_CCDS7028.2_ex1_9:139972580-139972603:+_5-2	UAP1L1	10.504	34.79/12.92	10.504	23.855	1.1114	239.16	33.969	2.2907	0.9886	0.011397	0.022794	1	True
RPL23_CCDS11330.1_ex2_17:37008915-37008938:-_5-4	RPL23	24.275	4.1452/5.4908	24.275	4.818	-2.1191	0.90533	78.506	2.2901	0.011007	0.98899	0.022013	1	False
U2AF1_CCDS13694.1_ex3_21:44515542-44515565:-_5-5	U2AF1	0.87141	0/0	0.87141	0	-0.90413	0	2.8182	2.2879	0.011072	0.98893	0.022145	1	False
KDSR_CCDS11982.1_ex7_18:61026967-61026990:-_5-1	KDSR	0.96478	0/0.080747	0.96478	0.040374	-0.91726	0.00326	3.1201	2.2845	0.01117	0.98883	0.022341	1	False
OLFML2B_CCDS1236.1_ex6_1:161989774-161989797:+_5-3	OLFML2B	13.04	27.758/27.938	13.04	27.848	1.0389	0.01629	42.172	2.2803	0.98845	0.011553	0.023107	1	True
WIPI2_CCDS34593.1_ex4_7:5256721-5256744:-_5-2	WIPI2	13.904	34.568/23.82	13.904	29.194	1.0186	57.755	44.965	2.2803	0.98848	0.011516	0.023032	1	True
PSMB4_CCDS996.1_ex1_1:151372608-151372631:-_5-4	PSMB4	15.872	0.96228/2.5839	15.872	1.7731	-2.6051	1.3148	51.331	2.2793	0.011324	0.98868	0.022649	1	False
TAOK1_CCDS32601.1_ex2_17:27802767-27802790:+_5-2	TAOK1	4.0536	9.9929/14.615	4.0536	12.304	1.3965	10.683	13.11	2.2787	0.98694	0.01306	0.02612	1	True
CCT4_CCDS33206.1_ex13_2:62115514-62115537:-_5-5	CCT4	18.704	2.5167/2.7454	18.704	2.6311	-2.44	0.026146	60.49	2.2771	0.011389	0.98861	0.022778	1	False
LSM7_CCDS45907.1_ex1_19:2324172-2324195:+_5-4	LSM7	14.946	1.3324/1.7764	14.946	1.5544	-2.6422	0.098591	48.337	2.2756	0.011434	0.98857	0.022867	1	False
FGFBP2_CCDS3419.1_ex0_4:15964430-15964453:-_5-3	FGFBP2	24.166	38.047/50.467	24.166	44.257	0.84665	77.128	78.154	2.2726	0.98844	0.011562	0.023123	1	True
UBR4_CCDS189.1_ex105_1:19536559-19536582:+_5-5	UBR4	14.627	1.7025/1.292	14.627	1.4972	-2.6457	0.08427	47.305	2.2701	0.011601	0.9884	0.023203	1	False
PID1_CCDS2471.1_ex0_2:229890718-229890741:-_5-2	PID1	15.405	28.054/34.802	15.405	31.428	0.98308	22.767	49.821	2.27	0.98823	0.011775	0.023549	1	True
QARS_CCDS2788.1_ex22_3:49141817-49141840:+_5-4	QARS	17.981	1.6285/3.2299	17.981	2.4292	-2.4686	1.2823	58.15	2.2693	0.011625	0.98838	0.023249	1	False
TADA2B_CCDS47007.1_ex1_4:7055802-7055825:-_5-3	TADA2B	9.8267	28.498/16.715	9.8267	22.606	1.1246	69.426	31.78	2.267	0.98781	0.012192	0.024384	1	True
OSTM1_CCDS5062.1_ex5_6:108395510-108395533:+_5-3	OSTM1	11.289	26.13/23.82	11.289	24.975	1.0797	2.666	36.51	2.2649	0.98787	0.012133	0.024267	1	True
SAA4_CCDS7832.1_ex1_11:18254036-18254059:+_5-4	SAA4	0.88697	0/0.080747	0.88697	0.040374	-0.85897	0.00326	2.8685	2.2596	0.011922	0.98808	0.023844	1	False
RAD51_CCDS10062.1_ex4_15:41010996-41011019:+_5-5	RAD51	19.646	2.6648/3.4721	19.646	3.0684	-2.3433	0.32591	63.535	2.2571	0.012001	0.988	0.024002	1	False
RAB5C_CCDS11419.1_ex2_17:40280374-40280397:-_5-1	RAB5C	10.169	21.984/24.224	10.169	23.104	1.1098	2.5083	32.887	2.2556	0.98747	0.012526	0.025051	1	True
EDN3_CCDS13477.1_ex1_20:57876674-57876697:-_5-2	EDN3	11.655	30.867/20.106	11.655	25.486	1.0655	57.898	37.693	2.2528	0.98751	0.012495	0.024989	1	True
PRSS22_CCDS10481.1_ex3_16:2906125-2906148:+_5-5	PRSS22	13.507	30.275/26.485	13.507	28.38	1.0181	7.1808	43.682	2.2503	0.98753	0.012469	0.024939	1	True
ZYG11B_CCDS30717.1_ex1_1:53222263-53222286:+_5-1	ZYG11B	32.826	52.037/59.914	32.826	55.976	0.75222	31.026	106.16	2.2468	0.98767	0.012335	0.02467	1	True
BID_CCDS13747.1_ex2_22:18222213-18222236:-_11-7	BID	9.4533	15.248/28.504	9.4533	21.876	1.1299	87.852	30.572	2.2468	0.98711	0.012891	0.025782	1	True
DONSON_CCDS13632.1_ex5_21:34955901-34955924:+_5-1	DONSON	0.75471	0/0	0.75471	0	-0.81123	0	2.4407	2.2464	0.012338	0.98766	0.024676	1	False
AP2B1_CCDS32621.1_ex5_17:33953812-33953835:+_5-5	AP2B1	24.096	42.784/44.976	24.096	43.88	0.83861	2.402	77.928	2.2411	0.98745	0.012548	0.025096	1	True
NHP2L1_CCDS14022.1_ex1_22:42076233-42076256:+_5-4	NHP2L1	12.612	0.44413/1.8572	12.612	1.1507	-2.662	0.99836	40.788	2.241	0.012513	0.98749	0.025026	1	False
CDC20_CCDS484.1_ex2_1:43825485-43825508:-_5-5	CDC20	13.577	1.4064/1.292	13.577	1.3492	-2.6335	0.0065496	43.908	2.241	0.012514	0.98749	0.025028	1	False
CDKN2A_CCDS56565.1_ex1_9:21971165-21971188:+_10-2	CDKN2A	24.081	46.337/41.342	24.081	43.84	0.83821	12.474	77.877	2.2391	0.98738	0.012616	0.025232	1	True
KRT27_CCDS11375.1_ex7_17:38938626-38938649:-_5-5	KRT27	22.649	41.896/41.665	22.649	41.781	0.85519	0.026581	73.247	2.2354	0.98725	0.012747	0.025493	1	True
MED30_CCDS6323.1_ex0_8:118533240-118533263:+_5-2	MED30	18.245	2.1466/3.2299	18.245	2.6882	-2.3835	0.58673	59.006	2.2333	0.012763	0.98724	0.025527	1	False
EIF3C_CCDS10638.1_ex2_16:28725243-28725266:-_5-1	EIF3C	23.513	3.9971/5.733	23.513	4.8651	-2.0633	1.5067	76.04	2.2328	0.01278	0.98722	0.02556	1	False
HCRTR2_CCDS4956.1_ex0_6:55039585-55039608:+_5-3	HCRTR2	14.339	31.459/27.615	14.339	29.537	0.99333	7.3865	46.374	2.2317	0.98695	0.013046	0.026092	1	True
KLF3_CCDS3444.1_ex1_4:38690493-38690516:-_5-4	KLF3	11.383	23.169/26.647	11.383	24.908	1.065	6.0478	36.812	2.2291	0.98669	0.013307	0.026613	1	True
HSP90B1_CCDS9094.1_ex8_12:104335198-104335221:-_5-2	HSP90B1	0.70802	0/0	0.70802	0	-0.77233	0	2.2898	2.2282	0.012933	0.98707	0.025865	1	False
DLC1_CCDS55201.1_ex9_8:12957844-12957867:+_12-5	DLC1	16.627	41.378/24.547	16.627	32.962	0.94617	141.64	53.772	2.2277	0.9869	0.013103	0.026206	1	True
POLR3K_CCDS10395.1_ex2_16:103460-103483:+_5-3	POLR3K	25.357	5.1075/6.5405	25.357	5.824	-1.9495	1.0268	82.004	2.2267	0.012983	0.98702	0.025966	1	False
PIAS2_CCDS32824.1_ex8_18:44426757-44426780:-_5-2	PIAS2	10.69	32.643/14.857	10.69	23.75	1.0821	158.17	34.573	2.2211	0.98636	0.013642	0.027283	1	True
SF3B2_CCDS31612.1_ex1_11:65820132-65820155:+_5-2	SF3B2	15.95	1.7025/2.3417	15.95	2.0221	-2.4877	0.20427	51.583	2.2195	0.013227	0.98677	0.026455	1	False
EEF2_CCDS12117.1_ex10_19:3982396-3982419:-_5-2	EEF2	29.161	7.2541/8.7207	29.161	7.9874	-1.7467	1.0755	94.308	2.2174	0.013296	0.9867	0.026593	1	False
KDM3A_CCDS1990.1_ex7_2:86691256-86691279:-_5-4	KDM3A	8.1384	29.312/9.6896	8.1384	19.501	1.1657	192.53	26.32	2.2148	0.98581	0.014185	0.02837	1	True
FNTA_CCDS6140.1_ex2_8:42919298-42919321:+_5-4	FNTA	20.05	1.9986/4.9256	20.05	3.4621	-2.2381	4.2836	64.843	2.2145	0.013397	0.9866	0.026793	1	False
PNPLA8_CCDS34733.1_ex7_7:108154707-108154730:-_5-1	PNPLA8	0.66912	0.074021/0	0.66912	0.037011	-0.68666	0.0027396	2.164	2.2122	0.013476	0.98652	0.026952	1	False
PTPRB_CCDS44943.1_ex23_12:70970218-70970241:+_5-3	PTPRB	18.206	34.346/36.013	18.206	35.18	0.91359	1.39	58.88	2.212	0.9864	0.013604	0.027208	1	True
CDC23_CCDS4200.2_ex15_5:137548851-137548874:+_5-5	CDC23	21.746	2.5907/5.8138	21.746	4.2023	-2.1284	5.194	70.329	2.2107	0.013527	0.98647	0.027054	1	False
BCL2L2-PABPN1_CCDS55906.1_ex1_14:23791397-23791420:+_1-1	BCL2L2-PABPN1	15.281	1.5544/2.1802	15.281	1.8673	-2.5054	0.19576	49.419	2.2107	0.013528	0.98647	0.027056	1	False
PDCD2_CCDS47521.1_ex2_6:170893371-170893394:+_7-3	PDCD2	24.143	4.6633/6.056	24.143	5.3597	-1.9831	0.96979	78.079	2.2069	0.013662	0.98634	0.027324	1	False
CFLAR_CCDS2337.1_ex0_2:201994851-201994874:-_8-2	CFLAR	1.735	0/0.16149	1.735	0.080747	-1.3395	0.01304	5.6112	2.2056	0.013708	0.98629	0.027415	1	False
RPS20_CCDS55231.1_ex2_8:56986252-56986275:-_5-2	RPS20	15.117	1.1843/2.5032	15.117	1.8437	-2.5028	0.86964	48.89	2.205	0.013727	0.98627	0.027454	1	False
CALD1_CCDS47716.1_ex1_7:134613609-134613632:+_5-2	CALD1	11.017	23.243/25.112	11.017	24.177	1.067	1.7478	35.63	2.2048	0.9858	0.014196	0.028393	1	True
ATG3_CCDS2966.1_ex3_3:112256595-112256618:+_5-1	ATG3	17.794	40.194/28.827	17.794	34.51	0.91796	64.603	57.546	2.2036	0.98609	0.013909	0.027818	1	True
OSTM1_CCDS5062.1_ex5_6:108395731-108395754:-_5-5	OSTM1	14.76	30.719/29.23	14.76	29.975	0.97486	1.1077	47.733	2.2022	0.98595	0.014054	0.028107	1	True
SLC30A2_CCDS272.1_ex3_1:26369106-26369129:+_5-1	SLC30A2	21.785	41.378/39.162	21.785	40.27	0.85699	2.4544	70.454	2.2022	0.98611	0.013891	0.027781	1	True
OMD_CCDS6696.1_ex1_9:95179289-95179312:-_5-1	OMD	8.1851	20.134/18.895	8.1851	19.514	1.1593	0.76754	26.471	2.202	0.98535	0.01465	0.029301	1	True
UBA1_CCDS14275.1_ex7_X:47061589-47061612:+_5-5	UBA1	20.377	2.7388/4.6026	20.377	3.6707	-2.1944	1.7369	65.9	2.2016	0.013846	0.98615	0.027692	1	False
ATG10_CCDS4057.1_ex1_5:81354376-81354399:+_5-1	ATG10	6.9713	12.88/21.963	6.9713	17.421	1.2085	41.255	22.545	2.2009	0.98507	0.014934	0.029867	1	True
RPA1_CCDS11014.1_ex3_17:1747887-1747910:+_5-2	RPA1	20.556	3.553/3.9566	20.556	3.7548	-2.1806	0.08144	66.479	2.2	0.013902	0.9861	0.027804	1	False
TCIRG1_CCDS53670.1_ex3_11:67812533-67812556:-_5-3	TCIRG1	12.231	31.681/20.429	12.231	26.055	1.032	63.305	39.555	2.198	0.98566	0.014344	0.028689	1	True
CCM2_CCDS34630.1_ex7_7:45113152-45113175:+_5-5	CCM2	12.472	26.944/25.92	12.472	26.432	1.0259	0.52423	40.335	2.198	0.98567	0.014329	0.028657	1	True
ADIG_CCDS54461.1_ex1_20:37214657-37214680:+_5-3	ADIG	11.655	26.944/23.336	11.655	25.14	1.0465	6.5083	37.693	2.1964	0.98555	0.014448	0.028897	1	True
TADA2B_CCDS47007.1_ex1_4:7056033-7056056:+_5-5	TADA2B	6.0921	16.655/15.019	6.0921	15.837	1.2473	1.338	19.702	2.1954	0.98463	0.015373	0.030746	1	True
COPA_CCDS1202.1_ex28_1:160303424-160303447:+_5-5	COPA	15.631	1.6285/2.4224	15.631	2.0254	-2.4587	0.31517	50.551	2.1952	0.014075	0.98593	0.028149	1	False
PPIL2_CCDS13793.1_ex4_22:22026625-22026648:+_5-2	PPIL2	1.6028	0.074021/0.080747	1.6028	0.077384	-1.2725	2.2618e-05	5.1834	2.1944	0.014104	0.9859	0.028209	1	False
ATG4B_CCDS46564.1_ex5_2:242594672-242594695:+_5-3	ATG4B	16.012	34.124/29.473	16.012	31.798	0.94705	10.817	51.784	2.1937	0.98568	0.014316	0.028631	1	True
AKIRIN2_CCDS5013.1_ex2_6:88387621-88387644:+_5-1	AKIRIN2	1.595	0.074021/0.080747	1.595	0.077384	-1.2682	2.2618e-05	5.1583	2.1927	0.014166	0.98583	0.028332	1	False
SYPL1_CCDS47685.1_ex3_7:105739636-105739659:+_5-4	SYPL1	7.5471	22.058/14.696	7.5471	18.377	1.1809	27.102	24.407	2.1922	0.98486	0.015143	0.030286	1	True
JADE2_CCDS4176.1_ex5_5:133897992-133898015:+_5-5	JADE2	6.4811	25.759/7.2672	6.4811	16.513	1.2271	170.98	20.96	2.1913	0.98457	0.015426	0.030852	1	True
CHMP2A_CCDS12986.1_ex3_19:59063720-59063743:-_5-2	CHMP2A	12.029	0.96228/1.3727	12.029	1.1675	-2.5876	0.084223	38.901	2.1889	0.014301	0.9857	0.028601	1	False
LMO4_CCDS713.1_ex0_1:87797847-87797870:+_5-2	LMO4	12.083	33.828/17.684	12.083	25.756	1.0321	130.32	39.077	2.1872	0.98524	0.014757	0.029513	1	True
HIST1H2BF_CCDS4592.1_ex0_6:26199935-26199958:-_3-1	HIST1H2BF	32.997	8.4384/12.758	32.997	10.598	-1.5515	9.3295	106.71	2.1868	0.014378	0.98562	0.028756	1	False
GTF2A2_CCDS10173.1_ex2_15:59942885-59942908:-_5-2	GTF2A2	37.969	12.362/15.342	37.969	13.852	-1.3917	4.4413	122.79	2.1845	0.014462	0.98554	0.028923	1	False
SPPL3_CCDS9208.1_ex3_12:121206199-121206222:+_5-1	SPPL3	5.5553	12.806/16.795	5.5553	14.801	1.2692	7.9589	17.966	2.1812	0.98388	0.016115	0.03223	1	True
NFYC_CCDS44120.1_ex4_1:41223820-41223843:-_5-4	NFYC	15.289	32.421/28.827	15.289	30.624	0.95716	6.4607	49.444	2.1809	0.98519	0.014815	0.02963	1	True
STX16_CCDS13468.1_ex3_20:57243161-57243184:+_5-2	STX16	8.1695	25.907/12.839	8.1695	19.373	1.1518	85.395	26.42	2.1797	0.98449	0.01551	0.03102	1	True
CUX1_CCDS47672.1_ex10_7:101821783-101821806:+_5-5	CUX1	26.749	51.223/42.796	26.749	47.009	0.79087	35.505	86.508	2.1783	0.98528	0.014722	0.029445	1	True
QRICH1_CCDS2787.1_ex7_3:49095289-49095312:-_5-4	QRICH1	13.631	30.497/25.678	13.631	28.087	0.99132	11.612	44.084	2.1772	0.98497	0.015034	0.030068	1	True
TUBA1C_CCDS8782.1_ex2_12:49663731-49663754:-_5-3	TUBA1C	32.577	11.251/9.6089	32.577	10.43	-1.5546	1.3486	105.35	2.1771	0.014736	0.98526	0.029472	1	False
TNFRSF10B_CCDS6035.1_ex8_8:22926274-22926297:+_5-5	TNFRSF10B	14.705	28.498/30.926	14.705	29.712	0.96758	2.9474	47.557	2.1762	0.98498	0.01502	0.030039	1	True
FARSB_CCDS2454.1_ex10_2:223497956-223497979:+_5-1	FARSB	0.58354	0/0	0.58354	0	-0.66315	0	1.8872	2.1737	0.014862	0.98514	0.029725	1	False
PMS1_CCDS2302.1_ex2_2:190670372-190670395:-_5-4	PMS1	0.58354	0/0	0.58354	0	-0.66315	0	1.8872	2.1737	0.014862	0.98514	0.029725	1	False
RNPC3_CCDS781.1_ex5_1:104078794-104078817:+_5-3	RNPC3	23.645	6.2178/4.5218	23.645	5.3698	-1.952	1.4381	76.468	2.1717	0.01494	0.98506	0.02988	1	False
TXNL4A_CCDS32852.1_ex2_18:77748289-77748312:-_5-5	TXNL4A	21.42	3.479/5.1678	21.42	4.3234	-2.0743	1.426	69.272	2.1694	0.015026	0.98497	0.030051	1	False
HGS_CCDS11784.1_ex7_17:79658484-79658507:-_5-2	HGS	25.536	5.3295/7.4287	25.536	6.3791	-1.8464	2.2033	82.583	2.1681	0.015076	0.98492	0.030152	1	False
HEATR1_CCDS31066.1_ex43_1:236767252-236767275:-_5-5	HEATR1	22.665	4.4413/5.41	22.665	4.9257	-1.9977	0.46926	73.298	2.1664	0.015139	0.98486	0.030279	1	False
RGPD6_CCDS42729.1_ex10_2:111307151-111307174:-_1-1	RGPD6	24.345	3.7011/7.8325	24.345	5.7668	-1.9052	8.5342	78.733	2.1662	0.015149	0.98485	0.030297	1	False
EXOSC6_CCDS10887.1_ex0_16:70285484-70285507:-_5-1	EXOSC6	27.932	6.2178/9.2859	27.932	7.7518	-1.725	4.7067	90.333	2.1637	0.015245	0.98476	0.030489	1	False
SUPT6H_CCDS32596.1_ex12_17:27009793-27009816:-_5-4	SUPT6H	21.155	4.3673/4.1181	21.155	4.2427	-2.0793	0.031039	68.416	2.1634	0.015254	0.98475	0.030508	1	False
PUF60_CCDS47933.1_ex4_8:144900222-144900245:-_5-3	PUF60	12.278	0.96228/1.6149	12.278	1.2886	-2.5364	0.21299	39.706	2.1623	0.015297	0.9847	0.030594	1	False
NIP7_CCDS10877.1_ex1_16:69373959-69373982:+_5-2	NIP7	19.35	3.405/3.5529	19.35	3.4789	-2.1838	0.010936	62.579	2.1622	0.015302	0.9847	0.030604	1	False
TEX14_CCDS32692.1_ex27_17:56699039-56699062:+_5-4	TEX14	22.571	54.702/27.373	22.571	41.037	0.83465	373.42	72.996	2.1614	0.9846	0.015396	0.030793	1	True
SORBS1_CCDS31252.1_ex17_10:97181760-97181783:-_5-4	SORBS1	27.403	51.075/44.411	27.403	47.743	0.77915	22.203	88.622	2.1606	0.98461	0.01539	0.03078	1	True
TNFRSF10B_CCDS6035.1_ex6_8:22888363-22888386:-_5-4	TNFRSF10B	5.2518	12.065/16.23	5.2518	14.148	1.2768	8.6723	16.985	2.1586	0.98282	0.017182	0.034363	1	True
PSMB6_CCDS11056.1_ex3_17:4701018-4701041:-_5-3	PSMB6	0.55241	0.074021/0	0.55241	0.037011	-0.58208	0.0027396	1.7865	2.1584	0.015446	0.98455	0.030893	1	False
RAN_CCDS9271.1_ex2_12:131357571-131357594:-_5-1	RAN	4.3104	0.074021/0.40374	4.3104	0.23888	-2.0998	0.054356	13.94	2.1565	0.015522	0.98448	0.031044	1	False
KDM8_CCDS10627.1_ex0_16:27221535-27221558:+_5-1	KDM8	13.95	41.526/15.342	13.95	28.434	0.9773	342.8	45.116	2.1563	0.98417	0.015829	0.031659	1	True
PCNA_CCDS13087.1_ex5_20:5100238-5100261:-_5-5	PCNA	16.759	2.5167/2.5839	16.759	2.5503	-2.3225	0.0022567	54.2	2.1553	0.01557	0.98443	0.03114	1	False
SMAP2_CCDS451.1_ex3_1:40875499-40875522:-_5-1	SMAP2	0.54463	0.074021/0	0.54463	0.037011	-0.57483	0.0027396	1.7614	2.1545	0.0156	0.9844	0.031201	1	False
INTS9_CCDS34873.1_ex12_8:28695156-28695179:-_5-4	INTS9	19.77	2.9609/4.4411	19.77	3.701	-2.1435	1.0955	63.937	2.1537	0.015631	0.98437	0.031262	1	False
TXNDC17_CCDS11077.1_ex1_17:6545092-6545115:+_5-4	TXNDC17	11.274	25.463/23.094	11.274	24.278	1.0423	2.8077	36.46	2.1537	0.98387	0.016131	0.032261	1	True
FAM86A_CCDS10529.1_ex3_16:5140481-5140504:+_5-2	FAM86A	24.368	4.8854/6.8635	24.368	5.8744	-1.8837	1.9564	78.808	2.1536	0.015635	0.98436	0.031271	1	False
GPR50_CCDS44012.1_ex1_X:150348557-150348580:-_5-3	GPR50	13.849	29.386/27.131	13.849	28.259	0.97848	2.5435	44.789	2.1531	0.98404	0.015963	0.031926	1	True
PSMD11_CCDS11272.1_ex1_17:30774030-30774053:+_5-1	PSMD11	14.744	1.7025/2.1802	14.744	1.9413	-2.4203	0.11409	47.683	2.1507	0.015751	0.98425	0.031502	1	False
SF3B5_CCDS5204.1_ex0_6:144416451-144416474:+_5-1	SF3B5	14.16	1.6285/1.9379	14.16	1.7832	-2.4455	0.047883	45.795	2.1497	0.01579	0.98421	0.031581	1	False
ABCF1_CCDS34380.1_ex10_6:30551444-30551467:+_5-4	ABCF1	18.004	2.7388/3.3106	18.004	3.0247	-2.2393	0.1635	58.226	2.1491	0.015813	0.98419	0.031626	1	False
WNK1_CCDS53731.1_ex0_12:863051-863074:-_5-4	WNK1	19.716	34.42/39.324	19.716	36.872	0.8704	12.024	63.761	2.1485	0.98406	0.015944	0.031888	1	True
IKBKAP_CCDS6773.1_ex26_9:111674587-111674610:-_5-2	IKBKAP	27.465	6.2918/8.9629	27.465	7.6274	-1.7222	3.5674	88.823	2.147	0.015896	0.9841	0.031792	1	False
HNRNPK_CCDS6667.1_ex11_9:86590362-86590385:+_5-4	HNRNPK	21.886	4.1452/5.2486	21.886	4.6969	-2.0063	0.60871	70.782	2.1457	0.01595	0.98405	0.0319	1	False
USP39_CCDS33234.1_ex4_2:85852725-85852748:-_5-4	USP39	14.658	1.6285/2.2609	14.658	1.9447	-2.4107	0.2	47.406	2.1433	0.016046	0.98395	0.032093	1	False
ZNF512_CCDS1758.1_ex5_2:27823577-27823600:+_5-1	ZNF512	0.52129	0/0	0.52129	0	-0.6053	0	1.6859	2.1423	0.016083	0.98392	0.032166	1	False
OMG_CCDS11265.1_ex0_17:29622691-29622714:+_5-1	OMG	6.9557	11.621/22.609	6.9557	17.115	1.1871	60.366	22.495	2.142	0.98267	0.01733	0.034659	1	True
SLC25A11_CCDS11059.1_ex5_17:4842202-4842225:+_5-4	SLC25A11	16.549	32.051/32.299	16.549	32.175	0.9187	0.030654	53.52	2.1359	0.98346	0.016538	0.033077	1	True
TUBG2_CCDS32658.1_ex2_17:40812170-40812193:+_5-2	TUBG2	14.067	1.9986/1.6149	14.067	1.8068	-2.4244	0.073587	45.493	2.1358	0.016348	0.98365	0.032696	1	False
USPL1_CCDS9336.1_ex2_13:31205504-31205527:+_5-4	USPL1	23.388	3.9231/7.1057	23.388	5.5144	-1.9045	5.0645	75.638	2.1343	0.01641	0.98359	0.03282	1	False
COX20_CCDS31080.1_ex1_1:245005299-245005322:+_5-2	COX20	0.50573	0.074021/0	0.50573	0.037011	-0.53803	0.0027396	1.6355	2.1339	0.016424	0.98358	0.032847	1	False
GUK1_CCDS1568.1_ex2_1:228334540-228334563:+_5-2	GUK1	0.50573	0/0	0.50573	0	-0.59046	0	1.6355	2.1339	0.016424	0.98358	0.032847	1	False
NFS1_CCDS13262.1_ex6_20:34268776-34268799:+_5-1	NFS1	29.099	8.9566/8.4784	29.099	8.7175	-1.6311	0.11431	94.107	2.1323	0.016492	0.98351	0.032983	1	False
GPR160_CCDS3211.1_ex0_3:169802209-169802232:-_5-3	GPR160	7.0724	25.167/9.3667	7.0724	17.267	1.1782	124.83	22.873	2.1316	0.98225	0.017755	0.03551	1	True
HSPA9_CCDS4208.1_ex12_5:137904699-137904722:-_5-3	HSPA9	42.139	18.061/16.553	42.139	17.307	-1.2366	1.1371	136.28	2.1308	0.016554	0.98345	0.033107	1	False
LAMTOR3_CCDS3652.1_ex2_4:100806697-100806720:-_5-2	LAMTOR3	0.49795	0.074021/0	0.49795	0.037011	-0.53056	0.0027396	1.6104	2.1297	0.0166	0.9834	0.0332	1	False
TAF2_CCDS34937.1_ex23_8:120831656-120831679:-_5-5	TAF2	0.49795	0.074021/0	0.49795	0.037011	-0.53056	0.0027396	1.6104	2.1297	0.0166	0.9834	0.0332	1	False
PPCS_CCDS41311.1_ex2_1:42925306-42925329:-_8-5	PPCS	4.785	9.7708/16.553	4.785	13.162	1.2916	23	15.475	2.1295	0.9813	0.0187	0.0374	1	True
FADD_CCDS8196.1_ex1_11:70052350-70052373:-_5-5	FADD	23.217	36.418/46.914	23.217	41.666	0.81708	55.078	75.084	2.1291	0.98332	0.016683	0.033365	1	True
C9_CCDS3929.1_ex8_5:39341656-39341679:-_5-3	C9	6.4656	8.0683/24.305	6.4656	16.187	1.203	131.81	20.91	2.1259	0.98181	0.018188	0.036377	1	True
RRS1_CCDS6189.1_ex0_8:67341652-67341675:-_5-4	RRS1	24.757	6.2918/6.2983	24.757	6.295	-1.82	2.0869e-05	80.066	2.1258	0.016759	0.98324	0.033518	1	False
EIF3M_CCDS7880.1_ex5_11:32615489-32615512:-_5-5	EIF3M	0.49017	0/0	0.49017	0	-0.57548	0	1.5852	2.1253	0.01678	0.98322	0.033561	1	False
KCTD6_CCDS2891.1_ex1_3:58486807-58486830:+_5-1	KCTD6	0.49017	0/0	0.49017	0	-0.57548	0	1.5852	2.1253	0.01678	0.98322	0.033561	1	False
TINF2_CCDS41936.1_ex7_14:24711193-24711216:-_5-2	TINF2	15.281	1.1843/3.2299	15.281	2.2071	-2.3438	2.0921	49.419	2.1237	0.016848	0.98315	0.033695	1	False
BIRC5_CCDS11755.1_ex1_17:76210788-76210811:-_5-3	BIRC5	19.646	3.627/4.0374	19.646	3.8322	-2.0951	0.084177	63.535	2.1226	0.016892	0.98311	0.033784	1	False
NIFK_CCDS2135.1_ex5_2:122493211-122493234:+_5-2	NIFK	11.717	1.2584/1.292	11.717	1.2752	-2.4828	0.00056417	37.894	2.1223	0.016905	0.9831	0.033809	1	False
RPL18A_CCDS12367.1_ex2_19:17972919-17972942:-_5-3	RPL18A	25.691	6.884/6.7827	25.691	6.8334	-1.7687	0.0051235	83.086	2.1222	0.016909	0.98309	0.033818	1	False
NDFIP2_CCDS31998.1_ex2_13:80107492-80107515:-_5-4	NDFIP2	11.881	26.574/23.497	11.881	25.036	1.0153	4.7317	38.423	2.1222	0.98261	0.017391	0.034782	1	True
MRPS26_CCDS13043.1_ex0_20:3026919-3026942:-_5-2	MRPS26	42.816	16.951/18.814	42.816	17.882	-1.2144	1.7357	138.47	2.1221	0.016915	0.98308	0.033831	1	False
NDC80_CCDS11827.1_ex4_18:2579006-2579029:+_5-4	NDC80	16.946	2.8868/2.6647	16.946	2.7757	-2.2488	0.024681	54.803	2.1212	0.016952	0.98305	0.033904	1	False
RANGAP1_CCDS14012.1_ex8_22:41652730-41652753:-_5-1	RANGAP1	22.633	4.6633/5.8138	22.633	5.2386	-1.9215	0.66176	73.197	2.1199	0.017008	0.98299	0.034017	1	False
OIP5_CCDS10074.1_ex4_15:41624452-41624475:-_5-2	OIP5	23.505	5.5516/5.8138	23.505	5.6827	-1.8746	0.034372	76.015	2.1196	0.01702	0.98298	0.034041	1	False
RPL27A_CCDS7790.1_ex2_11:8705551-8705574:+_5-1	RPL27A	16.72	1.6285/3.7951	16.72	2.7118	-2.2552	2.3472	54.074	2.1178	0.017097	0.9829	0.034193	1	False
PSMB3_CCDS11328.1_ex1_17:36909536-36909559:+_5-2	PSMB3	17.794	2.5167/3.7144	17.794	3.1155	-2.1911	0.71717	57.546	2.1162	0.017164	0.98284	0.034328	1	False
HNRNPC_CCDS41915.1_ex6_14:21702122-21702145:-_6-5	HNRNPC	8.5896	0.88826/0.56523	8.5896	0.72674	-2.4734	0.052173	27.779	2.1159	0.017177	0.98282	0.034354	1	False
PPCDC_CCDS10275.1_ex2_15:75336751-75336774:+_5-2	PPCDC	18.658	28.276/41.908	18.658	35.092	0.87659	92.91	60.339	2.1157	0.98267	0.017327	0.034654	1	True
RPL8_CCDS6433.1_ex2_8:146016816-146016839:+_5-1	RPL8	13.841	1.7765/1.8572	13.841	1.8168	-2.3975	0.0032539	44.764	2.1154	0.017197	0.9828	0.034395	1	False
NMS_CCDS33259.1_ex2_2:101089954-101089977:+_5-2	NMS	14.721	40.045/18.572	14.721	29.309	0.94707	230.56	47.607	2.1143	0.98247	0.017534	0.035069	1	True
GSPT1_CCDS45412.1_ex11_16:11990413-11990436:-_5-4	GSPT1	11.803	1.2584/1.3727	11.803	1.3155	-2.4671	0.0065366	38.171	2.1143	0.017247	0.98275	0.034493	1	False
ANAPC11_CCDS11789.1_ex1_17:79857817-79857840:-_9-8	ANAPC11	16.059	1.8505/3.1491	16.059	2.4998	-2.2852	0.84318	51.935	2.1142	0.017248	0.98275	0.034496	1	False
SOWAHC_CCDS33270.1_ex0_2:110372334-110372357:-_5-3	SOWAHC	26.508	6.5879/8.1554	26.508	7.3717	-1.7163	1.2286	85.728	2.1127	0.017314	0.98269	0.034629	1	False
DARS_CCDS2180.1_ex5_2:136673855-136673878:+_5-1	DARS	0.46683	0/0	0.46683	0	-0.5527	0	1.5097	2.1119	0.017349	0.98265	0.034699	1	False
DDX18_CCDS2120.1_ex3_2:118578846-118578869:+_5-3	DDX18	12.293	1.2584/1.6149	12.293	1.4367	-2.4477	0.063574	39.756	2.1109	0.017389	0.98261	0.034778	1	False
PSMG4_CCDS47360.1_ex0_6:3259390-3259413:+_6-3	PSMG4	25.613	6.0697/7.7517	25.613	6.9107	-1.7503	1.4145	82.834	2.1074	0.017541	0.98246	0.035082	1	False
ADH4_CCDS34032.1_ex5_4:100060262-100060285:+_5-3	ADH4	0.45905	0.074021/0	0.45905	0.037011	-0.4926	0.0027396	1.4846	2.1072	0.017549	0.98245	0.035098	1	False
PPP1R10_CCDS4681.1_ex12_6:30574345-30574368:+_5-5	PPP1R10	0.52129	0/0.080747	0.52129	0.040374	-0.54819	0.00326	1.6859	2.1071	0.017553	0.98245	0.035106	1	False
SRSF7_CCDS33183.1_ex5_2:38976821-38976844:-_5-4	SRSF7	23.559	4.3673/7.2672	23.559	5.8172	-1.849	4.2049	76.191	2.1053	0.017631	0.98237	0.035262	1	False
FSHB_CCDS7868.1_ex0_11:30253585-30253608:+_5-2	FSHB	24.026	41.23/43.926	24.026	42.578	0.80017	3.6357	77.701	2.1046	0.98228	0.017718	0.035437	1	True
CASP8_CCDS2342.1_ex0_2:202131496-202131519:+_5-4	CASP8	18.082	31.755/36.578	18.082	34.167	0.88201	11.632	58.477	2.1034	0.98212	0.017876	0.035752	1	True
OBP2A_CCDS6992.1_ex1_9:138438717-138438740:-_5-2	OBP2A	16.339	13.916/49.336	16.339	31.626	0.91201	627.3	52.841	2.103	0.98205	0.017953	0.035905	1	True
AARS_CCDS32474.1_ex13_16:70302238-70302261:+_5-2	AARS	20.12	3.405/4.9256	20.12	4.1653	-2.0317	1.1561	65.07	2.1021	0.017771	0.98223	0.035541	1	False
POLR2E_CCDS12056.1_ex5_19:1094022-1094045:-_5-5	POLR2E	12.69	1.1843/1.9379	12.69	1.5611	-2.4183	0.28395	41.04	2.1015	0.017798	0.9822	0.035596	1	False
GTF2H2C_CCDS43325.1_ex7_5:68874545-68874568:-_5-5	GTF2H2C	32.515	9.7708/12.516	32.515	11.143	-1.4646	3.7675	105.15	2.1008	0.017829	0.98217	0.035658	1	False
EXOSC6_CCDS10887.1_ex0_16:70285669-70285692:+_5-4	EXOSC6	17.957	2.8868/3.6336	17.957	3.2602	-2.1538	0.27885	58.075	2.1008	0.017829	0.98217	0.035658	1	False
HCFC1_CCDS44020.1_ex25_X:153236130-153236153:-_5-5	HCFC1	14.301	1.9986/2.0187	14.301	2.0086	-2.3464	0.00020204	46.248	2.0987	0.017922	0.98208	0.035844	1	False
SPC25_CCDS2229.1_ex3_2:169733762-169733785:+_5-2	SPC25	0.50573	0/0.080747	0.50573	0.040374	-0.53336	0.00326	1.6355	2.0986	0.017925	0.98208	0.035849	1	False
RBMX_CCDS14661.1_ex6_X:135961195-135961218:+_6-5	RBMX	16.596	1.4804/4.0374	16.596	2.7589	-2.2268	3.2689	53.671	2.0985	0.017928	0.98207	0.035857	1	False
RPLP0_CCDS9193.1_ex4_12:120636986-120637009:-_5-4	RPLP0	22.68	4.9594/5.8945	22.68	5.427	-1.8815	0.43721	73.348	2.0968	0.018004	0.982	0.036008	1	False
U2AF2_CCDS12933.1_ex6_19:56174973-56174996:-_5-5	U2AF2	12.97	1.0363/2.2609	12.97	1.6486	-2.399	0.74985	41.946	2.0964	0.018024	0.98198	0.036049	1	False
VARS_CCDS34412.1_ex28_6:31762678-31762701:-_5-5	VARS	11.733	1.4064/1.292	11.733	1.3492	-2.4383	0.0065496	37.945	2.0962	0.018031	0.98197	0.036062	1	False
POLR3B_CCDS53824.1_ex2_12:106763439-106763462:+_5-2	POLR3B	26.111	6.7359/7.8325	26.111	7.2842	-1.7105	0.60118	84.445	2.0961	0.018037	0.98196	0.036073	1	False
BMPR2_CCDS33361.1_ex9_2:203407037-203407060:+_5-5	BMPR2	5.742	11.621/17.926	5.742	14.774	1.2263	19.873	18.57	2.0959	0.98014	0.019862	0.039724	1	True
CDC23_CCDS4200.2_ex14_5:137548733-137548756:+_5-4	CDC23	23.108	5.2555/6.056	23.108	5.6558	-1.8568	0.32041	74.732	2.0955	0.018063	0.98194	0.036125	1	False
PGAM4_CCDS35338.1_ex0_X:77224931-77224954:-_5-3	PGAM4	19.428	4.5153/3.3106	19.428	3.913	-2.0559	0.72561	62.83	2.0933	0.01816	0.98184	0.036321	1	False
PSD_CCDS31272.1_ex15_10:104176341-104176364:-_5-5	PSD	10.651	28.35/17.522	10.651	22.936	1.0387	58.623	34.447	2.0931	0.98117	0.018826	0.037651	1	True
NACA_CCDS31837.1_ex3_12:57107410-57107433:-_10-3	NACA	0.43571	0.074021/0	0.43571	0.037011	-0.46933	0.0027396	1.4091	2.0929	0.018179	0.98182	0.036359	1	False
PDE7A_CCDS34901.1_ex8_8:66657678-66657701:-_5-3	PDE7A	3.3067	10.289/10.013	3.3067	10.151	1.3725	0.038178	10.694	2.0929	0.97846	0.021539	0.043078	1	True
ALG2_CCDS6739.1_ex1_9:101983827-101983850:-_5-1	ALG2	18.945	3.627/3.7951	18.945	3.7111	-2.0819	0.014123	61.27	2.0924	0.018201	0.9818	0.036401	1	False
EFTUD2_CCDS11489.1_ex13_17:42941068-42941091:-_5-2	EFTUD2	22.587	5.0334/5.8138	22.587	5.4236	-1.8765	0.30447	73.046	2.0907	0.018277	0.98172	0.036554	1	False
ANP32E_CCDS44215.1_ex4_1:150202942-150202965:-_10-5	ANP32E	3.1511	6.81/12.839	3.1511	9.8244	1.3827	18.173	10.191	2.0904	0.97818	0.02182	0.04364	1	True
METTL5_CCDS33320.1_ex4_2:170677745-170677768:-_5-2	METTL5	0.49017	0/0.080747	0.49017	0.040374	-0.51837	0.00326	1.5852	2.0899	0.018314	0.98169	0.036628	1	False
SNX9_CCDS5253.1_ex7_6:158330816-158330839:-_5-4	SNX9	0.49017	0/0.080747	0.49017	0.040374	-0.51837	0.00326	1.5852	2.0899	0.018314	0.98169	0.036628	1	False
LGMN_CCDS9904.1_ex11_14:93185170-93185193:+_5-5	LGMN	20.066	33.828/39.97	20.066	36.899	0.84725	18.862	64.894	2.0896	0.98155	0.018445	0.036891	1	True
CD200R1_CCDS2969.1_ex4_3:112648282-112648305:+_7-3	CD200R1	2.941	13.842/4.9256	2.941	9.3838	1.3977	39.751	9.5113	2.0891	0.97789	0.022114	0.044227	1	True
PRKAG2_CCDS43683.1_ex7_7:151269753-151269776:-_5-4	PRKAG2	0.42793	0/0	0.42793	0	-0.51392	0	1.3839	2.088	0.018401	0.9816	0.036802	1	False
SNRNP25_CCDS10396.1_ex3_16:106540-106563:-_5-5	SNRNP25	18.844	3.8491/3.5529	18.844	3.701	-2.0777	0.043878	60.943	2.0867	0.018456	0.98154	0.036911	1	False
RPS11_CCDS12769.1_ex3_19:50001203-50001226:-_5-4	RPS11	13.717	1.1843/2.5839	13.717	1.8841	-2.3513	0.97939	44.361	2.0867	0.018457	0.98154	0.036915	1	False
U2AF1_CCDS13694.1_ex2_21:44514799-44514822:+_5-3	U2AF1	16.129	1.9986/3.3106	16.129	2.6546	-2.2286	0.86074	52.161	2.0855	0.018514	0.98149	0.037027	1	False
NUP43_CCDS5218.1_ex6_6:150067104-150067127:+_5-5	NUP43	0.48239	0/0.080747	0.48239	0.040374	-0.51082	0.00326	1.5601	2.0854	0.018516	0.98148	0.037032	1	False
RRP9_CCDS2837.1_ex9_3:51971292-51971315:-_5-4	RRP9	17.561	2.7388/3.6336	17.561	3.1862	-2.1485	0.40036	56.791	2.0853	0.018519	0.98148	0.037038	1	False
HKDC1_CCDS7288.1_ex7_10:71005954-71005977:+_5-5	HKDC1	31.192	41.97/62.256	31.192	52.113	0.72237	205.76	100.88	2.083	0.98136	0.018643	0.037286	1	True
WDR41_CCDS4038.1_ex8_5:76754879-76754902:+_5-4	WDR41	0.42015	0.074021/0	0.42015	0.037011	-0.45361	0.0027396	1.3588	2.0829	0.018629	0.98137	0.037258	1	False
RPL15_CCDS2640.1_ex1_3:23959941-23959964:+_5-3	RPL15	26.096	6.958/7.8325	26.096	7.3952	-1.6904	0.38234	84.394	2.0817	0.018685	0.98131	0.03737	1	False
RPL38_CCDS11696.1_ex2_17:72205374-72205397:+_2-1	RPL38	8.4807	0.88826/0.64598	8.4807	0.76712	-2.4236	0.02935	27.427	2.0816	0.018691	0.98131	0.037382	1	False
KIAA0907_CCDS30885.1_ex10_1:155899124-155899147:-_5-4	KIAA0907	13.911	30.867/24.87	13.911	27.868	0.95307	17.981	44.99	2.0808	0.98091	0.019089	0.038178	1	True
IST1_CCDS10905.1_ex1_16:71950422-71950445:+_8-1	IST1	15.312	2.2206/2.5839	15.312	2.4023	-2.2614	0.065981	49.519	2.0795	0.018784	0.98122	0.037567	1	False
PRELID1_CCDS4415.1_ex1_5:176731719-176731742:-_5-3	PRELID1	23.544	5.4776/6.5405	23.544	6.009	-1.8081	0.56492	76.141	2.0787	0.018821	0.98118	0.037643	1	False
ALYREF_CCDS32768.2_ex5_17:79849197-79849220:+_5-3	ALYREF	23.902	5.6256/6.7827	23.902	6.2042	-1.7893	0.66948	77.299	2.0782	0.018846	0.98115	0.037691	1	False
PSMB2_CCDS394.1_ex3_1:36096908-36096931:+_5-4	PSMB2	19.599	3.479/4.6833	19.599	4.0812	-2.0193	0.7252	63.384	2.0779	0.018857	0.98114	0.037714	1	False
SNRNP200_CCDS2020.1_ex27_2:96957159-96957182:+_5-1	SNRNP200	15.281	2.2947/2.5032	15.281	2.3989	-2.26	0.021736	49.419	2.0779	0.018858	0.98114	0.037716	1	False
CCNYL1_CCDS2377.1_ex4_2:208602148-208602171:+_5-3	CCNYL1	0.41236	0.074021/0	0.41236	0.037011	-0.44568	0.0027396	1.3336	2.0778	0.018863	0.98114	0.037727	1	False
CCDC155_CCDS46140.1_ex8_19:49910143-49910166:+_5-5	CCDC155	12.674	21.022/30.926	12.674	25.974	0.9801	49.045	40.989	2.0773	0.98065	0.019347	0.038695	1	True
UBXN4_CCDS42761.1_ex5_2:136519459-136519482:+_5-5	UBXN4	13.919	29.46/26.243	13.919	27.852	0.95148	5.1767	45.015	2.0766	0.98071	0.019288	0.038576	1	True
TOP2A_CCDS45672.1_ex21_17:38563071-38563094:+_5-1	TOP2A	0.46683	0/0.080747	0.46683	0.040374	-0.4956	0.00326	1.5097	2.0763	0.018935	0.98106	0.03787	1	False
NUP85_CCDS32730.1_ex8_17:73221492-73221515:+_5-5	NUP85	15.281	2.0726/2.7454	15.281	2.409	-2.2558	0.22633	49.419	2.0756	0.018967	0.98103	0.037933	1	False
BTF3L4_CCDS30713.1_ex2_1:52549011-52549034:+_10-3	BTF3L4	0.31122	4.2192/0.56523	0.31122	2.3922	1.3713	6.6758	1.0065	2.0743	0.9694	0.030599	0.061199	1	True
ATXN7L1_CCDS34727.1_ex3_7:105516873-105516896:+_11-10	ATXN7L1	12.169	36.715/13.646	12.169	25.18	0.99138	266.07	39.354	2.0742	0.98046	0.019544	0.039089	1	True
RUNX2_CCDS43467.2_ex2_6:45399606-45399629:-_5-2	RUNX2	20.12	43.821/29.876	20.12	36.848	0.84161	97.22	65.07	2.0738	0.98083	0.019172	0.038343	1	True
ZFP91_CCDS31553.1_ex2_11:58377365-58377388:+_5-4	ZFP91	25.325	42.562/45.622	25.325	44.092	0.77642	4.6813	81.903	2.0737	0.9809	0.019104	0.038209	1	True
RPL36_CCDS12147.1_ex1_19:5691388-5691411:-_5-4	RPL36	16.541	2.8128/2.9069	16.541	2.8599	-2.1841	0.004426	53.495	2.0734	0.019067	0.98093	0.038133	1	False
NEDD8_CCDS9621.1_ex1_14:24687347-24687370:-_3-1	NEDD8	9.1498	0.81423/0.96896	9.1498	0.8916	-2.4238	0.011971	29.591	2.0728	0.019093	0.98091	0.038187	1	False
PTEN_CCDS31238.1_ex4_10:89692797-89692820:-_5-3	PTEN	16.106	35.16/26.97	16.106	31.065	0.90652	33.543	52.086	2.0728	0.98065	0.019345	0.038691	1	True
GIT2_CCDS44968.1_ex14_12:110421473-110421496:-_5-2	GIT2	10.099	22.651/21.236	10.099	21.943	1.0476	0.99975	32.661	2.0725	0.98012	0.019875	0.03975	1	True
ARID1A_CCDS285.1_ex1_1:27056183-27056206:-_5-3	ARID1A	14.814	31.829/26.485	14.814	29.157	0.93129	14.28	47.909	2.0722	0.98056	0.019437	0.038875	1	True
NELFB_CCDS7040.1_ex3_9:140151319-140151342:+_5-3	NELFB	26.539	5.7737/9.6896	26.539	7.7316	-1.6572	7.6675	85.829	2.0721	0.019126	0.98087	0.038252	1	False
BUD31_CCDS5663.1_ex1_7:99013807-99013830:-_5-2	BUD31	11.523	0.96228/1.7764	11.523	1.3694	-2.402	0.33143	37.265	2.0715	0.019154	0.98085	0.038308	1	False
SYF2_CCDS258.1_ex4_1:25558627-25558650:+_5-5	SYF2	16.845	2.7388/3.2299	16.845	2.9843	-2.1631	0.12059	54.476	2.0711	0.019175	0.98082	0.038351	1	False
NPTX2_CCDS5657.1_ex0_7:98247092-98247115:-_5-1	NPTX2	17.981	35.16/32.38	17.981	33.77	0.87331	3.8657	58.15	2.0705	0.98062	0.019379	0.038758	1	True
HSPA5_CCDS6863.1_ex6_9:128002986-128003009:+_5-3	HSPA5	20.12	4.3673/4.3603	20.12	4.3638	-1.9773	2.391e-05	65.07	2.0705	0.019202	0.9808	0.038404	1	False
POLR2F_CCDS13963.1_ex3_22:38363105-38363128:+_5-5	POLR2F	26.625	6.5879/9.0437	26.625	7.8158	-1.6478	3.0154	86.105	2.0681	0.019315	0.98069	0.038629	1	False
ZBTB24_CCDS34509.1_ex5_6:109803037-109803060:+_5-5	ZBTB24	0.3968	0.074021/0	0.3968	0.037011	-0.4297	0.0027396	1.2833	2.0673	0.019353	0.98065	0.038706	1	False
ATP6V1A_CCDS2976.1_ex2_3:113503084-113503107:+_5-2	ATP6V1A	16.277	2.5167/3.0684	16.277	2.7926	-2.1876	0.15217	52.64	2.0673	0.019353	0.98065	0.038706	1	False
PDCD6_CCDS3854.1_ex1_5:272818-272841:+_9-3	PDCD6	0.45127	0/0.080747	0.45127	0.040374	-0.48021	0.00326	1.4594	2.0668	0.019376	0.98062	0.038752	1	False
ZBED2_CCDS2960.2_ex0_3:111312842-111312865:-_5-3	ZBED2	35.907	37.381/78.971	35.907	58.176	0.68111	864.86	116.12	2.0665	0.9806	0.019399	0.038798	1	True
EIF2S1_CCDS9781.1_ex2_14:67843237-67843260:-_5-3	EIF2S1	9.7723	0.66619/1.3727	9.7723	1.0194	-2.4153	0.24958	31.604	2.065	0.01946	0.98054	0.038921	1	False
SNAPC2_CCDS12190.1_ex2_19:7986636-7986659:+_5-3	SNAPC2	23.629	6.5139/5.8138	23.629	6.1638	-1.7816	0.24506	76.418	2.0643	0.019493	0.98051	0.038986	1	False
MAD2L2_CCDS134.1_ex6_1:11740450-11740473:-_5-5	MAD2L2	16.285	2.9609/2.6647	16.285	2.8128	-2.1806	0.043867	52.665	2.0637	0.019525	0.98047	0.039051	1	False
RPL18A_CCDS12367.1_ex2_19:17972904-17972927:+_5-2	RPL18A	18.899	3.7751/3.9566	18.899	3.8658	-2.0319	0.016475	61.119	2.0624	0.019584	0.98042	0.039167	1	False
ABLIM1_CCDS31288.1_ex14_10:116233632-116233655:+_5-4	ABLIM1	0.44349	0/0.080747	0.44349	0.040374	-0.47246	0.00326	1.4343	2.062	0.019605	0.98039	0.039211	1	False
KIF15_CCDS33744.1_ex8_3:44839154-44839177:-_5-4	KIF15	0.44349	0/0.080747	0.44349	0.040374	-0.47246	0.00326	1.4343	2.062	0.019605	0.98039	0.039211	1	False
PGK1_CCDS14438.1_ex5_X:77373658-77373681:-_5-5	PGK1	19.327	3.1089/5.0063	19.327	4.0576	-2.0068	1.8001	62.503	2.0618	0.019611	0.98039	0.039222	1	False
SORCS2_CCDS47008.1_ex0_4:7194779-7194802:+_5-1	SORCS2	16.767	43.376/20.51	16.767	31.943	0.89078	261.44	54.225	2.0609	0.98012	0.019881	0.039762	1	True
RPL3_CCDS13988.1_ex7_22:39713514-39713537:+_5-2	RPL3	12.721	1.7025/1.6957	12.721	1.6991	-2.3458	2.313e-05	41.14	2.0608	0.01966	0.98034	0.03932	1	False
RPS27A_CCDS33202.1_ex2_2:55461286-55461309:+_5-2	RPS27A	4.4816	0.14804/0.48448	4.4816	0.31626	-2.0581	0.056596	14.493	2.0589	0.019754	0.98025	0.039508	1	False
ERLEC1_CCDS1848.1_ex1_2:54021469-54021492:+_5-2	ERLEC1	11.616	21.244/27.212	11.616	24.228	0.99974	17.806	37.567	2.0576	0.97959	0.020405	0.04081	1	True
SNAPC5_CCDS10217.1_ex2_15:66789978-66790001:-_4-4	SNAPC5	17.841	2.2947/4.6026	17.841	3.4486	-2.0824	2.6632	57.697	2.0572	0.019833	0.98017	0.039666	1	False
KRT20_CCDS11379.1_ex7_17:39041318-39041341:+_5-5	KRT20	13.958	24.279/31.249	13.958	27.764	0.94333	24.291	45.141	2.0548	0.97967	0.020331	0.040662	1	True
CSNK1A1_CCDS47303.1_ex9_5:148930392-148930415:+_5-5	CSNK1A1	18.65	2.3687/5.2486	18.65	3.8086	-2.0308	4.1468	60.314	2.0538	0.02	0.98	0.04	1	False
RPL27_CCDS11449.1_ex1_17:41151965-41151988:-_5-1	RPL27	21.365	3.7751/6.379	21.365	5.077	-1.8798	3.3902	69.096	2.0528	0.020048	0.97995	0.040096	1	False
MCM2_CCDS3043.1_ex4_3:127324973-127324996:-_5-3	MCM2	21.031	4.6633/5.1678	21.031	4.9156	-1.8969	0.12724	68.014	2.0523	0.020072	0.97993	0.040143	1	False
RAD1_CCDS3905.1_ex4_5:34914837-34914860:-_5-4	RAD1	0.42793	0/0.080747	0.42793	0.040374	-0.45682	0.00326	1.3839	2.052	0.020083	0.97992	0.040166	1	False
C2orf57_CCDS2487.1_ex0_2:232457793-232457816:+_5-2	C2orf57	7.9828	0.59217/0.88822	7.9828	0.74019	-2.3679	0.043822	25.817	2.0516	0.020106	0.97989	0.040211	1	False
WDR74_CCDS44630.1_ex9_11:62606802-62606825:+_5-5	WDR74	16.65	2.1466/3.8759	16.65	3.0112	-2.1376	1.4951	53.847	2.0509	0.020138	0.97986	0.040277	1	False
RDX_CCDS58172.1_ex4_11:110118484-110118507:-_19-7	RDX	0.37346	0.074021/0	0.37346	0.037011	-0.40539	0.0027396	1.2078	2.0508	0.020145	0.97986	0.04029	1	False
RPL37A_CCDS2404.1_ex2_2:217364675-217364698:+_4-2	RPL37A	10.807	0.51815/2.0187	10.807	1.2684	-2.3799	1.1258	34.95	2.049	0.020231	0.97977	0.040463	1	False
PSMA7_CCDS13489.1_ex4_20:60714932-60714955:+_5-5	PSMA7	17.778	2.7388/4.1988	17.778	3.4688	-2.0711	1.0659	57.496	2.0488	0.020239	0.97976	0.040479	1	False
LSM4_CCDS12374.1_ex1_19:18420624-18420647:+_6-3	LSM4	17.872	3.627/3.3914	17.872	3.5092	-2.0653	0.027769	57.798	2.0485	0.020256	0.97974	0.040512	1	False
PSMB4_CCDS996.1_ex1_1:151372484-151372507:+_5-2	PSMB4	9.1421	0.66619/1.2112	9.1421	0.9387	-2.3872	0.14852	29.566	2.048	0.020279	0.97972	0.040559	1	False
SLC33A1_CCDS3173.1_ex5_3:155571206-155571229:-_5-2	SLC33A1	36.848	13.398/15.746	36.848	14.572	-1.2813	2.7561	119.17	2.048	0.020282	0.97972	0.040565	1	False
EXOSC2_CCDS65160.1_ex0_9:133569246-133569269:+_5-1	EXOSC2	24.649	6.2918/7.4287	24.649	6.8603	-1.7062	0.64629	79.714	2.0468	0.020341	0.97966	0.040683	1	False
CBX7_CCDS13986.1_ex1_22:39530740-39530763:+_5-2	CBX7	20.323	50.408/23.417	20.323	36.913	0.83029	364.28	65.724	2.0464	0.97952	0.020485	0.04097	1	True
C10orf118_CCDS7587.1_ex14_10:115922479-115922502:-_5-3	C10orf118	2.3497	8.0683/7.9132	2.3497	7.9908	1.4244	0.012029	7.599	2.0464	0.97464	0.025356	0.050711	1	True
CDC27_CCDS11509.1_ex13_17:45234603-45234626:-_5-3	CDC27	5.174	0.22206/0.56523	5.174	0.39365	-2.1473	0.058881	16.733	2.0452	0.020418	0.97958	0.040837	1	False
PLK1_CCDS10616.1_ex0_16:23690462-23690485:+_5-1	PLK1	8.2162	0.44413/1.1305	8.2162	0.78729	-2.3664	0.23552	26.571	2.0451	0.020422	0.97958	0.040844	1	False
SGCG_CCDS9299.1_ex1_13:23808761-23808784:+_5-2	SGCG	0.36568	0/0	0.36568	0	-0.44962	0	1.1826	2.045	0.020426	0.97957	0.040851	1	False
DDI2_CCDS30607.1_ex0_1:15944284-15944307:-_5-1	DDI2	29.293	8.2904/10.982	29.293	9.636	-1.5101	3.6213	94.736	2.0449	0.02043	0.97957	0.04086	1	False
CDC27_CCDS11509.1_ex11_17:45232053-45232076:-_5-2	CDC27	15.468	2.0726/3.1491	15.468	2.6109	-2.1892	0.57947	50.023	2.0442	0.020468	0.97953	0.040937	1	False
EIF1AX_CCDS14196.1_ex4_X:20153947-20153970:-_5-4	EIF1AX	13.484	1.9246/2.0187	13.484	1.9716	-2.2851	0.0044295	43.606	2.0439	0.02048	0.97952	0.040959	1	False
MOBP_CCDS2687.1_ex0_3:39543663-39543686:+_8-2	MOBP	4.5905	11.769/13.162	4.5905	12.466	1.2682	0.96937	14.846	2.0439	0.97681	0.02319	0.046381	1	True
TNFRSF10B_CCDS6035.1_ex6_8:22888283-22888306:+_5-2	TNFRSF10B	3.4701	14.656/5.9753	3.4701	10.316	1.34	37.679	11.222	2.0435	0.97588	0.024124	0.048248	1	True
SLC23A1_CCDS4212.1_ex10_5:138716485-138716508:-_5-3	SLC23A1	16.72	31.755/31.734	16.72	31.744	0.88585	0.00023201	54.074	2.0431	0.97924	0.020758	0.041517	1	True
EEFSEC_CCDS33849.1_ex0_3:127872611-127872634:+_5-2	EEFSEC	28.406	8.0683/10.174	28.406	9.1212	-1.5388	2.2172	91.868	2.0412	0.020617	0.97938	0.041235	1	False
WDR81_CCDS54061.1_ex3_17:1634390-1634413:+_5-4	WDR81	7.5548	18.727/16.553	7.5548	17.64	1.1236	2.3637	24.433	2.0404	0.97795	0.02205	0.044101	1	True
CPSF2_CCDS9902.1_ex3_14:92601742-92601765:+_5-2	CPSF2	19.078	2.6648/5.4908	19.078	4.0778	-1.9833	3.9932	61.698	2.0401	0.020671	0.97933	0.041342	1	False
HIST1H2BH_CCDS4601.1_ex0_6:26252082-26252105:+_4-4	HIST1H2BH	24.563	6.884/6.8635	24.563	6.8737	-1.6989	0.00020972	79.437	2.039	0.020723	0.97928	0.041446	1	False
FXN_CCDS43834.1_ex0_9:71650853-71650876:-_5-2	FXN	22.517	4.4413/7.1057	22.517	5.7735	-1.7957	3.5497	72.82	2.0375	0.020802	0.9792	0.041604	1	False
ERCC3_CCDS2144.1_ex12_2:128050318-128050341:+_5-5	ERCC3	21.342	4.8854/5.4908	21.342	5.1881	-1.8522	0.18325	69.02	2.0349	0.020929	0.97907	0.041858	1	False
STAMBP_CCDS1929.1_ex0_2:74058079-74058102:+_5-1	STAMBP	20.642	4.3673/5.3293	20.642	4.8483	-1.8877	0.46277	66.756	2.034	0.020977	0.97902	0.041955	1	False
ATF7_CCDS44906.1_ex8_12:53937137-53937160:+_8-5	ATF7	0.35012	0.074021/0	0.35012	0.037011	-0.38066	0.0027396	1.1323	2.0332	0.021016	0.97898	0.042031	1	False
BTF3_CCDS34185.1_ex2_5:72798393-72798416:+_9-6	BTF3	0.35012	0/0	0.35012	0	-0.43309	0	1.1323	2.0332	0.021016	0.97898	0.042031	1	False
VPS26A_CCDS41536.1_ex4_10:70917887-70917910:-_5-5	VPS26A	0.35012	0/0	0.35012	0	-0.43309	0	1.1323	2.0332	0.021016	0.97898	0.042031	1	False
SNRPD2_CCDS33053.1_ex0_19:46190966-46190989:+_5-3	SNRPD2	21.583	49.89/27.212	21.583	38.551	0.80848	257.16	69.8	2.031	0.97877	0.021233	0.042466	1	True
FAM189A1_CCDS45198.1_ex5_15:29429340-29429363:+_5-2	FAM189A1	16.674	41.526/21.64	16.674	31.583	0.88253	197.72	53.923	2.0304	0.97859	0.021407	0.042814	1	True
PSMG4_CCDS47360.1_ex0_6:3259357-3259380:+_6-2	PSMG4	20.12	4.8114/4.4411	20.12	4.6262	-1.9084	0.068559	65.07	2.0295	0.021203	0.9788	0.042407	1	False
RB1_CCDS31973.1_ex7_13:48936971-48936994:+_5-2	RB1	15.296	29.979/29.15	15.296	29.564	0.90729	0.34357	49.469	2.0286	0.97843	0.021571	0.043142	1	True
DPM3_CCDS1094.1_ex0_1:155112553-155112576:-_8-2	DPM3	29.885	8.2904/12.031	29.885	10.161	-1.4685	6.9973	96.648	2.0285	0.021254	0.97875	0.042507	1	False
SOD2_CCDS34564.1_ex2_6:160113785-160113808:+_5-4	SOD2	19.187	3.553/4.8448	19.187	4.1989	-1.9571	0.83437	62.05	2.0282	0.021269	0.97873	0.042537	1	False
ZBTB11_CCDS2943.1_ex10_3:101395516-101395539:-_5-4	ZBTB11	17.047	2.3687/4.1988	17.047	3.2838	-2.0748	1.6748	55.131	2.0279	0.021285	0.97871	0.042571	1	False
CHMP2B_CCDS2918.1_ex3_3:87299011-87299034:+_7-4	CHMP2B	0.34234	0.074021/0	0.34234	0.037011	-0.37232	0.0027396	1.1071	2.0271	0.021326	0.97867	0.042651	1	False
GTF2E2_CCDS6078.1_ex3_8:30469916-30469939:-_5-3	GTF2E2	0.34234	0/0	0.34234	0	-0.42475	0	1.1071	2.0271	0.021326	0.97867	0.042651	1	False
SGCB_CCDS3488.1_ex2_4:52894909-52894932:-_5-1	SGCB	0.34234	0/0	0.34234	0	-0.42475	0	1.1071	2.0271	0.021326	0.97867	0.042651	1	False
C19orf52_CCDS12252.1_ex1_19:11039969-11039992:+_5-4	C19orf52	25.777	7.1801/8.1554	25.777	7.6678	-1.6272	0.47569	83.363	2.0269	0.021336	0.97866	0.042671	1	False
ADAMTS15_CCDS8488.1_ex0_11:130319506-130319529:+_5-5	ADAMTS15	22.112	39.083/39.405	22.112	39.244	0.80012	0.051624	71.511	2.0259	0.97852	0.021484	0.042968	1	True
POP5_CCDS9202.1_ex3_12:121018945-121018968:+_5-3	POP5	16.79	2.5167/3.8759	16.79	3.1963	-2.0839	0.92362	54.3	2.0251	0.02143	0.97857	0.042861	1	False
SNRPD3_CCDS13828.1_ex0_22:24953709-24953732:+_5-1	SNRPD3	10.402	1.1103/1.3727	10.402	1.2415	-2.3468	0.034422	33.642	2.0246	0.021452	0.97855	0.042904	1	False
SNRPD3_CCDS13828.1_ex1_22:24963996-24964019:+_5-5	SNRPD3	11.826	0.74021/2.4224	11.826	1.5813	-2.3129	1.4149	38.247	2.0241	0.021481	0.97852	0.042962	1	False
SNX10_CCDS5399.1_ex4_7:26411533-26411556:+_9-8	SNX10	8.5507	19.172/19.218	8.5507	19.195	1.0803	0.0010711	27.653	2.0241	0.97734	0.022659	0.045317	1	True
BMPR2_CCDS33361.1_ex7_2:203395626-203395649:+_5-3	BMPR2	22.991	45.005/35.852	22.991	40.428	0.78811	41.891	74.355	2.0222	0.97834	0.021662	0.043325	1	True
TRMT112_CCDS66113.1_ex2_11:64084731-64084754:+_5-3	TRMT112	28.391	7.9203/10.659	28.391	9.2894	-1.5142	3.7492	91.817	2.0215	0.021615	0.97838	0.043231	1	False
EIF6_CCDS13249.1_ex4_20:33872011-33872034:+_5-2	EIF6	18.86	4.0712/4.1181	18.86	4.0946	-1.9628	0.0011012	60.993	2.021	0.021639	0.97836	0.043279	1	False
C6orf223_CCDS34459.1_ex1_6:43968742-43968765:+_8-2	C6orf223	0.33456	0.074021/0	0.33456	0.037011	-0.36393	0.0027396	1.082	2.0209	0.021647	0.97835	0.043293	1	False
GTF2F2_CCDS9395.1_ex4_13:45781618-45781641:+_5-5	GTF2F2	0.33456	0/0	0.33456	0	-0.41636	0	1.082	2.0209	0.021647	0.97835	0.043293	1	False
WDR55_CCDS4235.1_ex0_5:140044634-140044657:+_5-2	WDR55	21.505	4.4413/6.2983	21.505	5.3698	-1.8209	1.7242	69.549	2.0207	0.021656	0.97834	0.043312	1	False
RFT1_CCDS2869.1_ex9_3:53156451-53156474:-_5-2	RFT1	22.579	4.5153/7.348	22.579	5.9316	-1.7662	4.012	73.021	2.0204	0.021671	0.97833	0.043342	1	False
UTP20_CCDS9081.1_ex15_12:101699683-101699706:+_5-3	UTP20	19.692	3.479/5.4908	19.692	4.4849	-1.9156	2.0237	63.686	2.0199	0.021697	0.9783	0.043393	1	False
RPAIN_CCDS32536.1_ex1_17:5324650-5324673:+_7-2	RPAIN	17.669	2.8868/4.2796	17.669	3.5832	-2.0262	0.96989	57.144	2.0198	0.021704	0.9783	0.043408	1	False
CD1E_CCDS41417.1_ex2_1:158325285-158325308:-_24-9	CD1E	8.4107	20.282/17.603	8.4107	18.942	1.0835	3.5885	27.2	2.0193	0.97705	0.022952	0.045904	1	True
EXOSC6_CCDS10887.1_ex0_16:70285587-70285610:+_5-2	EXOSC6	17.444	2.8868/4.1181	17.444	3.5025	-2.0344	0.75801	56.414	2.0173	0.021833	0.97817	0.043666	1	False
USP39_CCDS33234.1_ex3_2:85850856-85850879:-_5-1	USP39	11.974	1.1843/2.0994	11.974	1.6419	-2.296	0.41869	38.725	2.017	0.02185	0.97815	0.043701	1	False
SEPHS2_CCDS42150.1_ex0_16:30456685-30456708:+_5-4	SEPHS2	25.668	6.7359/8.6399	25.668	7.6879	-1.618	1.8126	83.01	2.0169	0.021855	0.97815	0.04371	1	False
MUC1_CCDS1098.1_ex5_1:155160663-155160686:+_11-6	MUC1	17.942	24.131/42.473	17.942	33.302	0.85672	168.21	58.024	2.0165	0.97792	0.02208	0.04416	1	True
RPL36_CCDS12147.1_ex1_19:5691405-5691428:-_5-5	RPL36	6.2555	0.37011/0.72672	6.2555	0.54841	-2.2283	0.063588	20.23	2.016	0.0219	0.9781	0.0438	1	False
GPR89A_CCDS41377.1_ex10_1:145811880-145811903:+_5-4	GPR89A	0.32678	0/0	0.32678	0	-0.40793	0	1.0568	2.0145	0.021979	0.97802	0.043958	1	False
RPRD1A_CCDS11917.1_ex3_18:33610820-33610843:-_5-2	RPRD1A	0.32678	0/0	0.32678	0	-0.40793	0	1.0568	2.0145	0.021979	0.97802	0.043958	1	False
GML_CCDS6391.1_ex1_8:143922635-143922658:-_5-3	GML	0.37346	0/0.080747	0.37346	0.040374	-0.40072	0.00326	1.2078	2.0144	0.021986	0.97801	0.043972	1	False
IRAK4_CCDS44862.1_ex1_12:44166832-44166855:+_5-3	IRAK4	0.37346	0/0.080747	0.37346	0.040374	-0.40072	0.00326	1.2078	2.0144	0.021986	0.97801	0.043972	1	False
TAX1BP1_CCDS43561.1_ex4_7:27824815-27824838:+_5-2	TAX1BP1	0.37346	0/0.080747	0.37346	0.040374	-0.40072	0.00326	1.2078	2.0144	0.021986	0.97801	0.043972	1	False
HIST1H2AK_CCDS4632.1_ex0_6:27805942-27805965:+_5-2	HIST1H2AK	80.995	49.15/47.641	80.995	48.395	-0.73115	1.1391	261.94	2.0142	0.021993	0.97801	0.043986	1	False
RNASE10_CCDS32035.1_ex0_14:20978880-20978903:-_5-3	RNASE10	11.601	25.907/21.963	11.601	23.935	0.98469	7.7786	37.517	2.0138	0.97732	0.022676	0.045353	1	True
SPP2_CCDS2511.1_ex1_2:234959687-234959710:-_5-3	SPP2	12.161	26.722/22.851	12.161	24.787	0.97036	7.4895	39.329	2.0133	0.97736	0.022638	0.045276	1	True
FAM178B_CCDS33252.1_ex1_2:97543686-97543709:+_10-1	FAM178B	15.125	29.905/28.504	15.125	29.204	0.90543	0.98125	48.916	2.013	0.9776	0.022399	0.044798	1	True
SF3A2_CCDS12084.1_ex5_19:2246883-2246906:+_5-3	SF3A2	17.545	3.1829/3.9566	17.545	3.5698	-2.0208	0.2993	56.741	2.0127	0.022073	0.97793	0.044145	1	False
CYBB_CCDS14242.1_ex6_X:37658328-37658351:-_5-5	CYBB	1.7117	10.067/2.8261	1.7117	6.4465	1.4574	26.214	5.5357	2.0124	0.97118	0.028815	0.057631	1	True
MASTL_CCDS53502.1_ex0_10:27444463-27444486:+_5-1	MASTL	14.363	1.9986/2.7454	14.363	2.372	-2.1878	0.27887	46.45	2.0121	0.022104	0.9779	0.044208	1	False
ORC6_CCDS10722.1_ex1_16:46724928-46724951:-_5-1	ORC6	21.661	5.6996/5.3293	21.661	5.5145	-1.7985	0.068573	70.052	2.0115	0.022137	0.97786	0.044273	1	False
CASP5_CCDS44718.1_ex2_11:104869735-104869758:-_7-2	CASP5	5.2207	12.436/14.534	5.2207	13.485	1.2194	2.2027	16.884	2.0113	0.97534	0.024663	0.049325	1	True
EEFSEC_CCDS33849.1_ex0_3:127872644-127872667:+_5-3	EEFSEC	22.4	5.0334/6.7827	22.4	5.9081	-1.7601	1.53	72.442	2.0107	0.022181	0.97782	0.044361	1	False
MARS_CCDS8942.1_ex10_12:57898037-57898060:-_5-5	MARS	23.629	5.3295/7.8325	23.629	6.581	-1.6999	3.1323	76.418	2.01	0.022216	0.97778	0.044432	1	False
LMAN2_CCDS4417.1_ex7_5:176778502-176778525:-_5-5	LMAN2	6.839	25.315/7.2672	6.839	16.291	1.1413	162.87	22.118	2.0099	0.97603	0.023972	0.047944	1	True
WDR33_CCDS2150.1_ex16_2:128522482-128522505:-_5-1	WDR33	7.9983	0.74021/0.88822	7.9983	0.81421	-2.3103	0.010953	25.867	2.0087	0.022284	0.97772	0.044567	1	False
ELP6_CCDS43082.1_ex3_3:47545905-47545928:-_5-4	ELP6	15.787	2.8868/2.9069	15.787	2.8969	-2.1069	0.00020127	51.054	2.0075	0.022348	0.97765	0.044696	1	False
QARS_CCDS2788.1_ex22_3:49141862-49141885:+_5-5	QARS	16.806	3.8491/2.7454	16.806	3.2973	-2.0509	0.60908	54.351	2.0068	0.022388	0.97761	0.044775	1	False
SNRPF_CCDS9055.1_ex1_12:96255049-96255072:+_5-3	SNRPF	17.615	2.6648/4.6026	17.615	3.6337	-2.0062	1.8776	56.967	2.0065	0.022402	0.9776	0.044803	1	False
TBK1_CCDS8968.1_ex4_12:64868135-64868158:-_5-2	TBK1	7.3681	26.574/7.7517	7.3681	17.163	1.118	177.13	23.829	2.0065	0.97602	0.023975	0.04795	1	True
POP5_CCDS9202.1_ex3_12:121018916-121018939:-_5-2	POP5	34.538	11.621/15.261	34.538	13.441	-1.2991	6.6243	111.7	2.006	0.022431	0.97757	0.044861	1	False
CLCN7_CCDS32361.1_ex12_16:1504435-1504458:-_5-1	CLCN7	13.608	28.054/25.758	13.608	26.906	0.93382	2.6353	44.009	2.0046	0.97703	0.022967	0.045933	1	True
OCIAD2_CCDS33981.1_ex3_4:48899835-48899858:-_5-2	OCIAD2	18.3	36.344/31.088	18.3	33.716	0.84703	13.817	59.182	2.004	0.97727	0.022735	0.04547	1	True
MTCH2_CCDS7943.1_ex10_11:47660246-47660269:+_5-3	MTCH2	0.3579	0/0.080747	0.3579	0.040374	-0.38428	0.00326	1.1575	2.0026	0.022609	0.97739	0.045218	1	False
PPAPDC1A_CCDS41573.1_ex2_10:122273504-122273527:-_5-4	PPAPDC1A	0.3579	0/0.080747	0.3579	0.040374	-0.38428	0.00326	1.1575	2.0026	0.022609	0.97739	0.045218	1	False
TMA16_CCDS43278.1_ex3_4:164435219-164435242:+_5-3	TMA16	0.3579	0/0.080747	0.3579	0.040374	-0.38428	0.00326	1.1575	2.0026	0.022609	0.97739	0.045218	1	False
TMPRSS11A_CCDS3519.1_ex3_4:68788534-68788557:+_5-1	TMPRSS11A	0.3579	0/0.080747	0.3579	0.040374	-0.38428	0.00326	1.1575	2.0026	0.022609	0.97739	0.045218	1	False
FAM120C_CCDS14356.1_ex15_X:54209474-54209497:-_5-4	FAM120C	25.854	44.635/43.684	25.854	44.159	0.74986	0.4519	83.614	2.0018	0.9773	0.022704	0.045409	1	True
JAM2_CCDS42911.1_ex3_21:27066088-27066111:+_5-2	JAM2	0.31122	0/0	0.31122	0	-0.39091	0	1.0065	2.0013	0.022682	0.97732	0.045363	1	False
PSMA1_CCDS31431.1_ex4_11:14535375-14535398:+_5-1	PSMA1	0.31122	0/0	0.31122	0	-0.39091	0	1.0065	2.0013	0.022682	0.97732	0.045363	1	False
SCAF11_CCDS8748.2_ex8_12:46328263-46328286:-_5-5	SCAF11	0.31122	0/0	0.31122	0	-0.39091	0	1.0065	2.0013	0.022682	0.97732	0.045363	1	False
ZNF141_CCDS33931.1_ex3_4:366472-366495:+_4-3	ZNF141	0.31122	0/0	0.31122	0	-0.39091	0	1.0065	2.0013	0.022682	0.97732	0.045363	1	False
EXOSC6_CCDS10887.1_ex0_16:70285602-70285625:+_5-3	EXOSC6	15.063	2.7388/2.5839	15.063	2.6613	-2.1333	0.011994	48.714	2.0011	0.022689	0.97731	0.045378	1	False
SLC25A11_CCDS11059.1_ex5_17:4842184-4842207:-_5-3	SLC25A11	16.355	32.495/29.311	16.355	30.903	0.87839	5.0695	52.891	2.0005	0.97699	0.023007	0.046013	1	True
SRSF1_CCDS11600.1_ex2_17:56083855-56083878:-_5-3	SRSF1	13.281	2.2947/1.8572	13.281	2.0759	-2.215	0.095693	42.952	1.9993	0.022786	0.97721	0.045572	1	False
IQCJ_CCDS46946.1_ex3_3:158980377-158980400:-_9-5	IQCJ	18.074	3.627/4.1181	18.074	3.8726	-1.9689	0.12057	58.452	1.9993	0.022786	0.97721	0.045573	1	False
POLR3A_CCDS7354.1_ex15_10:79764636-79764659:-_5-1	POLR3A	18.066	2.7388/5.0063	18.066	3.8726	-1.9683	2.5708	58.427	1.9987	0.022818	0.97718	0.045636	1	False
UBL5_CCDS12219.1_ex1_19:9939295-9939318:+_3-1	UBL5	10.963	1.1843/1.6957	10.963	1.44	-2.2936	0.13074	35.454	1.9986	0.022826	0.97717	0.045651	1	False
TUBB_CCDS4687.1_ex3_6:30691112-30691135:-_5-2	TUBB	17.366	3.0349/4.1181	17.366	3.5765	-2.0047	0.58669	56.162	1.9978	0.022871	0.97713	0.045742	1	False
PAFAH1B1_CCDS32528.1_ex3_17:2570444-2570467:-_5-2	PAFAH1B1	14.168	2.0726/2.6647	14.168	2.3686	-2.1708	0.17527	45.821	1.9973	0.022898	0.9771	0.045795	1	False
RPS21_CCDS13497.1_ex2_20:60962944-60962967:+_5-5	RPS21	24.594	6.2178/8.2362	24.594	7.227	-1.6374	2.037	79.538	1.9972	0.022904	0.9771	0.045807	1	False
TAF12_CCDS326.1_ex2_1:28939785-28939808:-_5-1	TAF12	17.918	3.8491/3.7951	17.918	3.8221	-1.9721	0.0014578	57.949	1.9962	0.022954	0.97705	0.045907	1	False
IL12A_CCDS3187.1_ex2_3:159710894-159710917:-_5-5	IL12A	0.30344	0/0	0.30344	0	-0.38232	0	0.98133	1.9944	0.023053	0.97695	0.046106	1	False
MRO_CCDS11947.1_ex3_18:48331547-48331570:+_5-1	MRO	0.30344	0.074021/0	0.30344	0.037011	-0.32989	0.0027396	0.98133	1.9944	0.023053	0.97695	0.046106	1	False
NKAIN2_CCDS34526.1_ex3_6:124979345-124979368:-_5-3	NKAIN2	0.30344	0/0	0.30344	0	-0.38232	0	0.98133	1.9944	0.023053	0.97695	0.046106	1	False
RPS20_CCDS55231.1_ex1_8:56985777-56985800:-_5-1	RPS20	6.6445	0.37011/0.88822	6.6445	0.62916	-2.2303	0.13422	21.489	1.9939	0.02308	0.97692	0.046159	1	False
WDR77_CCDS835.1_ex9_1:111991675-111991698:-_5-5	WDR77	22.875	4.4413/8.1554	22.875	6.2984	-1.7098	6.8975	73.977	1.9926	0.023153	0.97685	0.046305	1	False
AGTRAP_CCDS136.1_ex2_1:11807555-11807578:+_9-3	AGTRAP	19.723	40.712/30.522	19.723	35.617	0.82125	51.911	63.786	1.99	0.97655	0.023453	0.046906	1	True
WIPF3_CCDS56472.1_ex3_7:29923822-29923845:-_5-5	WIPF3	16.043	27.388/33.349	16.043	30.368	0.8801	17.765	51.885	1.9887	0.97633	0.023674	0.047347	1	True
RANGAP1_CCDS14012.1_ex11_22:41660689-41660712:-_5-5	RANGAP1	8.4729	0.74021/1.1305	8.4729	0.93534	-2.2912	0.076146	27.402	1.9879	0.023413	0.97659	0.046826	1	False
SERPINA1_CCDS9925.1_ex3_14:94849045-94849068:-_5-2	SERPINA1	5.353	15.618/11.628	5.353	13.623	1.2027	7.9637	17.312	1.9876	0.974	0.026003	0.052006	1	True
CLUAP1_CCDS32381.1_ex6_16:3569973-3569996:+_6-4	CLUAP1	0.29566	0/0	0.29566	0	-0.37368	0	0.95617	1.9874	0.023439	0.97656	0.046878	1	False
RPL27_CCDS11449.1_ex2_17:41154685-41154708:-_5-4	RPL27	9.6244	1.0363/1.292	9.6244	1.1641	-2.2955	0.03268	31.126	1.9874	0.02344	0.97656	0.046879	1	False
RPS8_CCDS513.1_ex2_1:45242372-45242395:-_5-1	RPS8	21.42	2.8128/8.3169	21.42	5.5649	-1.7719	15.148	69.272	1.9867	0.023479	0.97652	0.046958	1	False
PHB2_CCDS53741.1_ex6_12:7077675-7077698:-_5-1	PHB2	10.488	1.1843/1.5342	10.488	1.3593	-2.2837	0.061199	33.919	1.9866	0.023483	0.97652	0.046966	1	False
KRTAP5-1_CCDS31330.1_ex0_11:1606306-1606329:+_5-4	KRTAP5-1	28.173	11.029/7.9132	28.173	9.4712	-1.4782	4.8546	91.113	1.9864	0.023496	0.9765	0.046992	1	False
RASSF6_CCDS3558.1_ex5_4:74451036-74451059:-_5-3	RASSF6	12.2	24.723/24.628	12.2	24.675	0.95988	0.0045372	39.454	1.9862	0.97586	0.024136	0.048272	1	True
YARS2_CCDS31770.1_ex4_12:32908426-32908449:-_5-2	YARS2	19.28	4.6633/4.3603	19.28	4.5118	-1.8795	0.045905	62.352	1.9847	0.023586	0.97641	0.047173	1	False
NFS1_CCDS13262.1_ex10_20:34285697-34285720:+_5-4	NFS1	15.522	2.6648/3.1491	15.522	2.9069	-2.0803	0.11731	50.199	1.9845	0.023599	0.9764	0.047198	1	False
POLD1_CCDS12795.1_ex3_19:50905254-50905277:+_5-2	POLD1	12.9	1.8505/2.1802	12.9	2.0154	-2.2047	0.054331	41.719	1.9842	0.023616	0.97638	0.047232	1	False
C2orf15_CCDS2038.1_ex1_2:99767050-99767073:+_5-3	C2orf15	0.33456	0/0.080747	0.33456	0.040374	-0.35926	0.00326	1.082	1.9841	0.023625	0.97638	0.04725	1	False
ARHGEF7_CCDS32009.1_ex4_13:111870192-111870215:+_5-2	ARHGEF7	19.583	39.157/31.572	19.583	35.365	0.82105	28.767	63.333	1.983	0.97615	0.023849	0.047697	1	True
PSMA6_CCDS61437.1_ex3_14:35780003-35780026:+_5-1	PSMA6	6.4189	0.74021/0.48448	6.4189	0.61235	-2.202	0.032699	20.759	1.9828	0.023695	0.9763	0.04739	1	False
HIST1H4B_CCDS4572.1_ex0_6:26027257-26027280:+_5-1	HIST1H4B	47.523	23.465/22.448	47.523	22.956	-1.0183	0.51721	153.69	1.9827	0.023698	0.9763	0.047396	1	False
UGT3A1_CCDS3913.1_ex3_5:35965906-35965929:-_5-3	UGT3A1	0.80139	0.14804/0	0.80139	0.074021	-0.74609	0.010958	2.5917	1.9823	0.023725	0.97627	0.04745	1	False
THOC1_CCDS45820.1_ex11_18:247871-247894:+_5-1	THOC1	10.667	21.762/22.851	10.667	22.307	0.99832	0.59313	34.498	1.9818	0.97539	0.024606	0.049212	1	True
EEF1A1_CCDS4980.1_ex5_6:74229228-74229251:-_5-5	EEF1A1	0.78583	7.4021/0.48448	0.78583	3.9433	1.4689	23.927	2.5414	1.9806	0.96543	0.034568	0.069135	1	True
GPX4_CCDS42457.1_ex1_19:1105218-1105241:-_5-1	GPX4	13.095	1.9986/2.1802	13.095	2.0894	-2.1898	0.016488	42.348	1.9803	0.023833	0.97617	0.047666	1	False
ANGPTL5_CCDS8312.1_ex3_11:101773418-101773441:-_5-4	ANGPTL5	0.28788	0/0	0.28788	0	-0.365	0	0.931	1.9802	0.023841	0.97616	0.047682	1	False
CYSLTR1_CCDS14439.1_ex0_X:77528534-77528557:-_5-1	CYSLTR1	0.28788	0/0	0.28788	0	-0.365	0	0.931	1.9802	0.023841	0.97616	0.047682	1	False
PAPOLA_CCDS58334.1_ex2_14:96987351-96987374:+_5-3	PAPOLA	0.28788	0/0	0.28788	0	-0.365	0	0.931	1.9802	0.023841	0.97616	0.047682	1	False
ZCRB1_CCDS8740.1_ex4_12:42711669-42711692:-_5-5	ZCRB1	0.28788	0/0	0.28788	0	-0.365	0	0.931	1.9802	0.023841	0.97616	0.047682	1	False
ZNF812_CCDS54215.1_ex0_19:9801498-9801521:-_5-1	ZNF812	0.28788	0/0	0.28788	0	-0.365	0	0.931	1.9802	0.023841	0.97616	0.047682	1	False
HINFP_CCDS58188.1_ex1_11:119001527-119001550:+_5-3	HINFP	10.605	1.0363/1.7764	10.605	1.4064	-2.2698	0.2739	34.296	1.9795	0.023882	0.97612	0.047764	1	False
RPL14_CCDS33739.1_ex3_3:40502959-40502982:-_5-5	RPL14	27.325	8.6605/9.3667	27.325	9.0136	-1.5001	0.24934	88.37	1.9786	0.02393	0.97607	0.04786	1	False
RIMKLA_CCDS466.2_ex0_1:42846741-42846764:-_5-1	RIMKLA	15.794	34.346/25.516	15.794	29.931	0.88108	38.983	51.079	1.978	0.97571	0.024295	0.04859	1	True
NSMCE2_CCDS6356.1_ex1_8:126163473-126163496:+_5-4	NSMCE2	0.32678	0/0.080747	0.32678	0.040374	-0.35083	0.00326	1.0568	1.9776	0.023988	0.97601	0.047975	1	False
PRMT1_CCDS42592.1_ex2_19:50185244-50185267:+_5-3	PRMT1	24.796	5.4036/9.6089	24.796	7.5062	-1.6006	8.8425	80.192	1.9772	0.024011	0.97599	0.048023	1	False
SMG7_CCDS1355.1_ex13_1:183511318-183511341:+_5-5	SMG7	17.802	37.825/27.777	17.802	32.801	0.8462	50.48	57.571	1.9768	0.97574	0.024262	0.048523	1	True
CDC27_CCDS11509.1_ex10_17:45229258-45229281:-_5-1	CDC27	10.426	0.88826/1.8572	10.426	1.3727	-2.2677	0.46941	33.717	1.9761	0.024074	0.97593	0.048147	1	False
KLHL9_CCDS6503.1_ex0_9:21333961-21333984:+_5-1	KLHL9	9.4377	30.127/10.578	9.4377	20.352	1.0326	191.08	30.522	1.9756	0.9748	0.025203	0.050407	1	True
RPL5_CCDS741.1_ex3_1:93300463-93300486:-_5-5	RPL5	7.4148	0.74021/0.80747	7.4148	0.77384	-2.246	0.0022618	23.98	1.9756	0.024102	0.9759	0.048203	1	False
AJAP1_CCDS54.1_ex1_1:4772456-4772479:+_5-3	AJAP1	14.635	27.684/28.746	14.635	28.215	0.90192	0.56391	47.33	1.9739	0.97539	0.024607	0.049214	1	True
CCDC85B_CCDS8120.1_ex0_11:65658503-65658526:+_5-3	CCDC85B	10.753	26.13/18.653	10.753	22.391	0.99297	27.952	34.774	1.9736	0.97493	0.025067	0.050135	1	True
CKAP5_CCDS31477.1_ex30_11:46812008-46812031:+_5-4	CKAP5	11.157	1.1843/1.9379	11.157	1.5611	-2.247	0.28395	36.083	1.9736	0.024215	0.97579	0.04843	1	False
CCT3_CCDS1140.2_ex8_1:156294799-156294822:-_5-4	CCT3	17.584	2.4427/5.1678	17.584	3.8053	-1.9514	3.7131	56.867	1.9735	0.02422	0.97578	0.048441	1	False
LMOD1_CCDS53457.1_ex1_1:201869299-201869322:-_5-1	LMOD1	0.2801	0.074021/0	0.2801	0.037011	-0.30382	0.0027396	0.90584	1.9728	0.02426	0.97574	0.04852	1	False
RAB14_CCDS6827.1_ex4_9:123952830-123952853:-_5-2	RAB14	0.2801	0/0	0.2801	0	-0.35625	0	0.90584	1.9728	0.02426	0.97574	0.04852	1	False
RPUSD4_CCDS53721.1_ex5_11:126080802-126080825:+_5-2	RPUSD4	20.315	5.1075/5.0871	20.315	5.0973	-1.8056	0.00020817	65.699	1.9725	0.024277	0.97572	0.048554	1	False
BCL2L1_CCDS13188.1_ex1_20:30309837-30309860:+_5-3	BCL2L1	21.163	5.2555/5.8138	21.163	5.5346	-1.762	0.15584	68.441	1.972	0.024306	0.97569	0.048612	1	False
FAU_CCDS8095.1_ex2_11:64889014-64889037:+_5-3	FAU	19.35	3.9231/5.3293	19.35	4.6262	-1.8548	0.98867	62.579	1.9719	0.024308	0.97569	0.048616	1	False
TICRR_CCDS10352.2_ex0_15:90119454-90119477:+_5-4	TICRR	8.0606	0.81423/0.96896	8.0606	0.8916	-2.26	0.011971	26.068	1.9714	0.024337	0.97566	0.048674	1	False
NDUFC2_CCDS55779.1_ex2_11:77790627-77790650:+_5-4	NDUFC2	33.985	13.768/13.081	33.985	13.424	-1.2782	0.23594	109.91	1.9712	0.024349	0.97565	0.048698	1	False
ABT1_CCDS4616.1_ex0_6:26597412-26597435:-_5-2	ABT1	20.696	5.1075/5.4908	20.696	5.2991	-1.7842	0.073471	66.932	1.9712	0.02435	0.97565	0.0487	1	False
MUM1L1_CCDS55469.1_ex0_X:105449679-105449702:+_5-1	MUM1L1	0.319	0/0.080747	0.319	0.040374	-0.34234	0.00326	1.0317	1.971	0.024364	0.97564	0.048728	1	False
EIF2S1_CCDS9781.1_ex3_14:67847441-67847464:+_5-4	EIF2S1	19.288	3.553/5.6523	19.288	4.6027	-1.8564	2.2035	62.377	1.9709	0.024365	0.97563	0.048731	1	False
SEMA4B_CCDS45347.1_ex1_15:90760754-90760777:-_5-1	SEMA4B	17.732	47.226/18.087	17.732	32.656	0.8454	424.52	57.345	1.9709	0.97539	0.024605	0.04921	1	True
SNRPB_CCDS13026.1_ex4_20:2446412-2446435:-_5-5	SNRPB	11.445	1.1103/2.1802	11.445	1.6452	-2.2341	0.57229	37.014	1.9708	0.024372	0.97563	0.048745	1	False
ZNF207_CCDS11271.1_ex2_17:30685542-30685565:+_5-2	ZNF207	9.0876	0.88826/1.292	9.0876	1.0901	-2.2709	0.081486	29.39	1.9707	0.024379	0.97562	0.048758	1	False
RNF8_CCDS4833.1_ex1_6:37328274-37328297:-_5-2	RNF8	15.203	1.8505/3.8759	15.203	2.8632	-2.0684	2.051	49.167	1.9683	0.024514	0.97549	0.049029	1	False
PARP9_CCDS3014.1_ex7_3:122274564-122274587:-_5-5	PARP9	18.331	36.122/30.845	18.331	33.484	0.83502	13.923	59.282	1.9681	0.97526	0.024744	0.049489	1	True
BANF1_CCDS8125.1_ex1_11:65771149-65771172:-_5-5	BANF1	13.499	1.6285/2.9069	13.499	2.2677	-2.1496	0.81719	43.657	1.9675	0.02456	0.97544	0.049121	1	False
HDAC4_CCDS2529.1_ex20_2:240078389-240078412:-_5-3	HDAC4	21.886	37.307/39.566	21.886	38.436	0.78503	2.5523	70.782	1.9671	0.9753	0.024698	0.049396	1	True
RPS7_CCDS1648.1_ex1_2:3623456-3623479:+_5-1	RPS7	28.64	8.5124/11.385	28.64	9.9489	-1.4368	4.1267	92.622	1.9662	0.024637	0.97536	0.049274	1	False
AK6_CCDS4001.1_ex1_5:68651586-68651609:-_5-4	AK6	0.27232	0.074021/0	0.27232	0.037011	-0.29503	0.0027396	0.88068	1.9652	0.024697	0.9753	0.049393	1	False
CCDC82_CCDS8307.1_ex6_11:96117294-96117317:-_5-2	CCDC82	0.27232	0/0	0.27232	0	-0.34746	0	0.88068	1.9652	0.024697	0.9753	0.049393	1	False
PIH1D2_CCDS44730.1_ex3_11:111942357-111942380:-_5-2	PIH1D2	0.27232	0.074021/0	0.27232	0.037011	-0.29503	0.0027396	0.88068	1.9652	0.024697	0.9753	0.049393	1	False
HNRNPU_CCDS31081.1_ex13_1:245027020-245027043:+_5-2	HNRNPU	18.02	2.4427/5.6523	18.02	4.0475	-1.9138	5.1507	58.276	1.9651	0.024704	0.9753	0.049408	1	False
YRDC_CCDS30675.1_ex4_1:38273521-38273544:-_5-4	YRDC	17.911	4.3673/3.6336	17.911	4.0004	-1.9191	0.26911	57.924	1.9647	0.024724	0.97528	0.049448	1	False
PCBP1_CCDS1898.1_ex0_2:70315314-70315337:-_5-4	PCBP1	20.929	4.9594/5.9753	20.929	5.4674	-1.7616	0.51598	67.687	1.9642	0.024751	0.97525	0.049501	1	False
DHFR_CCDS47240.1_ex2_5:79933733-79933756:-_5-2	DHFR	0.31122	0/0.080747	0.31122	0.040374	-0.33381	0.00326	1.0065	1.9642	0.024754	0.97525	0.049508	1	False
EFCAB11_CCDS61522.1_ex2_14:90398926-90398949:-_10-5	EFCAB11	0.31122	0/0.080747	0.31122	0.040374	-0.33381	0.00326	1.0065	1.9642	0.024754	0.97525	0.049508	1	False
WSB1_CCDS11220.1_ex5_17:25636152-25636175:+_5-5	WSB1	3.2367	10.215/8.9629	3.2367	9.5889	1.3216	0.78377	10.468	1.9634	0.97053	0.029474	0.058948	1	True
TUBB_CCDS4687.1_ex1_6:30690390-30690413:-_5-1	TUBB	0.80139	0.074021/0.080747	0.80139	0.077384	-0.74158	2.2618e-05	2.5917	1.9631	0.024815	0.97518	0.04963	1	False
TPT1_CCDS9397.1_ex4_13:45914857-45914880:-_7-7	TPT1	19.879	4.7374/5.1678	19.879	4.9526	-1.8105	0.092643	64.29	1.9615	0.024911	0.97509	0.049822	1	False
FOXJ2_CCDS8587.1_ex0_12:8192613-8192636:-_5-1	FOXJ2	24.267	56.478/26.808	24.267	41.643	0.75504	440.16	78.481	1.9614	0.97501	0.024994	0.049988	1	True
NQO2_CCDS4481.1_ex2_6:3012819-3012842:+_5-3	NQO2	12.418	26.426/23.255	12.418	24.84	0.9455	5.0259	40.159	1.9603	0.97438	0.025621	0.051242	1	True
APLP2_CCDS44773.1_ex2_11:129980475-129980498:+_5-4	APLP2	6.0376	11.473/17.926	6.0376	14.7	1.1576	20.818	19.526	1.9602	0.97267	0.027332	0.054665	1	True
ATP8B1_CCDS11965.1_ex22_18:55368310-55368333:-_5-4	ATP8B1	0.023341	0.96228/0.16149	0.023341	0.56189	0.61	0.32063	0.075487	1.9601	0.95319	0.046811	0.093622	1	True
NANS_CCDS6733.1_ex1_9:100823154-100823177:+_5-2	NANS	0.79361	0.074021/0.080747	0.79361	0.077384	-0.73533	2.2618e-05	2.5666	1.96	0.024997	0.975	0.049995	1	False
RAN_CCDS9271.1_ex2_12:131357636-131357659:+_5-2	RAN	8.6519	0.51815/1.5342	8.6519	1.0262	-2.2521	0.51617	27.98	1.9596	0.02502	0.97498	0.050039	1	False
ZNF35_CCDS2718.2_ex2_3:44700515-44700538:-_5-5	ZNF35	7.7182	13.694/21.317	7.7182	17.506	1.0859	29.057	24.961	1.959	0.97331	0.02669	0.053379	1	True
KL_CCDS9347.1_ex0_13:33591282-33591305:+_5-5	KL	15.576	31.829/27.131	15.576	29.48	0.87873	11.036	50.375	1.9589	0.97458	0.025419	0.050837	1	True
EMP3_CCDS12715.1_ex1_19:48830832-48830855:+_5-2	EMP3	5.8743	21.392/7.4287	5.8743	14.41	1.1646	97.489	18.998	1.9585	0.97246	0.027535	0.05507	1	True
PDP1_CCDS55262.1_ex1_8:94934856-94934879:-_5-3	PDP1	30.087	51.889/46.914	30.087	49.401	0.69715	12.375	97.303	1.958	0.97486	0.025142	0.050284	1	True
RPL13_CCDS10979.1_ex1_16:89627713-89627736:-_5-4	RPL13	18.595	3.627/5.0871	18.595	4.3571	-1.871	1.0658	60.138	1.9576	0.025138	0.97486	0.050276	1	False
SYTL2_CCDS31649.1_ex12_11:85445313-85445336:+_16-12	SYTL2	16.876	31.829/30.845	16.876	31.337	0.85519	0.48391	54.577	1.9575	0.97457	0.025427	0.050855	1	True
CD276_CCDS32288.1_ex3_15:73996038-73996061:-_8-7	CD276	9.1576	20.726/18.895	9.1576	19.81	1.0347	1.6766	29.616	1.9575	0.97364	0.026363	0.052727	1	True
BCL2L1_CCDS13188.1_ex1_20:30309783-30309806:-_5-1	BCL2L1	16.759	2.9609/4.1181	16.759	3.5395	-1.968	0.66961	54.2	1.9574	0.025152	0.97485	0.050303	1	False
FHDC1_CCDS34081.1_ex5_4:153883984-153884007:+_5-3	FHDC1	0.26454	0/0	0.26454	0	-0.33861	0	0.85552	1.9574	0.025152	0.97485	0.050305	1	False
COX15_CCDS7481.1_ex6_10:101487273-101487296:-_5-3	COX15	0.30344	0/0.080747	0.30344	0.040374	-0.32522	0.00326	0.98133	1.9572	0.02516	0.97484	0.050319	1	False
ELTD1_CCDS41352.1_ex12_1:79411972-79411995:-_5-2	ELTD1	0.30344	0/0.080747	0.30344	0.040374	-0.32522	0.00326	0.98133	1.9572	0.02516	0.97484	0.050319	1	False
WASF3_CCDS9318.1_ex4_13:27250819-27250842:-_5-4	WASF3	0.30344	0/0.080747	0.30344	0.040374	-0.32522	0.00326	0.98133	1.9572	0.02516	0.97484	0.050319	1	False
EIF1AX_CCDS14196.1_ex5_X:20156656-20156679:-_5-5	EIF1AX	7.8583	1.0363/0.72672	7.8583	0.88151	-2.2351	0.047918	25.414	1.9572	0.025164	0.97484	0.050329	1	False
NUTF2_CCDS10848.1_ex0_16:67899099-67899122:+_5-1	NUTF2	0.78583	0.074021/0.080747	0.78583	0.077384	-0.72906	2.2618e-05	2.5414	1.9569	0.025182	0.97482	0.050365	1	False
RPL13_CCDS10979.1_ex1_16:89627630-89627653:-_5-1	RPL13	15.841	3.1089/3.2299	15.841	3.1694	-2.0141	0.007319	51.23	1.9561	0.025228	0.97477	0.050456	1	False
RPL11_CCDS238.1_ex1_1:24019204-24019227:+_5-1	RPL11	12.301	1.7025/2.1802	12.301	1.9413	-2.177	0.11409	39.782	1.9545	0.025321	0.97468	0.050641	1	False
CPNE6_CCDS61413.1_ex3_14:24542852-24542875:-_5-2	CPNE6	13.585	24.575/28.504	13.585	26.539	0.91704	7.7171	43.933	1.9545	0.97416	0.025845	0.05169	1	True
GPX4_CCDS42457.1_ex1_19:1105246-1105269:+_5-2	GPX4	11.04	1.4804/1.6957	11.04	1.5881	-2.218	0.023169	35.705	1.9543	0.02533	0.97467	0.05066	1	False
TSR2_CCDS14358.1_ex2_X:54469918-54469941:-_5-4	TSR2	13.071	1.7025/2.6647	13.071	2.1836	-2.144	0.46288	42.273	1.9535	0.025379	0.97462	0.050758	1	False
ZNHIT2_CCDS8094.1_ex0_11:64885009-64885032:-_5-5	ZNHIT2	22.431	5.1075/7.5902	22.431	6.3488	-1.6728	3.082	72.543	1.9535	0.025382	0.97462	0.050765	1	False
POLR2A_CCDS32548.1_ex13_17:7405003-7405026:+_5-3	POLR2A	16.362	2.5907/4.1988	16.362	3.3948	-1.9821	1.293	52.916	1.9534	0.025387	0.97461	0.050775	1	False
C10orf62_CCDS31261.1_ex0_10:99349879-99349902:+_5-5	C10orf62	16.347	36.789/24.305	16.347	30.547	0.86282	77.922	52.866	1.953	0.97427	0.025727	0.051454	1	True
PFDN2_CCDS1217.1_ex1_1:161071890-161071913:+_5-2	PFDN2	19.008	3.9971/5.1678	19.008	4.5825	-1.8416	0.68522	61.471	1.9528	0.025421	0.97458	0.050842	1	False
ARIH1_CCDS10244.1_ex0_15:72767297-72767320:+_5-1	ARIH1	7.2903	0.37011/1.2112	7.2903	0.79066	-2.2109	0.35372	23.577	1.9528	0.025423	0.97458	0.050846	1	False
PAXBP1_CCDS13619.1_ex17_21:34143808-34143831:+_5-5	PAXBP1	46.955	20.134/25.678	46.955	22.906	-1.0043	15.367	151.85	1.9527	0.025425	0.97457	0.05085	1	False
TOP3A_CCDS11194.1_ex18_17:18217921-18217944:+_5-4	TOP3A	19.093	3.9231/5.3293	19.093	4.6262	-1.8365	0.98867	61.748	1.9524	0.025445	0.97456	0.05089	1	False
GDF10_CCDS7220.1_ex1_10:48429479-48429502:+_5-4	GDF10	17.203	30.423/33.106	17.203	31.765	0.84799	3.6007	55.634	1.9523	0.97428	0.025722	0.051444	1	True
RPL31_CCDS2049.1_ex0_2:101619261-101619284:-_5-1	RPL31	12.993	2.1466/2.1802	12.993	2.1634	-2.1452	0.0005629	42.021	1.9523	0.025452	0.97455	0.050905	1	False
SF3B5_CCDS5204.1_ex0_6:144416546-144416569:-_5-5	SF3B5	17.203	4.3673/3.1491	17.203	3.7582	-1.9357	0.74191	55.634	1.9522	0.025457	0.97454	0.050914	1	False
CCDC173_CCDS46445.1_ex7_2:170537682-170537705:+_5-5	CCDC173	6.4422	22.873/7.8325	6.4422	15.353	1.1357	113.1	20.834	1.9521	0.97235	0.027649	0.055299	1	True
PSMB3_CCDS11328.1_ex1_17:36909505-36909528:-_5-1	PSMB3	11.896	1.4064/2.2609	11.896	1.8337	-2.1862	0.3651	38.473	1.9513	0.025512	0.97449	0.051024	1	False
ELL_CCDS12380.1_ex11_19:18632741-18632764:+_5-5	ELL	17.374	3.479/4.1988	17.374	3.8389	-1.9249	0.25909	56.187	1.9512	0.025517	0.97448	0.051034	1	False
SLC38A4_CCDS8750.1_ex8_12:47173627-47173650:-_5-3	SLC38A4	4.1159	11.399/11.062	4.1159	11.231	1.2575	0.056762	13.311	1.9502	0.97061	0.029389	0.058778	1	True
DNTTIP2_CCDS44174.1_ex5_1:94342819-94342842:-_5-1	DNTTIP2	0.29566	0/0.080747	0.29566	0.040374	-0.31658	0.00326	0.95617	1.9501	0.025581	0.97442	0.051162	1	False
CA2_CCDS6239.1_ex1_8:86377603-86377626:-_5-1	CA2	0.25676	0/0	0.25676	0	-0.3297	0	0.83036	1.9493	0.025629	0.97437	0.051258	1	False
EIF4E3_CCDS33786.1_ex4_3:71748782-71748805:-_8-7	EIF4E3	0.25676	0.074021/0	0.25676	0.037011	-0.27727	0.0027396	0.83036	1.9493	0.025629	0.97437	0.051258	1	False
EMCN_CCDS3655.1_ex9_4:101401126-101401149:+_5-5	EMCN	0.25676	0/0	0.25676	0	-0.3297	0	0.83036	1.9493	0.025629	0.97437	0.051258	1	False
NAPG_CCDS45827.1_ex8_18:10546386-10546409:-_5-5	NAPG	0.25676	0/0	0.25676	0	-0.3297	0	0.83036	1.9493	0.025629	0.97437	0.051258	1	False
NDUFS4_CCDS3960.1_ex2_5:52942059-52942082:+_5-2	NDUFS4	0.25676	0.074021/0	0.25676	0.037011	-0.27727	0.0027396	0.83036	1.9493	0.025629	0.97437	0.051258	1	False
PRR15L_CCDS11523.1_ex0_17:46030462-46030485:+_5-3	PRR15L	27.442	53.739/37.87	27.442	45.805	0.71865	125.91	88.747	1.9493	0.97432	0.025678	0.051356	1	True
RRM2_CCDS1669.1_ex2_2:10263587-10263610:-_5-2	RRM2	7.1736	0.66619/0.88822	7.1736	0.7772	-2.2014	0.024648	23.2	1.9491	0.025642	0.97436	0.051284	1	False
DNPH1_CCDS43465.1_ex2_6:43197022-43197045:-_5-2	DNPH1	4.1081	15.396/7.025	4.1081	11.211	1.2573	35.04	13.286	1.9486	0.9705	0.029502	0.059003	1	True
TINF2_CCDS41936.1_ex8_14:24711381-24711404:+_5-4	TINF2	14.495	2.0726/3.3106	14.495	2.6916	-2.0695	0.76636	46.877	1.9486	0.025671	0.97433	0.051342	1	False
CDKN2A_CCDS56565.1_ex1_9:21971179-21971202:-_10-3	CDKN2A	7.1969	18.579/14.615	7.1969	16.597	1.1022	7.8571	23.275	1.9485	0.97245	0.027548	0.055097	1	True
LARP6_CCDS10236.1_ex1_15:71146321-71146344:-_8-8	LARP6	7.8427	0.74021/1.0497	7.8427	0.89496	-2.2223	0.047895	25.364	1.9483	0.025691	0.97431	0.051383	1	False
NDOR1_CCDS48061.1_ex0_9:140100353-140100376:-_5-1	NDOR1	17.389	3.8491/3.8759	17.389	3.8625	-1.9191	0.00035782	56.238	1.9482	0.025693	0.97431	0.051386	1	False
TSHZ2_CCDS33490.1_ex1_20:51870641-51870664:-_5-3	TSHZ2	18.097	41.526/24.466	18.097	32.996	0.832	145.51	58.528	1.9475	0.97403	0.025973	0.051946	1	True
BUB3_CCDS31306.1_ex0_10:124914569-124914592:-_5-2	BUB3	17.864	5.2555/2.9069	17.864	4.0812	-1.8924	2.758	57.773	1.9472	0.025753	0.97425	0.051505	1	False
PSMD11_CCDS11272.1_ex5_17:30796103-30796126:-_5-4	PSMD11	21.708	4.7374/7.2672	21.708	6.0023	-1.6973	3.2001	70.203	1.9469	0.025772	0.97423	0.051544	1	False
MARCH1_CCDS3806.1_ex2_4:164507027-164507050:+_10-8	36951	10.807	25.093/19.541	10.807	22.317	0.98173	15.415	34.95	1.9469	0.97333	0.026674	0.053347	1	True
POLR1C_CCDS4901.1_ex4_6:43487846-43487869:-_5-4	POLR1C	21.513	5.1815/6.6213	21.513	5.9014	-1.7058	1.0365	69.574	1.9464	0.025803	0.9742	0.051606	1	False
IMP3_CCDS10282.1_ex0_15:75932326-75932349:+_5-5	IMP3	15.888	3.2569/3.2299	15.888	3.2434	-1.9927	0.00036598	51.381	1.9451	0.025883	0.97412	0.051766	1	False
GUCA1A_CCDS4864.1_ex2_6:42146534-42146557:-_5-4	GUCA1A	15.001	35.53/21.559	15.001	28.545	0.88477	97.591	48.513	1.9446	0.97367	0.026326	0.052651	1	True
TCAP_CCDS11342.1_ex1_17:37821999-37822022:+_5-2	TCAP	12.807	29.238/21.398	12.807	25.318	0.9307	30.736	41.417	1.9441	0.97344	0.02656	0.05312	1	True
SEPW1_CCDS59402.1_ex3_19:48284417-48284440:+_5-5	SEPW1	0.70802	0.14804/0	0.70802	0.074021	-0.6693	0.010958	2.2898	1.943	0.026006	0.97399	0.052013	1	False
RPL27A_CCDS7790.1_ex2_11:8705604-8705627:-_5-2	RPL27A	17.568	4.0712/3.8759	17.568	3.9735	-1.9005	0.019073	56.816	1.9428	0.026022	0.97398	0.052044	1	False
C21orf59_CCDS13617.1_ex6_21:33984436-33984459:+_5-5	C21orf59	16.098	3.7751/2.9069	16.098	3.341	-1.9777	0.37688	52.061	1.9427	0.026025	0.97398	0.052049	1	False
APPBP2_CCDS32699.1_ex6_17:58539391-58539414:-_5-1	APPBP2	0.24898	0/0	0.24898	0	-0.32074	0	0.80519	1.941	0.026128	0.97387	0.052257	1	False
FAM177A1_CCDS41944.1_ex3_14:35548198-35548221:-_5-5	FAM177A1	0.24898	0/0	0.24898	0	-0.32074	0	0.80519	1.941	0.026128	0.97387	0.052257	1	False
ZNF33B_CCDS7198.1_ex0_10:43090002-43090025:+_5-5	ZNF33B	0.24898	0.074021/0	0.24898	0.037011	-0.26831	0.0027396	0.80519	1.941	0.026128	0.97387	0.052257	1	False
ATP6V0C_CCDS10470.1_ex1_16:2569300-2569323:+_5-4	ATP6V0C	15.88	1.9246/4.6026	15.88	3.2636	-1.9852	3.5859	51.356	1.9405	0.026161	0.97384	0.052323	1	False
WDR82_CCDS2851.2_ex8_3:52312223-52312246:-_5-5	WDR82	22.112	5.6996/6.8635	22.112	6.2816	-1.6663	0.67728	71.511	1.9389	0.026256	0.97374	0.052512	1	False
MCRS1_CCDS31795.1_ex4_12:49953565-49953588:+_5-1	MCRS1	33.285	12.51/14.05	33.285	13.28	-1.2636	1.1864	107.64	1.9387	0.026267	0.97373	0.052534	1	False
NOL7_CCDS4528.1_ex0_6:13615846-13615869:-_5-2	NOL7	23.505	5.2555/8.8822	23.505	7.0688	-1.6026	6.5763	76.015	1.9384	0.026288	0.97371	0.052575	1	False
ZC3H8_CCDS46392.1_ex5_2:112996047-112996070:-_5-5	ZC3H8	0.78583	0/0.16149	0.78583	0.080747	-0.72456	0.01304	2.5414	1.9384	0.026289	0.97371	0.052579	1	False
PSMA2_CCDS5467.1_ex5_7:42966146-42966169:-_5-3	PSMA2	16.199	2.2947/4.5218	16.199	3.4082	-1.964	2.4802	52.388	1.9378	0.026323	0.97368	0.052646	1	False
PRPF19_CCDS7995.1_ex8_11:60668780-60668803:-_5-1	PRPF19	14.487	2.8128/2.6647	14.487	2.7387	-2.0505	0.010975	46.852	1.9374	0.026346	0.97365	0.052692	1	False
PPA2_CCDS34043.1_ex5_4:106395038-106395061:+_5-3	PPA2	0.73914	0.074021/0.080747	0.73914	0.077384	-0.69085	2.2618e-05	2.3904	1.9373	0.026354	0.97365	0.052709	1	False
CHEK1_CCDS58191.1_ex3_11:125499296-125499319:+_5-3	CHEK1	1.7895	0.074021/0.24224	1.7895	0.15813	-1.2682	0.014149	5.7873	1.9366	0.026395	0.9736	0.052791	1	False
PCGF1_CCDS1946.2_ex7_2:74734201-74734224:+_5-5	PCGF1	14.433	37.233/18.087	14.433	27.66	0.89304	183.27	46.676	1.9361	0.9731	0.026895	0.05379	1	True
TPI1_CCDS53740.1_ex3_12:6978473-6978496:-_9-7	TPI1	17.988	3.405/5.0063	17.988	4.2056	-1.867	1.2821	58.175	1.9358	0.026444	0.97356	0.052889	1	False
SNRPE_CCDS30979.1_ex2_1:203832788-203832811:+_3-1	SNRPE	15.226	2.6648/3.3914	15.226	3.0281	-2.0102	0.26398	49.243	1.9355	0.026465	0.97354	0.05293	1	False
DDX39B_CCDS4697.1_ex5_6:31503203-31503226:+_5-2	DDX39B	23.925	6.3658/8.3169	23.925	7.3414	-1.5792	1.9034	77.374	1.9347	0.026516	0.97348	0.053033	1	False
TXNL4A_CCDS32852.1_ex2_18:77748238-77748261:+_5-3	TXNL4A	18.541	3.627/5.3293	18.541	4.4782	-1.8347	1.4488	59.962	1.9337	0.026577	0.97342	0.053154	1	False
SAE1_CCDS12696.1_ex1_19:47646766-47646789:+_6-3	SAE1	40.925	18.209/19.218	40.925	18.714	-1.0886	0.5086	132.35	1.9337	0.026578	0.97342	0.053155	1	False
SPC25_CCDS2229.1_ex5_2:169745917-169745940:-_5-4	SPC25	1.2138	0.14804/0.080747	1.2138	0.11439	-0.99023	0.0022643	3.9253	1.9331	0.026611	0.97339	0.053221	1	False
HCRTR1_CCDS344.1_ex0_1:32084911-32084934:+_5-1	HCRTR1	3.4934	13.842/6.1368	3.4934	9.9894	1.2902	29.685	11.298	1.9326	0.96868	0.031319	0.062638	1	True
BORA_CCDS66560.1_ex7_13:73320706-73320729:-_5-5	BORA	0.24119	0/0	0.24119	0	-0.31173	0	0.78003	1.9325	0.026651	0.97335	0.053303	1	False
CAPZA2_CCDS5768.1_ex4_7:116544404-116544427:+_5-3	CAPZA2	0.24119	0/0	0.24119	0	-0.31173	0	0.78003	1.9325	0.026651	0.97335	0.053303	1	False
FAU_CCDS8095.1_ex2_11:64889030-64889053:+_5-4	FAU	14.324	1.8505/3.5529	14.324	2.7017	-2.0495	1.449	46.324	1.9323	0.026661	0.97334	0.053323	1	False
TINF2_CCDS41936.1_ex8_14:24711351-24711374:-_5-3	TINF2	13.079	2.3687/2.1802	13.079	2.2744	-2.1042	0.017768	42.298	1.9307	0.026758	0.97324	0.053515	1	False
RBX1_CCDS14009.1_ex1_22:41349556-41349579:+_5-1	RBX1	15.475	2.5907/3.7144	15.475	3.1526	-1.9882	0.63126	50.048	1.9301	0.026797	0.9732	0.053594	1	False
MDC1_CCDS34384.1_ex9_6:30679488-30679511:-_5-3	MDC1	11.375	28.794/17.361	11.375	23.077	0.96025	65.364	36.787	1.9294	0.97232	0.02768	0.05536	1	True
FAM172A_CCDS4069.1_ex7_5:93386508-93386531:-_5-5	FAM172A	0.27232	0/0.080747	0.27232	0.040374	-0.29036	0.00326	0.88068	1.9276	0.026953	0.97305	0.053906	1	False
TMEM41B_CCDS31424.1_ex2_11:9309314-9309337:+_7-2	TMEM41B	0.27232	0/0.080747	0.27232	0.040374	-0.29036	0.00326	0.88068	1.9276	0.026953	0.97305	0.053906	1	False
ADAMTSL2_CCDS6976.1_ex5_9:136406081-136406104:-_5-3	ADAMTSL2	23.793	43.45/37.951	23.793	40.701	0.75016	15.122	76.946	1.9275	0.97295	0.027047	0.054094	1	True
EEPD1_CCDS34619.1_ex0_7:36194538-36194561:+_5-4	EEPD1	15.997	30.571/29.15	15.997	29.86	0.8605	1.0098	51.734	1.9275	0.97268	0.027317	0.054635	1	True
MRPL43_CCDS7502.1_ex3_10:102746844-102746867:+_5-2	MRPL43	18.323	3.1089/5.733	18.323	4.421	-1.8337	3.4431	59.257	1.9261	0.027046	0.97295	0.054093	1	False
HSD17B10_CCDS14354.1_ex4_X:53460718-53460741:-_5-5	HSD17B10	22.174	6.2918/6.5405	22.174	6.4162	-1.6438	0.030926	71.713	1.9254	0.027087	0.97291	0.054175	1	False
RPS12_CCDS5164.1_ex1_6:133136217-133136240:-_5-3	RPS12	1.2293	0.074021/0.16149	1.2293	0.11776	-0.99599	0.0038257	3.9756	1.9249	0.027119	0.97288	0.054238	1	False
EIF2B4_CCDS33164.1_ex6_2:27590903-27590926:+_5-2	EIF2B4	7.7882	0.88826/0.96896	7.7882	0.92861	-2.188	0.003257	25.187	1.9248	0.027129	0.97287	0.054258	1	False
GTF3A_CCDS45019.1_ex4_13:28006855-28006878:+_5-5	GTF3A	30.647	9.4007/13.888	30.647	11.645	-1.3236	10.07	99.114	1.9247	0.027135	0.97286	0.054271	1	False
SBDS_CCDS5537.1_ex3_7:66459193-66459216:-_5-1	SBDS	19.047	3.9971/5.5715	19.047	4.7843	-1.7931	1.2394	61.597	1.9239	0.027183	0.97282	0.054366	1	False
CAGE1_CCDS47367.1_ex7_6:7374051-7374074:+_5-1	CAGE1	0.23341	0/0	0.23341	0	-0.30266	0	0.75487	1.9236	0.027201	0.9728	0.054402	1	False
CFHR5_CCDS1387.1_ex4_1:196965016-196965039:-_5-4	CFHR5	0.23341	0/0	0.23341	0	-0.30266	0	0.75487	1.9236	0.027201	0.9728	0.054402	1	False
COLGALT2_CCDS1360.1_ex7_1:183938592-183938615:-_5-1	COLGALT2	0.23341	0.074021/0	0.23341	0.037011	-0.25023	0.0027396	0.75487	1.9236	0.027201	0.9728	0.054402	1	False
DAP3_CCDS1120.1_ex4_1:155695707-155695730:+_5-2	DAP3	0.23341	0/0	0.23341	0	-0.30266	0	0.75487	1.9236	0.027201	0.9728	0.054402	1	False
SMU1_CCDS6534.1_ex8_9:33068856-33068879:-_5-4	SMU1	10.527	1.5544/1.5342	10.527	1.5443	-2.1797	0.00020509	34.045	1.9235	0.027208	0.97279	0.054415	1	False
DDIT4_CCDS7315.1_ex1_10:74034646-74034669:+_5-4	DDIT4	16.463	32.643/28.342	16.463	30.493	0.85068	9.25	53.243	1.9227	0.97241	0.027593	0.055186	1	True
HIST1H2BJ_CCDS4618.1_ex0_6:27100391-27100414:+_4-4	HIST1H2BJ	0.74693	0/0.16149	0.74693	0.080747	-0.69279	0.01304	2.4156	1.922	0.027301	0.9727	0.054602	1	False
CASP2_CCDS47733.1_ex1_7:142988749-142988772:+_6-4	CASP2	6.3644	21.688/8.4784	6.3644	15.083	1.1269	87.249	20.583	1.9218	0.9703	0.029701	0.059402	1	True
SEC63_CCDS5061.1_ex12_6:108227885-108227908:-_5-3	SEC63	0.66134	0.14804/0	0.66134	0.074021	-0.62932	0.010958	2.1388	1.9216	0.027329	0.97267	0.054658	1	False
PSMC4_CCDS12547.1_ex3_19:40480230-40480253:-_5-2	PSMC4	22.065	6.0697/6.702	22.065	6.3859	-1.6429	0.19988	71.36	1.9214	0.027342	0.97266	0.054683	1	False
CWC22_CCDS46465.1_ex15_2:180846541-180846564:-_5-3	CWC22	22.797	4.9594/8.6399	22.797	6.7997	-1.6093	6.7731	73.726	1.921	0.027368	0.97263	0.054737	1	False
HIST1H2AK_CCDS4632.1_ex0_6:27805983-27806006:-_5-4	HIST1H2AK	31.76	10.733/14.131	31.76	12.432	-1.2863	5.772	102.71	1.9202	0.027414	0.97259	0.054829	1	False
CDC16_CCDS9542.2_ex4_13:115004936-115004959:-_5-3	CDC16	22.05	6.0697/6.702	22.05	6.3859	-1.6419	0.19988	71.31	1.9202	0.027415	0.97259	0.05483	1	False
ATP6V1C1_CCDS6296.1_ex3_8:104063290-104063313:+_5-3	ATP6V1C1	0.26454	0/0.080747	0.26454	0.040374	-0.28151	0.00326	0.85552	1.9197	0.027451	0.97255	0.054902	1	False
CEP290_CCDS55858.1_ex36_12:88510907-88510930:-_5-4	CEP290	0.26454	0/0.080747	0.26454	0.040374	-0.28151	0.00326	0.85552	1.9197	0.027451	0.97255	0.054902	1	False
TTC39C_CCDS32804.1_ex3_18:21660542-21660565:+_9-6	TTC39C	0.26454	0/0.080747	0.26454	0.040374	-0.28151	0.00326	0.85552	1.9197	0.027451	0.97255	0.054902	1	False
TCEB2_CCDS32374.1_ex3_16:2827033-2827056:-_5-5	TCEB2	15.32	2.8128/3.4721	15.32	3.1425	-1.9781	0.21735	49.545	1.9195	0.027458	0.97254	0.054917	1	False
SMC3_CCDS31285.1_ex12_10:112343937-112343960:+_5-3	SMC3	15.849	2.5167/4.1988	15.849	3.3578	-1.951	1.4148	51.256	1.9195	0.027461	0.97254	0.054923	1	False
MARS2_CCDS33358.1_ex0_2:198570454-198570477:-_5-3	MARS2	31.993	10.659/14.534	31.993	12.597	-1.2789	7.5094	103.47	1.9195	0.027461	0.97254	0.054923	1	False
FDX1L_CCDS32905.1_ex3_19:10426423-10426446:-_5-5	FDX1L	26.734	9.6968/8.6399	26.734	9.1684	-1.4476	0.55847	86.458	1.9193	0.027475	0.97252	0.054951	1	False
SMAD1_CCDS3765.1_ex0_4:146435935-146435958:-_5-1	SMAD1	29.309	51.075/44.895	29.309	47.985	0.69259	19.092	94.786	1.9183	0.97243	0.027574	0.055148	1	True
RPS7_CCDS1648.1_ex2_2:3624198-3624221:+_5-3	RPS7	20.883	4.5893/6.9442	20.883	5.7668	-1.6933	2.7728	67.536	1.918	0.027557	0.97244	0.055114	1	False
NOP16_CCDS43403.1_ex4_5:175815424-175815447:+_5-5	NOP16	28.282	8.2164/12.112	28.282	10.164	-1.3911	7.5882	91.465	1.9177	0.027575	0.97243	0.055149	1	False
PAX1_CCDS13146.2_ex0_20:21686620-21686643:+_5-2	PAX1	20.875	41.526/31.734	20.875	36.63	0.78259	47.945	67.51	1.9175	0.97226	0.027743	0.055487	1	True
ALG1_CCDS10528.1_ex0_16:5121988-5122011:-_5-1	ALG1	20.937	5.4776/6.1368	20.937	5.8072	-1.6883	0.21727	67.712	1.9164	0.027659	0.97234	0.055317	1	False
YRDC_CCDS30675.1_ex4_1:38273461-38273484:+_5-2	YRDC	23.598	7.1801/7.4287	23.598	7.3044	-1.5666	0.030917	76.317	1.9154	0.027723	0.97228	0.055446	1	False
FCF1_CCDS9832.1_ex4_14:75189979-75190002:-_5-4	FCF1	0.22563	0.074021/0	0.22563	0.037011	-0.2411	0.0027396	0.72971	1.9145	0.027779	0.97222	0.055557	1	False
IPO7_CCDS31425.1_ex9_11:9445394-9445417:-_5-5	IPO7	0.22563	0/0	0.22563	0	-0.29353	0	0.72971	1.9145	0.027779	0.97222	0.055557	1	False
PARP11_CCDS66281.1_ex1_12:3923219-3923242:-_5-2	PARP11	0.22563	0/0	0.22563	0	-0.29353	0	0.72971	1.9145	0.027779	0.97222	0.055557	1	False
TMEM69_CCDS41325.1_ex1_1:46159200-46159223:-_5-5	TMEM69	0.22563	0.074021/0	0.22563	0.037011	-0.2411	0.0027396	0.72971	1.9145	0.027779	0.97222	0.055557	1	False
ZNF555_CCDS12096.1_ex3_19:2852486-2852509:+_5-3	ZNF555	0.22563	0.074021/0	0.22563	0.037011	-0.2411	0.0027396	0.72971	1.9145	0.027779	0.97222	0.055557	1	False
TRRAP_CCDS5659.1_ex20_7:98522781-98522804:+_5-2	TRRAP	17.981	3.2569/5.41	17.981	4.3335	-1.8314	2.318	58.15	1.9138	0.027822	0.97218	0.055645	1	False
RBM25_CCDS32113.1_ex6_14:73566126-73566149:-_5-3	RBM25	2.2019	0/0.40374	2.2019	0.20187	-1.4136	0.081501	7.1209	1.9137	0.02783	0.97217	0.05566	1	False
PPP1R2_CCDS3309.1_ex5_3:195269747-195269770:-_5-5	PPP1R2	21.318	6.7359/5.3293	21.318	6.0326	-1.6661	0.98931	68.945	1.9136	0.027836	0.97216	0.055671	1	False
ATP6V0C_CCDS10470.1_ex1_16:2569235-2569258:+_5-2	ATP6V0C	10.441	1.4064/1.6957	10.441	1.551	-2.1651	0.041842	33.768	1.9135	0.027845	0.97215	0.05569	1	False
RBM14_CCDS55772.1_ex0_11:66384342-66384365:-_5-1	RBM14	16.479	3.0349/4.2796	16.479	3.6572	-1.9081	0.77466	53.294	1.9133	0.027854	0.97215	0.055709	1	False
LRR1_CCDS9686.1_ex0_14:50065910-50065933:-_5-2	LRR1	18.751	4.7374/4.6833	18.751	4.7103	-1.7903	0.0014598	60.641	1.9127	0.027894	0.97211	0.055788	1	False
CANX_CCDS4447.1_ex5_5:179136892-179136915:-_5-2	CANX	0.25676	0/0.080747	0.25676	0.040374	-0.2726	0.00326	0.83036	1.9115	0.027971	0.97203	0.055942	1	False
ZNF502_CCDS2719.1_ex1_3:44762418-44762441:+_5-2	ZNF502	0.25676	0/0.080747	0.25676	0.040374	-0.2726	0.00326	0.83036	1.9115	0.027971	0.97203	0.055942	1	False
HIRA_CCDS13759.1_ex18_22:19384360-19384383:-_5-4	HIRA	15.133	2.6648/3.5529	15.133	3.1088	-1.9732	0.39436	48.941	1.9112	0.02799	0.97201	0.05598	1	False
RPL36_CCDS12147.1_ex1_19:5691352-5691375:+_5-3	RPL36	18.821	3.7011/5.8138	18.821	4.7574	-1.7835	2.2318	60.868	1.9107	0.028023	0.97198	0.056046	1	False
WDR75_CCDS2298.1_ex11_2:190329892-190329915:+_5-5	WDR75	16.767	2.5907/5.0063	16.767	3.7985	-1.8885	2.9175	54.225	1.9105	0.028035	0.97197	0.056069	1	False
MCM3AP_CCDS13734.1_ex27_21:47704201-47704224:-_5-5	MCM3AP	28.119	9.8448/10.416	28.119	10.131	-1.3874	0.16333	90.937	1.9099	0.028075	0.97192	0.056151	1	False
RABL2A_CCDS2118.1_ex3_2:114392696-114392719:-_5-5	RABL2A	23.108	7.032/7.1057	23.108	7.0689	-1.5791	0.0027172	74.732	1.9092	0.02812	0.97188	0.056241	1	False
SNAPC2_CCDS12190.1_ex2_19:7986582-7986605:+_5-2	SNAPC2	17.864	3.8491/4.7641	17.864	4.3066	-1.8298	0.41858	57.773	1.9091	0.028122	0.97188	0.056245	1	False
VPS28_CCDS34967.1_ex3_8:145650387-145650410:+_5-1	VPS28	19.124	5.4036/4.4411	19.124	4.9223	-1.7647	0.46317	61.849	1.9084	0.028168	0.97183	0.056337	1	False
TMED2_CCDS9250.1_ex0_12:124069279-124069302:+_5-2	TMED2	15.436	3.1829/3.3106	15.436	3.2468	-1.9525	0.0081554	49.922	1.908	0.028197	0.9718	0.056394	1	False
XRCC3_CCDS9984.1_ex4_14:104173406-104173429:+_5-5	XRCC3	24.921	7.1801/9.1244	24.921	8.1522	-1.5019	1.8903	80.595	1.9077	0.028217	0.97178	0.056433	1	False
ORAOV1_CCDS8192.1_ex3_11:69488026-69488049:-_5-4	ORAOV1	17.802	4.2192/4.3603	17.802	4.2898	-1.8296	0.0099585	57.571	1.9071	0.028257	0.97174	0.056514	1	False
MED9_CCDS11184.1_ex0_17:17380553-17380576:-_5-5	MED9	5.991	13.102/15.665	5.991	14.383	1.1378	3.2849	19.375	1.9066	0.96903	0.030971	0.061943	1	True
TUBGCP4_CCDS42030.1_ex7_15:43678055-43678078:+_5-4	TUBGCP4	42.793	16.877/23.901	42.793	20.389	-1.0338	24.67	138.39	1.9065	0.028294	0.97171	0.056589	1	False
DUT_CCDS32231.1_ex1_15:48624581-48624604:-_7-2	DUT	18.79	6.0697/3.4721	18.79	4.7709	-1.7779	3.3738	60.767	1.9061	0.028317	0.97168	0.056634	1	False
MED14_CCDS14254.1_ex19_X:40560430-40560453:-_5-3	MED14	1.206	0/0.24224	1.206	0.12112	-0.97647	0.02934	3.9002	1.9056	0.028353	0.97165	0.056706	1	False
VPS28_CCDS34967.1_ex3_8:145650417-145650440:+_5-2	VPS28	8.3718	1.0363/1.1305	8.3718	1.0834	-2.1694	0.0044331	27.075	1.9055	0.028359	0.97164	0.056718	1	False
CDC14A_CCDS769.1_ex4_1:100889840-100889863:-_5-3	CDC14A	0.21785	0.074021/0	0.21785	0.037011	-0.23191	0.0027396	0.70454	1.905	0.028387	0.97161	0.056774	1	False
FBXO9_CCDS55022.1_ex4_6:52943641-52943664:+_5-1	FBXO9	0.21785	0/0	0.21785	0	-0.28434	0	0.70454	1.905	0.028387	0.97161	0.056774	1	False
HIST1H2AD_CCDS4591.1_ex0_6:26199260-26199283:+_4-1	HIST1H2AD	0.21785	0.074021/0	0.21785	0.037011	-0.23191	0.0027396	0.70454	1.905	0.028387	0.97161	0.056774	1	False
PARPBP_CCDS9090.2_ex2_12:102547732-102547755:+_5-4	PARPBP	0.21785	0/0	0.21785	0	-0.28434	0	0.70454	1.905	0.028387	0.97161	0.056774	1	False
POLR1D_CCDS9325.1_ex1_13:28197133-28197156:-_10-2	POLR1D	0.21785	0/0	0.21785	0	-0.28434	0	0.70454	1.905	0.028387	0.97161	0.056774	1	False
TYK2_CCDS12236.1_ex18_19:10476482-10476505:+_5-2	TYK2	0.21785	0/0	0.21785	0	-0.28434	0	0.70454	1.905	0.028387	0.97161	0.056774	1	False
GPX4_CCDS42457.1_ex2_19:1105457-1105480:+_5-5	GPX4	18.883	3.9971/5.6523	18.883	4.8247	-1.7713	1.3697	61.069	1.9049	0.028395	0.9716	0.05679	1	False
POLR2A_CCDS32548.1_ex16_17:7406435-7406458:-_5-4	POLR2A	5.5942	0.22206/0.96896	5.5942	0.59551	-2.0472	0.27893	18.092	1.9046	0.028414	0.97159	0.056829	1	False
F8A3_CCDS35463.1_ex0_X:154687917-154687940:-_5-3	F8A3	25.232	7.7722/8.9629	25.232	8.3676	-1.4856	0.70887	81.601	1.9045	0.028422	0.97158	0.056843	1	False
NAPG_CCDS45827.1_ex2_18:10532741-10532764:+_5-1	NAPG	31.9	11.399/13.969	31.9	12.684	-1.2656	3.3023	103.17	1.9043	0.028436	0.97156	0.056872	1	False
TNFSF10_CCDS3219.1_ex4_3:172241080-172241103:-_6-6	TNFSF10	25.909	9.1046/8.4784	25.909	8.7915	-1.4585	0.19605	83.79	1.9036	0.028484	0.97152	0.056968	1	False
GINS3_CCDS10796.1_ex0_16:58426685-58426708:-_6-3	GINS3	15.981	3.0349/3.9566	15.981	3.4957	-1.9173	0.4248	51.683	1.9036	0.028484	0.97152	0.056968	1	False
MED28_CCDS33963.1_ex1_4:17621552-17621575:+_5-3	MED28	29.799	9.2527/13.323	29.799	11.288	-1.3256	8.2849	96.372	1.9032	0.028505	0.9715	0.057009	1	False
ZNF91_CCDS42541.1_ex0_19:23544667-23544690:+_3-1	ZNF91	0.24898	0/0.080747	0.24898	0.040374	-0.26364	0.00326	0.80519	1.9031	0.028516	0.97148	0.057031	1	False
POLR2L_CCDS7720.1_ex0_11:840443-840466:+_4-2	POLR2L	12.713	1.7765/2.7454	12.713	2.261	-2.0722	0.46937	41.115	1.9031	0.028516	0.97148	0.057033	1	False
PLK1_CCDS10616.1_ex1_16:23691446-23691469:-_5-3	PLK1	15.647	2.4427/4.2796	15.647	3.3611	-1.9324	1.6871	50.601	1.9024	0.028557	0.97144	0.057114	1	False
TRMT6_CCDS13093.1_ex5_20:5924272-5924295:-_5-5	TRMT6	18.992	3.331/6.4598	18.992	4.8954	-1.7618	4.8947	61.421	1.9023	0.028563	0.97144	0.057126	1	False
MCM5_CCDS13915.1_ex0_22:35796542-35796565:+_5-1	MCM5	14.262	1.9986/3.6336	14.262	2.8161	-1.9997	1.3367	46.122	1.9016	0.02861	0.97139	0.05722	1	False
IL22RA2_CCDS5182.1_ex4_6:137479527-137479550:-_7-7	IL22RA2	20.027	33.68/36.982	20.027	35.331	0.78896	5.4531	64.768	1.9016	0.97121	0.028795	0.05759	1	True
ATG7_CCDS2605.1_ex7_3:11374479-11374502:+_5-5	ATG7	16.954	30.645/31.411	16.954	31.028	0.83504	0.29322	54.829	1.9007	0.97101	0.02899	0.057979	1	True
SPTB_CCDS32099.1_ex22_14:65260219-65260242:-_5-2	SPTB	6.1466	19.468/9.7704	6.1466	14.619	1.128	47.018	19.878	1.9003	0.96867	0.03133	0.06266	1	True
HTR3B_CCDS8364.1_ex4_11:113803039-113803062:-_5-3	HTR3B	1.1048	0.14804/0.080747	1.1048	0.11439	-0.91744	0.0022643	3.573	1.8997	0.028733	0.97127	0.057466	1	False
POLR3K_CCDS10395.1_ex2_16:103478-103501:+_5-4	POLR3K	19.934	4.8114/5.9753	19.934	5.3933	-1.7112	0.67733	64.466	1.8996	0.028742	0.97126	0.057483	1	False
SBDS_CCDS5537.1_ex4_7:66460279-66460302:-_5-4	SBDS	15.53	3.1829/3.4721	15.53	3.3275	-1.9335	0.041821	50.224	1.8995	0.028747	0.97125	0.057494	1	False
KCNH1_CCDS1496.1_ex4_1:211093189-211093212:-_5-3	KCNH1	13.196	32.717/18.491	13.196	25.604	0.9062	101.19	42.675	1.8995	0.97061	0.029389	0.058777	1	True
FBL_CCDS12545.1_ex4_19:40329743-40329766:-_5-1	FBL	14.277	2.4427/3.2299	14.277	2.8363	-1.9936	0.30983	46.173	1.8985	0.028817	0.97118	0.057634	1	False
SNRPD3_CCDS13828.1_ex1_22:24963947-24963970:-_5-3	SNRPD3	12.783	1.6285/2.9876	12.783	2.3081	-2.0589	0.92367	41.342	1.897	0.028916	0.97108	0.057832	1	False
POLR1A_CCDS42706.1_ex20_2:86292520-86292543:-_5-2	POLR1A	9.8656	0.96228/1.9379	9.8656	1.4501	-2.1489	0.47595	31.906	1.8966	0.028943	0.97106	0.057887	1	False
TUT1_CCDS8021.2_ex8_11:62358872-62358895:+_5-4	TUT1	13.32	1.9246/3.0684	13.32	2.4965	-2.0341	0.65418	43.078	1.8961	0.028972	0.97103	0.057944	1	False
EXOSC4_CCDS6414.1_ex0_8:145133723-145133746:+_5-1	EXOSC4	13.95	2.2206/3.2299	13.95	2.7253	-2.0048	0.50929	45.116	1.8959	0.028986	0.97101	0.057972	1	False
BCAP29_CCDS34730.1_ex2_7:107234534-107234557:-_5-3	BCAP29	0.21007	0/0	0.21007	0	-0.27509	0	0.67938	1.8953	0.02903	0.97097	0.058059	1	False
C11orf80_CCDS53664.1_ex8_11:66571538-66571561:+_5-5	C11orf80	0.21007	0/0	0.21007	0	-0.27509	0	0.67938	1.8953	0.02903	0.97097	0.058059	1	False
GLP1R_CCDS4839.1_ex5_6:39040691-39040714:-_5-5	GLP1R	0.21007	0.074021/0	0.21007	0.037011	-0.22266	0.0027396	0.67938	1.8953	0.02903	0.97097	0.058059	1	False
HOMER1_CCDS43335.1_ex1_5:78692714-78692737:-_9-2	HOMER1	0.21007	0/0	0.21007	0	-0.27509	0	0.67938	1.8953	0.02903	0.97097	0.058059	1	False
XRCC2_CCDS5933.1_ex0_7:152346176-152346199:+_5-3	XRCC2	0.21007	0/0	0.21007	0	-0.27509	0	0.67938	1.8953	0.02903	0.97097	0.058059	1	False
CCM2_CCDS34630.1_ex3_7:45104200-45104223:-_5-4	CCM2	16.845	25.167/36.498	16.845	30.832	0.835	64.189	54.476	1.8951	0.97063	0.029366	0.058733	1	True
FMN1_CCDS45209.1_ex16_15:33359953-33359976:+_11-5	FMN1	0.24119	0/0.080747	0.24119	0.040374	-0.25463	0.00326	0.78003	1.8944	0.029087	0.97091	0.058173	1	False
SLBP_CCDS3350.1_ex3_4:1701289-1701312:-_5-2	SLBP	0.24119	0/0.080747	0.24119	0.040374	-0.25463	0.00326	0.78003	1.8944	0.029087	0.97091	0.058173	1	False
POLD2_CCDS5477.1_ex7_7:44157212-44157235:-_5-3	POLD2	15.903	2.6648/4.3603	15.903	3.5126	-1.9053	1.4375	51.432	1.894	0.02911	0.97089	0.05822	1	False
MARS_CCDS8942.1_ex9_12:57894197-57894220:+_5-4	MARS	25.777	6.3658/11.224	25.777	8.7948	-1.4509	11.8	83.363	1.8936	0.029139	0.97086	0.058278	1	False
DDX49_CCDS12390.1_ex1_19:19031383-19031406:-_5-1	DDX49	14.324	2.4427/3.3106	14.324	2.8767	-1.9829	0.37665	46.324	1.8935	0.029145	0.97086	0.05829	1	False
PISD_CCDS13899.1_ex4_22:32017805-32017828:+_5-2	PISD	23.061	4.8854/9.4474	23.061	7.1664	-1.5589	10.406	74.581	1.8932	0.029167	0.97083	0.058334	1	False
ANP32D_CCDS31788.1_ex0_12:48866605-48866628:-_5-3	ANP32D	15.53	26.796/31.088	15.53	28.942	0.85708	9.2102	50.224	1.8925	0.97037	0.029634	0.059269	1	True
TRMT61A_CCDS41994.1_ex1_14:103998965-103998988:-_5-4	TRMT61A	19.42	5.1075/5.2486	19.42	5.178	-1.7248	0.0099531	62.805	1.8922	0.029234	0.97077	0.058469	1	False
THSD1_CCDS9432.1_ex2_13:52971930-52971953:+_5-4	THSD1	8.1617	16.951/18.814	8.1617	17.882	1.0434	1.7357	26.395	1.8921	0.96902	0.030978	0.061956	1	True
RBM14_CCDS55772.1_ex0_11:66384285-66384308:-_5-2	RBM14	8.4185	1.0363/1.2112	8.4185	1.1238	-2.1489	0.015296	27.226	1.8914	0.029284	0.97072	0.058569	1	False
APLNR_CCDS7950.1_ex0_11:57004333-57004356:-_5-5	APLNR	18.237	30.719/34.802	18.237	32.76	0.81142	8.336	58.98	1.891	0.97043	0.029569	0.059138	1	True
PSMB3_CCDS11328.1_ex2_17:36912198-36912221:+_5-4	PSMB3	14.511	2.3687/3.5529	14.511	2.9608	-1.9694	0.70115	46.928	1.8909	0.029319	0.97068	0.058639	1	False
TNFSF13_CCDS11111.1_ex4_17:7463668-7463691:-_5-5	TNFSF13	7.7027	19.097/15.18	7.7027	17.139	1.0596	7.6716	24.911	1.8906	0.96875	0.031255	0.062509	1	True
TRIM28_CCDS12985.1_ex1_19:59056881-59056904:-_5-1	TRIM28	29.48	11.991/10.416	29.48	11.204	-1.3205	1.2404	95.34	1.8898	0.02939	0.97061	0.05878	1	False
MYH10_CCDS11144.1_ex25_17:8424585-8424608:+_5-3	MYH10	15.312	29.016/28.181	15.312	28.599	0.85959	0.34913	49.519	1.8881	0.97005	0.029949	0.059898	1	True
ZNF259_CCDS8375.1_ex12_11:116658214-116658237:+_5-3	ZNF259	18.23	4.2192/5.0063	18.23	4.6128	-1.7765	0.30977	58.955	1.8875	0.029544	0.97046	0.059088	1	False
RPL23_CCDS11330.1_ex2_17:37008895-37008918:-_5-3	RPL23	14.013	2.6648/2.9069	14.013	2.7858	-1.9875	0.029313	45.317	1.8875	0.029546	0.97045	0.059092	1	False
C1orf94_CCDS381.1_ex1_1:34666586-34666609:+_5-5	C1orf94	3.8202	16.063/4.8448	3.8202	10.454	1.2486	62.919	12.355	1.8872	0.96568	0.034319	0.068638	1	True
CRCP_CCDS47599.1_ex3_7:65610437-65610460:+_14-9	CRCP	18.424	3.7751/5.6523	18.424	4.7137	-1.7654	1.762	59.584	1.8866	0.029606	0.97039	0.059213	1	False
OTUD4_CCDS3764.1_ex3_4:146086342-146086365:-_7-6	OTUD4	0.23341	0/0.080747	0.23341	0.040374	-0.24556	0.00326	0.75487	1.8854	0.029686	0.97031	0.059372	1	False
C8orf59_CCDS55255.1_ex2_8:86129613-86129636:-_3-3	C8orf59	0.20229	0/0	0.20229	0	-0.26579	0	0.65422	1.8851	0.029709	0.97029	0.059418	1	False
KCTD1_CCDS11888.1_ex1_18:24039864-24039887:-_5-3	KCTD1	0.20229	0/0	0.20229	0	-0.26579	0	0.65422	1.8851	0.029709	0.97029	0.059418	1	False
PBK_CCDS6063.1_ex4_8:27680624-27680647:-_5-4	PBK	0.20229	0.074021/0	0.20229	0.037011	-0.21336	0.0027396	0.65422	1.8851	0.029709	0.97029	0.059418	1	False
PEX1_CCDS5627.1_ex19_7:92146926-92146949:+_5-3	PEX1	0.20229	0/0	0.20229	0	-0.26579	0	0.65422	1.8851	0.029709	0.97029	0.059418	1	False
RPP30_CCDS44458.1_ex5_10:92645625-92645648:-_5-3	RPP30	0.20229	0/0	0.20229	0	-0.26579	0	0.65422	1.8851	0.029709	0.97029	0.059418	1	False
SCARA3_CCDS34870.1_ex3_8:27514340-27514363:-_5-2	SCARA3	0.20229	0/0	0.20229	0	-0.26579	0	0.65422	1.8851	0.029709	0.97029	0.059418	1	False
TTC39B_CCDS55294.1_ex14_9:15210155-15210178:-_5-5	TTC39B	0.20229	0/0	0.20229	0	-0.26579	0	0.65422	1.8851	0.029709	0.97029	0.059418	1	False
PTRH1_CCDS35147.1_ex3_9:130477423-130477446:+_5-4	PTRH1	24.742	47.67/35.529	24.742	41.599	0.72671	73.702	80.016	1.8845	0.97017	0.029832	0.059665	1	True
HSPD1_CCDS33357.1_ex9_2:198361927-198361950:+_5-3	HSPD1	15.335	2.3687/4.2796	15.335	3.3241	-1.9175	1.8258	49.595	1.8843	0.029764	0.97024	0.059529	1	False
MCM3_CCDS4940.2_ex14_6:52147539-52147562:-_5-2	MCM3	19.747	4.6633/6.1368	19.747	5.4001	-1.6967	1.0855	63.862	1.8842	0.029768	0.97023	0.059537	1	False
SLC35E2B_CCDS44041.1_ex3_1:1601552-1601575:-_5-2	SLC35E2B	12.06	24.797/22.851	12.06	23.824	0.92663	1.8929	39.002	1.8838	0.96939	0.030615	0.06123	1	True
BCL2L1_CCDS13188.1_ex1_20:30309863-30309886:-_5-4	BCL2L1	13.429	2.5907/2.5839	13.429	2.5873	-2.008	2.3389e-05	43.43	1.8837	0.029802	0.9702	0.059604	1	False
BID_CCDS13747.1_ex3_22:18226763-18226786:+_11-11	BID	15.779	26.574/31.895	15.779	29.234	0.84955	14.159	51.029	1.8836	0.96978	0.030219	0.060438	1	True
FAU_CCDS8095.1_ex2_11:64888987-64889010:+_5-2	FAU	15.117	2.4427/4.0374	15.117	3.24	-1.9265	1.2715	48.89	1.8832	0.02984	0.97016	0.05968	1	False
THOC3_CCDS4397.1_ex5_5:175395027-175395050:-_5-3	THOC3	15.522	4.0712/2.7454	15.522	3.4083	-1.9061	0.87883	50.199	1.883	0.029848	0.97015	0.059696	1	False
RBM14_CCDS55772.1_ex0_11:66384390-66384413:+_5-5	RBM14	17.918	3.331/5.6523	17.918	4.4916	-1.7845	2.6943	57.949	1.8827	0.02987	0.97013	0.05974	1	False
POLE2_CCDS32073.1_ex12_14:50133092-50133115:+_5-4	POLE2	0.58354	0.14804/0	0.58354	0.074021	-0.56013	0.010958	1.8872	1.8825	0.029885	0.97012	0.05977	1	False
PAK2_CCDS3321.1_ex4_3:196533440-196533463:+_5-3	PAK2	8.5274	22.206/14.615	8.5274	18.411	1.0267	28.813	27.578	1.882	0.96844	0.031564	0.063128	1	True
RPL19_CCDS42312.1_ex2_17:37358560-37358583:+_5-1	RPL19	26.796	8.7345/10.336	26.796	9.5351	-1.3997	1.2818	86.659	1.882	0.029917	0.97008	0.059834	1	False
OXA1L_CCDS9573.1_ex0_14:23235951-23235974:+_5-4	OXA1L	30.554	12.362/11.628	30.554	11.995	-1.2799	0.26936	98.812	1.8819	0.029921	0.97008	0.059843	1	False
HNRNPU_CCDS31081.1_ex13_1:245027405-245027428:-_5-5	HNRNPU	14.223	2.0726/3.7144	14.223	2.8935	-1.9671	1.3477	45.997	1.8814	0.029961	0.97004	0.059921	1	False
TOMM40_CCDS12646.1_ex0_19:45394904-45394927:-_5-2	TOMM40	20.898	4.8854/7.1865	20.898	6.0359	-1.638	2.6475	67.586	1.8812	0.02997	0.97003	0.059941	1	False
CRCP_CCDS47599.1_ex3_7:65610453-65610476:+_14-10	CRCP	24.446	6.81/9.3667	24.446	8.0883	-1.4854	3.2684	79.06	1.8807	0.030009	0.96999	0.060019	1	False
QARS_CCDS2788.1_ex21_3:49141372-49141395:-_5-3	QARS	11.025	0.96228/2.6647	11.025	1.8135	-2.0956	1.449	35.655	1.8806	0.03001	0.96999	0.06002	1	False
DNLZ_CCDS35179.1_ex2_9:139257937-139257960:-_5-4	DNLZ	20.486	5.2555/6.379	20.486	5.8173	-1.6561	0.63113	66.252	1.8805	0.030018	0.96998	0.060036	1	False
MC3R_CCDS13449.2_ex0_20:54824156-54824179:+_5-2	MC3R	16.004	35.16/23.901	16.004	29.531	0.84435	63.382	51.759	1.8801	0.96956	0.030444	0.060888	1	True
DUT_CCDS32231.1_ex3_15:48628244-48628267:-_7-6	DUT	13.095	2.2206/2.7454	13.095	2.483	-2.0167	0.13769	42.348	1.8801	0.030047	0.96995	0.060095	1	False
HIRA_CCDS13759.1_ex15_22:19376049-19376072:-_5-2	HIRA	18.751	4.5893/5.2486	18.751	4.9189	-1.7385	0.2173	60.641	1.8798	0.030066	0.96993	0.060132	1	False
RPL12_CCDS6872.1_ex5_9:130212996-130213019:+_5-5	RPL12	9.0409	0.88826/1.6957	9.0409	1.292	-2.1312	0.32597	29.239	1.8796	0.030079	0.96992	0.060158	1	False
RRM1_CCDS7750.1_ex2_11:4127402-4127425:-_5-1	RRM1	13.39	2.5167/2.6647	13.39	2.5907	-2.0028	0.010941	43.304	1.8796	0.030081	0.96992	0.060163	1	False
KIN_CCDS7080.1_ex9_10:7822072-7822095:+_5-5	KIN	16.487	4.2192/3.4721	16.487	3.8457	-1.8515	0.27907	53.319	1.8794	0.030092	0.96991	0.060183	1	False
NIPA1_CCDS10011.1_ex0_15:23049321-23049344:+_5-3	NIPA1	6.1154	14.73/14.211	6.1154	14.471	1.1205	0.13455	19.778	1.8788	0.96708	0.032919	0.065838	1	True
RPS3_CCDS58161.1_ex3_11:75113453-75113476:+_5-4	RPS3	4.7539	0.37011/0.64598	4.7539	0.50804	-1.9319	0.038052	15.374	1.8784	0.03016	0.96984	0.06032	1	False
BMP8B_CCDS444.1_ex6_1:40253922-40253945:-_5-4	BMP8B	54.393	30.719/28.261	54.393	29.49	-0.86137	3.0193	175.91	1.8779	0.030196	0.9698	0.060393	1	False
SNUPN_CCDS10281.1_ex4_15:75901962-75901985:+_5-2	SNUPN	20.291	5.2555/6.2175	20.291	5.7365	-1.6602	0.46273	65.623	1.8771	0.03025	0.96975	0.0605	1	False
PISD_CCDS13899.1_ex4_22:32017827-32017850:+_5-3	PISD	15.055	3.1829/3.3106	15.055	3.2468	-1.9186	0.0081554	48.689	1.8766	0.030284	0.96972	0.060568	1	False
FAM47C_CCDS35227.1_ex0_X:37026989-37027012:+_5-1	FAM47C	0.22563	0/0.080747	0.22563	0.040374	-0.23643	0.00326	0.72971	1.8762	0.030317	0.96968	0.060633	1	False
KLRF1_CCDS41750.1_ex1_12:9984949-9984972:+_5-2	KLRF1	4.9095	19.764/5.0063	4.9095	12.385	1.1795	108.89	15.877	1.8761	0.96597	0.03403	0.06806	1	True
GPSM1_CCDS48055.1_ex2_9:139230422-139230445:+_11-2	GPSM1	0.64578	0/0.16149	0.64578	0.080747	-0.60674	0.01304	2.0885	1.8756	0.030358	0.96964	0.060715	1	False
PHB2_CCDS53741.1_ex8_12:7079370-7079393:-_5-4	PHB2	14.145	3.0349/2.7454	14.145	2.8901	-1.9609	0.041897	45.745	1.8756	0.030358	0.96964	0.060716	1	False
SF1_CCDS31599.1_ex10_11:64540934-64540957:-_5-5	SF1	14.573	1.9986/4.1181	14.573	3.0583	-1.9401	2.2462	47.129	1.8754	0.030371	0.96963	0.060743	1	False
DHX33_CCDS11072.1_ex11_17:5371934-5371957:+_5-5	DHX33	18.595	3.8491/5.8945	18.595	4.8718	-1.7386	2.0919	60.138	1.875	0.030397	0.9696	0.060795	1	False
NIFK_CCDS2135.1_ex5_2:122493279-122493302:+_5-4	NIFK	12.488	1.9246/2.6647	12.488	2.2946	-2.0335	0.27387	40.385	1.8748	0.030408	0.96959	0.060816	1	False
ADD2_CCDS1906.1_ex12_2:70931458-70931481:+_5-3	ADD2	0.19451	0/0	0.19451	0	-0.25642	0	0.62906	1.8745	0.030429	0.96957	0.060857	1	False
DEFB134_CCDS34847.1_ex0_8:11851582-11851605:-_1-1	DEFB134	0.19451	0.074021/0	0.19451	0.037011	-0.20399	0.0027396	0.62906	1.8745	0.030429	0.96957	0.060857	1	False
PHF5A_CCDS14016.1_ex1_22:41863539-41863562:-_5-4	PHF5A	0.19451	0/0	0.19451	0	-0.25642	0	0.62906	1.8745	0.030429	0.96957	0.060857	1	False
PRKAG1_CCDS55824.1_ex7_12:49399087-49399110:+_5-4	PRKAG1	0.19451	0.074021/0	0.19451	0.037011	-0.20399	0.0027396	0.62906	1.8745	0.030429	0.96957	0.060857	1	False
SUCLA2_CCDS9406.1_ex6_13:48547501-48547524:+_5-1	SUCLA2	0.19451	0/0	0.19451	0	-0.25642	0	0.62906	1.8745	0.030429	0.96957	0.060857	1	False
TDGF1_CCDS2742.1_ex2_3:46620801-46620824:-_5-2	TDGF1	0.19451	0/0	0.19451	0	-0.25642	0	0.62906	1.8745	0.030429	0.96957	0.060857	1	False
TXN_CCDS35103.1_ex3_9:113013626-113013649:+_7-5	TXN	0.19451	0/0	0.19451	0	-0.25642	0	0.62906	1.8745	0.030429	0.96957	0.060857	1	False
KIAA0907_CCDS30885.1_ex8_1:155896458-155896481:+_5-2	KIAA0907	7.5004	25.389/8.0747	7.5004	16.732	1.0608	149.9	24.256	1.8744	0.96749	0.032514	0.065029	1	True
FGA_CCDS3787.1_ex1_4:155507734-155507757:+_5-2	FGA	6.9013	21.984/9.5281	6.9013	15.756	1.0845	77.578	22.319	1.8743	0.9672	0.032805	0.065609	1	True
MYLK_CCDS3023.1_ex0_3:123333145-123333168:-_10-2	MYLK	0.56797	0.14804/0	0.56797	0.074021	-0.54588	0.010958	1.8368	1.8741	0.03046	0.96954	0.060919	1	False
WEE1_CCDS44536.1_ex2_11:9598087-9598110:+_5-1	WEE1	11.383	1.6285/2.2609	11.383	1.9447	-2.0722	0.2	36.812	1.8734	0.030509	0.96949	0.061018	1	False
PRLHR_CCDS7606.1_ex0_10:120354189-120354212:+_5-2	PRLHR	19.545	33.902/34.963	19.545	34.433	0.78632	0.56363	63.208	1.8726	0.96923	0.030774	0.061548	1	True
NRBP2_CCDS34959.2_ex10_8:144921226-144921249:+_5-1	NRBP2	20.291	29.979/40.939	20.291	35.459	0.77599	60.062	65.623	1.8723	0.96923	0.030771	0.061541	1	True
ALDH3A1_CCDS11212.1_ex5_17:19644440-19644463:+_5-2	ALDH3A1	25.512	40.786/44.249	25.512	42.518	0.71494	5.9984	82.507	1.8721	0.96933	0.030669	0.061339	1	True
TBL3_CCDS10453.1_ex6_16:2025045-2025068:+_5-5	TBL3	14.783	2.4427/3.8759	14.783	3.1593	-1.924	1.027	47.808	1.8719	0.030613	0.96939	0.061225	1	False
SERTAD1_CCDS12557.1_ex0_19:40929010-40929033:+_5-1	SERTAD1	59.046	85.198/84.623	59.046	84.911	0.51677	0.16565	190.96	1.8717	0.96938	0.030623	0.061247	1	True
SS18L2_CCDS2701.1_ex1_3:42633072-42633095:-_4-3	SS18L2	27.644	8.0683/12.274	27.644	10.171	-1.3585	8.842	89.402	1.8717	0.030626	0.96937	0.061252	1	False
TINF2_CCDS41936.1_ex8_14:24711432-24711455:-_5-5	TINF2	13.6	2.6648/2.7454	13.6	2.7051	-1.9784	0.0032509	43.984	1.8709	0.030681	0.96932	0.061361	1	False
SMU1_CCDS6534.1_ex9_9:33071723-33071746:+_5-5	SMU1	16.409	3.8491/3.8759	16.409	3.8625	-1.8401	0.00035782	53.067	1.8701	0.030736	0.96926	0.061471	1	False
CPSF3_CCDS1664.1_ex8_2:9581976-9581999:+_5-5	CPSF3	14.651	1.6285/4.6026	14.651	3.1155	-1.9271	4.4227	47.381	1.8699	0.03075	0.96925	0.061499	1	False
AIFM1_CCDS14618.1_ex4_X:129270039-129270062:+_5-1	AIFM1	20.688	5.6256/6.379	20.688	6.0023	-1.631	0.2838	66.907	1.8698	0.030753	0.96925	0.061506	1	False
POP5_CCDS9202.1_ex3_12:121018962-121018985:-_5-4	POP5	16.012	4.0712/3.3106	16.012	3.6909	-1.8586	0.28921	51.784	1.8693	0.030793	0.96921	0.061586	1	False
RPS14_CCDS4307.1_ex2_5:149826442-149826465:+_5-1	RPS14	11.235	1.4064/2.4224	11.235	1.9144	-2.0697	0.51613	36.334	1.869	0.03081	0.96919	0.06162	1	False
PSMC4_CCDS12547.1_ex4_19:40480444-40480467:+_5-3	PSMC4	14.83	2.5907/3.7951	14.83	3.1929	-1.9166	0.72525	47.959	1.8688	0.030823	0.96918	0.061645	1	False
KDM4B_CCDS12138.1_ex9_19:5131273-5131296:-_5-5	KDM4B	18.883	41.378/25.597	18.883	33.487	0.79452	124.52	61.069	1.8688	0.96893	0.031068	0.062136	1	True
GAPDH_CCDS58201.1_ex4_12:6646534-6646557:+_5-5	GAPDH	10.496	1.7025/1.6957	10.496	1.6991	-2.0906	2.313e-05	33.944	1.8687	0.03083	0.96917	0.06166	1	False
EIF1AX_CCDS14196.1_ex3_X:20152073-20152096:-_5-1	EIF1AX	12.052	1.8505/2.5032	12.052	2.1768	-2.0386	0.21296	38.976	1.8677	0.030903	0.9691	0.061807	1	False
POLR2L_CCDS7720.1_ex1_11:842413-842436:-_4-4	POLR2L	11.554	1.7765/2.2609	11.554	2.0187	-2.0561	0.11732	37.366	1.8673	0.030931	0.96907	0.061862	1	False
FAM216A_CCDS31899.1_ex2_12:110922993-110923016:-_5-3	FAM216A	0.21785	0/0.080747	0.21785	0.040374	-0.22724	0.00326	0.70454	1.8666	0.030981	0.96902	0.061961	1	False
GTF2I_CCDS47614.1_ex1_7:74105294-74105317:+_5-1	GTF2I	0.21785	0/0.080747	0.21785	0.040374	-0.22724	0.00326	0.70454	1.8666	0.030981	0.96902	0.061961	1	False
NME5_CCDS4197.1_ex4_5:137474356-137474379:-_5-5	NME5	0.21785	0/0.080747	0.21785	0.040374	-0.22724	0.00326	0.70454	1.8666	0.030981	0.96902	0.061961	1	False
OSMR_CCDS3928.1_ex3_5:38884119-38884142:-_5-5	OSMR	0.21785	0/0.080747	0.21785	0.040374	-0.22724	0.00326	0.70454	1.8666	0.030981	0.96902	0.061961	1	False
PRKAG2_CCDS43683.1_ex8_7:151271975-151271998:-_5-5	PRKAG2	0.21785	0/0.080747	0.21785	0.040374	-0.22724	0.00326	0.70454	1.8666	0.030981	0.96902	0.061961	1	False
SLC15A4_CCDS9264.1_ex6_12:129299530-129299553:+_5-1	SLC15A4	15.685	31.385/26.566	15.685	28.975	0.84519	11.613	50.727	1.866	0.96854	0.031458	0.062916	1	True
SLC30A3_CCDS1743.1_ex5_2:27481026-27481049:+_5-3	SLC30A3	16.775	33.088/27.938	16.775	30.513	0.82612	13.256	54.25	1.8652	0.96857	0.031432	0.062864	1	True
RBM7_CCDS66233.1_ex2_11:114273621-114273644:-_5-4	RBM7	5.8509	20.578/7.348	5.8509	13.963	1.127	87.516	18.922	1.8649	0.96585	0.034151	0.068301	1	True
TAMM41_CCDS2607.1_ex6_3:11887998-11888021:-_5-5	TAMM41	13.382	2.0726/3.2299	13.382	2.6512	-1.9778	0.66965	43.279	1.8647	0.031111	0.96889	0.062221	1	False
PTPLB_CCDS46895.1_ex6_3:123303745-123303768:+_5-5	PTPLB	23.66	39.083/40.858	23.66	39.971	0.73239	1.5749	76.519	1.8646	0.96877	0.031228	0.062457	1	True
CDKN2A_CCDS56565.1_ex1_9:21971099-21971122:+_10-1	CDKN2A	17.156	41.896/20.187	17.156	31.041	0.8195	235.65	55.483	1.8641	0.96851	0.031485	0.06297	1	True
ABHD13_CCDS32007.1_ex0_13:108881899-108881922:-_5-2	ABHD13	0.18673	0/0	0.18673	0	-0.24699	0	0.6039	1.8635	0.031193	0.96881	0.062387	1	False
ANXA3_CCDS3584.1_ex7_4:79516941-79516964:+_5-4	ANXA3	0.18673	0/0	0.18673	0	-0.24699	0	0.6039	1.8635	0.031193	0.96881	0.062387	1	False
CERS5_CCDS61120.1_ex7_12:50536969-50536992:-_5-4	CERS5	0.18673	0.074021/0	0.18673	0.037011	-0.19456	0.0027396	0.6039	1.8635	0.031193	0.96881	0.062387	1	False
CLCN5_CCDS14328.1_ex6_X:49851245-49851268:-_10-10	CLCN5	0.18673	0.074021/0	0.18673	0.037011	-0.19456	0.0027396	0.6039	1.8635	0.031193	0.96881	0.062387	1	False
CLIP3_CCDS12486.1_ex9_19:36517544-36517567:-_5-2	CLIP3	0.18673	0.074021/0	0.18673	0.037011	-0.19456	0.0027396	0.6039	1.8635	0.031193	0.96881	0.062387	1	False
ITIH2_CCDS31141.1_ex6_10:7762823-7762846:+_5-4	ITIH2	0.18673	0.074021/0	0.18673	0.037011	-0.19456	0.0027396	0.6039	1.8635	0.031193	0.96881	0.062387	1	False
LMBRD1_CCDS4969.1_ex12_6:70462184-70462207:+_5-4	LMBRD1	0.18673	0/0	0.18673	0	-0.24699	0	0.6039	1.8635	0.031193	0.96881	0.062387	1	False
SLC35B4_CCDS34756.1_ex7_7:133991423-133991446:+_5-3	SLC35B4	0.18673	0.074021/0	0.18673	0.037011	-0.19456	0.0027396	0.6039	1.8635	0.031193	0.96881	0.062387	1	False
SSTR4_CCDS42856.1_ex0_20:23016736-23016759:-_5-5	SSTR4	0.18673	0/0	0.18673	0	-0.24699	0	0.6039	1.8635	0.031193	0.96881	0.062387	1	False
ZCCHC13_CCDS14425.1_ex0_X:73524225-73524248:-_5-1	ZCCHC13	0.18673	0/0	0.18673	0	-0.24699	0	0.6039	1.8635	0.031193	0.96881	0.062387	1	False
NF1_CCDS11264.1_ex6_17:29508777-29508800:-_5-5	NF1	36.265	60.697/52.163	36.265	56.43	0.62399	36.422	117.28	1.862	0.96869	0.031312	0.062623	1	True
PAM16_CCDS10512.1_ex2_16:4391403-4391426:+_5-2	PAM16	21.964	5.5516/7.994	21.964	6.7728	-1.5629	2.9826	71.033	1.862	0.031299	0.9687	0.062598	1	False
RFC4_CCDS3283.1_ex5_3:186510644-186510667:-_5-3	RFC4	23.194	7.5502/7.4287	23.194	7.4894	-1.5109	0.0073741	75.009	1.8619	0.031309	0.96869	0.062619	1	False
PPP4C_CCDS10669.1_ex2_16:30093801-30093824:+_5-2	PPP4C	12.776	2.1466/2.7454	12.776	2.446	-1.9991	0.17927	41.316	1.8616	0.031329	0.96867	0.062658	1	False
NHP2L1_CCDS14022.1_ex0_22:42071117-42071140:+_5-2	NHP2L1	7.1736	0.88826/0.96896	7.1736	0.92861	-2.0834	0.003257	23.2	1.8616	0.031331	0.96867	0.062662	1	False
KCTD5_CCDS10475.1_ex0_16:2732755-2732778:-_5-4	KCTD5	14.627	30.867/23.982	14.627	27.424	0.86306	23.702	47.305	1.8606	0.96807	0.031933	0.063866	1	True
HBEGF_CCDS4223.1_ex3_5:139725566-139725589:+_5-5	HBEGF	9.3443	15.322/23.82	9.3443	19.571	0.9918	36.108	30.22	1.8604	0.96712	0.032881	0.065763	1	True
BTC_CCDS3566.1_ex1_4:75675869-75675892:-_5-1	BTC	0.61466	0/0.16149	0.61466	0.080747	-0.5792	0.01304	1.9878	1.8599	0.03145	0.96855	0.062901	1	False
CPXCR1_CCDS14458.1_ex0_X:88008873-88008896:-_5-2	CPXCR1	0.61466	0/0.16149	0.61466	0.080747	-0.5792	0.01304	1.9878	1.8599	0.03145	0.96855	0.062901	1	False
NRIP1_CCDS13568.1_ex0_21:16340136-16340159:-_5-5	NRIP1	12.519	27.61/21.075	12.519	24.342	0.90659	21.353	40.486	1.8582	0.96764	0.032363	0.064726	1	True
PSMD6_CCDS2901.1_ex4_3:64004621-64004644:-_5-1	PSMD6	5.0884	0.59217/0.56523	5.0884	0.5787	-1.9473	0.00036291	16.456	1.8579	0.03159	0.96841	0.063179	1	False
F8A3_CCDS35463.1_ex0_X:154688128-154688151:+_5-5	F8A3	29.029	10.141/12.274	29.029	11.207	-1.2986	2.2741	93.881	1.8577	0.031608	0.96839	0.063217	1	False
MRPL53_CCDS1944.1_ex0_2:74699351-74699374:-_5-1	MRPL53	19.171	5.5516/5.0063	19.171	5.279	-1.6837	0.14866	62	1.8574	0.031625	0.96838	0.063249	1	False
NRF1_CCDS5813.2_ex0_7:129297316-129297339:+_5-1	NRF1	30.126	12.584/11.305	30.126	11.944	-1.2658	0.81796	97.428	1.8573	0.031635	0.96836	0.063271	1	False
ELAVL2_CCDS55298.1_ex4_9:23762094-23762117:+_5-5	ELAVL2	0.21007	0/0.080747	0.21007	0.040374	-0.21799	0.00326	0.67938	1.8566	0.031682	0.96832	0.063363	1	False
RPS16_CCDS12535.1_ex3_19:39926261-39926284:+_5-4	RPS16	9.5155	1.4064/1.5342	9.5155	1.4703	-2.0898	0.0081651	30.773	1.8562	0.031716	0.96828	0.063432	1	False
GET4_CCDS5317.1_ex1_7:925721-925744:-_5-3	GET4	20.533	5.3295/6.702	20.533	6.0158	-1.6179	0.94184	66.403	1.8559	0.031731	0.96827	0.063463	1	False
DDX54_CCDS31907.1_ex10_12:113612443-113612466:+_5-1	DDX54	17.218	3.479/5.1678	17.218	4.3234	-1.775	1.426	55.684	1.8548	0.031811	0.96819	0.063621	1	False
RPL30_CCDS34928.1_ex2_8:99057159-99057182:+_5-3	RPL30	7.5082	0.88826/1.1305	7.5082	1.0094	-2.0821	0.029331	24.282	1.8543	0.031848	0.96815	0.063696	1	False
TUBB_CCDS4687.1_ex3_6:30691315-30691338:-_5-3	TUBB	8.0917	0.81423/1.4534	8.0917	1.1338	-2.0911	0.2043	26.169	1.8542	0.031855	0.96815	0.063709	1	False
DRG2_CCDS11191.1_ex1_17:17997194-17997217:+_5-1	DRG2	23.077	39.749/38.436	23.077	39.092	0.73568	0.86308	74.631	1.8539	0.968	0.031999	0.063997	1	True
CDC7_CCDS734.1_ex3_1:91977220-91977243:-_5-2	CDC7	8.7452	1.0363/1.5342	8.7452	1.2852	-2.0923	0.12395	28.282	1.8536	0.031897	0.9681	0.063795	1	False
AFM_CCDS3557.1_ex7_4:74357790-74357813:-_5-5	AFM	0.17895	0/0	0.17895	0	-0.2375	0	0.57873	1.8521	0.032008	0.96799	0.064015	1	False
CALU_CCDS47703.1_ex2_7:128398946-128398969:+_8-7	CALU	0.17895	0.074021/0	0.17895	0.037011	-0.18507	0.0027396	0.57873	1.8521	0.032008	0.96799	0.064015	1	False
DPP4_CCDS2216.1_ex21_2:162902040-162902063:-_5-5	DPP4	0.17895	0.074021/0	0.17895	0.037011	-0.18507	0.0027396	0.57873	1.8521	0.032008	0.96799	0.064015	1	False
DUOX1_CCDS32221.1_ex2_15:45426369-45426392:-_5-2	DUOX1	0.17895	0/0	0.17895	0	-0.2375	0	0.57873	1.8521	0.032008	0.96799	0.064015	1	False
IQSEC3_CCDS31725.1_ex0_12:248016-248039:+_5-4	IQSEC3	0.17895	0/0	0.17895	0	-0.2375	0	0.57873	1.8521	0.032008	0.96799	0.064015	1	False
SPIN4_CCDS43964.1_ex0_X:62570464-62570487:+_5-2	SPIN4	0.17895	0.074021/0	0.17895	0.037011	-0.18507	0.0027396	0.57873	1.8521	0.032008	0.96799	0.064015	1	False
PSMB5_CCDS45084.1_ex2_14:23502872-23502895:-_10-9	PSMB5	17.988	3.7751/5.6523	17.988	4.7137	-1.7326	1.762	58.175	1.8521	0.032009	0.96799	0.064018	1	False
CPSF3L_CCDS21.1_ex8_1:1249245-1249268:-_5-1	CPSF3L	11.414	1.5544/2.5032	11.414	2.0288	-2.0351	0.45003	36.913	1.8518	0.032026	0.96797	0.064052	1	False
ANAPC2_CCDS7033.1_ex10_9:140080701-140080724:+_5-2	ANAPC2	27.815	8.6605/12.274	27.815	10.467	-1.3293	6.5271	89.955	1.8513	0.032065	0.96793	0.06413	1	False
DCTN5_CCDS10615.1_ex1_16:23654293-23654316:+_9-1	DCTN5	18.44	4.8854/5.0063	18.44	4.9459	-1.709	0.0073099	59.635	1.851	0.032084	0.96792	0.064168	1	False
SF3B5_CCDS5204.1_ex0_6:144416532-144416555:+_5-4	SF3B5	15.888	3.1089/4.3603	15.888	3.7346	-1.8347	0.78306	51.381	1.8509	0.032093	0.96791	0.064186	1	False
NAT8_CCDS1926.1_ex0_2:73868438-73868461:-_5-1	NAT8	19.794	40.86/28.342	19.794	34.601	0.77578	78.344	64.013	1.8507	0.96768	0.032319	0.064638	1	True
RAD21_CCDS6321.1_ex12_8:117878844-117878867:-_5-5	RAD21	8.8075	1.4064/1.2112	8.8075	1.3088	-2.0867	0.019051	28.484	1.8501	0.032151	0.96785	0.064302	1	False
TXNL4A_CCDS32852.1_ex2_18:77748268-77748291:-_5-4	TXNL4A	10.301	1.6285/1.7764	10.301	1.7025	-2.0642	0.010947	33.315	1.8496	0.032184	0.96782	0.064369	1	False
HIST1H3G_CCDS4602.1_ex0_6:26271495-26271518:+_5-5	HIST1H3G	38.21	17.543/17.845	38.21	17.694	-1.0686	0.045618	123.57	1.8495	0.032194	0.96781	0.064387	1	False
SDE2_CCDS41473.1_ex5_1:226182965-226182988:-_5-4	SDE2	12.036	2.2206/2.2609	12.036	2.2408	-2.0081	0.00081119	38.926	1.8492	0.032214	0.96779	0.064429	1	False
TMEM156_CCDS3448.1_ex3_4:38995504-38995527:+_5-1	TMEM156	0.86363	7.1801/0.72672	0.86363	3.9534	1.4103	20.823	2.793	1.8488	0.95376	0.046238	0.092477	1	True
VEGFC_CCDS43285.1_ex4_4:177649064-177649087:+_5-2	VEGFC	16.884	33.31/27.777	16.884	30.543	0.81869	15.305	54.602	1.8486	0.96738	0.032624	0.065249	1	True
NLE1_CCDS11291.1_ex3_17:33462319-33462342:-_7-1	NLE1	35.424	19.394/12.031	35.424	15.712	-1.124	27.101	114.56	1.8479	0.032311	0.96769	0.064622	1	False
TUBB_CCDS4687.1_ex3_6:30691396-30691419:-_5-4	TUBB	13.639	2.6648/2.9876	13.639	2.8262	-1.9358	0.052124	44.11	1.8467	0.032395	0.9676	0.06479	1	False
WDR25_CCDS32157.1_ex0_14:100848031-100848054:-_5-5	WDR25	8.6752	1.0363/1.5342	8.6752	1.2852	-2.0819	0.12395	28.056	1.8467	0.032395	0.9676	0.06479	1	False
PML_CCDS10255.1_ex1_15:74290522-74290545:-_5-1	PML	0.94922	0.14804/0.080747	0.94922	0.11439	-0.80663	0.0022643	3.0698	1.8466	0.032405	0.9676	0.064809	1	False
C2orf44_CCDS1705.1_ex2_2:24262140-24262163:+_5-4	C2orf44	0.20229	0/0.080747	0.20229	0.040374	-0.20869	0.00326	0.65422	1.8463	0.032423	0.96758	0.064846	1	False
DARS_CCDS2180.1_ex7_2:136680447-136680470:+_5-3	DARS	0.20229	0/0.080747	0.20229	0.040374	-0.20869	0.00326	0.65422	1.8463	0.032423	0.96758	0.064846	1	False
SRF_CCDS4889.1_ex1_6:43141681-43141704:-_5-5	SRF	16.129	3.7011/4.0374	16.129	3.8692	-1.8147	0.056545	52.161	1.846	0.03245	0.96755	0.064899	1	False
FBXL20_CCDS32640.1_ex7_17:37439024-37439047:-_5-2	FBXL20	9.889	24.501/16.149	9.889	20.325	0.96969	34.875	31.981	1.8454	0.96615	0.033848	0.067696	1	True
PRICKLE4_CCDS34449.1_ex0_6:41751333-41751356:-_5-1	PRICKLE4	17.895	24.057/39.808	17.895	31.933	0.80151	124.05	57.873	1.8452	0.96719	0.032808	0.065616	1	True
TAF10_CCDS7769.1_ex3_11:6632974-6632997:-_5-3	TAF10	15.195	2.8128/4.1181	15.195	3.4655	-1.8587	0.85189	49.142	1.8448	0.032535	0.96747	0.065069	1	False
DFNB31_CCDS43870.1_ex6_9:117186660-117186683:+_5-3	DFNB31	21.879	38.121/36.659	21.879	37.39	0.74673	1.0684	70.756	1.844	0.96726	0.032742	0.065484	1	True
SF3A2_CCDS12084.1_ex2_19:2244734-2244757:+_5-1	SF3A2	18.914	4.7374/5.733	18.914	5.2352	-1.6753	0.49569	61.17	1.8438	0.032604	0.9674	0.065209	1	False
FOSL1_CCDS8121.1_ex1_11:65661546-65661569:+_5-2	FOSL1	20.276	5.5516/6.379	20.276	5.9653	-1.611	0.34231	65.573	1.8432	0.032653	0.96735	0.065306	1	False
ATP6V1B2_CCDS6014.1_ex3_8:20067909-20067932:+_5-2	ATP6V1B2	10.535	1.4804/2.0994	10.535	1.7899	-2.0477	0.19158	34.07	1.8432	0.032653	0.96735	0.065307	1	False
AP4S1_CCDS45093.1_ex1_14:31539113-31539136:+_7-4	AP4S1	6.7846	18.801/12.031	6.7846	15.416	1.0764	22.917	21.942	1.8428	0.96472	0.035285	0.07057	1	True
ANKRD6_CCDS47460.1_ex5_6:90323587-90323610:+_5-5	ANKRD6	5.9365	13.324/14.696	5.9365	14.01	1.1136	0.94137	19.199	1.8425	0.96416	0.035842	0.071684	1	True
C12orf54_CCDS8764.1_ex5_12:48886744-48886767:-_5-4	C12orf54	15.771	29.831/28.019	15.771	28.925	0.83538	1.6405	51.004	1.8418	0.9668	0.033201	0.066402	1	True
TUBA1B_CCDS31792.1_ex0_12:49522426-49522449:+_5-1	TUBA1B	39.19	17.691/19.299	39.19	18.495	-1.0438	1.292	126.74	1.8416	0.032769	0.96723	0.065537	1	False
CCT7_CCDS42696.1_ex4_2:73477467-73477490:+_5-4	CCT7	17.07	3.2569/5.41	17.07	4.3335	-1.7605	2.318	55.206	1.8411	0.032801	0.9672	0.065603	1	False
ABCA6_CCDS11683.1_ex30_17:67121163-67121186:-_5-3	ABCA6	0.54463	0.074021/0.080747	0.54463	0.077384	-0.51973	2.2618e-05	1.7614	1.841	0.032809	0.96719	0.065617	1	False
RAN_CCDS9271.1_ex2_12:131357655-131357678:+_5-3	RAN	2.8788	0.29609/0.32299	2.8788	0.30954	-1.5665	0.00036189	9.31	1.8406	0.032839	0.96716	0.065677	1	False
CKAP2L_CCDS2100.1_ex5_2:113514330-113514353:+_5-2	CKAP2L	0.17117	0/0	0.17117	0	-0.22795	0	0.55357	1.8401	0.032877	0.96712	0.065754	1	False
FABP2_CCDS3712.1_ex1_4:120240789-120240812:-_5-2	FABP2	0.17117	0.074021/0	0.17117	0.037011	-0.17552	0.0027396	0.55357	1.8401	0.032877	0.96712	0.065754	1	False
GALNT13_CCDS2199.1_ex3_2:155099256-155099279:+_5-2	GALNT13	0.17117	0/0	0.17117	0	-0.22795	0	0.55357	1.8401	0.032877	0.96712	0.065754	1	False
IRAK4_CCDS44862.1_ex3_12:44171442-44171465:+_5-4	IRAK4	0.17117	0.074021/0	0.17117	0.037011	-0.17552	0.0027396	0.55357	1.8401	0.032877	0.96712	0.065754	1	False
MGAT4A_CCDS2036.1_ex10_2:99274704-99274727:-_5-4	MGAT4A	0.17117	0.074021/0	0.17117	0.037011	-0.17552	0.0027396	0.55357	1.8401	0.032877	0.96712	0.065754	1	False
NAT9_CCDS11706.1_ex3_17:72769058-72769081:-_5-3	NAT9	0.17117	0/0	0.17117	0	-0.22795	0	0.55357	1.8401	0.032877	0.96712	0.065754	1	False
PPP2R1B_CCDS53706.1_ex8_11:111625286-111625309:-_5-2	PPP2R1B	0.17117	0.074021/0	0.17117	0.037011	-0.17552	0.0027396	0.55357	1.8401	0.032877	0.96712	0.065754	1	False
RAD17_CCDS4003.1_ex6_5:68682059-68682082:+_5-3	RAD17	0.17117	0.074021/0	0.17117	0.037011	-0.17552	0.0027396	0.55357	1.8401	0.032877	0.96712	0.065754	1	False
SGMS2_CCDS3677.1_ex0_4:108817064-108817087:+_5-4	SGMS2	0.17117	0/0	0.17117	0	-0.22795	0	0.55357	1.8401	0.032877	0.96712	0.065754	1	False
SOGA2_CCDS11841.1_ex3_18:8783987-8784010:+_5-2	SOGA2	0.17117	0/0	0.17117	0	-0.22795	0	0.55357	1.8401	0.032877	0.96712	0.065754	1	False
TCTN1_CCDS41833.1_ex3_12:111066586-111066609:-_5-5	TCTN1	0.17117	0.074021/0	0.17117	0.037011	-0.17552	0.0027396	0.55357	1.8401	0.032877	0.96712	0.065754	1	False
TSC2_CCDS10458.1_ex15_16:2120487-2120510:-_5-5	TSC2	23.443	52.925/26.001	23.443	39.463	0.7272	362.47	75.814	1.8399	0.96699	0.033008	0.066016	1	True
NIP7_CCDS10877.1_ex2_16:69374189-69374212:+_5-4	NIP7	22.462	7.8463/6.6213	22.462	7.2338	-1.5107	0.75031	72.644	1.8394	0.032928	0.96707	0.065856	1	False
RPS19_CCDS12588.1_ex1_19:42365186-42365209:+_5-1	RPS19	10.566	1.8505/1.7764	10.566	1.8135	-2.0394	0.0027452	34.17	1.8386	0.032985	0.96701	0.06597	1	False
SLCO4A1_CCDS13501.1_ex1_20:61290113-61290136:-_5-4	SLCO4A1	17.444	42.562/19.945	17.444	31.253	0.80631	255.78	56.414	1.8386	0.96668	0.033324	0.066648	1	True
NCAPH_CCDS2021.1_ex4_2:97008962-97008985:-_5-1	NCAPH	15.576	2.8868/4.4411	15.576	3.664	-1.8295	1.2079	50.375	1.8384	0.033004	0.967	0.066008	1	False
MRPL46_CCDS10341.1_ex3_15:89010457-89010480:+_5-5	MRPL46	13.297	30.275/20.429	13.297	25.352	0.88221	48.469	43.002	1.8383	0.96627	0.033726	0.067451	1	True
ADSS_CCDS1624.1_ex11_1:244600984-244601007:+_5-4	ADSS	0.50573	0.14804/0	0.50573	0.074021	-0.48744	0.010958	1.6355	1.8381	0.033022	0.96698	0.066044	1	False
NOP16_CCDS43403.1_ex3_5:175815301-175815324:-_5-4	NOP16	9.4766	1.3324/1.6957	9.4766	1.514	-2.0591	0.065995	30.648	1.8364	0.033146	0.96685	0.066293	1	False
GIT2_CCDS44968.1_ex13_12:110421176-110421199:-_5-1	GIT2	10.34	24.797/17.118	10.34	20.958	0.95328	29.482	33.441	1.8361	0.96555	0.034445	0.068891	1	True
SRF_CCDS4889.1_ex0_6:43139812-43139835:-_5-4	SRF	18.16	3.1089/6.702	18.16	4.9054	-1.698	6.4552	58.729	1.835	0.033251	0.96675	0.066501	1	False
HIST1H2BA_CCDS4563.1_ex0_6:25727236-25727259:-_5-2	HIST1H2BA	0.56797	0/0.16149	0.56797	0.080747	-0.53687	0.01304	1.8368	1.8349	0.033259	0.96674	0.066517	1	False
DDX10_CCDS8342.1_ex7_11:108562616-108562639:-_5-5	DDX10	5.2051	0.44413/0.80747	5.2051	0.6258	-1.9323	0.066009	16.834	1.8343	0.033308	0.96669	0.066617	1	False
DYRK1A_CCDS13653.1_ex5_21:38862489-38862512:-_5-4	DYRK1A	0.49795	0.14804/0	0.49795	0.074021	-0.47997	0.010958	1.6104	1.8333	0.033377	0.96662	0.066753	1	False
NUFIP1_CCDS9393.1_ex5_13:45553341-45553364:-_5-1	NUFIP1	13.522	2.2947/3.3914	13.522	2.843	-1.918	0.60139	43.732	1.8329	0.033412	0.96659	0.066823	1	False
NOL6_CCDS6543.1_ex23_9:33472048-33472071:-_5-4	NOL6	21.163	4.5893/8.4784	21.163	6.5339	-1.5567	7.5626	68.441	1.8328	0.033419	0.96658	0.066838	1	False
DBR1_CCDS33863.1_ex7_3:137893457-137893480:+_5-5	DBR1	20.945	5.3295/7.5095	20.945	6.4195	-1.5645	2.3761	67.737	1.8316	0.033508	0.96649	0.067016	1	False
TPI1_CCDS53740.1_ex3_12:6978440-6978463:-_9-5	TPI1	15.359	3.1829/4.0374	15.359	3.6101	-1.8272	0.36503	49.67	1.8304	0.033593	0.96641	0.067186	1	False
DUSP10_CCDS1528.1_ex0_1:221875956-221875979:+_10-2	DUSP10	19.117	41.822/25.193	19.117	33.508	0.77852	138.26	61.824	1.8303	0.96614	0.033861	0.067722	1	True
GIT2_CCDS44968.1_ex15_12:110426789-110426812:+_5-3	GIT2	26.352	44.265/42.231	26.352	43.248	0.69393	2.0686	85.225	1.8301	0.96631	0.033688	0.067376	1	True
TMED10_CCDS9840.1_ex4_14:75643143-75643166:-_5-5	TMED10	22.213	5.9217/8.3977	22.213	7.1597	-1.5084	3.0653	71.838	1.83	0.033622	0.96638	0.067244	1	False
POLR2C_CCDS10782.1_ex4_16:57503101-57503124:-_5-2	POLR2C	11.43	1.4804/2.7454	11.43	2.1129	-1.9974	0.80008	36.963	1.8295	0.033665	0.96633	0.067331	1	False
GAPDH_CCDS58201.1_ex2_12:6646115-6646138:+_5-2	GAPDH	14.9	2.9609/3.8759	14.9	3.4184	-1.8474	0.41862	48.186	1.8292	0.033683	0.96632	0.067365	1	False
BPIFA1_CCDS13217.1_ex3_20:31828047-31828070:+_5-5	BPIFA1	19.801	37.307/31.572	19.801	34.439	0.76868	16.443	64.038	1.8292	0.96609	0.03391	0.067819	1	True
RPS12_CCDS5164.1_ex3_6:133138106-133138129:+_5-5	RPS12	0.90253	0.14804/0.080747	0.90253	0.11439	-0.77166	0.0022643	2.9188	1.8291	0.033694	0.96631	0.067389	1	False
PPRC1_CCDS7529.1_ex4_10:103900532-103900555:-_5-5	PPRC1	31.029	12.436/13.243	31.029	12.839	-1.2106	0.32558	100.35	1.8282	0.033758	0.96624	0.067516	1	False
EIF6_CCDS13249.1_ex4_20:33872026-33872049:-_5-3	EIF6	21.233	4.6633/8.5592	21.233	6.6113	-1.5465	7.5888	68.668	1.8276	0.033802	0.9662	0.067603	1	False
DDX47_CCDS8655.1_ex1_12:12967096-12967119:-_5-1	DDX47	12.698	2.3687/2.7454	12.698	2.557	-1.9452	0.070958	41.065	1.8276	0.033808	0.96619	0.067615	1	False
ARMCX4_CCDS59170.1_ex0_X:100745130-100745153:+_5-4	ARMCX4	0.16339	0/0	0.16339	0	-0.21833	0	0.52841	1.8276	0.033808	0.96619	0.067617	1	False
DDX49_CCDS12390.1_ex2_19:19032529-19032552:+_5-2	DDX49	0.16339	0.074021/0	0.16339	0.037011	-0.1659	0.0027396	0.52841	1.8276	0.033808	0.96619	0.067617	1	False
FBXO41_CCDS46337.2_ex11_2:73496499-73496522:+_5-5	FBXO41	0.16339	0.074021/0	0.16339	0.037011	-0.1659	0.0027396	0.52841	1.8276	0.033808	0.96619	0.067617	1	False
HEBP2_CCDS5191.1_ex2_6:138727163-138727186:-_5-5	HEBP2	0.16339	0.074021/0	0.16339	0.037011	-0.1659	0.0027396	0.52841	1.8276	0.033808	0.96619	0.067617	1	False
ORC6_CCDS10722.1_ex2_16:46726435-46726458:+_5-5	ORC6	0.16339	0/0	0.16339	0	-0.21833	0	0.52841	1.8276	0.033808	0.96619	0.067617	1	False
SYF2_CCDS258.1_ex4_1:25558581-25558604:+_5-3	SYF2	0.16339	0.074021/0	0.16339	0.037011	-0.1659	0.0027396	0.52841	1.8276	0.033808	0.96619	0.067617	1	False
WDR7_CCDS11962.1_ex6_18:54358437-54358460:+_5-4	WDR7	20.361	6.5139/5.733	20.361	6.1235	-1.5844	0.30485	65.85	1.8274	0.03382	0.96618	0.067639	1	False
RRM2_CCDS1669.1_ex5_2:10267090-10267113:-_5-4	RRM2	6.699	0.66619/1.1305	6.699	0.89832	-2.0199	0.10777	21.665	1.8272	0.033836	0.96616	0.067672	1	False
PRPF19_CCDS7995.1_ex9_11:60668995-60669018:+_5-3	PRPF19	17.483	4.0712/5.1678	17.483	4.6195	-1.7177	0.60131	56.54	1.8267	0.033874	0.96613	0.067747	1	False
EIF2S2_CCDS13231.1_ex3_20:32684507-32684530:-_5-1	EIF2S2	19.63	5.4036/6.056	19.63	5.7298	-1.6161	0.21286	63.484	1.8265	0.033886	0.96611	0.067773	1	False
SART1_CCDS31611.1_ex0_11:65729387-65729410:+_5-1	SART1	5.7731	0.81423/0.64598	5.7731	0.7301	-1.969	0.014155	18.67	1.8264	0.033898	0.9661	0.067796	1	False
UBL5_CCDS12219.1_ex1_19:9939320-9939343:-_3-2	UBL5	7.9672	0.96228/1.3727	7.9672	1.1675	-2.0486	0.084223	25.766	1.8262	0.033911	0.96609	0.067821	1	False
PAX8_CCDS42735.1_ex3_2:114000299-114000322:+_5-2	PAX8	13.445	2.2947/3.3914	13.445	2.843	-1.9102	0.60139	43.48	1.8261	0.033917	0.96608	0.067833	1	False
MEPCE_CCDS55136.1_ex1_7:100030724-100030747:-_10-10	MEPCE	16.674	3.627/4.8448	16.674	4.2359	-1.7551	0.74149	53.923	1.8255	0.033964	0.96604	0.067928	1	False
MED11_CCDS32533.1_ex1_17:4635107-4635130:+_5-2	MED11	16.168	3.405/4.6026	16.168	4.0038	-1.7786	0.71713	52.287	1.8248	0.034017	0.96598	0.068033	1	False
EDIL3_CCDS4062.1_ex5_5:83402519-83402542:-_5-2	EDIL3	0.18673	0/0.080747	0.18673	0.040374	-0.18989	0.00326	0.6039	1.8244	0.034043	0.96596	0.068086	1	False
ELF2_CCDS3744.1_ex1_4:139981812-139981835:-_5-2	ELF2	0.18673	0/0.080747	0.18673	0.040374	-0.18989	0.00326	0.6039	1.8244	0.034043	0.96596	0.068086	1	False
MPPED1_CCDS46723.1_ex1_22:43831009-43831032:+_5-3	MPPED1	0.18673	0/0.080747	0.18673	0.040374	-0.18989	0.00326	0.6039	1.8244	0.034043	0.96596	0.068086	1	False
TTC30B_CCDS42784.1_ex0_2:178416296-178416319:-_5-1	TTC30B	0.18673	0/0.080747	0.18673	0.040374	-0.18989	0.00326	0.6039	1.8244	0.034043	0.96596	0.068086	1	False
PCGF1_CCDS1946.2_ex6_2:74733869-74733892:-_5-1	PCGF1	24.89	46.411/36.094	24.89	41.253	0.70666	53.224	80.494	1.8238	0.96581	0.034185	0.068371	1	True
ABR_CCDS10999.1_ex16_17:976855-976878:+_11-8	ABR	5.4775	12.658/13.646	5.4775	13.152	1.1275	0.48868	17.714	1.8234	0.96223	0.037766	0.075532	1	True
RPS9_CCDS12884.1_ex2_19:54710138-54710161:-_5-2	RPS9	16.168	33.828/24.87	16.168	29.349	0.82194	40.12	52.287	1.8229	0.9654	0.034601	0.069202	1	True
PTER_CCDS58070.1_ex1_10:16528440-16528463:-_5-5	PTER	6.4189	19.838/9.6089	6.4189	14.723	1.0836	52.314	20.759	1.8227	0.96287	0.037127	0.074253	1	True
EIF1_CCDS11403.1_ex1_17:39846138-39846161:-_5-3	EIF1	12.565	2.0726/2.9876	12.565	2.5301	-1.9421	0.41865	40.637	1.8224	0.034195	0.96581	0.06839	1	False
VARS_CCDS34412.1_ex26_6:31760637-31760660:+_5-3	VARS	26.757	9.1046/10.982	26.757	10.043	-1.3297	1.7615	86.533	1.8218	0.034245	0.96575	0.068491	1	False
NAT10_CCDS44568.1_ex10_11:34152956-34152979:+_5-5	NAT10	19.21	6.0697/5.0063	19.21	5.538	-1.6281	0.56544	62.126	1.8216	0.03426	0.96574	0.068521	1	False
DNAJC9_CCDS7322.1_ex4_10:75006809-75006832:+_5-5	DNAJC9	14.946	2.5167/4.4411	14.946	3.4789	-1.832	1.8516	48.337	1.8212	0.034288	0.96571	0.068576	1	False
APOL3_CCDS13922.1_ex0_22:36537754-36537777:-_7-5	APOL3	13.297	34.568/15.907	13.297	25.238	0.87594	174.11	43.002	1.8209	0.96494	0.035058	0.070116	1	True
ERCC2_CCDS33049.1_ex17_19:45868335-45868358:+_5-3	ERCC2	22.828	5.9957/9.2052	22.828	7.6004	-1.4702	5.1502	73.826	1.8201	0.034369	0.96563	0.068738	1	False
DARS_CCDS2180.1_ex9_2:136690387-136690410:-_5-4	DARS	7.8505	1.1843/1.1305	7.8505	1.1574	-2.0365	0.0014516	25.389	1.8187	0.034477	0.96552	0.068954	1	False
BMS1_CCDS7199.1_ex6_10:43288400-43288423:-_5-1	BMS1	11.251	1.8505/2.3417	11.251	2.0961	-1.9843	0.12061	36.385	1.8178	0.034544	0.96546	0.069089	1	False
UBA52_CCDS12382.1_ex2_19:18685726-18685749:-_5-5	UBA52	8.4185	0.81423/1.7764	8.4185	1.2953	-2.0368	0.46291	27.226	1.8168	0.03462	0.96538	0.069241	1	False
SMU1_CCDS6534.1_ex7_9:33062041-33062064:-_5-2	SMU1	4.3259	0.22206/0.80747	4.3259	0.51477	-1.8139	0.17135	13.99	1.816	0.034682	0.96532	0.069364	1	False
RPL13A_CCDS12768.1_ex4_19:49994109-49994132:-_5-4	RPL13A	16.712	3.7751/4.8448	16.712	4.31	-1.738	0.57217	54.049	1.8159	0.034695	0.96531	0.069389	1	False
MYH7_CCDS9601.1_ex37_14:23902744-23902767:-_5-4	MYH7	10.644	21.836/20.752	10.644	21.294	0.93712	0.58784	34.422	1.8153	0.96401	0.035992	0.071984	1	True
TMEM8B_CCDS43800.1_ex1_9:35845976-35845999:+_5-4	TMEM8B	6.3644	15.47/13.727	6.3644	14.599	1.0828	1.5198	20.583	1.815	0.9622	0.037799	0.075598	1	True
GTPBP4_CCDS31132.1_ex3_10:1042119-1042142:-_5-2	GTPBP4	19.988	4.6633/7.348	19.988	6.0057	-1.583	3.6036	64.642	1.8148	0.034775	0.96522	0.069551	1	False
RPS15_CCDS12067.1_ex2_19:1440031-1440054:+_5-1	RPS15	14.192	2.5907/3.7951	14.192	3.1929	-1.8572	0.72525	45.896	1.8148	0.034776	0.96522	0.069553	1	False
ANKRA2_CCDS4020.1_ex7_5:72858510-72858533:+_5-4	ANKRA2	0.15561	0/0	0.15561	0	-0.20865	0	0.50325	1.8144	0.034809	0.96519	0.069617	1	False
DCUN1D1_CCDS3240.1_ex5_3:182683323-182683346:-_5-3	DCUN1D1	0.15561	0.074021/0	0.15561	0.037011	-0.15622	0.0027396	0.50325	1.8144	0.034809	0.96519	0.069617	1	False
EPHB6_CCDS5873.2_ex3_7:142563234-142563257:-_5-4	EPHB6	0.15561	0/0	0.15561	0	-0.20865	0	0.50325	1.8144	0.034809	0.96519	0.069617	1	False
FAM216B_CCDS9386.1_ex0_13:43358280-43358303:+_5-1	FAM216B	0.15561	0/0	0.15561	0	-0.20865	0	0.50325	1.8144	0.034809	0.96519	0.069617	1	False
ITGAE_CCDS32531.1_ex22_17:3661043-3661066:+_5-4	ITGAE	0.15561	0/0	0.15561	0	-0.20865	0	0.50325	1.8144	0.034809	0.96519	0.069617	1	False
L1TD1_CCDS619.1_ex0_1:62672747-62672770:+_5-2	L1TD1	0.15561	0/0	0.15561	0	-0.20865	0	0.50325	1.8144	0.034809	0.96519	0.069617	1	False
MC4R_CCDS11976.1_ex0_18:58039245-58039268:-_5-3	MC4R	0.15561	0.074021/0	0.15561	0.037011	-0.15622	0.0027396	0.50325	1.8144	0.034809	0.96519	0.069617	1	False
PHB2_CCDS53741.1_ex8_12:7079402-7079425:+_5-5	PHB2	6.2088	1.3324/0.32299	6.2088	0.82769	-1.9797	0.50944	20.08	1.8138	0.034854	0.96515	0.069707	1	False
MAPKAPK2_CCDS1466.1_ex2_1:206902398-206902421:+_5-4	MAPKAPK2	18.183	39.231/24.951	18.183	32.091	0.78662	101.97	58.804	1.8137	0.96483	0.035175	0.070349	1	True
PPP1CB_CCDS33169.1_ex1_2:28999768-28999791:+_5-1	PPP1CB	7.9905	1.1103/1.292	7.9905	1.2011	-2.0302	0.016495	25.842	1.8135	0.034874	0.96513	0.069748	1	False
PSMA6_CCDS61437.1_ex4_14:35782121-35782144:-_5-4	PSMA6	1.2682	0.14804/0.16149	1.2682	0.15477	-0.97395	9.0472e-05	4.1015	1.813	0.034917	0.96508	0.069834	1	False
ARL13A_CCDS55463.1_ex2_X:100240894-100240917:-_5-5	ARL13A	0.17895	0/0.080747	0.17895	0.040374	-0.1804	0.00326	0.57873	1.8128	0.034932	0.96507	0.069863	1	False
CLECL1_CCDS8603.1_ex1_12:9885701-9885724:+_5-4	CLECL1	0.17895	0/0.080747	0.17895	0.040374	-0.1804	0.00326	0.57873	1.8128	0.034932	0.96507	0.069863	1	False
DHX33_CCDS11072.1_ex11_17:5371875-5371898:+_5-3	DHX33	0.17895	0/0.080747	0.17895	0.040374	-0.1804	0.00326	0.57873	1.8128	0.034932	0.96507	0.069863	1	False
TIAL1_CCDS31295.1_ex7_10:121341426-121341449:+_5-4	TIAL1	0.17895	0/0.080747	0.17895	0.040374	-0.1804	0.00326	0.57873	1.8128	0.034932	0.96507	0.069863	1	False
SCN3A_CCDS33312.1_ex14_2:165996031-165996054:-_5-1	SCN3A	11.702	25.759/19.945	11.702	22.852	0.90907	16.906	37.844	1.8125	0.96402	0.035982	0.071963	1	True
RPS12_CCDS5164.1_ex1_6:133136162-133136185:+_5-1	RPS12	17.063	4.8854/4.1181	17.063	4.5018	-1.715	0.29438	55.181	1.812	0.034993	0.96501	0.069986	1	False
GTF3C4_CCDS6953.1_ex0_9:135546258-135546281:+_5-1	GTF3C4	19.786	6.6619/5.1678	19.786	5.9149	-1.5878	1.1162	63.988	1.8119	0.035	0.965	0.070001	1	False
CENPE_CCDS34042.1_ex39_4:104104430-104104453:-_5-5	CENPE	19.389	4.2932/7.1057	19.389	5.6995	-1.6057	3.9551	62.704	1.8119	0.035004	0.965	0.070009	1	False
GRB7_CCDS11345.1_ex2_17:37899215-37899238:+_5-2	GRB7	17.996	46.115/17.522	17.996	31.819	0.7888	408.78	58.2	1.8118	0.96467	0.035329	0.070657	1	True
SRSF2_CCDS11749.1_ex1_17:74733047-74733070:+_5-4	SRSF2	6.1544	0.59217/1.0497	6.1544	0.82094	-1.9741	0.10467	19.903	1.8117	0.035015	0.96498	0.07003	1	False
THOC3_CCDS4397.1_ex5_5:175395057-175395080:+_5-4	THOC3	24.236	7.7722/9.2859	24.236	8.5291	-1.4051	1.1456	78.381	1.8115	0.035032	0.96497	0.070064	1	False
ISG20L2_CCDS1153.1_ex2_1:156696832-156696855:+_5-2	ISG20L2	14.931	28.868/26.162	14.931	27.515	0.83992	3.6619	48.286	1.811	0.96437	0.035634	0.071267	1	True
CTDP1_CCDS12017.1_ex1_18:77455252-77455275:+_5-2	CTDP1	13.46	2.4427/3.3914	13.46	2.917	-1.8843	0.44999	43.531	1.8109	0.035078	0.96492	0.070157	1	False
MITD1_CCDS2040.1_ex5_2:99790392-99790415:-_5-2	MITD1	0.046683	1.2584/0.24224	0.046683	0.7503	0.74178	0.51625	0.15097	1.8109	0.93596	0.064038	0.12808	1	True
DPF2_CCDS8100.1_ex1_11:65107988-65108011:+_5-1	DPF2	7.5004	22.502/10.336	7.5004	16.419	1.0351	74.016	24.256	1.8109	0.96252	0.037475	0.07495	1	True
PTPN23_CCDS2754.1_ex10_3:47448818-47448841:+_5-3	PTPN23	9.5311	1.1843/2.0187	9.5311	1.6015	-2.0172	0.34806	30.824	1.8106	0.035104	0.9649	0.070207	1	False
SYS1_CCDS13351.1_ex1_20:43994316-43994339:-_7-6	SYS1	5.9209	0.59217/0.96896	5.9209	0.78057	-1.9586	0.070987	19.149	1.8102	0.035134	0.96487	0.070269	1	False
ITGAL_CCDS32433.1_ex1_16:30485569-30485592:-_5-1	ITGAL	23.738	42.858/36.336	23.738	39.597	0.71464	21.269	76.77	1.81	0.96473	0.035266	0.070533	1	True
CD74_CCDS34276.1_ex3_5:149786872-149786895:-_5-4	CD74	21.085	39.897/32.137	21.085	36.017	0.74513	30.11	68.19	1.8083	0.96453	0.03547	0.07094	1	True
A1CF_CCDS7241.1_ex9_10:52603761-52603784:+_5-4	A1CF	0.45905	0.14804/0	0.45905	0.074021	-0.442	0.010958	1.4846	1.8083	0.035283	0.96472	0.070567	1	False
RANGAP1_CCDS14012.1_ex9_22:41653939-41653962:+_5-2	RANGAP1	24.633	7.032/10.578	24.633	8.8049	-1.3864	6.2865	79.664	1.8081	0.035295	0.9647	0.070591	1	False
PDCD10_CCDS3202.1_ex4_3:167414832-167414855:-_5-3	PDCD10	3.968	7.4021/13.485	3.968	10.443	1.2038	18.499	12.833	1.8076	0.9592	0.0408	0.081601	1	True
IFI27_CCDS32148.1_ex0_14:94578112-94578135:-_5-1	IFI27	13.133	27.61/22.205	13.133	24.908	0.87427	14.604	42.474	1.8066	0.9638	0.036204	0.072407	1	True
RBM25_CCDS32113.1_ex8_14:73570169-73570192:+_5-5	RBM25	8.5196	1.4804/1.2112	8.5196	1.3458	-2.0208	0.03624	27.553	1.8064	0.035428	0.96457	0.070856	1	False
FARSA_CCDS12287.1_ex11_19:13041418-13041441:+_5-4	FARSA	23.318	6.81/9.2052	23.318	8.0076	-1.4328	2.8685	75.411	1.8061	0.035448	0.96455	0.070896	1	False
U2SURP_CCDS46928.1_ex11_3:142741753-142741776:-_5-2	U2SURP	8.1539	14.508/20.348	8.1539	17.428	1.0095	17.053	26.37	1.806	0.96243	0.037567	0.075134	1	True
SLAMF7_CCDS1209.1_ex2_1:160719808-160719831:-_16-14	SLAMF7	15.685	25.685/31.411	15.685	28.548	0.82447	16.389	50.727	1.806	0.96404	0.03596	0.071919	1	True
NDUFAB1_CCDS10614.1_ex1_16:23596692-23596715:+_5-1	NDUFAB1	14.939	3.479/3.6336	14.939	3.5563	-1.8066	0.011953	48.312	1.8054	0.035509	0.96449	0.071017	1	False
CRCP_CCDS47599.1_ex4_7:65617247-65617270:-_14-13	CRCP	15.172	2.9609/4.3603	15.172	3.6606	-1.7949	0.97928	49.066	1.805	0.035535	0.96446	0.071071	1	False
RPS12_CCDS5164.1_ex1_6:133136185-133136208:-_5-2	RPS12	22.75	7.032/8.3169	22.75	7.6745	-1.4531	0.82551	73.575	1.8048	0.035555	0.96444	0.071111	1	False
MARS2_CCDS33358.1_ex0_2:198570288-198570311:+_5-1	MARS2	12.519	2.5907/2.5839	12.519	2.5873	-1.914	2.3389e-05	40.486	1.8043	0.03559	0.96441	0.07118	1	False
IK_CCDS47280.1_ex8_5:140035480-140035503:-_5-3	IK	17.444	3.2569/6.2175	17.444	4.7372	-1.6847	4.3825	56.414	1.8042	0.035603	0.9644	0.071205	1	False
FLG_CCDS30860.1_ex0_1:152286123-152286146:-_5-2	FLG	15.055	32.273/23.013	15.055	27.643	0.83515	42.877	48.689	1.804	0.96382	0.036176	0.072351	1	True
XRCC4_CCDS4058.1_ex3_5:82499402-82499425:+_5-4	XRCC4	0.90253	0/0.24224	0.90253	0.12112	-0.76298	0.02934	2.9188	1.8028	0.035709	0.96429	0.071419	1	False
RPL10A_CCDS4806.1_ex2_6:35436786-35436809:+_5-1	RPL10A	8.5507	1.1103/1.6149	8.5507	1.3626	-2.0152	0.12732	27.653	1.8028	0.035711	0.96429	0.071422	1	False
WDR74_CCDS44630.1_ex8_11:62606625-62606648:+_5-4	WDR74	14.059	3.405/2.9876	14.059	3.1963	-1.8435	0.087086	45.468	1.8027	0.035718	0.96428	0.071436	1	False
RPLP0_CCDS9193.1_ex1_12:120635248-120635271:+_5-1	RPLP0	12.814	2.6648/2.7454	12.814	2.7051	-1.8986	0.0032509	41.442	1.8025	0.035732	0.96427	0.071464	1	False
PARS2_CCDS597.1_ex0_1:55224617-55224640:+_5-5	PARS2	30.025	10.511/14.292	30.025	12.402	-1.211	7.1488	97.101	1.8024	0.035739	0.96426	0.071477	1	False
SUPT5H_CCDS12536.1_ex9_19:39955649-39955672:-_5-3	SUPT5H	16.93	36.789/23.74	16.93	30.264	0.80211	85.137	54.753	1.802	0.96383	0.036175	0.07235	1	True
CARD10_CCDS13948.1_ex19_22:37914972-37914995:+_5-3	CARD10	17.312	3.479/5.8945	17.312	4.6868	-1.6871	2.9174	55.986	1.8016	0.035803	0.9642	0.071605	1	False
CCNC_CCDS34502.1_ex4_6:99998123-99998146:-_5-4	CCNC	0.17117	0/0.080747	0.17117	0.040374	-0.17085	0.00326	0.55357	1.8006	0.03588	0.96412	0.071761	1	False
DCLK1_CCDS55895.1_ex9_13:36410220-36410243:-_5-3	DCLK1	0.17117	0/0.080747	0.17117	0.040374	-0.17085	0.00326	0.55357	1.8006	0.03588	0.96412	0.071761	1	False
NDNL2_CCDS10023.1_ex0_15:29561485-29561508:+_5-1	NDNL2	0.17117	0/0.080747	0.17117	0.040374	-0.17085	0.00326	0.55357	1.8006	0.03588	0.96412	0.071761	1	False
C2orf78_CCDS46338.1_ex1_2:74041132-74041155:-_5-2	C2orf78	0.14783	0.074021/0	0.14783	0.037011	-0.14648	0.0027396	0.47808	1.8005	0.035888	0.96411	0.071775	1	False
LAMC3_CCDS6938.1_ex1_9:133901801-133901824:+_5-2	LAMC3	0.14783	0/0	0.14783	0	-0.19891	0	0.47808	1.8005	0.035888	0.96411	0.071775	1	False
NUBP1_CCDS10543.1_ex5_16:10850543-10850566:+_5-4	NUBP1	0.14783	0/0	0.14783	0	-0.19891	0	0.47808	1.8005	0.035888	0.96411	0.071775	1	False
PNLDC1_CCDS5271.2_ex4_6:160225098-160225121:+_5-2	PNLDC1	0.14783	0/0	0.14783	0	-0.19891	0	0.47808	1.8005	0.035888	0.96411	0.071775	1	False
PTRF_CCDS11425.1_ex1_17:40574738-40574761:-_5-3	PTRF	0.14783	0/0	0.14783	0	-0.19891	0	0.47808	1.8005	0.035888	0.96411	0.071775	1	False
SCO1_CCDS11158.1_ex5_17:10600704-10600727:+_5-5	SCO1	0.14783	0/0	0.14783	0	-0.19891	0	0.47808	1.8005	0.035888	0.96411	0.071775	1	False
UGT2B4_CCDS43234.1_ex4_4:70359398-70359421:+_5-1	UGT2B4	0.14783	0/0	0.14783	0	-0.19891	0	0.47808	1.8005	0.035888	0.96411	0.071775	1	False
ZNF322_CCDS4617.1_ex0_6:26638265-26638288:-_5-1	ZNF322	0.14783	0.074021/0	0.14783	0.037011	-0.14648	0.0027396	0.47808	1.8005	0.035888	0.96411	0.071775	1	False
SLC7A6OS_CCDS10865.1_ex3_16:68344422-68344445:-_5-3	SLC7A6OS	28.663	10.733/12.274	28.663	11.503	-1.2464	1.1865	92.698	1.7998	0.035947	0.96405	0.071895	1	False
UTP23_CCDS6320.1_ex0_8:117778931-117778954:+_5-1	UTP23	17.475	4.0712/5.4908	17.475	4.781	-1.6762	1.0077	56.515	1.7996	0.035965	0.96404	0.071929	1	False
BID_CCDS13747.1_ex3_22:18226670-18226693:-_11-9	BID	14.386	26.352/26.97	14.386	26.661	0.8462	0.19092	46.525	1.7995	0.96339	0.036607	0.073214	1	True
POLR3K_CCDS10395.1_ex0_16:97538-97561:+_5-5	POLR3K	17.024	3.627/5.4908	17.024	4.5589	-1.697	1.7368	55.055	1.7992	0.035994	0.96401	0.071987	1	False
DTL_CCDS1502.1_ex9_1:212241948-212241971:+_5-5	DTL	17.848	4.2932/5.6523	17.848	4.9728	-1.658	0.92352	57.722	1.7992	0.035997	0.964	0.071995	1	False
VARS2_CCDS34387.1_ex7_6:30884908-30884931:+_5-2	VARS2	19.677	5.9957/5.8945	19.677	5.9451	-1.5739	0.0051197	63.635	1.7989	0.036018	0.96398	0.072036	1	False
ALG2_CCDS6739.1_ex1_9:101984026-101984049:-_5-5	ALG2	10.402	1.8505/1.9379	10.402	1.8942	-1.9781	0.0038191	33.642	1.7983	0.036068	0.96393	0.072137	1	False
SUPV3L1_CCDS7287.1_ex0_10:70940305-70940328:-_5-1	SUPV3L1	17.078	3.7751/5.41	17.078	4.5926	-1.6927	1.3366	55.231	1.7981	0.036084	0.96392	0.072168	1	False
HIST1H2BB_CCDS4575.1_ex0_6:26043779-26043802:-_4-4	HIST1H2BB	9.9512	1.2584/2.2609	9.9512	1.7596	-1.9885	0.50256	32.183	1.7978	0.036105	0.9639	0.07221	1	False
EIF2B1_CCDS31924.1_ex7_12:124116907-124116930:+_5-5	EIF2B1	12.083	1.9246/2.9876	12.083	2.4561	-1.9205	0.56508	39.077	1.7977	0.036116	0.96388	0.072232	1	False
RPS21_CCDS13497.1_ex1_20:60962702-60962725:+_5-1	RPS21	7.6715	1.0363/1.292	7.6715	1.1641	-2.0025	0.03268	24.81	1.7969	0.036173	0.96383	0.072347	1	False
RELA_CCDS31609.1_ex4_11:65426241-65426264:-_5-2	RELA	18.969	5.1075/6.056	18.969	5.5817	-1.6012	0.44988	61.346	1.7958	0.036266	0.96373	0.072533	1	False
TUT1_CCDS8021.2_ex4_11:62346114-62346137:+_5-2	TUT1	12.861	2.5167/2.9876	12.861	2.7522	-1.8852	0.11088	41.593	1.7956	0.036276	0.96372	0.072552	1	False
EIF4A3_CCDS11767.1_ex11_17:78120594-78120617:+_5-4	EIF4A3	18.447	4.0712/6.5405	18.447	5.3058	-1.6248	3.0488	59.66	1.7956	0.036278	0.96372	0.072555	1	False
FRRS1L_CCDS35098.1_ex4_9:111929409-111929432:-_5-5	FRRS1L	21.248	41.082/31.168	21.248	36.125	0.73869	49.138	68.718	1.7946	0.96345	0.036548	0.073096	1	True
AARS2_CCDS34464.1_ex13_6:44274062-44274085:+_5-1	AARS2	32.608	12.806/15.746	32.608	14.276	-1.1376	4.3218	105.46	1.7941	0.036395	0.96361	0.07279	1	False
HCRTR2_CCDS4956.1_ex0_6:55039564-55039587:+_5-2	HCRTR2	38.498	53.887/63.144	38.498	58.516	0.5915	42.843	124.5	1.794	0.96359	0.036414	0.072827	1	True
SOCS3_CCDS11756.1_ex0_17:76354999-76355022:+_5-4	SOCS3	20.603	4.4413/8.5592	20.603	6.5002	-1.5262	8.4786	66.63	1.7937	0.036434	0.96357	0.072868	1	False
CDC20_CCDS484.1_ex1_1:43825220-43825243:-_5-3	CDC20	17.646	5.6996/4.1181	17.646	4.9089	-1.6579	1.2506	57.068	1.7929	0.036497	0.9635	0.072995	1	False
SLU7_CCDS4352.1_ex13_5:159841336-159841359:-_5-3	SLU7	2.8554	0.51815/0.16149	2.8554	0.33982	-1.5249	0.063601	9.2346	1.7924	0.036532	0.96347	0.073065	1	False
GPN3_CCDS53830.1_ex5_12:110897597-110897620:-_5-3	GPN3	11.398	1.4064/3.0684	11.398	2.2374	-1.9372	1.3811	36.863	1.7924	0.036538	0.96346	0.073077	1	False
RUVBL1_CCDS3047.1_ex7_3:127823669-127823692:+_5-3	RUVBL1	16.518	3.627/5.0871	16.518	4.3571	-1.7093	1.0658	53.42	1.7916	0.036596	0.9634	0.073191	1	False
EIF2B4_CCDS33164.1_ex6_2:27590879-27590902:+_5-1	EIF2B4	13.133	2.4427/3.3106	13.133	2.8767	-1.8662	0.37665	42.474	1.7912	0.036629	0.96337	0.073257	1	False
ALDH3A1_CCDS11212.1_ex8_17:19646622-19646645:-_5-5	ALDH3A1	40.56	64.398/57.734	40.56	61.066	0.57863	22.207	131.17	1.7905	0.96331	0.036693	0.073386	1	True
SMR3B_CCDS3540.1_ex1_4:71255463-71255486:-_5-4	SMR3B	8.5819	1.1103/1.6957	8.5819	1.403	-1.9955	0.17133	27.754	1.7899	0.036732	0.96327	0.073465	1	False
GRWD1_CCDS12720.1_ex1_19:48949678-48949701:-_5-4	GRWD1	24.065	8.7345/8.4784	24.065	8.6065	-1.3836	0.032786	77.827	1.7892	0.036793	0.96321	0.073586	1	False
MRPL53_CCDS1944.1_ex1_2:74699580-74699603:-_5-4	MRPL53	12.519	2.0726/3.2299	12.519	2.6512	-1.8885	0.66965	40.486	1.7889	0.036815	0.96319	0.07363	1	False
FADD_CCDS8196.1_ex1_11:70052239-70052262:-_5-4	FADD	9.2977	11.325/26.889	9.2977	19.107	0.96538	121.11	30.069	1.7889	0.96145	0.038551	0.077103	1	True
PAM16_CCDS10512.1_ex1_16:4390942-4390965:-_5-1	PAM16	10.823	1.7765/2.3417	10.823	2.0591	-1.9504	0.1597	35.001	1.7887	0.03683	0.96317	0.07366	1	False
OIP5_CCDS10074.1_ex2_15:41611901-41611924:-_5-1	OIP5	23.513	6.3658/10.174	23.513	8.27	-1.4029	7.2516	76.04	1.7884	0.036858	0.96314	0.073715	1	False
RAB33B_CCDS3747.1_ex0_4:140375497-140375520:-_5-1	RAB33B	5.4852	14.73/11.305	5.4852	13.017	1.112	5.8675	17.739	1.7883	0.95921	0.040793	0.081586	1	True
ST3GAL3_CCDS492.1_ex3_1:44303924-44303947:+_12-9	ST3GAL3	15.413	24.501/31.572	15.413	28.037	0.82302	25	49.847	1.788	0.96257	0.037434	0.074867	1	True
AKT3_CCDS31076.1_ex7_1:243778385-243778408:+_5-3	AKT3	0.16339	0/0.080747	0.16339	0.040374	-0.16123	0.00326	0.52841	1.7879	0.036896	0.9631	0.073793	1	False
CD302_CCDS33308.1_ex1_2:160634461-160634484:-_6-2	CD302	0.16339	0/0.080747	0.16339	0.040374	-0.16123	0.00326	0.52841	1.7879	0.036896	0.9631	0.073793	1	False
CDH26_CCDS13485.1_ex6_20:58560163-58560186:-_10-5	CDH26	0.16339	0/0.080747	0.16339	0.040374	-0.16123	0.00326	0.52841	1.7879	0.036896	0.9631	0.073793	1	False
CERS5_CCDS61120.1_ex4_12:50531560-50531583:-_5-1	CERS5	0.16339	0/0.080747	0.16339	0.040374	-0.16123	0.00326	0.52841	1.7879	0.036896	0.9631	0.073793	1	False
DPY19L3_CCDS12422.1_ex2_19:32923659-32923682:-_5-1	DPY19L3	0.16339	0/0.080747	0.16339	0.040374	-0.16123	0.00326	0.52841	1.7879	0.036896	0.9631	0.073793	1	False
PROC_CCDS2145.1_ex5_2:128183735-128183758:+_5-5	PROC	0.16339	0/0.080747	0.16339	0.040374	-0.16123	0.00326	0.52841	1.7879	0.036896	0.9631	0.073793	1	False
VNN2_CCDS5161.1_ex4_6:133077022-133077045:-_5-2	VNN2	0.16339	0/0.080747	0.16339	0.040374	-0.16123	0.00326	0.52841	1.7879	0.036896	0.9631	0.073793	1	False
HIST1H2BN_CCDS4633.1_ex0_6:27806598-27806621:+_3-3	HIST1H2BN	0.45905	0.074021/0.080747	0.45905	0.077384	-0.43749	2.2618e-05	1.4846	1.7878	0.036903	0.9631	0.073807	1	False
SMC4_CCDS3189.1_ex1_3:160119800-160119823:-_5-1	SMC4	2.9099	0.29609/0.40374	2.9099	0.34991	-1.5343	0.0057943	9.4107	1.7878	0.036904	0.9631	0.073809	1	False
NFKB2_CCDS41564.1_ex4_10:104156654-104156677:+_5-3	NFKB2	6.1544	10.733/17.522	6.1544	14.128	1.0803	23.045	19.903	1.7872	0.95966	0.040336	0.080672	1	True
PAK2_CCDS3321.1_ex2_3:196529882-196529905:+_5-1	PAK2	8.5741	20.06/15.907	8.5741	17.983	0.98754	8.622	27.729	1.7869	0.961	0.038996	0.077992	1	True
RPL3_CCDS13988.1_ex8_22:39714409-39714432:-_5-5	RPL3	11.857	1.8505/2.9876	11.857	2.4191	-1.9109	0.64651	38.347	1.7866	0.037003	0.963	0.074007	1	False
CSPG5_CCDS2757.1_ex3_3:47618890-47618913:+_5-4	CSPG5	15.514	34.05/22.286	15.514	28.168	0.82067	69.191	50.174	1.7864	0.96245	0.037552	0.075104	1	True
PLCL2_CCDS33713.1_ex0_3:17052071-17052094:-_5-4	PLCL2	0.74693	5.9957/1.0497	0.74693	3.5227	1.3724	12.232	2.4156	1.786	0.94588	0.054122	0.10824	1	True
AMTN_CCDS3542.1_ex2_4:71389590-71389613:-_5-2	AMTN	0.14005	0.074021/0	0.14005	0.037011	-0.13666	0.0027396	0.45292	1.7859	0.037055	0.96294	0.074111	1	False
BBIP1_CCDS55728.1_ex2_10:112667455-112667478:-_10-8	BBIP1	0.14005	0/0	0.14005	0	-0.1891	0	0.45292	1.7859	0.037055	0.96294	0.074111	1	False
CAST_CCDS4082.1_ex4_5:96066492-96066515:+_5-1	CAST	0.14005	0/0	0.14005	0	-0.1891	0	0.45292	1.7859	0.037055	0.96294	0.074111	1	False
CD47_CCDS43125.1_ex6_3:107789962-107789985:+_5-1	CD47	0.14005	0/0	0.14005	0	-0.1891	0	0.45292	1.7859	0.037055	0.96294	0.074111	1	False
CXorf66_CCDS35411.1_ex1_X:139040292-139040315:-_5-4	CXorf66	0.14005	0/0	0.14005	0	-0.1891	0	0.45292	1.7859	0.037055	0.96294	0.074111	1	False
HOMER2_CCDS45334.1_ex7_15:83561478-83561501:+_5-5	HOMER2	0.14005	0/0	0.14005	0	-0.1891	0	0.45292	1.7859	0.037055	0.96294	0.074111	1	False
JAKMIP3_CCDS44494.1_ex1_10:133930642-133930665:+_5-1	JAKMIP3	0.14005	0/0	0.14005	0	-0.1891	0	0.45292	1.7859	0.037055	0.96294	0.074111	1	False
KDELC1_CCDS9504.1_ex8_13:103449323-103449346:+_5-3	KDELC1	0.14005	0/0	0.14005	0	-0.1891	0	0.45292	1.7859	0.037055	0.96294	0.074111	1	False
NIT2_CCDS33806.1_ex4_3:100064507-100064530:-_5-5	NIT2	0.14005	0/0	0.14005	0	-0.1891	0	0.45292	1.7859	0.037055	0.96294	0.074111	1	False
NOP14_CCDS33945.1_ex17_4:2964888-2964911:-_5-5	NOP14	0.14005	0/0	0.14005	0	-0.1891	0	0.45292	1.7859	0.037055	0.96294	0.074111	1	False
PTPDC1_CCDS6707.1_ex4_9:96857641-96857664:+_5-3	PTPDC1	0.14005	0.074021/0	0.14005	0.037011	-0.13666	0.0027396	0.45292	1.7859	0.037055	0.96294	0.074111	1	False
RAB4A_CCDS31050.1_ex2_1:229424480-229424503:+_5-1	RAB4A	0.14005	0.074021/0	0.14005	0.037011	-0.13666	0.0027396	0.45292	1.7859	0.037055	0.96294	0.074111	1	False
TMEM216_CCDS53640.1_ex1_11:61160787-61160810:+_5-1	TMEM216	0.14005	0/0	0.14005	0	-0.1891	0	0.45292	1.7859	0.037055	0.96294	0.074111	1	False
TNIP3_CCDS3718.1_ex7_4:122078364-122078387:-_5-3	TNIP3	0.14005	0.074021/0	0.14005	0.037011	-0.13666	0.0027396	0.45292	1.7859	0.037055	0.96294	0.074111	1	False
UFM1_CCDS66533.1_ex2_13:38932263-38932286:-_7-5	UFM1	0.14005	0/0	0.14005	0	-0.1891	0	0.45292	1.7859	0.037055	0.96294	0.074111	1	False
ZNF181_CCDS32990.2_ex3_19:35231650-35231673:+_5-1	ZNF181	0.14005	0/0	0.14005	0	-0.1891	0	0.45292	1.7859	0.037055	0.96294	0.074111	1	False
ZNF732_CCDS46990.1_ex0_4:265908-265931:-_5-1	ZNF732	0.14005	0/0	0.14005	0	-0.1891	0	0.45292	1.7859	0.037055	0.96294	0.074111	1	False
SAAL1_CCDS31439.1_ex5_11:18110972-18110995:-_5-1	SAAL1	1.5872	8.4384/2.8261	1.5872	5.6323	1.3581	15.749	5.1331	1.7854	0.95107	0.048929	0.097857	1	True
RPS5_CCDS12978.1_ex2_19:58904767-58904790:-_5-5	RPS5	22.003	5.4776/9.2859	22.003	7.3817	-1.4565	7.2517	71.159	1.7849	0.037141	0.96286	0.074282	1	False
PAFAH1B1_CCDS32528.1_ex4_17:2573519-2573542:+_5-3	PAFAH1B1	11.118	1.9986/2.3417	11.118	2.1701	-1.9346	0.058855	35.957	1.7849	0.037141	0.96286	0.074282	1	False
FCRL1_CCDS1170.1_ex8_1:157773725-157773748:+_5-4	FCRL1	7.8661	18.061/15.665	7.8661	16.863	1.0106	2.871	25.439	1.7838	0.96042	0.03958	0.07916	1	True
UBE2M_CCDS12987.1_ex2_19:59068123-59068146:-_5-1	UBE2M	19.832	5.3295/6.9442	19.832	6.1369	-1.5455	1.3036	64.139	1.7837	0.037235	0.96276	0.074471	1	False
ZNF644_CCDS731.1_ex1_1:91383594-91383617:+_10-3	ZNF644	0.48239	0/0.16149	0.48239	0.080747	-0.4559	0.01304	1.5601	1.7836	0.037245	0.96275	0.07449	1	False
RPAP1_CCDS10079.1_ex10_15:41817196-41817219:+_5-1	RPAP1	11.492	2.5907/2.0187	11.492	2.3047	-1.9184	0.16363	37.165	1.7829	0.037303	0.9627	0.074606	1	False
ZCCHC6_CCDS35057.1_ex21_9:88958036-88958059:-_5-3	ZCCHC6	12.776	22.873/25.597	12.776	24.235	0.8733	3.7107	41.316	1.7828	0.96179	0.038209	0.076417	1	True
RPS25_CCDS8406.1_ex1_11:118888173-118888196:-_5-3	RPS25	0.45127	0.074021/0.080747	0.45127	0.077384	-0.42978	2.2618e-05	1.4594	1.7825	0.037333	0.96267	0.074667	1	False
TMED5_CCDS53342.1_ex2_1:93621948-93621971:-_5-1	TMED5	0.45127	0.074021/0.080747	0.45127	0.077384	-0.42978	2.2618e-05	1.4594	1.7825	0.037333	0.96267	0.074667	1	False
WEE2_CCDS43660.1_ex1_7:141414009-141414032:-_5-2	WEE2	25.201	42.858/39.728	25.201	41.293	0.6908	4.9009	81.501	1.7825	0.96257	0.037432	0.074865	1	True
GLS_CCDS2308.1_ex0_2:191746067-191746090:+_5-2	GLS	29.185	42.044/50.951	29.185	46.498	0.65405	39.67	94.384	1.7821	0.96258	0.037418	0.074835	1	True
HTATSF1_CCDS14657.1_ex7_X:135592263-135592286:+_5-5	HTATSF1	18.354	4.9594/5.733	18.354	5.3462	-1.6087	0.29924	59.358	1.7818	0.037389	0.96261	0.074778	1	False
HIST2H4A_CCDS30847.1_ex0_1:149804345-149804368:+_5-1	HIST2H4A	30.406	50.038/46.107	30.406	48.072	0.64387	7.7296	98.334	1.7815	0.96255	0.037453	0.074906	1	True
PDCD2_CCDS47521.1_ex2_6:170893437-170893460:+_7-5	PDCD2	11.671	1.9246/2.8261	11.671	2.3753	-1.9084	0.40643	37.743	1.7808	0.037475	0.96252	0.074951	1	False
AURKB_CCDS11134.1_ex4_17:8110605-8110628:-_5-5	AURKB	10.395	1.4804/2.4224	10.395	1.9514	-1.9489	0.44367	33.617	1.7801	0.037531	0.96247	0.075062	1	False
RPF1_CCDS695.1_ex0_1:84945151-84945174:+_5-2	RPF1	19.264	4.4413/7.2672	19.264	5.8543	-1.5639	3.993	62.302	1.7791	0.037608	0.96239	0.075216	1	False
RPL3_CCDS13988.1_ex7_22:39713578-39713601:+_5-4	RPL3	3.9914	0.44413/0.56523	3.9914	0.50468	-1.73	0.0073328	12.908	1.7789	0.037624	0.96238	0.075248	1	False
POLR2B_CCDS3511.1_ex10_4:57876583-57876606:-_5-5	POLR2B	11.033	1.2584/3.0684	11.033	2.1634	-1.9274	1.6381	35.68	1.7788	0.03764	0.96236	0.075279	1	False
TPR_CCDS41446.1_ex49_1:186342550-186342573:-_5-4	TPR	14.122	2.8868/3.7951	14.122	3.341	-1.8005	0.41249	45.67	1.7781	0.037693	0.96231	0.075387	1	False
ARHGAP35_CCDS46127.1_ex0_19:47423265-47423288:+_5-3	ARHGAP35	15.436	26.278/29.715	15.436	27.996	0.81897	5.9077	49.922	1.7776	0.96171	0.038288	0.076575	1	True
TBCB_CCDS12488.1_ex0_19:36606559-36606582:-_5-1	TBCB	10.332	1.7025/2.1802	10.332	1.9413	-1.9459	0.11409	33.416	1.7772	0.037768	0.96223	0.075536	1	False
RPL18A_CCDS12367.1_ex2_19:17972947-17972970:+_5-4	RPL18A	10.69	1.7765/2.3417	10.69	2.0591	-1.9341	0.1597	34.573	1.7763	0.037845	0.96215	0.07569	1	False
SERTAD3_CCDS12558.1_ex0_19:40947580-40947603:+_5-1	SERTAD3	0.10115	2.0726/0.16149	0.10115	1.117	0.94305	1.8262	0.32711	1.7762	0.93363	0.066375	0.13275	1	True
GNL3_CCDS2861.1_ex5_3:52723099-52723122:-_5-3	GNL3	17.413	4.2192/5.5715	17.413	4.8954	-1.643	0.9144	56.313	1.7758	0.037879	0.96212	0.075758	1	False
C12orf23_CCDS9110.1_ex1_12:107364959-107364982:+_5-3	C12orf23	20.105	40.342/28.504	20.105	34.423	0.74711	70.068	65.019	1.7757	0.96186	0.038136	0.076273	1	True
AQR_CCDS42013.1_ex17_15:35198836-35198859:-_5-1	AQR	20.463	6.884/6.2175	20.463	6.5507	-1.5071	0.22208	66.177	1.7756	0.0379	0.9621	0.0758	1	False
MRPS23_CCDS11598.1_ex3_17:55926598-55926621:+_5-2	MRPS23	20.291	6.3658/6.5405	20.291	6.4532	-1.5143	0.015257	65.623	1.7756	0.037901	0.9621	0.075803	1	False
GTPBP4_CCDS31132.1_ex5_10:1044970-1044993:-_5-5	GTPBP4	11.274	1.8505/2.6647	11.274	2.2576	-1.9137	0.3314	36.46	1.7753	0.037921	0.96208	0.075841	1	False
ACADSB_CCDS7634.1_ex2_10:124797339-124797362:+_5-2	ACADSB	0.15561	0/0.080747	0.15561	0.040374	-0.15155	0.00326	0.50325	1.7745	0.037988	0.96201	0.075976	1	False
FAM129A_CCDS1364.1_ex4_1:184777298-184777321:+_5-1	FAM129A	0.15561	0/0.080747	0.15561	0.040374	-0.15155	0.00326	0.50325	1.7745	0.037988	0.96201	0.075976	1	False
TRA2B_CCDS33905.1_ex5_3:185641680-185641703:-_7-5	TRA2B	0.15561	0/0.080747	0.15561	0.040374	-0.15155	0.00326	0.50325	1.7745	0.037988	0.96201	0.075976	1	False
ZNF92_CCDS34646.1_ex3_7:64863510-64863533:+_6-4	ZNF92	0.15561	0/0.080747	0.15561	0.040374	-0.15155	0.00326	0.50325	1.7745	0.037988	0.96201	0.075976	1	False
PPAN_CCDS12225.1_ex1_19:10217267-10217290:+_5-5	PPAN	12.737	2.4427/3.1491	12.737	2.7959	-1.8555	0.24952	41.191	1.7743	0.038003	0.962	0.076006	1	False
SF3A1_CCDS13875.1_ex10_22:30738317-30738340:-_5-2	SF3A1	10.387	1.9986/1.9379	10.387	1.9683	-1.9397	0.0018389	33.592	1.7743	0.03801	0.96199	0.07602	1	False
TP53RK_CCDS13401.1_ex1_20:45317869-45317892:+_5-4	TP53RK	21.342	5.9957/8.1554	21.342	7.0756	-1.4681	2.3322	69.02	1.7736	0.038064	0.96194	0.076128	1	False
TUT1_CCDS8021.2_ex7_11:62356627-62356650:+_5-3	TUT1	9.78	1.6285/1.9379	9.78	1.7832	-1.9535	0.047883	31.629	1.7736	0.038068	0.96193	0.076136	1	False
SPRTN_CCDS1594.1_ex0_1:231474236-231474259:+_5-2	SPRTN	10.076	1.4064/2.3417	10.076	1.874	-1.9463	0.43736	32.585	1.7733	0.038091	0.96191	0.076183	1	False
WDR61_CCDS10300.1_ex4_15:78582009-78582032:+_5-1	WDR61	23.271	6.0697/10.416	23.271	8.2431	-1.3928	9.4466	75.26	1.7732	0.038094	0.96191	0.076188	1	False
FBXW5_CCDS7014.1_ex6_9:139837901-139837924:-_5-4	FBXW5	20.875	36.566/34.317	20.875	35.442	0.73632	2.529	67.51	1.7729	0.96167	0.038335	0.076669	1	True
C12orf44_CCDS8820.1_ex0_12:52467563-52467586:+_5-2	C12orf44	26.92	45.819/41.1	26.92	43.46	0.67118	11.134	87.062	1.7726	0.96178	0.038225	0.07645	1	True
AIF1_CCDS34398.1_ex1_6:31584178-31584201:+_9-6	AIF1	1.6106	5.2555/6.056	1.6106	5.6558	1.3502	0.32041	5.2086	1.7725	0.94978	0.05022	0.10044	1	True
DHX37_CCDS9261.1_ex25_12:125470758-125470781:-_5-5	DHX37	16.051	3.479/5.0063	16.051	4.2427	-1.7015	1.1663	51.91	1.7725	0.038159	0.96184	0.076317	1	False
PSMB2_CCDS394.1_ex3_1:36096924-36096947:-_5-5	PSMB2	7.9439	1.0363/1.5342	7.9439	1.2852	-1.9685	0.12395	25.691	1.7722	0.038183	0.96182	0.076365	1	False
CDK1_CCDS44408.1_ex4_10:62551732-62551755:-_5-5	CDK1	5.991	0.74021/0.96896	5.991	0.85459	-1.9144	0.026164	19.375	1.7721	0.038189	0.96181	0.076378	1	False
EEFSEC_CCDS33849.1_ex2_3:127980979-127981002:+_5-4	EEFSEC	19.739	5.5516/6.7827	19.739	6.1672	-1.5329	0.75787	63.837	1.7719	0.038204	0.9618	0.076409	1	False
STX5_CCDS58140.1_ex9_11:62598532-62598555:+_5-5	STX5	14.713	1.8505/5.41	14.713	3.6303	-1.7628	6.3351	47.582	1.7716	0.03823	0.96177	0.076461	1	False
VPS35_CCDS10721.1_ex9_16:46710532-46710555:+_5-3	VPS35	16.604	3.627/5.41	16.604	4.5185	-1.6735	1.5896	53.696	1.7711	0.038271	0.96173	0.076543	1	False
PHF5A_CCDS14016.1_ex1_22:41863510-41863533:+_5-2	PHF5A	15.047	3.7751/3.7951	15.047	3.7851	-1.7457	0.00020052	48.664	1.7707	0.038307	0.96169	0.076615	1	False
ANKRD30B_CCDS54182.1_ex2_18:14752937-14752960:-_5-2	ANKRD30B	0.13227	0/0	0.13227	0	-0.17922	0	0.42776	1.7705	0.038325	0.96167	0.07665	1	False
CAPN3_CCDS10085.1_ex11_15:42695164-42695187:-_15-7	CAPN3	0.13227	0/0	0.13227	0	-0.17922	0	0.42776	1.7705	0.038325	0.96167	0.07665	1	False
DBI_CCDS2126.1_ex1_2:120125801-120125824:+_7-2	DBI	0.13227	0/0	0.13227	0	-0.17922	0	0.42776	1.7705	0.038325	0.96167	0.07665	1	False
ERBB2IP_CCDS34172.1_ex5_5:65317191-65317214:+_5-1	ERBB2IP	0.13227	0/0	0.13227	0	-0.17922	0	0.42776	1.7705	0.038325	0.96167	0.07665	1	False
IL17RE_CCDS2589.1_ex5_3:9948708-9948731:-_5-5	IL17RE	0.13227	0.074021/0	0.13227	0.037011	-0.12678	0.0027396	0.42776	1.7705	0.038325	0.96167	0.07665	1	False
LOX_CCDS4129.1_ex6_5:121413104-121413127:-_5-2	LOX	0.13227	0.074021/0	0.13227	0.037011	-0.12678	0.0027396	0.42776	1.7705	0.038325	0.96167	0.07665	1	False
MPC1_CCDS5293.1_ex2_6:166780344-166780367:+_5-5	MPC1	0.13227	0.074021/0	0.13227	0.037011	-0.12678	0.0027396	0.42776	1.7705	0.038325	0.96167	0.07665	1	False
MTERFD1_CCDS6270.1_ex4_8:97263317-97263340:-_5-2	MTERFD1	0.13227	0/0	0.13227	0	-0.17922	0	0.42776	1.7705	0.038325	0.96167	0.07665	1	False
RERGL_CCDS66332.1_ex2_12:18238543-18238566:+_5-5	RERGL	0.13227	0.074021/0	0.13227	0.037011	-0.12678	0.0027396	0.42776	1.7705	0.038325	0.96167	0.07665	1	False
SC5D_CCDS8435.1_ex1_11:121175111-121175134:-_5-2	SC5D	0.13227	0.074021/0	0.13227	0.037011	-0.12678	0.0027396	0.42776	1.7705	0.038325	0.96167	0.07665	1	False
TMEM184C_CCDS3770.1_ex3_4:148546048-148546071:+_5-2	TMEM184C	0.13227	0/0	0.13227	0	-0.17922	0	0.42776	1.7705	0.038325	0.96167	0.07665	1	False
ZNF43_CCDS12413.2_ex0_19:21992355-21992378:+_5-3	ZNF43	0.13227	0/0	0.13227	0	-0.17922	0	0.42776	1.7705	0.038325	0.96167	0.07665	1	False
RPS13_CCDS7823.1_ex3_11:17098762-17098785:-_5-5	RPS13	8.9631	1.2584/1.8572	8.9631	1.5578	-1.9617	0.17929	28.987	1.7701	0.038359	0.96164	0.076718	1	False
HIST1H2BJ_CCDS4618.1_ex0_6:27100302-27100325:-_4-1	HIST1H2BJ	17.016	4.2932/5.1678	17.016	4.7305	-1.6525	0.38244	55.03	1.77	0.038367	0.96163	0.076734	1	False
MTBP_CCDS6333.1_ex10_8:121483080-121483103:-_5-4	MTBP	0.40458	0.14804/0	0.40458	0.074021	-0.38712	0.010958	1.3084	1.7695	0.038409	0.96159	0.076818	1	False
NUFIP2_CCDS32600.1_ex2_17:27614049-27614072:-_5-2	NUFIP2	16.417	28.498/30.119	16.417	29.308	0.79924	1.3129	53.092	1.7693	0.9611	0.038897	0.077794	1	True
PSMG4_CCDS47360.1_ex1_6:3263981-3264004:-_6-6	PSMG4	20.291	4.4413/8.5592	20.291	6.5002	-1.5053	8.4786	65.623	1.769	0.038446	0.96155	0.076892	1	False
ZNF131_CCDS43313.1_ex0_5:43122261-43122284:+_5-1	ZNF131	19.599	5.8477/6.379	19.599	6.1133	-1.534	0.14116	63.384	1.7684	0.038497	0.9615	0.076994	1	False
PTPMT1_CCDS41643.1_ex0_11:47587275-47587298:-_5-2	PTPMT1	19.085	4.9594/6.702	19.085	5.8307	-1.556	1.5183	61.723	1.7682	0.038516	0.96148	0.077033	1	False
WDR59_CCDS32488.1_ex19_16:74976646-74976669:+_5-4	WDR59	56.292	31.607/33.268	56.292	32.437	-0.77686	1.379	182.05	1.7681	0.03852	0.96148	0.077039	1	False
PGS1_CCDS42391.1_ex1_17:76388717-76388740:-_5-2	PGS1	13.577	2.3687/3.9566	13.577	3.1626	-1.8081	1.2608	43.908	1.7676	0.038562	0.96144	0.077124	1	False
MRPL9_CCDS1003.1_ex5_1:151735603-151735626:+_5-3	MRPL9	27.924	10.585/12.031	27.924	11.308	-1.2327	1.0458	90.307	1.7671	0.038604	0.9614	0.077208	1	False
HMP19_CCDS4391.1_ex2_5:173531297-173531320:-_5-5	HMP19	11.196	21.614/22.044	11.196	21.829	0.90445	0.092333	36.209	1.7671	0.96014	0.039861	0.079723	1	True
PRIM1_CCDS44926.1_ex12_12:57145981-57146004:-_5-5	PRIM1	18.44	6.2178/4.7641	18.44	5.4909	-1.5825	1.0566	59.635	1.7666	0.038645	0.96136	0.07729	1	False
RDX_CCDS58173.1_ex3_11:110134734-110134757:+_19-16	RDX	0.42793	0.074021/0.080747	0.42793	0.077384	-0.40639	2.2618e-05	1.3839	1.766	0.038694	0.96131	0.077388	1	False
ALG2_CCDS6739.1_ex1_9:101983897-101983920:+_5-2	ALG2	15.265	2.8128/5.0063	15.265	3.9096	-1.7281	2.4057	49.368	1.766	0.038699	0.9613	0.077399	1	False
PIR_CCDS14167.1_ex5_X:15474095-15474118:+_5-2	PIR	19.591	38.787/28.504	19.591	33.645	0.75064	52.875	63.359	1.7656	0.961	0.038998	0.077996	1	True
CUL4B_CCDS35379.1_ex13_X:119677993-119678016:-_5-1	CUL4B	14.666	27.166/26.485	14.666	26.825	0.82875	0.23173	47.431	1.7655	0.96061	0.039391	0.078783	1	True
RPL4_CCDS10218.1_ex6_15:66795074-66795097:-_5-5	RPL4	11.702	2.1466/2.7454	11.702	2.446	-1.882	0.17927	37.844	1.7654	0.03875	0.96125	0.0775	1	False
PHB_CCDS11548.1_ex4_17:47489093-47489116:+_5-2	PHB	10.208	1.7025/2.1802	10.208	1.9413	-1.93	0.11409	33.013	1.7652	0.038761	0.96124	0.077522	1	False
MRPS33_CCDS5864.1_ex1_7:140710306-140710329:-_5-4	MRPS33	30.048	12.065/13.485	30.048	12.775	-1.1724	1.0072	97.177	1.7652	0.038762	0.96124	0.077523	1	False
C10orf2_CCDS53570.1_ex0_10:102748142-102748165:+_5-2	C10orf2	15.794	3.405/4.9256	15.794	4.1653	-1.7011	1.1561	51.079	1.7645	0.038826	0.96117	0.077652	1	False
PSMA3_CCDS45113.1_ex4_14:58724638-58724661:+_5-3	PSMA3	7.7338	0.88826/1.6149	7.7338	1.2516	-1.9557	0.26404	25.011	1.7644	0.038828	0.96117	0.077657	1	False
NOC4L_CCDS9277.1_ex4_12:132632227-132632250:+_5-3	NOC4L	16.316	4.8114/4.0374	16.316	4.4244	-1.6745	0.29956	52.765	1.7631	0.038945	0.96105	0.077891	1	False
EARS2_CCDS42132.1_ex6_16:23555940-23555963:-_5-4	EARS2	18.837	3.627/7.8325	18.837	5.7298	-1.5595	8.8428	60.918	1.763	0.038954	0.96105	0.077908	1	False
GPN2_CCDS289.1_ex4_1:27216176-27216199:-_5-3	GPN2	19.42	5.4036/6.702	19.42	6.0528	-1.5337	0.84299	62.805	1.7627	0.038973	0.96103	0.077945	1	False
NCAPH_CCDS2021.1_ex6_2:97017698-97017721:-_5-2	NCAPH	17.063	5.4036/4.1988	17.063	4.8012	-1.6386	0.72566	55.181	1.7622	0.03902	0.96098	0.07804	1	False
MCMBP_CCDS58099.1_ex11_10:121616853-121616876:+_5-4	MCMBP	13.989	3.2569/3.4721	13.989	3.3645	-1.78	0.023153	45.242	1.7617	0.039061	0.96094	0.078121	1	False
UBE2M_CCDS12987.1_ex5_19:59069638-59069661:-_5-5	UBE2M	9.6867	1.4064/2.1802	9.6867	1.7933	-1.9358	0.29936	31.327	1.7611	0.039107	0.96089	0.078214	1	False
LRR1_CCDS9686.1_ex1_14:50069139-50069162:-_5-4	LRR1	10.076	2.2947/1.5342	10.076	1.9144	-1.9261	0.28915	32.585	1.7607	0.039143	0.96086	0.078286	1	False
C6orf211_CCDS5233.1_ex3_6:151785655-151785678:-_5-2	C6orf211	0.73914	0.14804/0.080747	0.73914	0.11439	-0.64212	0.0022643	2.3904	1.7605	0.039164	0.96084	0.078328	1	False
AMOTL1_CCDS44712.1_ex3_11:94554874-94554897:-_5-5	AMOTL1	0.14783	0/0.080747	0.14783	0.040374	-0.14181	0.00326	0.47808	1.7605	0.039165	0.96083	0.07833	1	False
EDARADD_CCDS1610.1_ex3_1:236590728-236590751:+_5-3	EDARADD	0.14783	0/0.080747	0.14783	0.040374	-0.14181	0.00326	0.47808	1.7605	0.039165	0.96083	0.07833	1	False
KIAA1522_CCDS41298.1_ex1_1:33233463-33233486:-_5-3	KIAA1522	0.14783	0/0.080747	0.14783	0.040374	-0.14181	0.00326	0.47808	1.7605	0.039165	0.96083	0.07833	1	False
POLR3F_CCDS13135.1_ex3_20:18454064-18454087:+_5-4	POLR3F	0.14783	0/0.080747	0.14783	0.040374	-0.14181	0.00326	0.47808	1.7605	0.039165	0.96083	0.07833	1	False
SH3BGR_CCDS13666.1_ex2_21:40847093-40847116:+_8-4	SH3BGR	0.14783	0/0.080747	0.14783	0.040374	-0.14181	0.00326	0.47808	1.7605	0.039165	0.96083	0.07833	1	False
SLC25A21_CCDS55913.1_ex5_14:37194819-37194842:+_5-2	SLC25A21	0.14783	0/0.080747	0.14783	0.040374	-0.14181	0.00326	0.47808	1.7605	0.039165	0.96083	0.07833	1	False
ISCU_CCDS44966.1_ex2_12:108959112-108959135:+_5-4	ISCU	13.126	2.9609/3.0684	13.126	3.0146	-1.815	0.005782	42.449	1.7597	0.039232	0.96077	0.078464	1	False
HNRNPH1_CCDS4446.1_ex7_5:179045249-179045272:+_5-3	HNRNPH1	15.444	3.7751/4.2796	15.444	4.0273	-1.7097	0.12726	49.947	1.7596	0.03924	0.96076	0.07848	1	False
CDK11A_CCDS44042.1_ex14_1:1643690-1643713:+_5-1	CDK11A	16.269	3.9231/4.9256	16.269	4.4243	-1.6707	0.50244	52.614	1.7591	0.039278	0.96072	0.078557	1	False
SEC13_CCDS2599.1_ex4_3:10353766-10353789:+_5-3	SEC13	17.195	4.3673/5.41	17.195	4.8887	-1.6275	0.54371	55.609	1.7589	0.0393	0.9607	0.0786	1	False
EFTUD1_CCDS42070.1_ex13_15:82530845-82530868:-_5-4	EFTUD1	12.807	2.0726/3.7144	12.807	2.8935	-1.8262	1.3477	41.417	1.7582	0.039356	0.96064	0.078711	1	False
NT5M_CCDS32581.1_ex0_17:17207057-17207080:-_5-3	NT5M	13.157	26.722/22.528	13.157	24.625	0.85606	8.7917	42.549	1.7581	0.95976	0.040242	0.080484	1	True
RPS8_CCDS513.1_ex2_1:45242393-45242416:+_5-2	RPS8	13.663	3.1829/3.3106	13.663	3.2468	-1.7877	0.0081554	44.185	1.7574	0.039429	0.96057	0.078858	1	False
FADD_CCDS8196.1_ex0_11:70049773-70049796:+_5-2	FADD	23.909	35.678/43.038	23.909	39.358	0.69617	27.084	77.324	1.7569	0.9604	0.0396	0.0792	1	True
MAK16_CCDS6089.1_ex3_8:33346267-33346290:+_5-2	MAK16	0.73136	0.14804/0.080747	0.73136	0.11439	-0.63565	0.0022643	2.3653	1.7569	0.039471	0.96053	0.078941	1	False
USP39_CCDS33234.1_ex3_2:85850885-85850908:-_5-2	USP39	10.496	1.6285/2.5032	10.496	2.0658	-1.9068	0.38254	33.944	1.7558	0.039563	0.96044	0.079127	1	False
PRPF38A_CCDS567.1_ex2_1:52874234-52874257:+_5-2	PRPF38A	20.361	4.9594/8.3169	20.361	6.6382	-1.4837	5.6365	65.85	1.7554	0.039593	0.96041	0.079187	1	False
EXOSC4_CCDS6414.1_ex1_8:145135021-145135044:-_5-5	EXOSC4	18.144	4.4413/6.379	18.144	5.4101	-1.5785	1.8774	58.678	1.7548	0.039648	0.96035	0.079296	1	False
NOP9_CCDS66616.1_ex0_14:24769338-24769361:+_5-3	NOP9	16.113	4.1452/4.6026	16.113	4.3739	-1.6711	0.1046	52.111	1.7547	0.039655	0.96035	0.079309	1	False
YEATS4_CCDS8990.1_ex3_12:69759583-69759606:+_5-3	YEATS4	0.41236	0.074021/0.080747	0.41236	0.077384	-0.39058	2.2618e-05	1.3336	1.7546	0.039665	0.96033	0.07933	1	False
C1GALT1C1_CCDS14602.1_ex0_X:119760613-119760636:+_5-3	C1GALT1C1	0.12449	0.074021/0	0.12449	0.037011	-0.11684	0.0027396	0.4026	1.754	0.039712	0.96029	0.079425	1	False
CHI3L1_CCDS1435.1_ex3_1:203150364-203150387:-_5-1	CHI3L1	0.12449	0/0	0.12449	0	-0.16927	0	0.4026	1.754	0.039712	0.96029	0.079425	1	False
DPCD_CCDS7514.1_ex3_10:103361017-103361040:-_5-4	DPCD	0.12449	0/0	0.12449	0	-0.16927	0	0.4026	1.754	0.039712	0.96029	0.079425	1	False
DZANK1_CCDS46582.1_ex18_20:18440913-18440936:-_5-5	DZANK1	0.12449	0/0	0.12449	0	-0.16927	0	0.4026	1.754	0.039712	0.96029	0.079425	1	False
FAIM_CCDS3103.1_ex0_3:138340354-138340377:+_5-1	FAIM	0.12449	0/0	0.12449	0	-0.16927	0	0.4026	1.754	0.039712	0.96029	0.079425	1	False
GTPBP10_CCDS43614.1_ex1_7:89982256-89982279:+_5-3	GTPBP10	0.12449	0.074021/0	0.12449	0.037011	-0.11684	0.0027396	0.4026	1.754	0.039712	0.96029	0.079425	1	False
GUCA1C_CCDS2954.1_ex3_3:108672511-108672534:-_5-5	GUCA1C	0.12449	0/0	0.12449	0	-0.16927	0	0.4026	1.754	0.039712	0.96029	0.079425	1	False
HNRNPH1_CCDS4446.1_ex6_5:179045021-179045044:-_5-2	HNRNPH1	0.12449	0/0	0.12449	0	-0.16927	0	0.4026	1.754	0.039712	0.96029	0.079425	1	False
LRRC6_CCDS6365.1_ex10_8:133673757-133673780:-_5-5	LRRC6	0.12449	0.074021/0	0.12449	0.037011	-0.11684	0.0027396	0.4026	1.754	0.039712	0.96029	0.079425	1	False
NEK5_CCDS31979.1_ex12_13:52676245-52676268:+_5-1	NEK5	0.12449	0/0	0.12449	0	-0.16927	0	0.4026	1.754	0.039712	0.96029	0.079425	1	False
PDS5A_CCDS47045.1_ex25_4:39918692-39918715:+_5-1	PDS5A	0.12449	0/0	0.12449	0	-0.16927	0	0.4026	1.754	0.039712	0.96029	0.079425	1	False
SH2D4A_CCDS55206.1_ex4_8:19218796-19218819:+_5-2	SH2D4A	0.12449	0/0	0.12449	0	-0.16927	0	0.4026	1.754	0.039712	0.96029	0.079425	1	False
TDO2_CCDS34086.1_ex5_4:156831219-156831242:+_5-4	TDO2	0.12449	0/0	0.12449	0	-0.16927	0	0.4026	1.754	0.039712	0.96029	0.079425	1	False
USP1_CCDS621.1_ex4_1:62911006-62911029:+_5-5	USP1	0.12449	0.074021/0	0.12449	0.037011	-0.11684	0.0027396	0.4026	1.754	0.039712	0.96029	0.079425	1	False
UBL5_CCDS12219.1_ex1_19:9939339-9939362:-_3-3	UBL5	14.409	3.7011/3.4721	14.409	3.5866	-1.7483	0.026207	46.601	1.7538	0.039732	0.96027	0.079464	1	False
BUB3_CCDS31306.1_ex0_10:124914533-124914556:-_5-1	BUB3	18.642	4.5153/6.8635	18.642	5.6894	-1.554	2.757	60.289	1.7531	0.03979	0.96021	0.079579	1	False
PDCD7_CCDS10201.1_ex4_15:65425434-65425457:-_5-3	PDCD7	14.402	4.5153/2.6647	14.402	3.59	-1.7465	1.7124	46.575	1.7525	0.039848	0.96015	0.079696	1	False
MED18_CCDS322.1_ex1_1:28660964-28660987:-_5-1	MED18	9.1887	1.4064/1.9379	9.1887	1.6722	-1.9309	0.14126	29.717	1.7523	0.039864	0.96014	0.079729	1	False
EIF3G_CCDS12227.1_ex5_19:10227786-10227809:+_5-3	EIF3G	15.732	4.1452/4.2796	15.732	4.2124	-1.6826	0.0090319	50.878	1.7507	0.039995	0.96	0.07999	1	False
HNMT_CCDS33296.1_ex2_2:138738778-138738801:+_10-4	HNMT	15.506	34.568/21.236	15.506	27.902	0.80815	88.864	50.148	1.7504	0.9594	0.040602	0.081204	1	True
NR2C2AP_CCDS32967.1_ex2_19:19313263-19313286:+_5-3	NR2C2AP	11.344	1.8505/2.9069	11.344	2.3787	-1.8693	0.55795	36.687	1.7495	0.040098	0.9599	0.080196	1	False
UBE2D2_CCDS43369.1_ex3_5:138994337-138994360:+_7-3	UBE2D2	12.215	1.8505/3.5529	12.215	2.7017	-1.836	1.449	39.505	1.7493	0.040122	0.95988	0.080245	1	False
NCBP2_CCDS3323.1_ex2_3:196666247-196666270:-_7-7	NCBP2	0.40458	0.074021/0.080747	0.40458	0.077384	-0.38261	2.2618e-05	1.3084	1.7487	0.040172	0.95983	0.080344	1	False
RFT1_CCDS2869.1_ex6_3:53145909-53145932:-_5-1	RFT1	0.40458	0.074021/0.080747	0.40458	0.077384	-0.38261	2.2618e-05	1.3084	1.7487	0.040172	0.95983	0.080344	1	False
TTI2_CCDS6090.1_ex6_8:33369608-33369631:-_5-2	TTI2	13.818	2.5907/4.1181	13.818	3.3544	-1.7668	1.1664	44.688	1.7487	0.040174	0.95983	0.080347	1	False
ZNF683_CCDS279.2_ex2_1:26691305-26691328:-_5-2	ZNF683	9.7334	23.095/15.988	9.7334	19.541	0.93642	25.253	31.478	1.7481	0.95804	0.041958	0.083915	1	True
MAU2_CCDS32969.2_ex0_19:19431838-19431861:+_5-2	MAU2	17.592	4.5893/5.733	17.592	5.1612	-1.5934	0.65405	56.892	1.7481	0.040228	0.95977	0.080455	1	False
BRD4_CCDS12328.1_ex18_19:15383702-15383725:-_5-5	BRD4	13.087	3.0349/3.0684	13.087	3.0516	-1.7978	0.00056163	42.323	1.748	0.040232	0.95977	0.080464	1	False
FXR2_CCDS45604.1_ex14_17:7509011-7509034:+_5-5	FXR2	6.7457	21.096/8.7207	6.7457	14.908	1.0383	76.575	21.816	1.7476	0.9565	0.043498	0.086995	1	True
TPI1_CCDS53740.1_ex1_12:6978048-6978071:+_9-3	TPI1	28.515	10.215/13.565	28.515	11.89	-1.1952	5.6131	92.22	1.7475	0.040273	0.95973	0.080547	1	False
DPH3_CCDS2629.1_ex2_3:16306283-16306306:+_6-5	DPH3	4.1003	0.22206/0.88822	4.1003	0.55514	-1.7135	0.22188	13.261	1.7472	0.040299	0.9597	0.080599	1	False
FRMD6_CCDS58318.1_ex9_14:52186994-52187017:-_5-3	FRMD6	27.566	56.552/31.572	27.566	44.062	0.65761	312	89.15	1.7471	0.95962	0.040381	0.080762	1	True
USP10_CCDS45537.1_ex3_16:84778901-84778924:-_5-3	USP10	14.853	3.7751/3.8759	14.853	3.8255	-1.716	0.0050776	48.035	1.7462	0.040388	0.95961	0.080776	1	False
NUCB2_CCDS41623.1_ex3_11:17331200-17331223:+_5-4	NUCB2	0.42793	0/0.16149	0.42793	0.080747	-0.40189	0.01304	1.3839	1.7461	0.040394	0.95961	0.080788	1	False
MRPS21_CCDS950.1_ex1_1:150280577-150280600:-_5-5	MRPS21	18.043	4.3673/6.4598	18.043	5.4135	-1.5701	2.1893	58.351	1.7459	0.040412	0.95959	0.080824	1	False
KLRC4_CCDS8624.1_ex3_12:10562035-10562058:+_4-3	KLRC4	0.14005	0/0.080747	0.14005	0.040374	-0.13199	0.00326	0.45292	1.7456	0.040439	0.95956	0.080879	1	False
KRTAP17-1_CCDS11387.1_ex0_17:39471792-39471815:-_5-5	KRTAP17-1	0.14005	0/0.080747	0.14005	0.040374	-0.13199	0.00326	0.45292	1.7456	0.040439	0.95956	0.080879	1	False
MANEA_CCDS5032.1_ex1_6:96044700-96044723:+_5-5	MANEA	0.14005	0/0.080747	0.14005	0.040374	-0.13199	0.00326	0.45292	1.7456	0.040439	0.95956	0.080879	1	False
NUP160_CCDS31484.1_ex29_11:47857287-47857310:-_5-2	NUP160	0.14005	0/0.080747	0.14005	0.040374	-0.13199	0.00326	0.45292	1.7456	0.040439	0.95956	0.080879	1	False
TTC34_CCDS55565.1_ex4_1:2702520-2702543:+_5-4	TTC34	0.14005	0/0.080747	0.14005	0.040374	-0.13199	0.00326	0.45292	1.7456	0.040439	0.95956	0.080879	1	False
UPF3B_CCDS14587.1_ex7_X:118985456-118985479:-_5-3	UPF3B	0.14005	0/0.080747	0.14005	0.040374	-0.13199	0.00326	0.45292	1.7456	0.040439	0.95956	0.080879	1	False
ZNF790_CCDS12496.1_ex0_19:37310970-37310993:-_5-5	ZNF790	0.14005	0/0.080747	0.14005	0.040374	-0.13199	0.00326	0.45292	1.7456	0.040439	0.95956	0.080879	1	False
SLC6A19_CCDS34130.1_ex2_5:1210674-1210697:+_5-1	SLC6A19	6.7068	13.842/15.826	6.7068	14.834	1.0388	1.969	21.69	1.7451	0.95624	0.043761	0.087522	1	True
VPS37A_CCDS47811.1_ex0_8:17104845-17104868:-_5-1	VPS37A	11.134	2.2206/2.4224	11.134	2.3215	-1.8691	0.020356	36.007	1.745	0.040495	0.95951	0.08099	1	False
SRSF1_CCDS11600.1_ex2_17:56083807-56083830:-_5-1	SRSF1	8.3484	0.81423/2.0994	8.3484	1.4568	-1.9279	0.82585	26.999	1.745	0.040495	0.9595	0.080991	1	False
UBE2I_CCDS10433.1_ex2_16:1365657-1365680:-_5-2	UBE2I	10.301	2.2206/1.8572	10.301	2.0389	-1.8949	0.06605	33.315	1.7449	0.040497	0.9595	0.080995	1	False
IRF5_CCDS43645.1_ex1_7:128586005-128586028:-_5-3	IRF5	15.872	33.088/23.659	15.872	28.373	0.79986	44.449	51.331	1.7448	0.95894	0.041055	0.08211	1	True
KPNB1_CCDS11513.1_ex9_17:45745679-45745702:+_5-3	KPNB1	17.125	4.1452/5.733	17.125	4.9391	-1.6096	1.2606	55.382	1.7448	0.04051	0.95949	0.081021	1	False
ANKLE2_CCDS41869.1_ex9_12:133324722-133324745:-_5-3	ANKLE2	17.467	4.6633/5.5715	17.467	5.1174	-1.594	0.41242	56.489	1.7447	0.040523	0.95948	0.081046	1	False
FRYL_CCDS43227.1_ex45_4:48588670-48588693:+_5-5	FRYL	7.2903	21.984/9.5281	7.2903	15.756	1.0152	77.578	23.577	1.7435	0.95648	0.04352	0.08704	1	True
POLR1C_CCDS4901.1_ex5_6:43488008-43488031:-_5-5	POLR1C	5.8198	0.44413/1.292	5.8198	0.86804	-1.8682	0.3594	18.821	1.7435	0.040622	0.95938	0.081244	1	False
ELP3_CCDS6065.1_ex9_8:27995266-27995289:-_5-5	ELP3	13.841	2.6648/4.1181	13.841	3.3914	-1.7569	1.0561	44.764	1.7431	0.040657	0.95934	0.081314	1	False
MRPL28_CCDS32349.1_ex4_16:419985-420008:-_5-3	MRPL28	46.924	23.391/27.535	46.924	25.463	-0.85679	8.5864	151.75	1.7429	0.040674	0.95933	0.081348	1	False
SSU72_CCDS32.1_ex2_1:1480324-1480347:-_5-1	SSU72	5.1118	0.74021/0.72672	5.1118	0.73347	-1.8179	9.0982e-05	16.532	1.7428	0.040687	0.95931	0.081374	1	False
APOC4_CCDS12649.1_ex1_19:45448060-45448083:+_5-2	APOC4	16.666	31.385/27.535	16.666	29.46	0.78595	7.4123	53.898	1.7427	0.95883	0.04117	0.08234	1	True
AZGP1_CCDS5680.1_ex2_7:99569515-99569538:+_5-4	AZGP1	0.3968	0.074021/0.080747	0.3968	0.077384	-0.3746	2.2618e-05	1.2833	1.7427	0.040694	0.95931	0.081388	1	False
HFE_CCDS4578.1_ex1_6:26091156-26091179:-_18-2	HFE	7.9672	18.283/15.342	7.9672	16.813	0.99017	4.3257	25.766	1.7426	0.95678	0.043222	0.086444	1	True
EIF4A1_CCDS11113.1_ex4_17:7479952-7479975:+_5-5	EIF4A1	17.942	4.1452/6.6213	17.942	5.3832	-1.5692	3.0654	58.024	1.7423	0.040732	0.95927	0.081465	1	False
TRMT112_CCDS66113.1_ex2_11:64084788-64084811:-_5-5	TRMT112	10.294	1.1103/2.9876	10.294	2.049	-1.8891	1.7622	33.29	1.7412	0.040823	0.95918	0.081647	1	False
PGAM1_CCDS7458.1_ex1_10:99190177-99190200:+_5-2	PGAM1	13.865	3.1089/3.7144	13.865	3.4116	-1.7525	0.1833	44.839	1.741	0.040838	0.95916	0.081677	1	False
ZBED1_CCDS14118.1_ex0_X:2407361-2407384:+_5-3	ZBED1	19.366	39.231/27.05	19.366	33.141	0.74536	74.189	62.629	1.7406	0.95883	0.04117	0.082339	1	True
SNRPA1_CCDS10391.1_ex4_15:101827198-101827221:-_5-1	SNRPA1	0.42015	0/0.16149	0.42015	0.080747	-0.39401	0.01304	1.3588	1.7404	0.040894	0.95911	0.081787	1	False
CCAR1_CCDS60547.1_ex11_10:70516044-70516067:+_5-5	CCAR1	35.557	13.546/20.348	35.557	16.947	-1.0264	23.136	114.99	1.7404	0.040895	0.95911	0.081789	1	False
MSX1_CCDS3378.2_ex0_4:4861959-4861982:-_5-4	MSX1	15.802	33.31/23.174	15.802	28.242	0.7994	51.361	51.105	1.7401	0.95852	0.041478	0.082957	1	True
CHCHD4_CCDS2617.1_ex0_3:14154634-14154657:+_5-4	CHCHD4	18.899	5.6256/6.2175	18.899	5.9216	-1.5235	0.17518	61.119	1.7396	0.040967	0.95903	0.081935	1	False
CXorf58_CCDS14209.1_ex3_X:23934352-23934375:-_5-3	CXorf58	1.3616	0.22206/0.16149	1.3616	0.19178	-0.98664	0.0018343	4.4034	1.7396	0.040968	0.95903	0.081936	1	False
DDX3X_CCDS43931.1_ex7_X:41203018-41203041:-_5-4	DDX3X	0.72358	0.074021/0.16149	0.72358	0.11776	-0.6248	0.0038257	2.3401	1.7395	0.040971	0.95903	0.081942	1	False
NLGN4X_CCDS14126.1_ex2_X:5827190-5827213:-_5-1	NLGN4X	7.8427	14.064/19.137	7.8427	16.601	0.99306	12.868	25.364	1.739	0.95637	0.043625	0.08725	1	True
CCDC107_CCDS56573.1_ex2_9:35660408-35660431:+_5-5	CCDC107	15.608	3.9971/4.4411	15.608	4.2191	-1.67	0.098541	50.476	1.7389	0.041029	0.95897	0.082058	1	False
SNUPN_CCDS10281.1_ex7_15:75913241-75913264:+_5-5	SNUPN	18.035	4.2932/6.6213	18.035	5.4572	-1.5597	2.7098	58.326	1.7385	0.041059	0.95894	0.082118	1	False
HNRNPC_CCDS41915.1_ex5_14:21699154-21699177:-_6-4	HNRNPC	9.3132	1.4804/2.0187	9.3132	1.7496	-1.9072	0.14486	30.119	1.7385	0.041063	0.95894	0.082127	1	False
INCENP_CCDS31582.1_ex2_11:61897875-61897898:-_5-4	INCENP	16.098	3.9971/4.9256	16.098	4.4614	-1.6465	0.43098	52.061	1.7382	0.041089	0.95891	0.082179	1	False
MFF_CCDS2465.1_ex2_2:228197177-228197200:-_5-3	MFF	0.41236	0.96228/3.8759	0.41236	2.4191	1.2755	4.2445	1.3336	1.7377	0.93568	0.064323	0.12865	1	True
ERH_CCDS9794.1_ex0_14:69847340-69847363:+_5-1	ERH	7.1347	0.96228/1.3727	7.1347	1.1675	-1.9081	0.084223	23.074	1.7373	0.041169	0.95883	0.082338	1	False
MCM2_CCDS3043.1_ex6_3:127327238-127327261:+_5-5	MCM2	16.751	4.6633/4.9256	16.751	4.7945	-1.6152	0.034382	54.174	1.7372	0.041178	0.95882	0.082357	1	False
OGT_CCDS14414.1_ex9_X:70776875-70776898:-_5-4	OGT	8.3329	1.3324/1.6149	8.3329	1.4737	-1.9157	0.039919	26.949	1.7368	0.041207	0.95879	0.082414	1	False
ACP2_CCDS44583.1_ex2_11:47269638-47269661:-_5-4	ACP2	0.11671	0/0	0.11671	0	-0.15925	0	0.37743	1.7365	0.041237	0.95876	0.082474	1	False
AFAP1L1_CCDS34274.1_ex7_5:148689630-148689653:-_5-4	AFAP1L1	0.11671	0/0	0.11671	0	-0.15925	0	0.37743	1.7365	0.041237	0.95876	0.082474	1	False
BDP1_CCDS43328.1_ex10_5:70786820-70786843:+_5-4	BDP1	0.11671	0.074021/0	0.11671	0.037011	-0.10682	0.0027396	0.37743	1.7365	0.041237	0.95876	0.082474	1	False
C3orf14_CCDS2896.1_ex1_3:62307712-62307735:-_5-2	C3orf14	0.11671	0/0	0.11671	0	-0.15925	0	0.37743	1.7365	0.041237	0.95876	0.082474	1	False
CCDC82_CCDS8307.1_ex6_11:96117696-96117719:-_5-5	CCDC82	0.11671	0.074021/0	0.11671	0.037011	-0.10682	0.0027396	0.37743	1.7365	0.041237	0.95876	0.082474	1	False
CHAC2_CCDS33196.1_ex2_2:54001413-54001436:-_5-5	CHAC2	0.11671	0.074021/0	0.11671	0.037011	-0.10682	0.0027396	0.37743	1.7365	0.041237	0.95876	0.082474	1	False
CYP3A43_CCDS5675.1_ex7_7:99453285-99453308:+_6-3	CYP3A43	0.11671	0/0	0.11671	0	-0.15925	0	0.37743	1.7365	0.041237	0.95876	0.082474	1	False
DUSP10_CCDS1528.1_ex0_1:221875883-221875906:-_10-1	DUSP10	0.11671	0.074021/0	0.11671	0.037011	-0.10682	0.0027396	0.37743	1.7365	0.041237	0.95876	0.082474	1	False
EBLN1_CCDS60498.1_ex0_10:22498343-22498366:-_5-2	EBLN1	0.11671	0/0	0.11671	0	-0.15925	0	0.37743	1.7365	0.041237	0.95876	0.082474	1	False
EIF2B5_CCDS3252.1_ex3_3:183855760-183855783:+_5-2	EIF2B5	0.11671	0/0	0.11671	0	-0.15925	0	0.37743	1.7365	0.041237	0.95876	0.082474	1	False
RBFA_CCDS12021.1_ex2_18:77797388-77797411:+_5-2	RBFA	0.11671	0.074021/0	0.11671	0.037011	-0.10682	0.0027396	0.37743	1.7365	0.041237	0.95876	0.082474	1	False
SLC22A25_CCDS31592.1_ex4_11:62951164-62951187:-_5-1	SLC22A25	0.11671	0/0	0.11671	0	-0.15925	0	0.37743	1.7365	0.041237	0.95876	0.082474	1	False
THAP5_CCDS34734.2_ex0_7:108205301-108205324:-_5-2	THAP5	0.11671	0/0	0.11671	0	-0.15925	0	0.37743	1.7365	0.041237	0.95876	0.082474	1	False
TMEM56_CCDS753.1_ex3_1:95616950-95616973:-_5-5	TMEM56	0.11671	0.074021/0	0.11671	0.037011	-0.10682	0.0027396	0.37743	1.7365	0.041237	0.95876	0.082474	1	False
UGP2_CCDS1875.1_ex5_2:64112852-64112875:+_5-5	UGP2	0.11671	0.074021/0	0.11671	0.037011	-0.10682	0.0027396	0.37743	1.7365	0.041237	0.95876	0.082474	1	False
OPTN_CCDS7094.1_ex2_10:13154550-13154573:-_5-2	OPTN	12.192	30.201/15.988	12.192	23.094	0.86903	101	39.429	1.7362	0.95763	0.042367	0.084733	1	True
RPL4_CCDS10218.1_ex4_15:66793772-66793795:-_5-1	RPL4	18.766	4.9594/6.7827	18.766	5.8711	-1.5244	1.6623	60.691	1.7362	0.041264	0.95874	0.082528	1	False
OSTM1_CCDS5062.1_ex5_6:108395453-108395476:-_5-1	OSTM1	20.105	34.938/33.268	20.105	34.103	0.73402	1.3949	65.019	1.736	0.95846	0.041545	0.08309	1	True
GNB2L1_CCDS34324.1_ex3_5:180666171-180666194:-_5-1	GNB2L1	15.95	3.479/5.3293	15.95	4.4042	-1.6491	1.7118	51.583	1.7355	0.041326	0.95867	0.082652	1	False
TBCB_CCDS12488.1_ex1_19:36607069-36607092:+_5-3	TBCB	27.52	11.103/11.547	27.52	11.325	-1.2104	0.098406	88.999	1.7355	0.04133	0.95867	0.082661	1	False
TERF1_CCDS6210.1_ex0_8:73921381-73921404:-_5-2	TERF1	12.814	3.331/2.6647	12.814	2.9978	-1.7889	0.22198	41.442	1.7353	0.04134	0.95866	0.08268	1	False
NXF1_CCDS44629.1_ex6_11:62569636-62569659:+_5-2	NXF1	3.6957	0.44413/0.56523	3.6957	0.50468	-1.6419	0.0073328	11.952	1.7351	0.041359	0.95864	0.082717	1	False
INO80_CCDS10071.1_ex24_15:41364137-41364160:-_5-3	INO80	27.52	10.141/12.516	27.52	11.328	-1.21	2.82	88.999	1.7351	0.041363	0.95864	0.082726	1	False
ZNF639_CCDS3227.1_ex3_3:179051596-179051619:-_5-5	ZNF639	0.15561	2.3687/0.40374	0.15561	1.3862	1.0461	1.9305	0.50325	1.7347	0.92946	0.070544	0.14109	1	True
EIF4A3_CCDS11767.1_ex7_17:78113817-78113840:-_5-2	EIF4A3	16.899	5.3295/4.4411	16.899	4.8853	-1.6047	0.39467	54.653	1.7346	0.041403	0.9586	0.082805	1	False
ERP44_CCDS35082.1_ex5_9:102780578-102780601:-_5-1	ERP44	0.41236	0/0.16149	0.41236	0.080747	-0.38608	0.01304	1.3336	1.7346	0.041408	0.95859	0.082816	1	False
IL17RD_CCDS2880.2_ex9_3:57144303-57144326:-_5-5	IL17RD	0.41236	0/0.16149	0.41236	0.080747	-0.38608	0.01304	1.3336	1.7346	0.041408	0.95859	0.082816	1	False
FTSJ3_CCDS11644.1_ex18_17:61903914-61903937:+_5-5	FTSJ3	11.5	1.9986/2.9876	11.5	2.4931	-1.8393	0.48913	37.19	1.7345	0.041416	0.95858	0.082832	1	False
ALG10_CCDS41769.1_ex0_12:34175620-34175643:+_3-1	ALG10	7.7882	0.81423/1.8572	7.7882	1.3357	-1.9117	0.54387	25.187	1.7344	0.041424	0.95858	0.082849	1	False
ATP6V1G1_CCDS6807.1_ex1_9:117354879-117354902:+_5-2	ATP6V1G1	14.713	3.7751/3.8759	14.713	3.8255	-1.7032	0.0050776	47.582	1.734	0.04146	0.95854	0.08292	1	False
LSM2_CCDS4722.1_ex0_6:31765622-31765645:-_5-1	LSM2	16.891	3.553/6.2175	16.891	4.8853	-1.6041	3.5498	54.627	1.734	0.04146	0.95854	0.082921	1	False
ENY2_CCDS43762.1_ex2_8:110351584-110351607:+_5-2	ENY2	15.281	4.1452/4.0374	15.281	4.0913	-1.6771	0.0058147	49.419	1.7338	0.041476	0.95852	0.082953	1	False
GFER_CCDS32368.1_ex0_16:2034436-2034459:-_5-2	GFER	16.479	3.627/5.733	16.479	4.68	-1.6217	2.2176	53.294	1.7333	0.041525	0.95848	0.08305	1	False
TP53I13_CCDS42289.1_ex2_17:27896350-27896373:+_5-1	TP53I13	18.619	42.488/21.64	18.619	32.064	0.75304	217.32	60.213	1.7327	0.95808	0.041916	0.083831	1	True
COPB1_CCDS7815.1_ex19_11:14515872-14515895:+_5-5	COPB1	4.3648	0.66619/0.56523	4.3648	0.61571	-1.7314	0.0050967	14.116	1.7323	0.041606	0.95839	0.083212	1	False
SGCG_CCDS9299.1_ex3_13:23853556-23853579:-_5-5	SGCG	0.70802	0.074021/0.16149	0.70802	0.11776	-0.61172	0.0038257	2.2898	1.7321	0.041629	0.95837	0.083258	1	False
HJURP_CCDS33406.1_ex7_2:234762524-234762547:+_5-5	HJURP	11.391	2.6648/2.2609	11.391	2.4628	-1.8392	0.081547	36.838	1.732	0.041636	0.95836	0.083271	1	False
C9orf114_CCDS6913.1_ex8_9:131589375-131589398:+_5-5	C9orf114	15.11	3.0349/5.0063	15.11	4.0206	-1.682	1.9433	48.865	1.7319	0.041641	0.95836	0.083283	1	False
EIF6_CCDS13249.1_ex5_20:33872201-33872224:-_5-5	EIF6	26.096	7.4021/13.404	26.096	10.403	-1.2486	18.011	84.394	1.7319	0.041642	0.95836	0.083284	1	False
POLR2H_CCDS3264.1_ex3_3:184084511-184084534:+_9-6	POLR2H	0.3579	0.14804/0	0.3579	0.074021	-0.33836	0.010958	1.1575	1.7319	0.041645	0.95835	0.08329	1	False
TBC1D14_CCDS3394.2_ex4_4:7000898-7000921:+_5-4	TBC1D14	0.3579	0.14804/0	0.3579	0.074021	-0.33836	0.010958	1.1575	1.7319	0.041645	0.95835	0.08329	1	False
TGFA_CCDS1905.1_ex3_2:70692798-70692821:+_5-4	TGFA	7.726	16.211/16.553	7.726	16.382	0.99419	0.058647	24.986	1.7317	0.95562	0.044379	0.088757	1	True
ODF4_CCDS11140.1_ex0_17:8243707-8243730:-_5-4	ODF4	26.103	42.192/41.827	26.103	42.01	0.66618	0.066671	84.42	1.7312	0.9582	0.041804	0.083608	1	True
VPS35_CCDS10721.1_ex11_16:46712853-46712876:-_5-4	VPS35	0.6769	0.14804/0.080747	0.6769	0.11439	-0.58954	0.0022643	2.1891	1.7305	0.041767	0.95823	0.083534	1	False
CDC123_CCDS7090.1_ex4_10:12257774-12257797:+_5-3	CDC123	15.39	3.479/4.8448	15.39	4.1619	-1.6668	0.93273	49.771	1.7304	0.041781	0.95822	0.083563	1	False
SLC10A7_CCDS34073.1_ex10_4:147438208-147438231:-_5-3	SLC10A7	0.38124	0.074021/0.080747	0.38124	0.077384	-0.35843	2.2618e-05	1.233	1.7303	0.041786	0.95821	0.083571	1	False
RPS16_CCDS12535.1_ex3_19:39926245-39926268:-_5-3	RPS16	10.511	2.2206/2.0994	10.511	2.16	-1.8651	0.0073466	33.994	1.7301	0.041805	0.95819	0.08361	1	False
SNAPC1_CCDS9755.1_ex0_14:62229287-62229310:+_5-1	SNAPC1	17.343	4.9594/5.3293	17.343	5.1444	-1.5779	0.068405	56.087	1.7299	0.04182	0.95818	0.083641	1	False
RPS18_CCDS4771.1_ex3_6:33243737-33243760:-_5-3	RPS18	5.9054	0.44413/1.3727	5.9054	0.90841	-1.8553	0.43112	19.098	1.7299	0.041823	0.95818	0.083646	1	False
RIMKLA_CCDS466.2_ex2_1:42870224-42870247:-_5-4	RIMKLA	23.124	39.749/36.417	23.124	38.083	0.6961	5.5528	74.782	1.7299	0.95802	0.041982	0.083963	1	True
ANKRD30A_CCDS7193.1_ex3_10:37421179-37421202:-_5-2	ANKRD30A	0.13227	0/0.080747	0.13227	0.040374	-0.12211	0.00326	0.42776	1.7299	0.041825	0.95818	0.08365	1	False
CNTN6_CCDS2557.1_ex2_3:1269530-1269553:+_5-2	CNTN6	0.13227	0/0.080747	0.13227	0.040374	-0.12211	0.00326	0.42776	1.7299	0.041825	0.95818	0.08365	1	False
FCER1A_CCDS1184.1_ex3_1:159275869-159275892:+_5-4	FCER1A	0.13227	0/0.080747	0.13227	0.040374	-0.12211	0.00326	0.42776	1.7299	0.041825	0.95818	0.08365	1	False
SLC24A1_CCDS45284.1_ex0_15:65917321-65917344:+_5-3	SLC24A1	0.13227	0/0.080747	0.13227	0.040374	-0.12211	0.00326	0.42776	1.7299	0.041825	0.95818	0.08365	1	False
THOC5_CCDS13859.1_ex16_22:29939447-29939470:-_5-5	THOC5	14.511	3.553/3.9566	14.511	3.7548	-1.7058	0.08144	46.928	1.7298	0.041832	0.95817	0.083664	1	False
COPS5_CCDS6198.1_ex5_8:67970416-67970439:-_5-2	COPS5	15.164	3.0349/5.0871	15.164	4.061	-1.6753	2.1057	49.041	1.7292	0.041883	0.95812	0.083767	1	False
RPS14_CCDS4307.1_ex2_5:149826509-149826532:+_5-3	RPS14	10.947	2.3687/2.2609	10.947	2.3148	-1.8497	0.0058065	35.403	1.729	0.041901	0.9581	0.083801	1	False
SCN4B_CCDS44744.1_ex1_11:118012003-118012026:-_10-5	SCN4B	26.041	45.301/38.516	26.041	41.909	0.66611	23.016	84.218	1.729	0.958	0.041997	0.083994	1	True
TCEB2_CCDS32374.1_ex3_16:2827020-2827043:-_5-4	TCEB2	8.2084	1.6285/1.292	8.2084	1.4602	-1.9042	0.056621	26.546	1.729	0.041907	0.95809	0.083814	1	False
S100P_CCDS3391.1_ex1_4:6698652-6698675:+_5-5	S100P	6.4422	19.542/9.1244	6.4422	14.333	1.0428	54.259	20.834	1.7287	0.95447	0.045527	0.091055	1	True
CDC20_CCDS484.1_ex2_1:43825446-43825469:+_5-4	CDC20	17.382	3.405/6.9442	17.382	5.1746	-1.5738	6.2632	56.213	1.7284	0.041961	0.95804	0.083921	1	False
TRUB2_CCDS6897.1_ex4_9:131077894-131077917:-_5-3	TRUB2	29.776	13.694/12.193	29.776	12.943	-1.1422	1.1267	96.296	1.7281	0.041989	0.95801	0.083978	1	False
ELAC2_CCDS11164.1_ex21_17:12920200-12920223:-_5-3	ELAC2	16.604	4.2192/5.3293	16.604	4.7743	-1.6082	0.61615	53.696	1.728	0.041993	0.95801	0.083985	1	False
TFAM_CCDS59217.1_ex2_10:60147982-60148005:-_6-4	TFAM	20.291	6.7359/6.8635	20.291	6.7997	-1.4488	0.008136	65.623	1.7275	0.042041	0.95796	0.084082	1	False
GNB2L1_CCDS34324.1_ex5_5:180668611-180668634:+_5-4	GNB2L1	14.386	3.627/3.7951	14.386	3.7111	-1.7075	0.014123	46.525	1.7273	0.042054	0.95795	0.084108	1	False
DUS4L_CCDS5745.1_ex0_7:107207611-107207634:-_5-1	DUS4L	5.0806	17.543/6.6213	5.0806	12.082	1.1053	59.643	16.431	1.7273	0.953	0.046996	0.093992	1	True
PRPF38A_CCDS567.1_ex1_1:52871355-52871378:+_5-1	PRPF38A	4.3026	0.74021/0.48448	4.3026	0.61235	-1.7175	0.032699	13.915	1.7264	0.042138	0.95786	0.084276	1	False
RAD1_CCDS3905.1_ex2_5:34911866-34911889:+_5-2	RAD1	2.2641	0.29609/0.32299	2.2641	0.30954	-1.3176	0.00036189	7.3222	1.7261	0.042161	0.95784	0.084323	1	False
EGFL8_CCDS4743.1_ex2_6:32134526-32134549:+_5-4	EGFL8	20.634	37.973/31.491	20.634	34.732	0.72393	21.005	66.73	1.7259	0.95757	0.042431	0.084862	1	True
ATP1B3_CCDS3121.1_ex2_3:141625994-141626017:+_5-2	ATP1B3	0.20229	2.1466/1.0497	0.20229	1.5982	1.1117	0.6016	0.65422	1.7258	0.92953	0.070471	0.14094	1	True
ZNF559_CCDS12211.1_ex1_19:9449905-9449928:-_12-5	ZNF559	17.498	5.1815/5.3293	17.498	5.2554	-1.5642	0.010925	56.59	1.7253	0.042234	0.95777	0.084468	1	False
MAGI2_CCDS5594.1_ex12_7:77885537-77885560:+_5-2	MAGI2	18.728	17.395/46.914	18.728	32.155	0.74899	435.69	60.566	1.7253	0.95742	0.04258	0.085161	1	True
LONP2_CCDS10734.1_ex4_16:48295444-48295467:+_5-3	LONP2	10.107	22.576/17.361	10.107	19.969	0.91678	13.603	32.686	1.7249	0.95604	0.043964	0.087928	1	True
FGFR1OP2_CCDS53766.1_ex2_12:27110528-27110551:+_9-5	FGFR1OP2	0.69246	0.074021/0.16149	0.69246	0.11776	-0.59852	0.0038257	2.2394	1.7245	0.04231	0.95769	0.08462	1	False
UBE2C_CCDS13370.1_ex3_20:44444289-44444312:-_10-9	UBE2C	10.963	1.8505/2.8261	10.963	2.3383	-1.8413	0.47591	35.454	1.7242	0.042337	0.95766	0.084675	1	False
DNAI1_CCDS6557.1_ex9_9:34497141-34497164:+_5-3	DNAI1	14.666	24.575/28.504	14.666	26.539	0.81384	7.7171	47.431	1.724	0.95693	0.043069	0.086139	1	True
ADAM10_CCDS10167.1_ex14_15:59009863-59009886:-_5-5	ADAM10	0.37346	0.074021/0.080747	0.37346	0.077384	-0.35028	2.2618e-05	1.2078	1.724	0.042357	0.95764	0.084715	1	False
OBFC1_CCDS7552.1_ex5_10:105659869-105659892:-_5-4	OBFC1	16.798	4.1452/5.6523	16.798	4.8987	-1.5932	1.1357	54.325	1.7239	0.042365	0.95763	0.084731	1	False
PHF5A_CCDS14016.1_ex1_22:41863459-41863482:-_5-1	PHF5A	7.7416	1.4064/1.292	7.7416	1.3492	-1.8957	0.0065496	25.036	1.7237	0.042377	0.95762	0.084753	1	False
PRKCDBP_CCDS7762.1_ex1_11:6341408-6341431:-_5-3	PRKCDBP	17.786	31.681/30.038	17.786	30.859	0.76205	1.3501	57.521	1.7237	0.95722	0.042784	0.085567	1	True
RPS18_CCDS4771.1_ex1_6:33240486-33240509:-_5-1	RPS18	7.3837	1.6285/0.88822	7.3837	1.2583	-1.8923	0.27399	23.879	1.7236	0.042391	0.95761	0.084783	1	False
PPIL2_CCDS13793.1_ex4_22:22026643-22026666:+_5-3	PPIL2	9.0409	1.4064/2.0187	9.0409	1.7125	-1.8882	0.18744	29.239	1.7234	0.042405	0.95759	0.084811	1	False
TIMM17A_CCDS1417.1_ex2_1:201926638-201926661:+_5-1	TIMM17A	5.0806	7.2541/16.876	5.0806	12.065	1.1034	46.292	16.431	1.7231	0.95258	0.047419	0.094838	1	True
LSM4_CCDS12374.1_ex1_19:18420650-18420673:-_6-4	LSM4	12.083	2.2947/3.2299	12.083	2.7623	-1.798	0.43732	39.077	1.7226	0.042483	0.95752	0.084966	1	False
DAP3_CCDS1120.1_ex7_1:155699013-155699036:+_5-5	DAP3	12.106	2.9609/2.5839	12.106	2.7724	-1.7967	0.071044	39.153	1.7223	0.042504	0.9575	0.085009	1	False
RAD9A_CCDS8159.1_ex2_11:67160132-67160155:-_5-1	RAD9A	11.725	2.5907/2.6647	11.725	2.6277	-1.8106	0.0027312	37.92	1.7218	0.04255	0.95745	0.085099	1	False
CLNS1A_CCDS8252.1_ex5_11:77348630-77348653:+_5-5	CLNS1A	5.7887	0.66619/1.1305	5.7887	0.89832	-1.8384	0.10777	18.721	1.7216	0.042567	0.95743	0.085133	1	False
PPP1R10_CCDS4681.1_ex7_6:30572217-30572240:-_5-2	PPP1R10	18.276	4.2932/7.1057	18.276	5.6995	-1.5247	3.9551	59.106	1.7215	0.042581	0.95742	0.085162	1	False
SLC29A4_CCDS5340.1_ex5_7:5336684-5336707:-_5-5	SLC29A4	15.001	31.533/22.448	15.001	26.99	0.80679	41.272	48.513	1.7214	0.95673	0.043267	0.086535	1	True
RPS9_CCDS12884.1_ex1_19:54705350-54705373:-_5-1	RPS9	19.179	4.7374/7.671	19.179	6.2042	-1.4859	4.303	62.025	1.7212	0.042608	0.95739	0.085216	1	False
CENPM_CCDS14025.1_ex0_22:42335108-42335131:+_10-1	CENPM	10.309	1.1843/3.0684	10.309	2.1264	-1.8549	1.7748	33.34	1.7201	0.042706	0.95729	0.085412	1	False
ADCK3_CCDS1557.1_ex2_1:227153418-227153441:-_5-3	ADCK3	21.723	39.971/32.299	21.723	36.135	0.70863	29.435	70.253	1.7195	0.95703	0.04297	0.08594	1	True
FERMT2_CCDS45107.1_ex14_14:53417141-53417164:-_5-4	FERMT2	9.8423	1.8505/2.0994	9.8423	1.975	-1.8657	0.030973	31.83	1.7192	0.042789	0.95721	0.085579	1	False
CDC42BPB_CCDS9978.1_ex22_14:103434803-103434826:-_5-1	CDC42BPB	6.8313	15.693/14.131	6.8313	14.912	1.0228	1.2196	22.092	1.7191	0.95383	0.046168	0.092337	1	True
DUSP15_CCDS13193.1_ex3_20:30452771-30452794:+_8-8	DUSP15	13.079	23.243/25.274	13.079	24.258	0.84321	2.0628	42.298	1.7189	0.95621	0.043785	0.08757	1	True
PSMB4_CCDS996.1_ex1_1:151372654-151372677:-_5-5	PSMB4	12.534	1.5544/4.3603	12.534	2.9574	-1.774	3.9365	40.536	1.7189	0.04282	0.95718	0.085641	1	False
ZNF800_CCDS5795.1_ex1_7:127014827-127014850:-_5-3	ZNF800	4.0147	12.584/7.8325	4.0147	10.208	1.1603	11.287	12.984	1.7188	0.95063	0.049373	0.098746	1	True
HIF1AN_CCDS7498.1_ex0_10:102295841-102295864:-_5-2	HIF1AN	16.347	4.0712/5.3293	16.347	4.7002	-1.6056	0.79145	52.866	1.7186	0.042846	0.95715	0.085692	1	False
PSMA6_CCDS61437.1_ex4_14:35782142-35782165:-_5-5	PSMA6	12.005	2.5907/2.9069	12.005	2.7488	-1.7946	0.049975	38.825	1.7185	0.042848	0.95715	0.085696	1	False
AURKAIP1_CCDS25.1_ex1_1:1309713-1309736:-_5-4	AURKAIP1	21.35	8.2904/6.702	21.35	7.4962	-1.3954	1.2615	69.045	1.7184	0.04286	0.95714	0.085721	1	False
COX7B_CCDS14437.1_ex1_X:77158210-77158233:+_4-3	COX7B	1.346	0.074021/0.32299	1.346	0.1985	-0.96898	0.030992	4.3531	1.7184	0.042861	0.95714	0.085722	1	False
CLEC4E_CCDS8594.1_ex2_12:8689718-8689741:+_5-1	CLEC4E	9.321	26.204/11.305	9.321	18.754	0.93657	110.99	30.144	1.7181	0.9551	0.0449	0.0898	1	True
NUDT21_CCDS10760.1_ex5_16:56481839-56481862:+_5-5	NUDT21	16.526	3.7751/5.8138	16.526	4.7944	-1.5967	2.0782	53.445	1.718	0.042896	0.9571	0.085792	1	False
CCDC94_CCDS12124.1_ex2_19:4251032-4251055:+_5-2	CCDC94	3.5635	0.51815/0.48448	3.5635	0.50132	-1.6039	0.00056672	11.524	1.718	0.042896	0.9571	0.085793	1	False
SF3B5_CCDS5204.1_ex0_6:144416468-144416491:+_5-2	SF3B5	4.7383	0.59217/0.80747	4.7383	0.69982	-1.7552	0.023177	15.324	1.7179	0.042911	0.95709	0.085822	1	False
BMPR1A_CCDS7378.1_ex5_10:88672132-88672155:-_5-3	BMPR1A	0.10893	0/0	0.10893	0	-0.14916	0	0.35227	1.7177	0.042922	0.95708	0.085844	1	False
C5orf58_CCDS47338.1_ex2_5:169672990-169673013:-_5-4	C5orf58	0.10893	0/0	0.10893	0	-0.14916	0	0.35227	1.7177	0.042922	0.95708	0.085844	1	False
GK_CCDS14225.1_ex9_X:30718515-30718538:+_5-3	GK	0.10893	0/0	0.10893	0	-0.14916	0	0.35227	1.7177	0.042922	0.95708	0.085844	1	False
GRAMD1C_CCDS33826.1_ex9_3:113634590-113634613:-_5-2	GRAMD1C	0.10893	0/0	0.10893	0	-0.14916	0	0.35227	1.7177	0.042922	0.95708	0.085844	1	False
LOC100507003_CCDS58672.1_ex0_19:49930036-49930059:-_5-1	LOC100507003	0.10893	0/0	0.10893	0	-0.14916	0	0.35227	1.7177	0.042922	0.95708	0.085844	1	False
NARFL_CCDS10425.1_ex6_16:784852-784875:+_5-2	NARFL	0.10893	0/0	0.10893	0	-0.14916	0	0.35227	1.7177	0.042922	0.95708	0.085844	1	False
NLRP3_CCDS1632.1_ex2_1:247588057-247588080:-_5-5	NLRP3	0.10893	0.074021/0	0.10893	0.037011	-0.096733	0.0027396	0.35227	1.7177	0.042922	0.95708	0.085844	1	False
OMG_CCDS11265.1_ex0_17:29622777-29622800:+_5-2	OMG	0.10893	0/0	0.10893	0	-0.14916	0	0.35227	1.7177	0.042922	0.95708	0.085844	1	False
PDZD9_CCDS10602.2_ex1_16:21999969-21999992:-_5-5	PDZD9	0.10893	0/0	0.10893	0	-0.14916	0	0.35227	1.7177	0.042922	0.95708	0.085844	1	False
SAP18_CCDS9295.2_ex1_13:21715029-21715052:-_5-2	SAP18	0.10893	0/0	0.10893	0	-0.14916	0	0.35227	1.7177	0.042922	0.95708	0.085844	1	False
SEC11C_CCDS11970.1_ex2_18:56819822-56819845:+_5-5	SEC11C	0.10893	0/0	0.10893	0	-0.14916	0	0.35227	1.7177	0.042922	0.95708	0.085844	1	False
USP9Y_CCDS14781.1_ex10_Y:14869162-14869185:-_5-1	USP9Y	0.10893	0.074021/0	0.10893	0.037011	-0.096733	0.0027396	0.35227	1.7177	0.042922	0.95708	0.085844	1	False
ZMYM2_CCDS45016.1_ex0_13:20567332-20567355:-_5-1	ZMYM2	0.10893	0/0	0.10893	0	-0.14916	0	0.35227	1.7177	0.042922	0.95708	0.085844	1	False
ZNF581_CCDS12932.1_ex0_19:56156205-56156228:-_5-4	ZNF581	0.10893	0.074021/0	0.10893	0.037011	-0.096733	0.0027396	0.35227	1.7177	0.042922	0.95708	0.085844	1	False
DPAGT1_CCDS8411.1_ex6_11:118971483-118971506:+_5-4	DPAGT1	12.293	2.6648/3.0684	12.293	2.8666	-1.7816	0.081455	39.756	1.7175	0.042945	0.95706	0.08589	1	False
EPCAM_CCDS1833.1_ex5_2:47606087-47606110:-_5-5	EPCAM	0.36568	0.074021/0.080747	0.36568	0.077384	-0.34209	2.2618e-05	1.1826	1.7175	0.042947	0.95705	0.085895	1	False
DHDDS_CCDS281.1_ex6_1:26786541-26786564:-_5-5	DHDDS	8.7764	1.8505/1.4534	8.7764	1.652	-1.8822	0.078838	28.383	1.7173	0.042962	0.95704	0.085924	1	False
STEAP4_CCDS43611.1_ex3_7:87913395-87913418:+_5-5	STEAP4	12.916	26.87/21.156	12.916	24.013	0.84596	16.325	41.769	1.717	0.95601	0.04399	0.08798	1	True
ACSS1_CCDS13167.1_ex10_20:25004262-25004285:-_5-5	ACSS1	10.278	24.205/16.149	10.278	20.177	0.909	32.446	33.239	1.717	0.95534	0.044655	0.08931	1	True
SNURF_CCDS10016.1_ex2_15:25213074-25213097:+_4-3	SNURF	13.452	27.832/21.721	13.452	24.776	0.83474	18.672	43.506	1.7168	0.95609	0.043914	0.087827	1	True
EEF2_CCDS12117.1_ex13_19:3984167-3984190:-_5-5	EEF2	10.885	1.8505/2.8261	10.885	2.3383	-1.8319	0.47591	35.202	1.7167	0.043015	0.95699	0.08603	1	False
CLDN1_CCDS3295.1_ex2_3:190030787-190030810:+_5-3	CLDN1	15.584	33.902/21.64	15.584	27.771	0.7948	75.173	50.4	1.7166	0.95636	0.04364	0.08728	1	True
RPS3_CCDS58161.1_ex2_11:75112727-75112750:+_5-3	RPS3	9.959	1.7025/2.3417	9.959	2.0221	-1.8585	0.20427	32.208	1.7165	0.043039	0.95696	0.086078	1	False
GNPNAT1_CCDS9712.1_ex3_14:53250134-53250157:+_5-3	GNPNAT1	0.38902	0/0.16149	0.38902	0.080747	-0.36204	0.01304	1.2581	1.7164	0.043043	0.95696	0.086085	1	False
WDR37_CCDS7057.1_ex4_10:1130450-1130473:-_5-4	WDR37	18.829	31.903/32.541	18.829	32.222	0.74455	0.20345	60.893	1.7164	0.95661	0.043392	0.086784	1	True
RTCB_CCDS13905.1_ex5_22:32794056-32794079:+_5-2	RTCB	16.183	3.7751/5.4908	16.183	4.6329	-1.6091	1.4718	52.338	1.716	0.04308	0.95692	0.08616	1	False
SAE1_CCDS12696.1_ex1_19:47646744-47646767:+_6-2	SAE1	18.642	5.2555/6.6213	18.642	5.9384	-1.5013	0.93263	60.289	1.716	0.043085	0.95692	0.086169	1	False
ATP6AP1_CCDS35451.1_ex1_X:153657456-153657479:+_5-2	ATP6AP1	26.78	10.141/11.87	26.78	11.005	-1.2104	1.4945	86.609	1.7156	0.043114	0.95689	0.086227	1	False
DEFB128_CCDS33430.1_ex0_20:168662-168685:-_3-1	DEFB128	0.70024	0/0.24224	0.70024	0.12112	-0.6008	0.02934	2.2646	1.7149	0.043185	0.95681	0.08637	1	False
XAB2_CCDS32892.1_ex12_19:7689309-7689332:-_5-1	XAB2	11.756	2.5907/2.7454	11.756	2.6681	-1.7981	0.011959	38.02	1.7148	0.043189	0.95681	0.086378	1	False
CHMP2A_CCDS12986.1_ex3_19:59063659-59063682:-_5-1	CHMP2A	6.1232	0.59217/1.3727	6.1232	0.98243	-1.8453	0.30461	19.803	1.7143	0.043237	0.95676	0.086474	1	False
XRCC6_CCDS14021.1_ex3_22:42032752-42032775:+_5-3	XRCC6	10.62	1.9246/2.5839	10.62	2.2542	-1.8363	0.21737	34.347	1.7142	0.043247	0.95675	0.086494	1	False
ATL3_CCDS41663.1_ex11_11:63426545-63426568:+_5-4	ATL3	9.2588	29.683/7.5902	9.2588	18.636	0.93667	244.03	29.943	1.7137	0.95466	0.045344	0.090688	1	True
PDPK1_CCDS10472.1_ex7_16:2631301-2631324:-_5-2	PDPK1	8.8308	1.2584/2.0994	8.8308	1.6789	-1.8757	0.35369	28.559	1.7135	0.043311	0.95669	0.086622	1	False
VCP_CCDS6573.1_ex13_9:35066670-35066693:-_5-3	VCP	13.943	2.8868/4.2796	13.943	3.5832	-1.705	0.96989	45.091	1.7132	0.043338	0.95666	0.086675	1	False
ATAD1_CCDS7386.1_ex8_10:89574248-89574271:-_5-5	ATAD1	0.12449	0/0.080747	0.12449	0.040374	-0.11217	0.00326	0.4026	1.7132	0.043339	0.95666	0.086677	1	False
RPH3AL_CCDS10994.1_ex5_17:169227-169250:+_5-1	RPH3AL	21.723	33.162/39.001	21.723	36.081	0.70653	17.049	70.253	1.713	0.95644	0.043562	0.087124	1	True
TIAF1_CCDS32599.1_ex0_17:27401055-27401078:+_5-3	TIAF1	17.763	23.539/37.951	17.763	30.745	0.75865	103.86	57.446	1.7128	0.95621	0.043789	0.087578	1	True
GTF3A_CCDS45019.1_ex0_13:27999005-27999028:-_5-1	GTF3A	21.171	7.032/7.8325	21.171	7.4322	-1.3947	0.32035	68.467	1.7126	0.043396	0.9566	0.086791	1	False
CTU2_CCDS32506.1_ex6_16:88779028-88779051:+_5-4	CTU2	21.637	6.958/8.4784	21.637	7.7182	-1.3766	1.1559	69.976	1.7123	0.043425	0.95657	0.08685	1	False
ERCC2_CCDS33049.1_ex16_19:45868157-45868180:-_5-1	ERCC2	15.312	3.8491/4.6026	15.312	4.2258	-1.6422	0.28386	49.519	1.7121	0.043443	0.95656	0.086886	1	False
YRDC_CCDS30675.1_ex3_1:38272859-38272882:-_5-1	YRDC	9.7489	1.9986/1.9379	9.7489	1.9683	-1.8565	0.0018389	31.528	1.712	0.043451	0.95655	0.086903	1	False
DCUN1D3_CCDS10592.1_ex1_16:20873710-20873733:+_5-5	DCUN1D3	22.346	35.604/38.193	22.346	36.899	0.69901	3.3518	72.266	1.712	0.95636	0.043639	0.087278	1	True
ATP6V1E1_CCDS13745.1_ex3_22:18082842-18082865:+_5-2	ATP6V1E1	11.655	2.2947/2.9876	11.655	2.6411	-1.7973	0.24011	37.693	1.7119	0.043455	0.95655	0.08691	1	False
MED7_CCDS4334.1_ex0_5:156566315-156566338:+_5-5	MED7	0.96478	0.14804/0.16149	0.96478	0.15477	-0.76676	9.0472e-05	3.1201	1.711	0.043536	0.95646	0.087073	1	False
CCDC115_CCDS2159.1_ex3_2:131099468-131099491:-_5-4	CCDC115	18.144	4.3673/7.025	18.144	5.6961	-1.5155	3.5318	58.678	1.711	0.043541	0.95646	0.087082	1	False
CTH_CCDS53333.1_ex2_1:70887312-70887335:+_5-4	CTH	0.3579	0.074021/0.080747	0.3579	0.077384	-0.33385	2.2618e-05	1.1575	1.7108	0.043557	0.95644	0.087113	1	False
RPA3_CCDS5356.1_ex1_7:7677548-7677571:-_5-2	RPA3	12.628	2.5907/3.4721	12.628	3.0314	-1.7572	0.38841	40.838	1.7107	0.043566	0.95643	0.087133	1	False
BID_CCDS13747.1_ex3_22:18226574-18226597:+_11-8	BID	10.823	21.688/20.187	10.823	20.937	0.89185	1.1272	35.001	1.7097	0.95482	0.045182	0.090363	1	True
NHP2_CCDS34308.1_ex2_5:177580670-177580693:+_6-4	NHP2	18.409	4.4413/7.2672	18.409	5.8543	-1.5016	3.993	59.534	1.7092	0.043711	0.95629	0.087422	1	False
ZFP36L1_CCDS9791.1_ex0_14:69257017-69257040:+_5-5	ZFP36L1	16.214	4.2932/5.0871	16.214	4.6901	-1.5971	0.31508	52.438	1.7089	0.043731	0.95627	0.087461	1	False
CDK1_CCDS44408.1_ex2_10:62545429-62545452:+_5-3	CDK1	8.932	1.1843/2.2609	8.932	1.7226	-1.8671	0.57951	28.886	1.7088	0.043743	0.95626	0.087486	1	False
ATAD2_CCDS6343.1_ex27_8:124408450-124408473:+_5-5	ATAD2	32.981	13.62/17.199	32.981	15.41	-1.0502	6.4053	106.66	1.7086	0.04376	0.95624	0.08752	1	False
CMPK1_CCDS44135.1_ex0_1:47799747-47799770:-_5-3	CMPK1	25.901	8.2904/12.677	25.901	10.484	-1.2281	9.6224	83.765	1.708	0.043815	0.95619	0.087629	1	False
PRR5_CCDS14058.1_ex3_22:45122485-45122508:-_5-1	PRR5	20.432	40.045/28.584	20.432	34.315	0.72055	65.678	66.076	1.708	0.95591	0.044086	0.088173	1	True
FAM46C_CCDS896.1_ex0_1:118165880-118165903:-_5-4	FAM46C	12.379	32.643/13.727	12.379	23.185	0.85418	178.91	40.033	1.7079	0.95504	0.044957	0.089914	1	True
NUP160_CCDS31484.1_ex34_11:47869459-47869482:-_5-5	NUP160	9.5622	1.2584/2.5839	9.5622	1.9211	-1.8543	0.87853	30.924	1.7079	0.043827	0.95617	0.087654	1	False
USP39_CCDS33234.1_ex4_2:85852743-85852766:-_5-5	USP39	9.2821	1.4064/2.2609	9.2821	1.8337	-1.8594	0.3651	30.019	1.7076	0.043859	0.95614	0.087718	1	False
EIF3D_CCDS13930.1_ex7_22:36915526-36915549:+_5-3	EIF3D	18.518	4.5893/7.2672	18.518	5.9283	-1.4942	3.5856	59.886	1.7071	0.043897	0.9561	0.087795	1	False
ATXN7L3_CCDS42345.1_ex9_17:42274594-42274617:-_5-1	ATXN7L3	25.831	9.1046/11.789	25.831	10.447	-1.229	3.6031	83.539	1.7069	0.043917	0.95608	0.087834	1	False
HNRNPU_CCDS31081.1_ex13_1:245027297-245027320:+_5-4	HNRNPU	12.908	2.2947/4.0374	12.908	3.166	-1.7392	1.5185	41.744	1.7067	0.04394	0.95606	0.087881	1	False
HSCB_CCDS13845.1_ex0_22:29138287-29138310:-_5-2	HSCB	18.012	5.3295/5.9753	18.012	5.6524	-1.5149	0.2085	58.251	1.7066	0.043947	0.95605	0.087894	1	False
COL21A1_CCDS55025.1_ex26_6:56035880-56035903:+_5-3	COL21A1	21.272	38.787/32.057	21.272	35.422	0.70959	22.65	68.794	1.706	0.95577	0.044231	0.088462	1	True
RPL11_CCDS238.1_ex2_1:24020351-24020374:+_5-3	RPL11	14.487	3.7011/4.0374	14.487	3.8692	-1.6693	0.056545	46.852	1.7058	0.044027	0.95597	0.088053	1	False
GNAQ_CCDS6658.1_ex4_9:80430588-80430611:-_5-3	GNAQ	3.7035	10.733/8.4784	3.7035	9.6058	1.173	2.5417	11.977	1.7055	0.94864	0.051363	0.10273	1	True
HYPK_CCDS10104.1_ex1_15:44093323-44093346:+_5-5	HYPK	22.135	6.1438/10.013	22.135	8.0782	-1.3496	7.4841	71.587	1.7054	0.044063	0.95594	0.088126	1	False
CTBP2_CCDS7643.1_ex7_10:126691980-126692003:-_5-5	CTBP2	23.987	33.68/44.33	23.987	39.005	0.67899	56.716	77.575	1.7051	0.95577	0.044234	0.088468	1	True
ALYREF_CCDS32768.2_ex5_17:79849253-79849276:+_5-4	ALYREF	14.052	3.479/3.8759	14.052	3.6774	-1.6861	0.078748	45.443	1.7042	0.044172	0.95583	0.088343	1	False
MTHFD2L_CCDS47075.1_ex2_4:75041055-75041078:+_5-3	MTHFD2L	0.35012	0.074021/0.080747	0.35012	0.077384	-0.32556	2.2618e-05	1.1323	1.704	0.044186	0.95581	0.088373	1	False
ZNF865_CCDS58681.1_ex0_19:56125100-56125123:-_5-1	ZNF865	0.35012	0.074021/0.080747	0.35012	0.077384	-0.32556	2.2618e-05	1.1323	1.704	0.044186	0.95581	0.088373	1	False
C1orf105_CCDS1301.1_ex4_1:172431360-172431383:-_5-4	C1orf105	0.37346	0/0.16149	0.37346	0.080747	-0.34579	0.01304	1.2078	1.7037	0.044218	0.95578	0.088436	1	False
TNPO3_CCDS55162.1_ex19_7:128658005-128658028:+_5-4	TNPO3	0.97256	0.074021/0.24224	0.97256	0.15813	-0.76827	0.014149	3.1453	1.7036	0.044225	0.95578	0.088449	1	False
ARSF_CCDS14123.1_ex4_X:3002617-3002640:+_5-5	ARSF	9.8267	18.431/20.429	9.8267	19.43	0.9161	1.9954	31.78	1.7035	0.95389	0.046109	0.092219	1	True
ARMC5_CCDS42155.1_ex2_16:31473515-31473538:+_5-4	ARMC5	17.685	4.2932/6.702	17.685	5.4976	-1.5239	2.9011	57.194	1.703	0.04428	0.95572	0.08856	1	False
HSPE1_CCDS2320.1_ex1_2:198365940-198365963:+_5-5	HSPE1	5.4385	0.66619/1.0497	5.4385	0.85795	-1.793	0.073544	17.588	1.7025	0.044333	0.95567	0.088666	1	False
ABCE1_CCDS34071.1_ex7_4:146033406-146033429:-_5-4	ABCE1	0.62244	0.14804/0.080747	0.62244	0.11439	-0.5419	0.0022643	2.013	1.7021	0.044365	0.95564	0.08873	1	False
KRTAP5-6_CCDS31332.1_ex0_11:1718605-1718628:-_4-1	KRTAP5-6	27.8	11.695/11.951	27.8	11.823	-1.1673	0.032564	89.905	1.7019	0.044387	0.95561	0.088773	1	False
RPS23_CCDS47241.1_ex1_5:81572231-81572254:+_5-1	RPS23	9.6478	1.9986/1.9379	9.6478	1.9683	-1.8429	0.0018389	31.201	1.7018	0.044393	0.95561	0.088787	1	False
KIF18A_CCDS7867.1_ex11_11:28110142-28110165:+_5-3	KIF18A	19.288	5.6996/7.1057	19.288	6.4027	-1.4545	0.98856	62.377	1.7015	0.044421	0.95558	0.088843	1	False
MAT2A_CCDS1977.1_ex5_2:85769363-85769386:+_5-5	MAT2A	2.6765	0.44413/0.32299	2.6765	0.38356	-1.4099	0.0073374	8.6558	1.701	0.044472	0.95553	0.088945	1	False
WNT10A_CCDS2426.1_ex1_2:219747077-219747100:+_5-2	WNT10A	15.265	27.462/26.97	15.265	27.216	0.7947	0.12122	49.368	1.7008	0.95484	0.045162	0.090323	1	True
STRAP_CCDS8676.1_ex3_12:16043533-16043556:+_5-4	STRAP	1.8128	0.37011/0.16149	1.8128	0.2658	-1.152	0.02176	5.8628	1.7004	0.044525	0.95548	0.089049	1	False
EMC4_CCDS10035.1_ex1_15:34517764-34517787:+_5-1	EMC4	19.031	6.0697/6.4598	19.031	6.2648	-1.4633	0.076057	61.547	1.7002	0.044543	0.95546	0.089085	1	False
MRGPRG_CCDS44520.1_ex0_11:3239559-3239582:-_5-1	MRGPRG	23.73	37.603/39.647	23.73	38.625	0.68012	2.0889	76.745	1.7002	0.9553	0.044699	0.089398	1	True
PCGF1_CCDS1946.2_ex6_2:74733903-74733926:-_5-2	PCGF1	17.343	33.013/27.131	17.343	30.072	0.76042	17.302	56.087	1.6997	0.95495	0.045053	0.090106	1	True
PRPF31_CCDS12879.1_ex2_19:54625281-54625304:+_5-1	PRPF31	23.474	6.884/11.062	23.474	8.9732	-1.2951	8.7294	75.915	1.699	0.044659	0.95534	0.089319	1	False
SMG6_CCDS11016.1_ex9_17:2139801-2139824:+_5-4	SMG6	0.93366	0.14804/0.16149	0.93366	0.15477	-0.74373	9.0472e-05	3.0195	1.699	0.044661	0.95534	0.089321	1	False
WDR36_CCDS4102.1_ex0_5:110428141-110428164:+_5-2	WDR36	14.153	3.553/3.9566	14.153	3.7548	-1.6721	0.08144	45.77	1.6981	0.044749	0.95525	0.089498	1	False
TRIM28_CCDS12985.1_ex2_19:59057203-59057226:-_5-2	TRIM28	14.378	3.0349/4.6833	14.378	3.8591	-1.6621	1.3587	46.5	1.698	0.044753	0.95525	0.089506	1	False
MRPL52_CCDS41917.1_ex2_14:23299444-23299467:-_10-4	MRPL52	19.156	5.9217/6.7827	19.156	6.3522	-1.4549	0.3707	61.95	1.6979	0.044765	0.95523	0.08953	1	False
PSMA4_CCDS10303.1_ex5_15:78838051-78838074:-_5-4	PSMA4	6.0921	0.96228/1.0497	6.0921	1.006	-1.8219	0.0038224	19.702	1.6978	0.044777	0.95522	0.089554	1	False
EIF3G_CCDS12227.1_ex5_19:10227812-10227835:-_5-4	EIF3G	19.832	6.1438/7.348	19.832	6.7459	-1.4273	0.72507	64.139	1.6977	0.044785	0.95521	0.08957	1	False
COX7B2_CCDS3472.2_ex0_4:46737093-46737116:-_4-3	COX7B2	0.10115	0/0	0.10115	0	-0.13901	0	0.32711	1.6975	0.044799	0.9552	0.089597	1	False
FLVCR2_CCDS55933.1_ex1_14:76088510-76088533:+_5-2	FLVCR2	0.10115	0/0	0.10115	0	-0.13901	0	0.32711	1.6975	0.044799	0.9552	0.089597	1	False
GDF1_CCDS42526.1_ex0_19:18980129-18980152:+_5-2	GDF1	0.10115	0/0	0.10115	0	-0.13901	0	0.32711	1.6975	0.044799	0.9552	0.089597	1	False
IL7_CCDS6224.1_ex2_8:79650770-79650793:+_7-1	IL7	0.10115	0/0	0.10115	0	-0.13901	0	0.32711	1.6975	0.044799	0.9552	0.089597	1	False
INHA_CCDS2444.1_ex0_2:220437270-220437293:+_5-2	INHA	0.10115	0/0	0.10115	0	-0.13901	0	0.32711	1.6975	0.044799	0.9552	0.089597	1	False
KCNC1_CCDS44547.1_ex0_11:17757728-17757751:-_5-1	KCNC1	0.10115	0/0	0.10115	0	-0.13901	0	0.32711	1.6975	0.044799	0.9552	0.089597	1	False
LEKR1_CCDS54660.1_ex1_3:156570652-156570675:+_5-3	LEKR1	0.10115	0/0	0.10115	0	-0.13901	0	0.32711	1.6975	0.044799	0.9552	0.089597	1	False
MGST1_CCDS58209.1_ex0_12:16507290-16507313:+_8-1	MGST1	0.10115	0/0	0.10115	0	-0.13901	0	0.32711	1.6975	0.044799	0.9552	0.089597	1	False
NUP35_CCDS2290.1_ex2_2:183995201-183995224:-_5-2	NUP35	0.10115	0/0	0.10115	0	-0.13901	0	0.32711	1.6975	0.044799	0.9552	0.089597	1	False
PHF10_CCDS5308.2_ex9_6:170118971-170118994:-_5-5	PHF10	0.10115	0/0	0.10115	0	-0.13901	0	0.32711	1.6975	0.044799	0.9552	0.089597	1	False
PUS7_CCDS34725.1_ex10_7:105135634-105135657:+_5-2	PUS7	0.10115	0/0	0.10115	0	-0.13901	0	0.32711	1.6975	0.044799	0.9552	0.089597	1	False
RBBP6_CCDS10621.1_ex1_16:24557527-24557550:+_7-4	RBBP6	0.10115	0.074021/0	0.10115	0.037011	-0.086575	0.0027396	0.32711	1.6975	0.044799	0.9552	0.089597	1	False
RPS25_CCDS8406.1_ex1_11:118888144-118888167:+_5-2	RPS25	0.10115	0/0	0.10115	0	-0.13901	0	0.32711	1.6975	0.044799	0.9552	0.089597	1	False
RPS27A_CCDS33202.1_ex2_2:55461318-55461341:+_5-3	RPS27A	0.10115	0/0	0.10115	0	-0.13901	0	0.32711	1.6975	0.044799	0.9552	0.089597	1	False
SEC11A_CCDS45340.1_ex2_15:85224016-85224039:-_7-2	SEC11A	0.10115	0.074021/0	0.10115	0.037011	-0.086575	0.0027396	0.32711	1.6975	0.044799	0.9552	0.089597	1	False
SGOL2_CCDS42796.1_ex5_2:201435833-201435856:-_5-4	SGOL2	0.10115	0/0	0.10115	0	-0.13901	0	0.32711	1.6975	0.044799	0.9552	0.089597	1	False
SNRNP200_CCDS2020.1_ex39_2:96965137-96965160:-_5-4	SNRNP200	0.10115	0/0	0.10115	0	-0.13901	0	0.32711	1.6975	0.044799	0.9552	0.089597	1	False
TAS2R42_CCDS31747.1_ex0_12:11339298-11339321:-_5-2	TAS2R42	0.10115	0/0	0.10115	0	-0.13901	0	0.32711	1.6975	0.044799	0.9552	0.089597	1	False
TCEAL1_CCDS35358.1_ex0_X:102884944-102884967:-_5-2	TCEAL1	0.10115	0/0	0.10115	0	-0.13901	0	0.32711	1.6975	0.044799	0.9552	0.089597	1	False
TMEM203_CCDS35185.1_ex0_9:140099574-140099597:+_5-1	TMEM203	0.10115	0.074021/0	0.10115	0.037011	-0.086575	0.0027396	0.32711	1.6975	0.044799	0.9552	0.089597	1	False
TMEM65_CCDS6348.1_ex3_8:125335588-125335611:+_5-2	TMEM65	0.10115	0/0	0.10115	0	-0.13901	0	0.32711	1.6975	0.044799	0.9552	0.089597	1	False
ZCWPW2_CCDS33723.1_ex1_3:28476742-28476765:+_5-4	ZCWPW2	0.10115	0/0	0.10115	0	-0.13901	0	0.32711	1.6975	0.044799	0.9552	0.089597	1	False
CIAO1_CCDS2019.1_ex1_2:96933095-96933118:+_5-2	CIAO1	14.176	3.2569/4.2796	14.176	3.7683	-1.6703	0.52291	45.846	1.6975	0.0448	0.9552	0.089599	1	False
CTDSPL2_CCDS10110.1_ex3_15:44783073-44783096:+_5-4	CTDSPL2	0.36568	0/0.16149	0.36568	0.080747	-0.33759	0.01304	1.1826	1.6972	0.044834	0.95517	0.089667	1	False
LSAMP_CCDS2982.1_ex5_3:115805170-115805193:+_5-3	LSAMP	0.34234	0.074021/0.080747	0.34234	0.077384	-0.31722	2.2618e-05	1.1071	1.6971	0.044838	0.95516	0.089675	1	False
MTERFD3_CCDS9111.1_ex0_12:107372287-107372310:-_5-5	MTERFD3	0.34234	0.074021/0.080747	0.34234	0.077384	-0.31722	2.2618e-05	1.1071	1.6971	0.044838	0.95516	0.089675	1	False
INTS3_CCDS1052.1_ex11_1:153732847-153732870:-_5-4	INTS3	16.207	2.8128/6.702	16.207	4.7574	-1.5795	7.5629	52.413	1.6969	0.04486	0.95514	0.089719	1	False
THOC7_CCDS2900.1_ex6_3:63825357-63825380:-_5-5	THOC7	0.319	0.14804/0	0.319	0.074021	-0.29642	0.010958	1.0317	1.6967	0.044875	0.95513	0.089749	1	False
MUC17_CCDS34711.1_ex2_7:100674971-100674994:-_5-2	MUC17	19.825	44.857/21.963	19.825	33.41	0.72454	262.06	64.114	1.6967	0.95482	0.04518	0.090359	1	True
NCBP2_CCDS3323.1_ex1_3:196664414-196664437:-_7-1	NCBP2	6.8857	1.2584/1.1305	6.8857	1.1944	-1.8454	0.0081796	22.269	1.6966	0.044882	0.95512	0.089763	1	False
TGFBR1_CCDS47998.1_ex2_9:101900178-101900201:+_5-3	TGFBR1	0.638	0.074021/0.16149	0.638	0.11776	-0.55133	0.0038257	2.0633	1.6966	0.04489	0.95511	0.08978	1	False
XAB2_CCDS32892.1_ex14_19:7691051-7691074:+_5-3	XAB2	15.39	2.8868/5.8138	15.39	4.3503	-1.6151	4.2835	49.771	1.6965	0.044894	0.95511	0.089787	1	False
EFTUD2_CCDS11489.1_ex15_17:42945173-42945196:-_5-4	EFTUD2	14.853	4.0712/4.1181	14.853	4.0946	-1.6377	0.0011012	48.035	1.6957	0.044967	0.95503	0.089935	1	False
MRP63_CCDS9296.1_ex0_13:21751208-21751231:-_5-4	MRP63	14.915	3.405/4.8448	14.915	4.1249	-1.6348	1.0366	48.236	1.6957	0.044976	0.95502	0.089952	1	False
HOOK2_CCDS42507.1_ex11_19:12880880-12880903:+_5-2	HOOK2	0.11671	0/0.080747	0.11671	0.040374	-0.10215	0.00326	0.37743	1.6954	0.045002	0.955	0.090004	1	False
HP_CCDS45524.1_ex6_16:72094430-72094453:-_4-4	HP	0.11671	0/0.080747	0.11671	0.040374	-0.10215	0.00326	0.37743	1.6954	0.045002	0.955	0.090004	1	False
INCA1_CCDS11064.1_ex4_17:4893471-4893494:+_5-5	INCA1	0.11671	0/0.080747	0.11671	0.040374	-0.10215	0.00326	0.37743	1.6954	0.045002	0.955	0.090004	1	False
MLF1_CCDS3182.1_ex5_3:158320601-158320624:+_9-8	MLF1	0.11671	0/0.080747	0.11671	0.040374	-0.10215	0.00326	0.37743	1.6954	0.045002	0.955	0.090004	1	False
NT5C3B_CCDS11410.2_ex6_17:39991445-39991468:+_5-4	NT5C3B	0.11671	0/0.080747	0.11671	0.040374	-0.10215	0.00326	0.37743	1.6954	0.045002	0.955	0.090004	1	False
SLC12A8_CCDS43143.1_ex6_3:124837644-124837667:-_5-2	SLC12A8	0.11671	0/0.080747	0.11671	0.040374	-0.10215	0.00326	0.37743	1.6954	0.045002	0.955	0.090004	1	False
SREK1IP1_CCDS34171.1_ex1_5:64023988-64024011:-_5-3	SREK1IP1	0.11671	0/0.080747	0.11671	0.040374	-0.10215	0.00326	0.37743	1.6954	0.045002	0.955	0.090004	1	False
TSFM_CCDS53809.1_ex2_12:58180052-58180075:+_5-5	TSFM	0.11671	0/0.080747	0.11671	0.040374	-0.10215	0.00326	0.37743	1.6954	0.045002	0.955	0.090004	1	False
TMEM144_CCDS3799.1_ex1_4:159136443-159136466:+_5-2	TMEM144	17.592	34.272/26.485	17.592	30.378	0.75512	30.317	56.892	1.6953	0.95454	0.045461	0.090921	1	True
EIF4A3_CCDS11767.1_ex11_17:78120629-78120652:-_5-5	EIF4A3	18.447	5.3295/6.6213	18.447	5.9754	-1.4792	0.83428	59.66	1.6943	0.045104	0.9549	0.090209	1	False
TOP3A_CCDS11194.1_ex7_17:18194239-18194262:+_5-1	TOP3A	14.627	3.479/4.5218	14.627	4.0004	-1.6439	0.54375	47.305	1.6933	0.045197	0.9548	0.090395	1	False
SLC13A2_CCDS11231.1_ex5_17:26818750-26818773:+_5-5	SLC13A2	7.7416	23.465/8.9629	7.7416	16.214	0.9776	105.15	25.036	1.6932	0.95186	0.048139	0.096278	1	True
MED28_CCDS33963.1_ex0_4:17616399-17616422:+_5-2	MED28	11.881	2.2206/3.3914	11.881	2.806	-1.7589	0.68531	38.423	1.6932	0.045207	0.95479	0.090415	1	False
NELFB_CCDS7040.1_ex1_9:140150438-140150461:-_5-1	NELFB	15.032	2.7388/5.6523	15.032	4.1955	-1.6256	4.2443	48.614	1.693	0.045228	0.95477	0.090456	1	False
NR2C2AP_CCDS32967.1_ex3_19:19313610-19313633:+_5-5	NR2C2AP	14.526	3.553/4.3603	14.526	3.9567	-1.6473	0.32588	46.978	1.6926	0.045268	0.95473	0.090537	1	False
RAB20_CCDS9512.1_ex1_13:111213753-111213776:-_5-5	RAB20	17.389	23.021/37.144	17.389	30.082	0.75721	99.73	56.238	1.6926	0.95426	0.045737	0.091474	1	True
FARSB_CCDS2454.1_ex14_2:223507615-223507638:+_5-5	FARSB	7.9516	1.9986/0.96896	7.9516	1.4838	-1.8496	0.53005	25.716	1.6924	0.045286	0.95471	0.090573	1	False
GFER_CCDS32368.1_ex1_16:2034774-2034797:+_5-5	GFER	9.6556	2.1466/1.8572	9.6556	2.0019	-1.8277	0.041886	31.226	1.6923	0.045298	0.9547	0.090595	1	False
TIMM13_CCDS12089.1_ex1_19:2427305-2427328:+_5-4	TIMM13	18.393	3.9231/7.994	18.393	5.9585	-1.4787	8.2858	59.484	1.6923	0.045298	0.9547	0.090596	1	False
PHB2_CCDS53741.1_ex6_12:7077713-7077736:+_5-2	PHB2	14.697	4.3673/3.7144	14.697	4.0408	-1.6388	0.21313	47.532	1.692	0.045326	0.95467	0.090652	1	False
SGMS1_CCDS7240.1_ex4_10:52103327-52103350:-_5-1	SGMS1	15.818	32.421/23.417	15.818	27.919	0.78204	40.542	51.155	1.6919	0.95405	0.045948	0.091896	1	True
XPO1_CCDS33205.1_ex13_2:61721044-61721067:+_5-2	XPO1	15.211	4.2192/4.3603	15.211	4.2898	-1.6157	0.0099585	49.192	1.6917	0.045355	0.95465	0.090709	1	False
TSTA3_CCDS6408.1_ex6_8:144696792-144696815:-_5-1	TSTA3	15.211	33.236/20.913	15.211	27.075	0.7923	75.917	49.192	1.6915	0.95394	0.046064	0.092129	1	True
PCGF1_CCDS1946.2_ex6_2:74733941-74733964:+_5-3	PCGF1	7.1347	18.727/11.789	7.1347	15.258	0.99901	24.07	23.074	1.6912	0.95125	0.048754	0.097508	1	True
NGRN_CCDS32329.1_ex1_15:90809614-90809637:-_5-3	NGRN	22.579	8.2164/8.7207	22.579	8.4685	-1.3163	0.12717	73.021	1.6911	0.045412	0.95459	0.090824	1	False
RCC1_CCDS323.1_ex2_1:28858818-28858841:-_5-3	RCC1	18.471	4.5153/7.5095	18.471	6.0124	-1.4733	4.4825	59.735	1.6907	0.045443	0.95456	0.090886	1	False
DPY30_CCDS1777.1_ex1_2:32254686-32254709:-_4-1	DPY30	0.3579	0/0.16149	0.3579	0.080747	-0.32935	0.01304	1.1575	1.6905	0.04547	0.95453	0.090939	1	False
M1AP_CCDS33229.1_ex9_2:74867194-74867217:+_5-5	M1AP	0.3579	0/0.16149	0.3579	0.080747	-0.32935	0.01304	1.1575	1.6905	0.04547	0.95453	0.090939	1	False
SF3B4_CCDS941.1_ex4_1:149899096-149899119:+_5-5	SF3B4	19.677	5.1815/8.2362	19.677	6.7088	-1.4234	4.6656	63.635	1.6901	0.045505	0.9545	0.09101	1	False
PEX3_CCDS5199.1_ex3_6:143789260-143789283:+_5-4	PEX3	0.33456	0.074021/0.080747	0.33456	0.077384	-0.30883	2.2618e-05	1.082	1.69	0.045512	0.95449	0.091024	1	False
DCHS2_CCDS47150.1_ex7_4:155411870-155411893:+_12-9	DCHS2	16.106	28.424/28.181	16.106	28.302	0.77655	0.029635	52.086	1.69	0.9539	0.046105	0.092209	1	True
ATG7_CCDS2605.1_ex0_3:11340267-11340290:+_5-1	ATG7	17.848	27.462/33.914	17.848	30.688	0.74949	20.813	57.722	1.6899	0.95405	0.045951	0.091902	1	True
CES4A_CCDS42174.3_ex5_16:67036971-67036994:+_5-4	CES4A	16.285	29.312/27.777	16.285	28.545	0.77342	1.1788	52.665	1.6894	0.95386	0.046143	0.092286	1	True
ATF2_CCDS2262.1_ex8_2:175983003-175983026:+_5-5	ATF2	0.5991	0.14804/0.080747	0.5991	0.11439	-0.521	0.0022643	1.9375	1.6892	0.045588	0.95441	0.091176	1	False
FCER1A_CCDS1184.1_ex2_1:159273777-159273800:+_5-2	FCER1A	0.31122	0.14804/0	0.31122	0.074021	-0.28789	0.010958	1.0065	1.6892	0.045593	0.95441	0.091186	1	False
GAPDH_CCDS58201.1_ex3_12:6646260-6646283:+_5-3	GAPDH	18.136	4.8114/6.8635	18.136	5.8374	-1.4848	2.1056	58.653	1.6889	0.045616	0.95438	0.091233	1	False
ILF3_CCDS12246.1_ex5_19:10789828-10789851:+_5-3	ILF3	25.17	9.1046/11.224	25.17	10.164	-1.229	2.2455	81.4	1.6889	0.045621	0.95438	0.091241	1	False
LCE2D_CCDS1018.1_ex0_1:152636716-152636739:+_2-2	LCE2D	46.364	27.98/23.417	46.364	25.698	-0.82704	10.412	149.94	1.6884	0.045666	0.95433	0.091332	1	False
SETD1B_CCDS53838.1_ex0_12:122242776-122242799:+_5-1	SETD1B	10.994	3.0349/1.9379	10.994	2.4864	-1.7825	0.60164	35.554	1.688	0.045705	0.95429	0.09141	1	False
CACNG5_CCDS11665.1_ex2_17:64876758-64876781:+_5-4	CACNG5	16.121	30.941/25.678	16.121	28.309	0.77558	13.851	52.136	1.688	0.9537	0.0463	0.0926	1	True
TARS_CCDS3899.1_ex7_5:33456259-33456282:-_5-4	TARS	4.5205	0.59217/0.80747	4.5205	0.69982	-1.6994	0.023177	14.619	1.688	0.045708	0.95429	0.091417	1	False
YARS2_CCDS31770.1_ex4_12:32908170-32908193:-_5-1	YARS2	11.305	2.2206/2.9876	11.305	2.6041	-1.7715	0.29415	36.561	1.6879	0.045719	0.95428	0.091438	1	False
MRPS34_CCDS10444.1_ex2_16:1822835-1822858:-_5-4	MRPS34	12.807	3.1089/3.3106	12.807	3.2098	-1.7136	0.020348	41.417	1.6878	0.04572	0.95428	0.09144	1	False
CDAN1_CCDS32209.1_ex26_15:43028498-43028521:-_5-3	CDAN1	20.478	6.81/7.5902	20.478	7.2001	-1.3892	0.30441	66.227	1.6878	0.045723	0.95428	0.091445	1	False
GRHL1_CCDS33144.2_ex4_2:10102598-10102621:+_5-3	GRHL1	28.422	42.858/46.349	28.422	44.604	0.63225	6.0917	91.918	1.6878	0.9542	0.045795	0.09159	1	True
KIAA1429_CCDS34923.1_ex22_8:95556096-95556119:-_5-5	KIAA1429	14.02	2.8128/4.6833	14.02	3.7481	-1.6615	1.7494	45.342	1.6875	0.045754	0.95425	0.091508	1	False
SIM2_CCDS13646.1_ex5_21:38098483-38098506:-_5-5	SIM2	23.155	45.153/30.361	23.155	37.757	0.68215	109.4	74.883	1.6874	0.95407	0.045931	0.091861	1	True
RBBP4_CCDS366.1_ex4_1:33134356-33134379:+_5-4	RBBP4	20.525	7.8463/6.6213	20.525	7.2338	-1.3864	0.75031	66.378	1.6871	0.045796	0.9542	0.091592	1	False
LYN_CCDS47859.1_ex5_8:56864641-56864664:-_5-2	LYN	5.7887	12.288/13.888	5.7887	13.088	1.0533	1.2815	18.721	1.687	0.94965	0.050355	0.10071	1	True
RRS1_CCDS6189.1_ex0_8:67341811-67341834:-_5-5	RRS1	21.365	7.2541/8.2362	21.365	7.7451	-1.3547	0.48227	69.096	1.6869	0.045808	0.95419	0.091616	1	False
SPAG1_CCDS34930.1_ex9_8:101225605-101225628:-_5-5	SPAG1	33.293	48.78/52.809	33.293	50.794	0.59489	8.1146	107.67	1.6867	0.95414	0.045863	0.091726	1	True
PSMB6_CCDS11056.1_ex1_17:4700035-4700058:-_5-1	PSMB6	17.864	5.1075/6.2983	17.864	5.7029	-1.4928	0.709	57.773	1.6865	0.045853	0.95415	0.091706	1	False
PFDN5_CCDS8853.1_ex2_12:53690043-53690066:-_8-3	PFDN5	13.242	2.3687/4.4411	13.242	3.4049	-1.693	2.1474	42.826	1.6863	0.045866	0.95413	0.091732	1	False
TSR2_CCDS14358.1_ex1_X:54467109-54467132:+_5-1	TSR2	17.825	4.6633/6.702	17.825	5.6827	-1.4942	2.0781	57.647	1.6863	0.045871	0.95413	0.091742	1	False
CCT2_CCDS55843.1_ex6_12:69986765-69986788:-_5-5	CCT2	4.1392	0.29609/0.96896	4.1392	0.63252	-1.6544	0.22638	13.386	1.6862	0.045877	0.95412	0.091753	1	False
CENPM_CCDS14025.1_ex4_22:42342421-42342444:-_10-9	CENPM	20.587	7.6982/6.8635	20.587	7.2809	-1.3823	0.34837	66.579	1.6857	0.045922	0.95408	0.091844	1	False
MT4_CCDS42165.1_ex1_16:56601701-56601724:+_3-1	MT4	0.59132	0.14804/0.080747	0.59132	0.11439	-0.51396	0.0022643	1.9123	1.6848	0.046012	0.95399	0.092023	1	False
PLA2R1_CCDS33309.1_ex19_2:160862147-160862170:+_5-1	PLA2R1	20.167	43.969/23.578	20.167	33.773	0.71617	207.89	65.221	1.6848	0.9537	0.046303	0.092605	1	True
EIF4A3_CCDS11767.1_ex9_17:78115629-78115652:-_5-3	EIF4A3	18.86	6.7359/5.8138	18.86	6.2749	-1.4489	0.42518	60.993	1.6846	0.046035	0.95396	0.09207	1	False
SEPSECS_CCDS3432.2_ex8_4:25158569-25158592:-_5-5	SEPSECS	9.9979	1.7025/2.5839	9.9979	2.1432	-1.8069	0.38845	32.334	1.6845	0.046046	0.95395	0.092092	1	False
SLC3A2_CCDS31588.1_ex3_11:62648852-62648875:+_5-5	SLC3A2	20.618	6.1438/8.4784	20.618	7.3111	-1.3791	2.7253	66.68	1.6842	0.046072	0.95393	0.092143	1	False
PDCD10_CCDS3202.1_ex5_3:167422634-167422657:+_5-5	PDCD10	22.369	38.343/35.044	22.369	36.694	0.68973	5.4411	72.342	1.6842	0.95373	0.046269	0.092538	1	True
PRRG1_CCDS14239.1_ex2_X:37312583-37312606:-_5-5	PRRG1	0.61466	0.074021/0.16149	0.61466	0.11776	-0.53062	0.0038257	1.9878	1.6839	0.046102	0.9539	0.092203	1	False
ACTL6A_CCDS3231.1_ex5_3:179294057-179294080:-_5-3	ACTL6A	11.437	2.5167/2.8261	11.437	2.6714	-1.7603	0.047871	36.989	1.6837	0.046116	0.95388	0.092232	1	False
RPL14_CCDS33739.1_ex2_3:40500205-40500228:+_5-2	RPL14	17.506	3.7011/7.348	17.506	5.5245	-1.5041	6.65	56.615	1.6837	0.046118	0.95388	0.092235	1	False
CENPA_CCDS1729.1_ex1_2:27015093-27015116:-_5-5	CENPA	14.122	3.1089/4.5218	14.122	3.8154	-1.6509	0.9982	45.67	1.6835	0.046143	0.95386	0.092286	1	False
EIF3B_CCDS5332.1_ex5_7:2404021-2404044:+_5-5	EIF3B	8.4418	1.0363/2.2609	8.4418	1.6486	-1.8338	0.74985	27.301	1.6835	0.046143	0.95386	0.092286	1	False
ANAPC10_CCDS43273.1_ex0_4:145916729-145916752:-_5-2	ANAPC10	5.8042	0.88826/1.0497	5.8042	0.96898	-1.789	0.013034	18.771	1.6829	0.046196	0.9538	0.092392	1	False
MIOX_CCDS14092.1_ex4_22:50926699-50926722:-_5-3	MIOX	0.32678	0.074021/0.080747	0.32678	0.077384	-0.3004	2.2618e-05	1.0568	1.6828	0.04621	0.95379	0.09242	1	False
UBE2QL1_CCDS47189.1_ex0_5:6449191-6449214:-_5-2	UBE2QL1	0.32678	0.074021/0.080747	0.32678	0.077384	-0.3004	2.2618e-05	1.0568	1.6828	0.04621	0.95379	0.09242	1	False
UROS_CCDS7648.1_ex7_10:127504771-127504794:+_5-5	UROS	0.32678	0.074021/0.080747	0.32678	0.077384	-0.3004	2.2618e-05	1.0568	1.6828	0.04621	0.95379	0.09242	1	False
SPC24_CCDS45974.1_ex3_19:11259847-11259870:-_5-4	SPC24	7.1113	1.1103/1.4534	7.1113	1.2819	-1.8297	0.058868	22.998	1.6828	0.046211	0.95379	0.092422	1	False
DDX51_CCDS41865.1_ex9_12:132626389-132626412:-_5-1	DDX51	13.149	2.8868/3.8759	13.149	3.3813	-1.6913	0.48909	42.524	1.6827	0.046216	0.95378	0.092432	1	False
RPL15_CCDS2640.1_ex0_3:23959478-23959501:-_5-1	RPL15	22.322	6.7359/10.013	22.322	8.3743	-1.3149	5.3684	72.191	1.6826	0.046231	0.95377	0.092462	1	False
PIGR_CCDS1474.1_ex8_1:207112695-207112718:+_5-4	PIGR	13.982	24.501/26.081	13.982	25.291	0.8114	1.2486	45.217	1.6819	0.95282	0.047181	0.094362	1	True
HPS4_CCDS13835.1_ex10_22:26873077-26873100:+_5-5	HPS4	22.112	42.784/29.876	22.112	36.33	0.6917	83.307	71.511	1.6814	0.95344	0.046555	0.09311	1	True
MRGBP_CCDS13503.1_ex0_20:61428001-61428024:+_5-2	MRGBP	14.884	3.7751/4.6026	14.884	4.1888	-1.6141	0.34237	48.135	1.6811	0.046368	0.95363	0.092736	1	False
MTMR11_CCDS53360.1_ex9_1:149905734-149905757:+_5-1	MTMR11	26.267	42.34/41.181	26.267	41.761	0.64913	0.67185	84.948	1.681	0.95352	0.046479	0.092958	1	True
DDX39B_CCDS4697.1_ex5_6:31503151-31503174:+_5-1	DDX39B	15.413	4.2192/4.6833	15.413	4.4513	-1.5902	0.1077	49.847	1.6806	0.046416	0.95358	0.092832	1	False
MPHOSPH8_CCDS9287.1_ex2_13:20221352-20221375:+_5-5	MPHOSPH8	9.71	20.652/17.603	9.71	19.127	0.9102	4.6484	31.403	1.6805	0.95156	0.048441	0.096881	1	True
EDEM3_CCDS1363.2_ex10_1:184688612-184688635:-_5-2	EDEM3	16.985	37.159/21.721	16.985	29.44	0.75918	119.16	54.929	1.6805	0.95306	0.046943	0.093886	1	True
VCP_CCDS6573.1_ex14_9:35067898-35067921:-_5-5	VCP	8.4807	1.4804/1.8572	8.4807	1.6688	-1.8288	0.070973	27.427	1.6804	0.046441	0.95356	0.092882	1	False
TARDBP_CCDS122.1_ex0_1:11074000-11074023:+_5-1	TARDBP	0.58354	0.14804/0.080747	0.58354	0.11439	-0.50689	0.0022643	1.8872	1.6804	0.046444	0.95356	0.092888	1	False
MIPEP_CCDS9303.1_ex18_13:24463270-24463293:-_5-5	MIPEP	20.369	7.032/7.348	20.369	7.19	-1.3836	0.049915	65.875	1.6803	0.046448	0.95355	0.092896	1	False
ZNF234_CCDS46101.1_ex3_19:44661404-44661427:+_5-5	ZNF234	3.3456	14.434/3.3106	3.3456	8.8724	1.1838	61.866	10.82	1.6802	0.94505	0.054951	0.1099	1	True
GNB4_CCDS3230.1_ex4_3:179132710-179132733:-_5-2	GNB4	0.88697	0.14804/0.16149	0.88697	0.15477	-0.70847	9.0472e-05	2.8685	1.6802	0.046461	0.95354	0.092921	1	False
XRCC3_CCDS9984.1_ex2_14:104165882-104165905:-_5-2	XRCC3	0.88697	0.14804/0.16149	0.88697	0.15477	-0.70847	9.0472e-05	2.8685	1.6802	0.046461	0.95354	0.092921	1	False
LSM1_CCDS6103.1_ex1_8:38027408-38027431:-_5-5	LSM1	8.9942	19.394/16.715	8.9942	18.054	0.93094	3.5884	29.088	1.6798	0.95118	0.048822	0.097645	1	True
CCDC84_CCDS8405.1_ex1_11:118869235-118869258:+_5-1	CCDC84	10.644	2.5167/2.2609	10.644	2.3888	-1.7807	0.032718	34.422	1.6797	0.046507	0.95349	0.093015	1	False
SSRP1_CCDS7952.1_ex8_11:57099298-57099321:-_5-1	SSRP1	28.002	11.177/13.162	28.002	12.169	-1.1389	1.9692	90.559	1.6795	0.046532	0.95347	0.093064	1	False
PTTG1IP_CCDS13715.1_ex3_21:46281089-46281112:-_9-5	PTTG1IP	19.264	31.607/33.429	19.264	32.518	0.72599	1.6602	62.302	1.6791	0.95309	0.046906	0.093812	1	True
ATG12_CCDS4122.2_ex3_5:115177127-115177150:+_6-5	ATG12	7.3837	19.468/11.708	7.3837	15.588	0.98448	30.103	23.879	1.6789	0.95016	0.049842	0.099684	1	True
AHCY_CCDS13233.1_ex6_20:32880256-32880279:+_5-4	AHCY	22.244	8.0683/8.6399	22.244	8.3541	-1.3132	0.16337	71.939	1.6789	0.046585	0.95341	0.093171	1	False
DAP3_CCDS1120.1_ex6_1:155698889-155698912:-_5-3	DAP3	14.682	3.8491/4.3603	14.682	4.1047	-1.6192	0.13068	47.481	1.6787	0.046608	0.95339	0.093216	1	False
CLNS1A_CCDS8252.1_ex4_11:77340917-77340940:-_5-4	CLNS1A	12.783	3.2569/3.2299	12.783	3.2434	-1.6996	0.00036598	41.342	1.6784	0.046636	0.95336	0.093272	1	False
PAX8_CCDS42735.1_ex5_2:114004316-114004339:+_5-5	PAX8	28.025	9.6968/14.696	28.025	12.196	-1.1372	12.496	90.635	1.6783	0.046645	0.95336	0.093289	1	False
WDR77_CCDS835.1_ex9_1:111991661-111991684:+_5-4	WDR77	14.97	3.405/5.0871	14.97	4.246	-1.606	1.4147	48.412	1.6783	0.046646	0.95335	0.093291	1	False
ISG20L2_CCDS1153.1_ex2_1:156696762-156696785:+_5-1	ISG20L2	11.787	2.5167/3.1491	11.787	2.8329	-1.7382	0.19997	38.121	1.678	0.046677	0.95332	0.093355	1	False
TXN_CCDS35103.1_ex3_9:113013658-113013681:+_7-7	TXN	17.156	3.479/7.2672	17.156	5.3731	-1.5104	7.1754	55.483	1.6777	0.046703	0.9533	0.093407	1	False
URM1_CCDS48035.1_ex2_9:131150090-131150113:-_8-3	URM1	18.105	5.3295/6.4598	18.105	5.8946	-1.4704	0.63871	58.553	1.6777	0.046705	0.95329	0.09341	1	False
SRGAP1_CCDS8967.1_ex8_12:64472747-64472770:-_5-4	SRGAP1	10.231	25.389/14.373	10.231	19.881	0.89467	60.68	33.088	1.6776	0.95146	0.048543	0.097086	1	True
SLC4A2_CCDS56520.1_ex11_7:150768171-150768194:+_5-5	SLC4A2	15.717	19.986/35.367	15.717	27.676	0.77859	118.29	50.828	1.6776	0.95263	0.047368	0.094736	1	True
ATP6AP2_CCDS14252.1_ex2_X:40450566-40450589:+_5-4	ATP6AP2	24.757	10.289/9.6896	24.757	9.9893	-1.2289	0.17959	80.066	1.6774	0.046728	0.95327	0.093456	1	False
GCKR_CCDS1757.1_ex5_2:27722046-27722069:-_5-1	GCKR	26.259	53.073/30.361	26.259	41.717	0.64808	257.93	84.923	1.6774	0.95317	0.046833	0.093666	1	True
SAP18_CCDS9295.2_ex1_13:21715109-21715132:-_5-4	SAP18	14.176	4.5153/3.2299	14.176	3.8726	-1.639	0.82615	45.846	1.6773	0.046743	0.95326	0.093487	1	False
RPS20_CCDS55231.1_ex2_8:56986311-56986334:+_5-4	RPS20	7.3448	1.2584/1.4534	7.3448	1.3559	-1.8246	0.019029	23.753	1.6772	0.04675	0.95325	0.093499	1	False
SIGLEC1_CCDS13060.1_ex18_20:3686591-3686614:-_5-4	SIGLEC1	29.706	51.667/40.616	29.706	46.141	0.61848	61.063	96.07	1.6768	0.95315	0.046845	0.09369	1	True
RGS17_CCDS5244.1_ex1_6:153345395-153345418:-_5-1	RGS17	0.34234	0/0.16149	0.34234	0.080747	-0.31272	0.01304	1.1071	1.6766	0.046807	0.95319	0.093614	1	False
TAS2R8_CCDS8632.1_ex0_12:10959382-10959405:-_5-5	TAS2R8	0.34234	0/0.16149	0.34234	0.080747	-0.31272	0.01304	1.1071	1.6766	0.046807	0.95319	0.093614	1	False
YARS_CCDS368.1_ex9_1:33272089-33272112:-_5-4	YARS	0.34234	0/0.16149	0.34234	0.080747	-0.31272	0.01304	1.1071	1.6766	0.046807	0.95319	0.093614	1	False
PPP1R8_CCDS311.1_ex6_1:28176822-28176845:-_15-15	PPP1R8	15.032	3.405/5.1678	15.032	4.2864	-1.6006	1.5538	48.614	1.6765	0.046822	0.95318	0.093645	1	False
IFIT5_CCDS7403.1_ex1_10:91177049-91177072:+_5-1	IFIT5	0.10893	0/0.080747	0.10893	0.040374	-0.092062	0.00326	0.35227	1.6763	0.046841	0.95316	0.093681	1	False
MAP4K3_CCDS1803.1_ex27_2:39560686-39560709:-_5-5	MAP4K3	0.10893	0/0.080747	0.10893	0.040374	-0.092062	0.00326	0.35227	1.6763	0.046841	0.95316	0.093681	1	False
ZNF737_CCDS54238.1_ex0_19:20728662-20728685:-_5-3	ZNF737	0.10893	0/0.080747	0.10893	0.040374	-0.092062	0.00326	0.35227	1.6763	0.046841	0.95316	0.093681	1	False
SDE2_CCDS41473.1_ex4_1:226180624-226180647:-_5-2	SDE2	12.737	3.479/2.9876	12.737	3.2333	-1.6982	0.12072	41.191	1.6762	0.046846	0.95315	0.093692	1	False
ORC6_CCDS10722.1_ex2_16:46726397-46726420:-_5-3	ORC6	8.8153	1.6285/1.9379	8.8153	1.7832	-1.8183	0.047883	28.509	1.6761	0.046859	0.95314	0.093718	1	False
RANGAP1_CCDS14012.1_ex10_22:41657551-41657574:-_5-4	RANGAP1	17.988	5.6256/6.056	17.988	5.8408	-1.4729	0.092627	58.175	1.676	0.046873	0.95313	0.093745	1	False
RABL2B_CCDS14102.1_ex4_22:51214237-51214260:+_5-2	RABL2B	40.272	18.357/23.982	40.272	21.17	-0.89657	15.818	130.24	1.6759	0.046884	0.95312	0.093767	1	False
EXOC2_CCDS34327.1_ex17_6:592467-592490:-_5-2	EXOC2	0.57575	0.14804/0.080747	0.57575	0.11439	-0.49978	0.0022643	1.862	1.6758	0.046886	0.95311	0.093771	1	False
C8orf59_CCDS55255.1_ex1_8:86127247-86127270:-_3-2	C8orf59	0.093366	0/0	0.093366	0	-0.12878	0	0.30195	1.6756	0.046906	0.95309	0.093811	1	False
ESCO1_CCDS32800.1_ex8_18:19153665-19153688:-_5-1	ESCO1	0.093366	0/0	0.093366	0	-0.12878	0	0.30195	1.6756	0.046906	0.95309	0.093811	1	False
GSDMC_CCDS6360.1_ex12_8:130789703-130789726:-_5-5	GSDMC	0.093366	0/0	0.093366	0	-0.12878	0	0.30195	1.6756	0.046906	0.95309	0.093811	1	False
LYSMD4_CCDS10381.1_ex0_15:100269590-100269613:-_9-3	LYSMD4	0.093366	0/0	0.093366	0	-0.12878	0	0.30195	1.6756	0.046906	0.95309	0.093811	1	False
MINOS1_CCDS30620.1_ex1_1:19948629-19948652:-_3-1	MINOS1	0.093366	0/0	0.093366	0	-0.12878	0	0.30195	1.6756	0.046906	0.95309	0.093811	1	False
MZT2B_CCDS2157.1_ex1_2:130940233-130940256:-_5-4	MZT2B	0.093366	0/0	0.093366	0	-0.12878	0	0.30195	1.6756	0.046906	0.95309	0.093811	1	False
NCBP1_CCDS6728.1_ex5_9:100407884-100407907:+_5-2	NCBP1	0.093366	0/0	0.093366	0	-0.12878	0	0.30195	1.6756	0.046906	0.95309	0.093811	1	False
NR4A1_CCDS55828.1_ex1_12:52448401-52448424:-_5-2	NR4A1	0.093366	0/0	0.093366	0	-0.12878	0	0.30195	1.6756	0.046906	0.95309	0.093811	1	False
RFK_CCDS35044.2_ex2_9:79007421-79007444:-_5-5	RFK	0.093366	0/0	0.093366	0	-0.12878	0	0.30195	1.6756	0.046906	0.95309	0.093811	1	False
SH3GL2_CCDS6483.1_ex5_9:17789428-17789451:+_5-5	SH3GL2	0.093366	0.074021/0	0.093366	0.037011	-0.076345	0.0027396	0.30195	1.6756	0.046906	0.95309	0.093811	1	False
SNRNP27_CCDS33219.1_ex1_2:70122330-70122353:+_5-3	SNRNP27	0.093366	0/0	0.093366	0	-0.12878	0	0.30195	1.6756	0.046906	0.95309	0.093811	1	False
TAF1L_CCDS35003.1_ex0_9:32633394-32633417:-_5-2	TAF1L	0.093366	0/0	0.093366	0	-0.12878	0	0.30195	1.6756	0.046906	0.95309	0.093811	1	False
XRCC4_CCDS4058.1_ex0_5:82400831-82400854:+_5-1	XRCC4	0.093366	0/0	0.093366	0	-0.12878	0	0.30195	1.6756	0.046906	0.95309	0.093811	1	False
C9orf78_CCDS6931.1_ex7_9:132596975-132596998:+_5-4	C9orf78	21.389	7.6982/7.994	21.389	7.8461	-1.3396	0.043732	69.171	1.6756	0.046908	0.95309	0.093816	1	False
NRIP2_CCDS8514.1_ex3_12:2937532-2937555:+_5-1	NRIP2	14.013	28.942/21.64	14.013	25.291	0.80841	26.66	45.317	1.6754	0.95218	0.04782	0.095639	1	True
ZMAT5_CCDS13868.1_ex4_22:30144401-30144424:-_5-5	ZMAT5	21.085	7.3281/7.994	21.085	7.661	-1.3505	0.22168	68.19	1.6754	0.04693	0.95307	0.093859	1	False
TMEM225_CCDS31697.1_ex2_11:123755253-123755276:+_5-3	TMEM225	0.319	0.074021/0.080747	0.319	0.077384	-0.29191	2.2618e-05	1.0317	1.6753	0.046934	0.95307	0.093868	1	False
VKORC1L1_CCDS5529.1_ex2_7:65419205-65419228:-_8-8	VKORC1L1	0.319	0.074021/0.080747	0.319	0.077384	-0.29191	2.2618e-05	1.0317	1.6753	0.046934	0.95307	0.093868	1	False
ZNF568_CCDS42558.1_ex4_19:37440701-37440724:-_10-5	ZNF568	0.319	0.074021/0.080747	0.319	0.077384	-0.29191	2.2618e-05	1.0317	1.6753	0.046934	0.95307	0.093868	1	False
SEPHS2_CCDS42150.1_ex0_16:30456394-30456417:+_5-2	SEPHS2	19.179	4.8114/8.2362	19.179	6.5238	-1.4233	5.8647	62.025	1.6752	0.046949	0.95305	0.093899	1	False
CENPM_CCDS14025.1_ex3_22:42341957-42341980:+_10-6	CENPM	12.013	2.8868/2.9876	12.013	2.9372	-1.7247	0.0050814	38.851	1.6748	0.046982	0.95302	0.093964	1	False
MRPS34_CCDS10444.1_ex2_16:1822822-1822845:-_5-3	MRPS34	16.977	5.1815/5.41	16.977	5.2958	-1.5137	0.02612	54.904	1.6747	0.046998	0.953	0.093996	1	False
USP14_CCDS32780.1_ex4_18:180287-180310:-_5-3	USP14	4.6372	0.59217/0.88822	4.6372	0.74019	-1.6957	0.043822	14.997	1.6747	0.046999	0.953	0.093998	1	False
TOP2A_CCDS45672.1_ex29_17:38569526-38569549:+_5-4	TOP2A	14.262	3.331/4.5218	14.262	3.9264	-1.6313	0.70909	46.122	1.6747	0.047001	0.953	0.094002	1	False
GBP3_CCDS717.2_ex4_1:89477428-89477451:-_5-1	GBP3	0.62244	0/0.24224	0.62244	0.12112	-0.53322	0.02934	2.013	1.6745	0.047016	0.95298	0.094033	1	False
VPS29_CCDS41832.1_ex1_12:110930935-110930958:+_5-2	VPS29	10.815	2.4427/2.5032	10.815	2.4729	-1.7664	0.0018275	34.976	1.6741	0.047054	0.95295	0.094108	1	False
DDX49_CCDS12390.1_ex6_19:19035071-19035094:+_5-5	DDX49	31.394	11.547/17.684	31.394	14.615	-1.0528	18.827	101.53	1.674	0.047064	0.95294	0.094127	1	False
RASAL2_CCDS1321.2_ex4_1:178389733-178389756:+_5-1	RASAL2	13.585	31.755/17.603	13.585	24.679	0.81613	100.14	43.933	1.6738	0.95194	0.048057	0.096113	1	True
ZNF189_CCDS65096.1_ex2_9:104170284-104170307:-_5-1	ZNF189	1.4549	0.22206/0.24224	1.4549	0.23215	-0.99451	0.00020356	4.7053	1.6735	0.047116	0.95288	0.094231	1	False
SRP72_CCDS3506.1_ex2_4:57337902-57337925:+_5-2	SRP72	6.8857	1.0363/1.4534	6.8857	1.2449	-1.8126	0.087007	22.269	1.6735	0.047118	0.95288	0.094236	1	False
TRIAP1_CCDS9198.1_ex1_12:120884021-120884044:+_5-2	TRIAP1	14.332	3.331/4.6026	14.332	3.9668	-1.6261	0.80851	46.349	1.6733	0.047139	0.95286	0.094278	1	False
NHP2L1_CCDS14022.1_ex0_22:42071178-42071201:-_5-3	NHP2L1	8.4807	1.0363/2.3417	8.4807	1.689	-1.8179	0.85199	27.427	1.6733	0.047139	0.95286	0.094278	1	False
SARS2_CCDS33017.1_ex8_19:39409423-39409446:+_5-1	SARS2	18.362	5.0334/7.1057	18.362	6.0696	-1.4535	2.1472	59.383	1.6731	0.047153	0.95285	0.094306	1	False
POLR3A_CCDS7354.1_ex29_10:79785854-79785877:-_5-5	POLR3A	13.351	2.5167/4.5218	13.351	3.5193	-1.667	2.0102	43.179	1.6726	0.047203	0.9528	0.094405	1	False
ADORA2B_CCDS11173.1_ex1_17:15878303-15878326:+_5-5	ADORA2B	15.545	35.752/19.056	15.545	27.404	0.77968	139.38	50.274	1.6725	0.95211	0.04789	0.095779	1	True
DAD1_CCDS9571.1_ex1_14:23057918-23057941:-_5-4	DAD1	13.367	3.1829/3.8759	13.367	3.5294	-1.6654	0.24008	43.229	1.672	0.047266	0.95273	0.094533	1	False
LAS1L_CCDS14381.1_ex13_X:64754372-64754395:-_5-3	LAS1L	13.88	3.331/4.1988	13.88	3.7649	-1.6429	0.37662	44.89	1.6715	0.047309	0.95269	0.094619	1	False
CDC73_CCDS1382.1_ex5_1:193107254-193107277:-_5-4	CDC73	11.811	1.7025/4.0374	11.811	2.8699	-1.727	2.7258	38.196	1.6714	0.04732	0.95268	0.09464	1	False
DHDDS_CCDS281.1_ex1_1:26764753-26764776:+_5-2	DHDDS	11.359	2.0726/3.3106	11.359	2.6916	-1.7433	0.76636	36.737	1.6713	0.047334	0.95267	0.094668	1	False
FPR2_CCDS12840.1_ex0_19:52272393-52272416:-_5-4	FPR2	0.56797	0.14804/0.080747	0.56797	0.11439	-0.49264	0.0022643	1.8368	1.6712	0.047336	0.95266	0.094673	1	False
PDPK1_CCDS10472.1_ex7_16:2631342-2631365:+_5-3	PDPK1	27.372	9.2527/14.373	27.372	11.813	-1.1469	13.109	88.521	1.6709	0.047369	0.95263	0.094738	1	False
NAT14_CCDS12926.1_ex1_19:55998012-55998035:-_5-4	NAT14	40.155	62.03/56.361	40.155	59.196	0.54859	16.065	129.86	1.6709	0.95261	0.047385	0.09477	1	True
RILPL1_CCDS45006.1_ex6_12:124017909-124017932:-_5-5	RILPL1	11.997	19.616/25.193	11.997	22.404	0.84854	15.554	38.8	1.6707	0.95129	0.048706	0.097413	1	True
ZER1_CCDS6910.1_ex12_9:131515588-131515611:+_5-3	ZER1	15.647	3.9231/5.3293	15.647	4.6262	-1.565	0.98867	50.601	1.6705	0.047406	0.95259	0.094811	1	False
TSEN34_CCDS42609.1_ex0_19:54695427-54695450:-_5-1	TSEN34	21.956	7.9203/8.5592	21.956	8.2397	-1.313	0.2041	71.008	1.6704	0.047417	0.95258	0.094834	1	False
UBE2N_CCDS31875.1_ex2_12:93804975-93804998:-_5-4	UBE2N	30.437	11.547/16.392	30.437	13.969	-1.0704	11.734	98.435	1.6701	0.047449	0.95255	0.094898	1	False
IL17RD_CCDS2880.2_ex6_3:57139959-57139982:+_5-2	IL17RD	16.495	34.124/23.255	16.495	28.689	0.76304	59.064	53.344	1.6697	0.95193	0.048066	0.096132	1	True
DOHH_CCDS12108.1_ex3_19:3496553-3496576:-_5-3	DOHH	18.821	5.8477/6.8635	18.821	6.3556	-1.4301	0.51594	60.868	1.6696	0.0475	0.9525	0.095001	1	False
OGDH_CCDS34627.1_ex3_7:44706437-44706460:-_5-4	OGDH	32.196	12.954/17.522	32.196	15.238	-1.0316	10.435	104.12	1.6695	0.047506	0.95249	0.095012	1	False
TSC1_CCDS55350.1_ex13_9:135786915-135786938:+_5-2	TSC1	13.888	25.685/24.466	13.888	25.076	0.80855	0.74302	44.915	1.6694	0.95155	0.04845	0.096901	1	True
EAPP_CCDS41941.1_ex1_14:34993913-34993936:+_5-1	EAPP	17.732	5.1075/6.379	17.732	5.7432	-1.474	0.80842	57.345	1.6691	0.047551	0.95245	0.095102	1	False
CCL3_CCDS11307.1_ex1_17:34416534-34416557:-_5-3	CCL3	0	0.22206/0.32299	0.0077805	0.27253	0.33651	0.0050929	0.025162	1.669	0.90846	0.091539	0.18308	1	True
AIRE_CCDS13706.1_ex2_21:45706908-45706931:-_5-2	AIRE	15.04	25.981/27.373	15.04	26.677	0.78706	0.96852	48.639	1.6687	0.95166	0.04834	0.096679	1	True
CTCF_CCDS10841.1_ex5_16:67660596-67660619:+_5-5	CTCF	5.7498	0.59217/1.3727	5.7498	0.98243	-1.7676	0.30461	18.595	1.6686	0.047598	0.9524	0.095196	1	False
DOLK_CCDS6915.1_ex0_9:131709323-131709346:-_5-2	DOLK	18.362	4.2932/7.9132	18.362	6.1032	-1.4467	6.5521	59.383	1.6681	0.047647	0.95235	0.095294	1	False
SETD1A_CCDS32435.1_ex6_16:30976951-30976974:+_5-4	SETD1A	16.899	6.0697/4.5218	16.899	5.2958	-1.5074	1.198	54.653	1.668	0.047659	0.95234	0.095318	1	False
WDR36_CCDS4102.1_ex0_5:110428270-110428293:+_5-5	WDR36	8.115	1.3324/1.8572	8.115	1.5948	-1.8126	0.13771	26.244	1.668	0.047659	0.95234	0.095318	1	False
WDR43_CCDS46251.1_ex0_2:29117723-29117746:-_5-3	WDR43	12.441	2.7388/3.5529	12.441	3.1458	-1.6969	0.33136	40.235	1.6678	0.047675	0.95233	0.095349	1	False
KRT6A_CCDS41786.1_ex7_12:52885330-52885353:-_3-1	KRT6A	0.31122	0.074021/0.080747	0.31122	0.077384	-0.28338	2.2618e-05	1.0065	1.6677	0.047685	0.95231	0.09537	1	False
MOB4_CCDS2321.1_ex2_2:198400336-198400359:+_3-1	MOB4	0.31122	0.074021/0.080747	0.31122	0.077384	-0.28338	2.2618e-05	1.0065	1.6677	0.047685	0.95231	0.09537	1	False
RWDD1_CCDS34520.1_ex2_6:116905942-116905965:-_7-1	RWDD1	0.31122	0.074021/0.080747	0.31122	0.077384	-0.28338	2.2618e-05	1.0065	1.6677	0.047685	0.95231	0.09537	1	False
UBXN4_CCDS42761.1_ex1_2:136505917-136505940:+_5-1	UBXN4	0.31122	0.074021/0.080747	0.31122	0.077384	-0.28338	2.2618e-05	1.0065	1.6677	0.047685	0.95231	0.09537	1	False
TTI2_CCDS6090.1_ex6_8:33369893-33369916:-_5-3	TTI2	20.883	7.8463/7.348	20.883	7.5971	-1.3479	0.12414	67.536	1.6674	0.047715	0.95228	0.09543	1	False
CENPM_CCDS14025.1_ex4_22:42342442-42342465:-_10-10	CENPM	10.068	2.5167/1.9379	10.068	2.2273	-1.778	0.1675	32.56	1.6673	0.047732	0.95227	0.095465	1	False
NAT10_CCDS44568.1_ex8_11:34149133-34149156:-_5-3	NAT10	9.6478	2.1466/2.0187	9.6478	2.0826	-1.7883	0.0081844	31.201	1.667	0.047755	0.95224	0.09551	1	False
HIF1AN_CCDS7498.1_ex0_10:102295812-102295835:+_5-1	HIF1AN	20.626	5.8477/9.0437	20.626	7.4457	-1.3565	5.1072	66.705	1.6667	0.047785	0.95222	0.09557	1	False
CSNK1A1_CCDS47303.1_ex8_5:148929623-148929646:+_5-4	CSNK1A1	8.3796	1.2584/2.0994	8.3796	1.6789	-1.8079	0.35369	27.1	1.666	0.047855	0.95215	0.09571	1	False
FERMT2_CCDS45107.1_ex14_14:53417161-53417184:-_5-5	FERMT2	10.309	2.2947/2.3417	10.309	2.3182	-1.769	0.0011047	33.34	1.6659	0.047868	0.95213	0.095735	1	False
ATP6V0C_CCDS10470.1_ex1_16:2569266-2569289:-_5-3	ATP6V0C	12.41	2.8128/3.4721	12.41	3.1425	-1.6947	0.21735	40.134	1.6657	0.047891	0.95211	0.095782	1	False
SPPL3_CCDS9208.1_ex8_12:121229343-121229366:+_5-5	SPPL3	8.3718	21.392/12.677	8.3718	17.035	0.94438	37.974	27.075	1.6649	0.9493	0.050696	0.10139	1	True
RPP21_CCDS4679.1_ex1_6:30313123-30313146:+_5-2	RPP21	10.527	2.2206/2.5839	10.527	2.4023	-1.7604	0.065981	34.045	1.6646	0.047998	0.952	0.095997	1	False
MYC_CCDS6359.2_ex1_8:128751065-128751088:+_5-4	MYC	20.159	6.3658/7.994	20.159	7.1799	-1.3711	1.3254	65.196	1.6645	0.048009	0.95199	0.096017	1	False
GLTSCR1L_CCDS34451.1_ex3_6:42797078-42797101:-_5-2	GLTSCR1L	9.9201	22.058/16.634	9.9201	19.346	0.89777	14.712	32.082	1.6642	0.94996	0.050038	0.10008	1	True
ZBTB8OS_CCDS365.1_ex4_1:33099647-33099670:-_5-2	ZBTB8OS	7.8349	1.1103/1.9379	7.8349	1.5241	-1.8074	0.34247	25.338	1.664	0.048052	0.95195	0.096104	1	False
SMARCC1_CCDS2758.1_ex19_3:47752191-47752214:+_5-1	SMARCC1	7.6482	14.804/17.038	7.6482	15.921	0.96834	2.494	24.735	1.6634	0.9487	0.051299	0.1026	1	True
LLGL1_CCDS32586.1_ex9_17:18138570-18138593:-_5-5	LLGL1	11.235	25.241/17.28	11.235	21.261	0.86348	31.692	36.334	1.6632	0.95032	0.049683	0.099366	1	True
SLC35B1_CCDS11552.2_ex6_17:47783636-47783659:+_5-3	SLC35B1	16.144	6.2178/3.6336	16.144	4.9257	-1.5327	3.339	52.212	1.6632	0.04814	0.95186	0.096279	1	False
CCT4_CCDS33206.1_ex9_2:62106000-62106023:+_5-3	CCT4	5.1974	1.2584/0.48448	5.1974	0.87142	-1.7275	0.29944	16.808	1.663	0.04816	0.95184	0.09632	1	False
PSMD3_CCDS11356.1_ex2_17:38142848-38142871:+_5-3	PSMD3	27.029	13.694/9.6089	27.029	11.651	-1.1476	8.3438	87.414	1.6628	0.04818	0.95182	0.09636	1	False
RPL27_CCDS11449.1_ex1_17:41152097-41152120:+_5-3	RPL27	15.39	3.9231/5.1678	15.39	4.5455	-1.5634	0.77462	49.771	1.662	0.048258	0.95174	0.096515	1	False
SARS_CCDS795.1_ex3_1:109772139-109772162:-_5-2	SARS	12.962	2.5167/4.2796	12.962	3.3982	-1.6666	1.5539	41.92	1.6619	0.048266	0.95173	0.096532	1	False
DPAGT1_CCDS8411.1_ex5_11:118971050-118971073:+_5-2	DPAGT1	12.472	2.7388/3.6336	12.472	3.1862	-1.6863	0.40036	40.335	1.6618	0.048274	0.95173	0.096548	1	False
LCMT1_CCDS45445.1_ex6_16:25176017-25176040:+_5-4	LCMT1	0.5991	0/0.24224	0.5991	0.12112	-0.51232	0.02934	1.9375	1.6614	0.048312	0.95169	0.096624	1	False
DDIT4_CCDS7315.1_ex1_10:74034603-74034626:+_5-2	DDIT4	18.416	28.72/33.752	18.416	31.236	0.73141	12.661	59.559	1.6612	0.95124	0.048756	0.097512	1	True
PRMT5_CCDS41922.1_ex9_14:23394194-23394217:+_5-2	PRMT5	19.599	6.0697/7.671	19.599	6.8704	-1.3881	1.282	63.384	1.661	0.048354	0.95165	0.096709	1	False
RNGTT_CCDS5017.1_ex10_6:89614617-89614640:-_5-3	RNGTT	4.5205	0.66619/0.80747	4.5205	0.73683	-1.6683	0.0099799	14.619	1.6608	0.048381	0.95162	0.096761	1	False
TOMM22_CCDS13975.1_ex1_22:39078344-39078367:+_5-1	TOMM22	13.001	1.9986/4.8448	13.001	3.4217	-1.6629	4.0506	42.046	1.6606	0.048401	0.9516	0.096802	1	False
EHD1_CCDS8084.1_ex2_11:64627766-64627789:+_5-2	EHD1	19.801	5.9217/8.0747	19.801	6.9982	-1.3789	2.3177	64.038	1.66	0.04846	0.95154	0.09692	1	False
THOC7_CCDS2900.1_ex4_3:63823722-63823745:-_5-2	THOC7	0.30344	0.074021/0.080747	0.30344	0.077384	-0.27479	2.2618e-05	0.98133	1.6599	0.048465	0.95153	0.09693	1	False
RPS19_CCDS12588.1_ex1_19:42365259-42365282:+_5-3	RPS19	12.947	2.4427/4.3603	12.947	3.4015	-1.6639	1.8387	41.87	1.6597	0.048483	0.95152	0.096965	1	False
PSMC6_CCDS9710.2_ex5_14:53178220-53178243:+_5-4	PSMC6	3.9214	0.44413/0.80747	3.9214	0.6258	-1.5979	0.066009	12.682	1.6593	0.04853	0.95147	0.097059	1	False
POLR1B_CCDS2097.1_ex5_2:113309497-113309520:-_5-2	POLR1B	7.1969	1.1843/1.5342	7.1969	1.3593	-1.7967	0.061199	23.275	1.6591	0.048551	0.95145	0.097102	1	False
RBFOX2_CCDS13921.1_ex10_22:36205872-36205895:-_5-3	RBFOX2	6.7846	19.986/9.1244	6.7846	14.555	0.9987	58.984	21.942	1.6589	0.94756	0.052437	0.10487	1	True
UBE2L3_CCDS13790.1_ex2_22:21965150-21965173:-_9-3	UBE2L3	8.4107	1.4804/1.9379	8.4107	1.7092	-1.7964	0.10465	27.2	1.6587	0.048592	0.95141	0.097184	1	False
SLC16A4_CCDS55621.1_ex4_1:110923619-110923642:+_7-4	SLC16A4	0.60688	3.0349/2.8261	0.60688	2.9305	1.2905	0.021783	1.9627	1.6586	0.9272	0.072798	0.1456	1	True
CDNF_CCDS31148.1_ex0_10:14862145-14862168:-_5-1	CDNF	1.3771	0.29609/0.16149	1.3771	0.22879	-0.95199	0.0090574	4.4537	1.658	0.048655	0.95134	0.09731	1	False
GRWD1_CCDS12720.1_ex2_19:48950090-48950113:-_5-5	GRWD1	9.8112	1.9986/2.3417	9.8112	2.1701	-1.7699	0.058855	31.73	1.6578	0.048679	0.95132	0.097359	1	False
EIF5_CCDS9980.1_ex3_14:103803495-103803518:-_5-3	EIF5	13.616	3.553/3.8759	13.616	3.7144	-1.6324	0.052112	44.034	1.6574	0.048722	0.95128	0.097445	1	False
NPFFR2_CCDS3551.1_ex1_4:72994405-72994428:-_5-1	NPFFR2	0.54463	0.14804/0.080747	0.54463	0.11439	-0.471	0.0022643	1.7614	1.6571	0.048747	0.95125	0.097493	1	False
SCG3_CCDS10142.1_ex9_15:51993353-51993376:+_6-6	SCG3	0.56797	0.074021/0.16149	0.56797	0.11776	-0.48829	0.0038257	1.8368	1.6571	0.04875	0.95125	0.0975	1	False
HSPA9_CCDS4208.1_ex14_5:137909464-137909487:-_5-5	HSPA9	12.215	2.8868/3.3106	12.215	3.0987	-1.689	0.089803	39.505	1.6571	0.048751	0.95125	0.097503	1	False
RASAL2_CCDS1321.2_ex7_1:178412089-178412112:-_5-4	RASAL2	12.06	23.983/20.833	12.06	22.408	0.84187	4.9617	39.002	1.657	0.9499	0.050101	0.1002	1	True
HAUS6_CCDS6489.1_ex16_9:19102524-19102547:-_5-5	HAUS6	13.74	3.1089/4.4411	13.74	3.775	-1.6262	0.88737	44.437	1.6568	0.048784	0.95122	0.097568	1	False
MZT2B_CCDS2157.1_ex0_2:130940011-130940034:-_5-2	MZT2B	41.703	23.983/20.994	41.703	22.489	-0.86239	4.4661	134.87	1.6561	0.048852	0.95115	0.097704	1	False
PPP1R12A_CCDS44947.1_ex22_12:80239152-80239175:-_5-5	PPP1R12A	8.2629	1.4064/1.9379	8.2629	1.6722	-1.7934	0.14126	26.722	1.6558	0.048876	0.95112	0.097752	1	False
RAB20_CCDS9512.1_ex0_13:111176501-111176524:-_5-4	RAB20	25.489	37.603/43.442	25.489	40.522	0.6485	17.048	82.432	1.6558	0.951	0.049001	0.098002	1	True
C7orf65_CCDS43580.1_ex2_7:47698671-47698694:+_5-5	C7orf65	0.10115	0/0.080747	0.10115	0.040374	-0.081904	0.00326	0.32711	1.6557	0.048888	0.95111	0.097776	1	False
KRTAP19-1_CCDS13594.1_ex0_21:31852496-31852519:-_5-3	KRTAP19-1	0.10115	0/0.080747	0.10115	0.040374	-0.081904	0.00326	0.32711	1.6557	0.048888	0.95111	0.097776	1	False
TCERG1L_CCDS7662.2_ex9_10:133106550-133106573:+_5-4	TCERG1L	0.10115	0/0.080747	0.10115	0.040374	-0.081904	0.00326	0.32711	1.6557	0.048888	0.95111	0.097776	1	False
TRIM67_CCDS44333.1_ex0_1:231299157-231299180:-_5-2	TRIM67	0.10115	0/0.080747	0.10115	0.040374	-0.081904	0.00326	0.32711	1.6557	0.048888	0.95111	0.097776	1	False
SPEG_CCDS42824.1_ex8_2:220329217-220329240:+_6-5	SPEG	24.913	41.748/37.79	24.913	39.769	0.65379	7.8344	80.57	1.655	0.95091	0.049094	0.098187	1	True
PSMA3_CCDS45113.1_ex2_14:58718938-58718961:+_5-2	PSMA3	12.138	2.5167/3.6336	12.138	3.0752	-1.6888	0.62373	39.253	1.655	0.04896	0.95104	0.09792	1	False
PMF1_CCDS30886.1_ex0_1:156182907-156182930:+_5-5	PMF1	15.919	4.1452/5.5715	15.919	4.8584	-1.5301	1.0172	51.482	1.6547	0.04899	0.95101	0.09798	1	False
CCT4_CCDS33206.1_ex10_2:62107432-62107455:+_5-4	CCT4	1.1204	0.14804/0.24224	1.1204	0.19514	-0.82715	0.0044367	3.6234	1.6544	0.04902	0.95098	0.098041	1	False
CPSF1_CCDS34966.1_ex36_8:145634416-145634439:+_5-5	CPSF1	12.597	2.5907/3.9566	12.597	3.2737	-1.6697	0.93279	40.738	1.6544	0.049025	0.95098	0.09805	1	False
RAD51_CCDS10062.1_ex3_15:41001252-41001275:+_5-3	RAD51	7.337	0.96228/1.8572	7.337	1.4097	-1.7907	0.40043	23.728	1.6539	0.049071	0.95093	0.098142	1	False
ODF3L2_CCDS12027.1_ex2_19:472435-472458:-_5-4	ODF3L2	20.004	37.381/29.23	20.004	33.306	0.70781	33.214	64.692	1.6538	0.9506	0.049399	0.098799	1	True
YBX1_CCDS470.1_ex1_1:43149115-43149138:+_5-3	YBX1	6.6756	1.2584/1.2112	6.6756	1.2348	-1.7802	0.0011118	21.589	1.6536	0.049109	0.95089	0.098217	1	False
PPP1R7_CCDS2546.1_ex5_2:242099886-242099909:+_5-5	PPP1R7	22.252	8.7345/8.3977	22.252	8.5661	-1.2814	0.056723	71.964	1.6527	0.049195	0.9508	0.098391	1	False
DARS_CCDS2180.1_ex14_2:136740965-136740988:-_5-5	DARS	0.56019	0.074021/0.16149	0.56019	0.11776	-0.48112	0.0038257	1.8117	1.6524	0.049224	0.95078	0.098447	1	False
GUF1_CCDS3468.1_ex7_4:44688671-44688694:+_5-4	GUF1	0.53685	0.14804/0.080747	0.53685	0.11439	-0.46372	0.0022643	1.7362	1.6523	0.049237	0.95076	0.098475	1	False
CDC7_CCDS734.1_ex2_1:91973927-91973950:+_5-1	CDC7	9.4922	2.2206/1.9379	9.4922	2.0793	-1.7686	0.039962	30.698	1.6521	0.049258	0.95074	0.098516	1	False
RPS23_CCDS47241.1_ex1_5:81572285-81572308:+_5-2	RPS23	1.0893	0.22206/0.16149	1.0893	0.19178	-0.80988	0.0018343	3.5227	1.6521	0.049258	0.95074	0.098517	1	False
SF3B4_CCDS941.1_ex3_1:149898453-149898476:+_5-2	SF3B4	8.0139	1.9246/1.292	8.0139	1.6083	-1.7891	0.20009	25.917	1.652	0.049269	0.95073	0.098538	1	False
DCN_CCDS9039.1_ex5_12:91558409-91558432:-_12-5	DCN	0.29566	0.074021/0.080747	0.29566	0.077384	-0.26615	2.2618e-05	0.95617	1.6519	0.049276	0.95072	0.098552	1	False
GTF2E2_CCDS6078.1_ex5_8:30492547-30492570:-_5-5	GTF2E2	0.29566	0.074021/0.080747	0.29566	0.077384	-0.26615	2.2618e-05	0.95617	1.6519	0.049276	0.95072	0.098552	1	False
NDFIP1_CCDS4273.1_ex2_5:141511817-141511840:-_5-2	NDFIP1	0.29566	0.074021/0.080747	0.29566	0.077384	-0.26615	2.2618e-05	0.95617	1.6519	0.049276	0.95072	0.098552	1	False
TANK_CCDS2215.1_ex0_2:162036250-162036273:+_7-1	TANK	0.29566	0.074021/0.080747	0.29566	0.077384	-0.26615	2.2618e-05	0.95617	1.6519	0.049276	0.95072	0.098552	1	False
ZBTB14_CCDS11837.1_ex0_18:5291475-5291498:-_5-2	ZBTB14	0.29566	0.074021/0.080747	0.29566	0.077384	-0.26615	2.2618e-05	0.95617	1.6519	0.049276	0.95072	0.098552	1	False
CLN3_CCDS10632.1_ex8_16:28497955-28497978:+_5-1	CLN3	0.085585	0/0	0.085585	0	-0.11847	0	0.27679	1.6517	0.049294	0.95071	0.098588	1	False
CORO6_CCDS11252.2_ex5_17:27944584-27944607:+_5-1	CORO6	0.085585	0/0	0.085585	0	-0.11847	0	0.27679	1.6517	0.049294	0.95071	0.098588	1	False
DDX50_CCDS7283.1_ex1_10:70666738-70666761:+_5-1	DDX50	0.085585	0.074021/0	0.085585	0.037011	-0.066042	0.0027396	0.27679	1.6517	0.049294	0.95071	0.098588	1	False
EIF2AK2_CCDS1786.1_ex12_2:37368812-37368835:+_5-5	EIF2AK2	0.085585	0/0	0.085585	0	-0.11847	0	0.27679	1.6517	0.049294	0.95071	0.098588	1	False
FAM9B_CCDS14132.1_ex3_X:8998375-8998398:-_5-3	FAM9B	0.085585	0/0	0.085585	0	-0.11847	0	0.27679	1.6517	0.049294	0.95071	0.098588	1	False
FSIP2_CCDS54426.1_ex0_2:186603671-186603694:+_5-1	FSIP2	0.085585	0.074021/0	0.085585	0.037011	-0.066042	0.0027396	0.27679	1.6517	0.049294	0.95071	0.098588	1	False
GUCY2D_CCDS11127.1_ex2_17:7909699-7909722:-_5-3	GUCY2D	0.085585	0/0	0.085585	0	-0.11847	0	0.27679	1.6517	0.049294	0.95071	0.098588	1	False
GYPB_CCDS54809.1_ex1_4:144918762-144918785:+_3-1	GYPB	0.085585	0/0	0.085585	0	-0.11847	0	0.27679	1.6517	0.049294	0.95071	0.098588	1	False
HSD17B11_CCDS3619.1_ex3_4:88293957-88293980:-_5-4	HSD17B11	0.085585	0/0	0.085585	0	-0.11847	0	0.27679	1.6517	0.049294	0.95071	0.098588	1	False
OARD1_CCDS34445.1_ex1_6:41036677-41036700:-_5-1	OARD1	0.085585	0.074021/0	0.085585	0.037011	-0.066042	0.0027396	0.27679	1.6517	0.049294	0.95071	0.098588	1	False
PCGF1_CCDS1946.2_ex7_2:74734172-74734195:+_5-4	PCGF1	0.085585	0/0	0.085585	0	-0.11847	0	0.27679	1.6517	0.049294	0.95071	0.098588	1	False
PRG4_CCDS1369.1_ex5_1:186275629-186275652:-_5-2	PRG4	0.085585	0/0	0.085585	0	-0.11847	0	0.27679	1.6517	0.049294	0.95071	0.098588	1	False
RAB21_CCDS9003.1_ex2_12:72164410-72164433:+_5-4	RAB21	0.085585	0/0	0.085585	0	-0.11847	0	0.27679	1.6517	0.049294	0.95071	0.098588	1	False
RFXANK_CCDS12395.1_ex3_19:19308407-19308430:+_5-4	RFXANK	0.085585	0/0	0.085585	0	-0.11847	0	0.27679	1.6517	0.049294	0.95071	0.098588	1	False
RP2_CCDS14270.1_ex1_X:46713298-46713321:+_5-5	RP2	0.085585	0/0	0.085585	0	-0.11847	0	0.27679	1.6517	0.049294	0.95071	0.098588	1	False
RPLP1_CCDS10233.1_ex2_15:69747554-69747577:-_7-5	RPLP1	0.085585	0/0	0.085585	0	-0.11847	0	0.27679	1.6517	0.049294	0.95071	0.098588	1	False
SEC31B_CCDS7495.1_ex16_10:102265130-102265153:-_5-3	SEC31B	0.085585	0/0	0.085585	0	-0.11847	0	0.27679	1.6517	0.049294	0.95071	0.098588	1	False
SUMO1_CCDS2352.1_ex1_2:203075443-203075466:+_6-1	SUMO1	0.085585	0/0	0.085585	0	-0.11847	0	0.27679	1.6517	0.049294	0.95071	0.098588	1	False
SWAP70_CCDS31426.1_ex1_11:9715803-9715826:-_5-2	SWAP70	0.085585	0/0	0.085585	0	-0.11847	0	0.27679	1.6517	0.049294	0.95071	0.098588	1	False
TAS2R13_CCDS8635.1_ex0_12:11061432-11061455:-_5-1	TAS2R13	0.085585	0/0	0.085585	0	-0.11847	0	0.27679	1.6517	0.049294	0.95071	0.098588	1	False
TM9SF3_CCDS7450.1_ex11_10:98321780-98321803:-_5-5	TM9SF3	0.085585	0/0	0.085585	0	-0.11847	0	0.27679	1.6517	0.049294	0.95071	0.098588	1	False
RBM19_CCDS9172.1_ex13_12:114385158-114385181:-_5-1	RBM19	15.973	3.9971/5.8138	15.973	4.9055	-1.5231	1.6501	51.658	1.6516	0.049312	0.95069	0.098624	1	False
AAGAB_CCDS42050.1_ex5_15:67524161-67524184:+_5-3	AAGAB	6.6445	14.064/14.534	6.6445	14.299	1.001	0.11065	21.489	1.6513	0.94661	0.05339	0.10678	1	True
BUB3_CCDS31306.1_ex0_10:124914620-124914643:-_5-3	BUB3	7.3136	0.96228/1.8572	7.3136	1.4097	-1.7866	0.40043	23.653	1.6513	0.049341	0.95066	0.098682	1	False
RPL10A_CCDS4806.1_ex3_6:35437229-35437252:+_5-3	RPL10A	13.982	4.4413/3.3914	13.982	3.9163	-1.6075	0.55115	45.217	1.6512	0.049349	0.95065	0.098698	1	False
CPVL_CCDS5419.1_ex7_7:29132263-29132286:+_5-1	CPVL	14.931	27.61/25.193	14.931	26.401	0.78244	2.9206	48.286	1.6507	0.94981	0.05019	0.10038	1	True
CSNK2B_CCDS4712.1_ex4_6:31637096-31637119:-_5-5	CSNK2B	10.441	1.7765/3.0684	10.441	2.4224	-1.7412	0.83447	33.768	1.6506	0.049406	0.95059	0.098812	1	False
PRR22_CCDS45933.1_ex0_19:5783988-5784011:-_5-2	PRR22	22.462	36.715/36.336	22.462	36.525	0.67753	0.071588	72.644	1.65	0.95032	0.04968	0.099361	1	True
VPS52_CCDS4770.2_ex13_6:33236280-33236303:-_5-2	VPS52	22.836	7.9943/9.9319	22.836	8.9631	-1.2585	1.8771	73.851	1.6498	0.04949	0.95051	0.098979	1	False
ACTR6_CCDS9074.1_ex4_12:100603850-100603873:+_5-3	ACTR6	12.106	3.1829/2.9876	12.106	3.0853	-1.6818	0.019066	39.153	1.6498	0.049495	0.95051	0.09899	1	False
CPXM2_CCDS7637.1_ex5_10:125528209-125528232:-_5-1	CPXM2	12.954	29.09/18.168	12.954	23.629	0.81964	59.648	41.895	1.6492	0.9493	0.050702	0.1014	1	True
ABT1_CCDS4616.1_ex0_6:26597385-26597408:-_5-1	ABT1	19.319	7.8463/5.733	19.319	6.7896	-1.3832	2.2328	62.478	1.649	0.049569	0.95043	0.099138	1	False
LARS_CCDS34265.1_ex26_5:145543991-145544014:-_5-5	LARS	1.6572	0.22206/0.32299	1.6572	0.27253	-1.0622	0.0050929	5.3596	1.6489	0.049589	0.95041	0.099177	1	False
TMEM26_CCDS41530.1_ex2_10:63188775-63188798:+_5-2	TMEM26	19.124	31.237/32.945	19.124	32.091	0.71749	1.4583	61.849	1.6488	0.95003	0.049974	0.099949	1	True
GNB1L_CCDS13768.1_ex3_22:19799822-19799845:-_5-4	GNB1L	15.491	3.7751/5.5715	15.491	4.6733	-1.5394	1.6136	50.098	1.6486	0.049611	0.95039	0.099222	1	False
SEPHS2_CCDS42150.1_ex0_16:30456374-30456397:-_5-1	SEPHS2	7.6715	1.2584/1.7764	7.6715	1.5174	-1.7844	0.1342	24.81	1.6485	0.049622	0.95038	0.099243	1	False
IGBP1_CCDS14396.1_ex0_X:69353894-69353917:-_5-1	IGBP1	12.558	3.2569/3.3106	12.558	3.2838	-1.6622	0.0014414	40.612	1.6485	0.049622	0.95038	0.099245	1	False
WIPI2_CCDS34593.1_ex4_7:5256775-5256798:+_5-4	WIPI2	17.537	31.237/28.665	17.537	29.951	0.73957	3.307	56.716	1.6484	0.94986	0.050136	0.10027	1	True
COPZ1_CCDS61137.1_ex5_12:54741605-54741628:+_6-6	COPZ1	4.6683	0.51815/1.0497	4.6683	0.78393	-1.6679	0.14128	15.097	1.6484	0.049639	0.95036	0.099278	1	False
LSM10_CCDS408.1_ex0_1:36859627-36859650:-_5-5	LSM10	21.334	5.6256/10.416	21.334	8.021	-1.3079	11.476	68.995	1.6484	0.049639	0.95036	0.099278	1	False
SRSF11_CCDS53332.1_ex0_1:70687513-70687536:-_5-2	SRSF11	23.279	8.5124/10.013	23.279	9.2625	-1.2423	1.1253	75.286	1.6483	0.049641	0.95036	0.099283	1	False
MAP3K11_CCDS8107.1_ex6_11:65375185-65375208:+_5-2	MAP3K11	23.715	10.215/8.8822	23.715	9.5486	-1.2283	0.88813	76.695	1.6482	0.049656	0.95034	0.099312	1	False
HNRNPA3_CCDS2273.1_ex5_2:178081456-178081479:+_5-5	HNRNPA3	14.565	35.604/16.149	14.565	25.877	0.78805	189.25	47.104	1.6482	0.94949	0.050513	0.10103	1	True
UBC_CCDS9260.1_ex0_12:125397633-125397656:-_5-4	UBC	26.835	11.029/12.274	26.835	11.651	-1.1376	0.77424	86.785	1.648	0.04968	0.95032	0.099359	1	False
FAM200B_CCDS47028.1_ex0_4:15689501-15689524:-_5-3	FAM200B	12.239	16.063/29.15	12.239	22.606	0.8344	85.636	39.58	1.6479	0.94899	0.051005	0.10201	1	True
OLFML2B_CCDS1236.1_ex3_1:161969952-161969975:+_5-2	OLFML2B	16.736	32.199/25.516	16.736	28.858	0.75144	22.333	54.124	1.6477	0.94972	0.050285	0.10057	1	True
UTP20_CCDS9081.1_ex26_12:101723077-101723100:-_5-5	UTP20	7.6404	1.4064/1.6149	7.6404	1.5107	-1.783	0.021744	24.709	1.6477	0.04971	0.95029	0.09942	1	False
RBBP4_CCDS366.1_ex5_1:33134586-33134609:+_5-5	RBBP4	14.627	2.5167/5.9753	14.627	4.246	-1.5748	5.9808	47.305	1.6477	0.049711	0.95029	0.099422	1	False
POLR3C_CCDS921.1_ex9_1:145601746-145601769:-_5-1	POLR3C	10.597	2.8868/2.0994	10.597	2.4931	-1.7312	0.31	34.271	1.6473	0.049747	0.95025	0.099494	1	False
FNTB_CCDS9769.1_ex0_14:65453769-65453792:+_5-1	FNTB	12.348	2.4427/3.9566	12.348	3.1997	-1.6682	1.146	39.933	1.6471	0.049769	0.95023	0.099537	1	False
DGCR14_CCDS13756.1_ex5_22:19127158-19127181:+_5-1	DGCR14	16.292	5.0334/5.1678	16.292	5.1006	-1.5031	0.0090268	52.69	1.647	0.049777	0.95022	0.099553	1	False
MCM2_CCDS3043.1_ex4_3:127325092-127325115:-_5-4	MCM2	13.717	3.1089/4.5218	13.717	3.8154	-1.6118	0.9982	44.361	1.6467	0.049814	0.95019	0.099628	1	False
KIAA0391_CCDS32063.1_ex4_14:35736006-35736029:+_11-9	KIAA0391	18.105	6.0697/6.1368	18.105	6.1033	-1.4274	0.0022465	58.553	1.6464	0.049845	0.95016	0.09969	1	False
NLRX1_CCDS8416.1_ex4_11:119045199-119045222:+_5-3	NLRX1	12.153	25.241/19.702	12.153	22.472	0.83552	15.34	39.304	1.6459	0.94876	0.051237	0.10247	1	True
HIST1H2BG_CCDS4594.1_ex0_6:26216710-26216733:-_5-3	HIST1H2BG	12.278	2.0726/4.2796	12.278	3.1761	-1.6688	2.4354	39.706	1.6457	0.049915	0.95009	0.09983	1	False
GEMIN7_CCDS12654.1_ex0_19:45593553-45593576:-_5-3	GEMIN7	9.5855	1.9246/2.3417	9.5855	2.1331	-1.7564	0.086991	31	1.6456	0.049923	0.95008	0.099846	1	False
SKIV2L2_CCDS3967.1_ex12_5:54646773-54646796:+_5-3	SKIV2L2	5.2829	1.1103/0.72672	5.2829	0.91852	-1.7114	0.073573	17.085	1.6456	0.049927	0.95007	0.099854	1	False
MRPL2_CCDS34454.1_ex4_6:43024045-43024068:+_5-2	MRPL2	14.806	25.981/26.404	14.806	26.193	0.78273	0.089386	47.884	1.6455	0.94925	0.050754	0.10151	1	True
PRPF3_CCDS951.1_ex5_1:150307447-150307470:-_5-4	PRPF3	20.548	6.958/8.1554	20.548	7.5567	-1.3324	0.71694	66.454	1.6454	0.04994	0.95006	0.09988	1	False
CXorf21_CCDS14224.1_ex0_X:30577966-30577989:+_5-1	CXorf21	4.9406	9.5487/13.485	4.9406	11.517	1.0752	7.7461	15.978	1.6452	0.94397	0.056032	0.11206	1	True
CCL2_CCDS11277.1_ex1_17:32583282-32583305:+_5-2	CCL2	7.6482	18.579/13.081	7.6482	15.83	0.96058	15.116	24.735	1.6452	0.94673	0.053275	0.10655	1	True
NKAP_CCDS14592.1_ex8_X:119077228-119077251:+_5-2	NKAP	14.791	4.8114/3.8759	14.791	4.3436	-1.5632	0.4376	47.834	1.6445	0.050032	0.94997	0.10006	1	False
XRCC3_CCDS9984.1_ex4_14:104173350-104173373:-_5-4	XRCC3	21.863	6.5139/10.255	21.863	8.3844	-1.2847	6.9975	70.706	1.6444	0.050045	0.94995	0.10009	1	False
WDR33_CCDS2150.1_ex17_2:128522778-128522801:-_5-3	WDR33	9.889	2.1466/2.3417	9.889	2.2441	-1.747	0.019022	31.981	1.6444	0.050051	0.94995	0.1001	1	False
SNRNP25_CCDS10396.1_ex2_16:105821-105844:-_5-4	SNRNP25	17.101	3.9231/7.1865	17.101	5.5548	-1.4655	5.3248	55.307	1.6443	0.050057	0.94994	0.10011	1	False
GSPT1_CCDS45412.1_ex5_16:11979061-11979084:-_5-1	GSPT1	10.239	1.9986/2.7454	10.239	2.372	-1.7369	0.27887	33.114	1.6441	0.050082	0.94992	0.10016	1	False
CENPK_CCDS3984.1_ex3_5:64824831-64824854:-_5-2	CENPK	7.8272	1.7765/1.3727	7.8272	1.5746	-1.7776	0.081532	25.313	1.644	0.050092	0.94991	0.10018	1	False
GTF2H3_CCDS61275.1_ex7_12:124144055-124144078:+_5-4	GTF2H3	11.274	3.0349/2.5032	11.274	2.769	-1.7033	0.14136	36.46	1.6439	0.050096	0.9499	0.10019	1	False
NHP2_CCDS34308.1_ex2_5:177580699-177580722:+_6-6	NHP2	15.25	3.1829/5.9753	15.25	4.5791	-1.5423	3.8987	49.318	1.6436	0.050127	0.94987	0.10025	1	False
SLC22A11_CCDS8074.1_ex0_11:64323667-64323690:-_5-2	SLC22A11	11.344	22.651/19.945	11.344	21.298	0.85308	3.6612	36.687	1.6433	0.94826	0.051737	0.10347	1	True
GRB2_CCDS11721.1_ex1_17:73317890-73317913:+_5-2	GRB2	9.7645	2.1466/2.2609	9.7645	2.2038	-1.7484	0.0065323	31.579	1.6433	0.050165	0.94984	0.10033	1	False
TMEM167A_CCDS34198.1_ex2_5:82360842-82360865:-_5-5	TMEM167A	29.441	11.621/15.423	29.441	13.522	-1.0678	7.2251	95.214	1.643	0.050187	0.94981	0.10037	1	False
POLR3H_CCDS14018.1_ex4_22:41936719-41936742:-_5-3	POLR3H	16.074	4.3673/5.6523	16.074	5.0098	-1.5065	0.82566	51.985	1.643	0.050194	0.94981	0.10039	1	False
STAMBP_CCDS1929.1_ex0_2:74058099-74058122:+_5-2	STAMBP	4.2404	0.44413/0.96896	4.2404	0.70655	-1.6186	0.13773	13.713	1.6428	0.050214	0.94979	0.10043	1	False
AK6_CCDS4001.1_ex1_5:68651527-68651550:+_5-2	AK6	3.8124	0.44413/0.80747	3.8124	0.6258	-1.5656	0.066009	12.33	1.6425	0.050243	0.94976	0.10049	1	False
N6AMT1_CCDS33525.1_ex4_21:30257571-30257594:+_5-5	N6AMT1	20.875	5.5516/10.013	20.875	7.7821	-1.3166	9.9504	67.51	1.6422	0.05027	0.94973	0.10054	1	False
RBL2_CCDS10748.1_ex2_16:53476735-53476758:+_5-3	RBL2	17.654	31.533/28.584	17.654	30.059	0.73552	4.3472	57.093	1.6417	0.94918	0.050819	0.10164	1	True
TUBA1C_CCDS8782.1_ex2_12:49663606-49663629:-_5-1	TUBA1C	10.566	1.7765/3.2299	10.566	2.5032	-1.7231	1.0561	34.17	1.6416	0.050341	0.94966	0.10068	1	False
SLC25A26_CCDS2905.2_ex4_3:66313744-66313767:+_5-2	SLC25A26	1.3694	0.14804/0.32299	1.3694	0.23552	-0.93939	0.015303	4.4286	1.6412	0.050375	0.94963	0.10075	1	False
EIF1AX_CCDS14196.1_ex4_X:20153888-20153911:-_5-3	EIF1AX	5.4152	1.1843/0.72672	5.4152	0.95553	-1.7139	0.10471	17.513	1.6412	0.050383	0.94962	0.10077	1	False
INCENP_CCDS31582.1_ex2_11:61897249-61897272:-_5-1	INCENP	13.351	2.6648/4.6833	13.351	3.674	-1.6184	2.0373	43.179	1.6411	0.050392	0.94961	0.10078	1	False
IL4_CCDS4158.1_ex2_5:132015470-132015493:+_5-4	IL4	18.082	36.715/24.547	18.082	30.631	0.72913	74.023	58.477	1.641	0.94915	0.050855	0.10171	1	True
RNF222_CCDS45608.1_ex0_17:8296625-8296648:-_5-4	RNF222	28.368	37.381/50.79	28.368	44.085	0.61843	89.903	91.742	1.641	0.94952	0.050477	0.10095	1	True
IARS_CCDS6694.1_ex19_9:95027813-95027836:-_5-2	IARS	15.522	3.331/6.1368	15.522	4.7339	-1.5268	3.9363	50.199	1.6409	0.050407	0.94959	0.10081	1	False
RNF113A_CCDS14589.1_ex0_X:119004979-119005002:+_5-2	RNF113A	12.931	2.3687/4.6026	12.931	3.4856	-1.6349	2.4952	41.82	1.6406	0.050439	0.94956	0.10088	1	False
C5orf52_CCDS47329.1_ex1_5:157102147-157102170:-_5-5	C5orf52	0.61466	2.2206/3.6336	0.61466	2.9271	1.2822	0.99825	1.9878	1.6402	0.92449	0.075513	0.15103	1	True
RPAP1_CCDS10079.1_ex14_15:41820081-41820104:+_5-4	RPAP1	12.721	3.479/3.3106	12.721	3.3948	-1.6425	0.014174	41.14	1.64	0.050497	0.9495	0.10099	1	False
PSMC3_CCDS7935.1_ex9_11:47446662-47446685:+_5-5	PSMC3	19.257	8.1423/5.4908	19.257	6.8166	-1.3738	3.5153	62.277	1.64	0.050499	0.9495	0.101	1	False
DNMT1_CCDS12228.1_ex25_19:10270503-10270526:+_5-5	DNMT1	18.401	3.9971/8.6399	18.401	6.3185	-1.4065	10.778	59.509	1.6396	0.050545	0.94945	0.10109	1	False
TRHR_CCDS6311.1_ex0_8:110100301-110100324:+_5-5	TRHR	0.26454	0.14804/0	0.26454	0.074021	-0.23559	0.010958	0.85552	1.6395	0.050554	0.94945	0.10111	1	False
RPS11_CCDS12769.1_ex2_19:50000809-50000832:-_5-2	RPS11	4.4893	1.0363/0.48448	4.4893	0.76039	-1.6407	0.15225	14.519	1.6395	0.050555	0.94945	0.10111	1	False
ADAM11_CCDS11486.1_ex11_17:42851724-42851747:-_5-4	ADAM11	27.815	11.177/13.646	27.815	12.412	-1.1033	3.0481	89.955	1.6392	0.050585	0.94941	0.10117	1	False
HEXB_CCDS4022.1_ex3_5:73992533-73992556:-_5-2	HEXB	0.30344	0/0.16149	0.30344	0.080747	-0.27029	0.01304	0.98133	1.6391	0.050593	0.94941	0.10119	1	False
FAHD2B_CCDS2030.1_ex5_2:97755882-97755905:-_5-2	FAHD2B	42.909	25.833/21.398	42.909	23.616	-0.83495	9.8366	138.77	1.639	0.050602	0.9494	0.1012	1	False
HRK_CCDS9181.1_ex0_12:117318934-117318957:+_5-2	HRK	15.382	3.7751/5.5715	15.382	4.6733	-1.5298	1.6136	49.746	1.6389	0.050613	0.94939	0.10123	1	False
NSMCE1_CCDS10628.2_ex5_16:27246591-27246614:+_5-4	NSMCE1	13.554	3.0349/4.5218	13.554	3.7784	-1.6068	1.1055	43.833	1.6389	0.050616	0.94938	0.10123	1	False
TMPRSS15_CCDS13571.1_ex21_21:19755952-19755975:+_5-4	TMPRSS15	1.3616	0.14804/0.32299	1.3616	0.23552	-0.93464	0.015303	4.4034	1.6389	0.050619	0.94938	0.10124	1	False
MARS2_CCDS33358.1_ex0_2:198570378-198570401:+_5-2	MARS2	9.3832	2.0726/2.0994	9.3832	2.086	-1.7504	0.00035985	30.346	1.6388	0.050629	0.94937	0.10126	1	False
PCID2_CCDS58301.1_ex7_13:113845172-113845195:+_5-2	PCID2	28.764	12.362/13.808	28.764	13.085	-1.0795	1.0457	93.025	1.6386	0.050649	0.94935	0.1013	1	False
SNRPF_CCDS9055.1_ex1_12:96255019-96255042:+_5-1	SNRPF	8.1462	1.1103/2.2609	8.1462	1.6856	-1.7679	0.66194	26.345	1.6383	0.050676	0.94932	0.10135	1	False
ANTXR2_CCDS47085.1_ex8_4:80954693-80954716:-_5-1	ANTXR2	3.0888	8.2164/8.3169	3.0888	8.2667	1.1804	0.0050585	9.9894	1.6382	0.93935	0.060645	0.12129	1	True
HMGCS1_CCDS34154.1_ex7_5:43298204-43298227:+_5-3	HMGCS1	8.8853	1.2584/2.5839	8.8853	1.9211	-1.7588	0.87853	28.735	1.638	0.05071	0.94929	0.10142	1	False
ATXN7L3_CCDS42345.1_ex9_17:42274631-42274654:+_5-2	ATXN7L3	13.989	2.8128/5.1678	13.989	3.9903	-1.5867	2.773	45.242	1.6377	0.050746	0.94925	0.10149	1	False
WDR77_CCDS835.1_ex8_1:111991300-111991323:-_5-2	WDR77	14.549	3.9231/4.6026	14.549	4.2629	-1.5629	0.23083	47.053	1.6375	0.05076	0.94924	0.10152	1	False
ASNA1_CCDS32920.1_ex3_19:12856452-12856475:+_5-5	ASNA1	16.043	3.0349/7.025	16.043	5.0299	-1.499	7.9605	51.885	1.6369	0.050829	0.94917	0.10166	1	False
CD33_CCDS33084.1_ex3_19:51729584-51729607:+_9-8	CD33	8.9631	17.543/18.007	8.9631	17.775	0.91413	0.10744	28.987	1.6367	0.94659	0.053413	0.10683	1	True
VPS18_CCDS10069.1_ex1_15:41188200-41188223:-_5-1	VPS18	24.314	9.1046/10.982	24.314	10.043	-1.1968	1.7615	78.632	1.6365	0.050871	0.94913	0.10174	1	False
NPLOC4_CCDS45812.1_ex9_17:79571635-79571658:-_5-2	NPLOC4	1.5872	0.29609/0.24224	1.5872	0.26916	-1.0275	0.0014496	5.1331	1.6364	0.050878	0.94912	0.10176	1	False
ZFP36L1_CCDS9791.1_ex0_14:69256869-69256892:-_5-2	ZFP36L1	12.573	3.627/3.0684	12.573	3.3477	-1.6424	0.15605	40.662	1.6362	0.050901	0.9491	0.1018	1	False
GNL3L_CCDS14360.1_ex6_X:54570698-54570721:+_5-4	GNL3L	14.939	3.9231/5.0063	14.939	4.4647	-1.5443	0.58665	48.312	1.636	0.050918	0.94908	0.10184	1	False
SEC61A1_CCDS3046.1_ex5_3:127778992-127779015:-_5-3	SEC61A1	9.2043	1.4064/2.6647	9.2043	2.0355	-1.7492	0.79159	29.767	1.6355	0.050968	0.94903	0.10194	1	False
IMP3_CCDS10282.1_ex0_15:75932295-75932318:+_5-4	IMP3	16.487	3.8491/6.702	16.487	5.2756	-1.4785	4.0695	53.319	1.6354	0.050979	0.94902	0.10196	1	False
C17orf102_CCDS42297.1_ex1_17:32906176-32906199:+_5-5	C17orf102	15.25	25.611/27.858	15.25	26.735	0.77127	2.5231	49.318	1.6354	0.94824	0.051757	0.10351	1	True
CBFB_CCDS10827.1_ex3_16:67100593-67100616:+_5-4	CBFB	5.6253	7.032/18.168	5.6253	12.6	1.0376	62.006	18.192	1.6353	0.94374	0.056265	0.11253	1	True
ATP6V1G1_CCDS6807.1_ex2_9:117359843-117359866:+_5-4	ATP6V1G1	16.899	5.9957/5.0063	16.899	5.501	-1.4612	0.48946	54.653	1.6352	0.050998	0.949	0.102	1	False
NGFRAP1_CCDS14508.1_ex0_X:102632643-102632666:+_6-6	NGFRAP1	0.2801	0.074021/0.080747	0.2801	0.077384	-0.24872	2.2618e-05	0.90584	1.6352	0.050999	0.949	0.102	1	False
HTR5A_CCDS5936.1_ex0_7:154863028-154863051:+_5-3	HTR5A	20.245	32.791/34.156	20.245	33.474	0.69839	0.93103	65.472	1.6349	0.94865	0.05135	0.1027	1	True
ANAPC1_CCDS2093.1_ex32_2:112604736-112604759:+_5-3	ANAPC1	4.0458	0.14804/1.2112	4.0458	0.67962	-1.587	0.56516	13.084	1.6345	0.051076	0.94892	0.10215	1	False
KCMF1_CCDS46350.1_ex2_2:85262176-85262199:-_5-1	KCMF1	2.801	0.59217/0.32299	2.801	0.45758	-1.3828	0.036229	9.0584	1.6345	0.051076	0.94892	0.10215	1	False
FOLR1_CCDS8211.1_ex3_11:71906938-71906961:+_5-5	FOLR1	10.535	28.276/11.87	10.535	20.073	0.86941	134.58	34.07	1.6341	0.947	0.053002	0.106	1	True
CCAR1_CCDS60547.1_ex10_10:70515183-70515206:-_5-4	CCAR1	20.688	5.7737/9.6896	20.688	7.7316	-1.3126	7.6675	66.907	1.6336	0.051173	0.94883	0.10235	1	False
EIF2B5_CCDS3252.1_ex6_3:183858374-183858397:+_5-5	EIF2B5	16.44	5.0334/5.4908	16.44	5.2621	-1.4777	0.10459	53.168	1.6335	0.05118	0.94882	0.10236	1	False
MS4A13_CCDS31571.1_ex1_11:60291389-60291412:-_6-3	MS4A13	0.093366	0/0.080747	0.093366	0.040374	-0.071674	0.00326	0.30195	1.6335	0.051187	0.94881	0.10237	1	False
RRP1B_CCDS33577.1_ex7_21:45096630-45096653:-_5-4	RRP1B	0.093366	0/0.080747	0.093366	0.040374	-0.071674	0.00326	0.30195	1.6335	0.051187	0.94881	0.10237	1	False
SLC25A31_CCDS3733.1_ex2_4:128685452-128685475:-_5-3	SLC25A31	0.093366	0/0.080747	0.093366	0.040374	-0.071674	0.00326	0.30195	1.6335	0.051187	0.94881	0.10237	1	False
ZNF83_CCDS12854.1_ex0_19:53117687-53117710:-_5-5	ZNF83	0.093366	0/0.080747	0.093366	0.040374	-0.071674	0.00326	0.30195	1.6335	0.051187	0.94881	0.10237	1	False
NLRP7_CCDS12912.1_ex7_19:55451726-55451749:+_5-4	NLRP7	11.538	25.833/17.199	11.538	21.516	0.84461	37.276	37.316	1.6334	0.94725	0.052747	0.10549	1	True
CNTNAP1_CCDS11436.1_ex1_17:40835908-40835931:-_5-1	CNTNAP1	20.984	32.939/35.932	20.984	34.436	0.68876	4.4789	67.863	1.6329	0.94848	0.05152	0.10304	1	True
ATF1_CCDS8803.1_ex2_12:51203254-51203277:+_5-4	ATF1	1.0115	0.29609/0.080747	1.0115	0.18842	-0.7592	0.023185	3.2711	1.6323	0.05131	0.94869	0.10262	1	False
THAP9_CCDS3598.1_ex2_4:83827657-83827680:+_5-3	THAP9	0.50573	0.14804/0.080747	0.50573	0.11439	-0.4342	0.0022643	1.6355	1.6322	0.051314	0.94869	0.10263	1	False
KRTAP4-7_CCDS45673.1_ex0_17:39240669-39240692:+_4-4	KRTAP4-7	33.752	44.117/57.492	33.752	50.804	0.57599	89.448	109.15	1.6322	0.94865	0.051352	0.1027	1	True
SNIP1_CCDS419.1_ex1_1:38006110-38006133:+_5-1	SNIP1	22.011	34.42/37.144	22.011	35.782	0.67667	3.7094	71.184	1.6322	0.94844	0.051555	0.10311	1	True
SF1_CCDS31599.1_ex9_11:64537752-64537775:-_5-3	SF1	9.251	1.7025/2.4224	9.251	2.0624	-1.743	0.25914	29.918	1.6322	0.051323	0.94868	0.10265	1	False
ITGA10_CCDS918.1_ex8_1:145532458-145532481:-_5-3	ITGA10	15.569	32.495/21.802	15.569	27.149	0.7646	57.177	50.35	1.6319	0.94792	0.052082	0.10416	1	True
MRPS31_CCDS9372.1_ex6_13:41345146-41345169:-_5-5	MRPS31	15.242	3.479/5.8138	15.242	4.6464	-1.5243	2.7256	49.293	1.6311	0.051433	0.94857	0.10287	1	False
AAMP_CCDS33378.1_ex8_2:219132241-219132264:+_5-2	AAMP	20.891	7.8463/7.9132	20.891	7.8797	-1.3017	0.0022415	67.561	1.6306	0.051487	0.94851	0.10297	1	False
MAN2A1_CCDS34209.1_ex7_5:109110574-109110597:+_5-4	MAN2A1	2.5053	10.659/3.6336	2.5053	7.1463	1.2166	24.678	8.1023	1.6305	0.93647	0.063534	0.12707	1	True
ALG10B_CCDS31772.1_ex0_12:38710781-38710804:+_3-1	ALG10B	8.1617	1.4064/2.0187	8.1617	1.7125	-1.756	0.18744	26.395	1.6305	0.051502	0.9485	0.103	1	False
TEFM_CCDS42291.1_ex2_17:29231234-29231257:+_5-4	TEFM	0.25676	0.14804/0	0.25676	0.074021	-0.22668	0.010958	0.83036	1.6304	0.051511	0.94849	0.10302	1	False
RPRD2_CCDS44216.1_ex10_1:150443591-150443614:-_5-5	RPRD2	14.503	27.758/23.578	14.503	25.668	0.78258	8.7355	46.903	1.6303	0.94759	0.052414	0.10483	1	True
HIST1H2AL_CCDS4634.1_ex0_6:27833269-27833292:+_5-3	HIST1H2AL	8.7375	1.7765/2.0187	8.7375	1.8976	-1.7487	0.029322	28.257	1.6299	0.051561	0.94844	0.10312	1	False
CCT5_CCDS3877.1_ex3_5:10256092-10256115:+_5-1	CCT5	12.48	2.0726/4.6026	12.48	3.3376	-1.6358	3.2004	40.36	1.6295	0.051603	0.9484	0.10321	1	False
LUZP1_CCDS30628.1_ex1_1:23419173-23419196:+_5-1	LUZP1	16.572	28.498/28.504	16.572	28.501	0.74745	1.5199e-05	53.596	1.6294	0.94777	0.052232	0.10446	1	True
PPP1CB_CCDS33169.1_ex2_2:29001729-29001752:-_5-3	PPP1CB	8.753	1.6285/2.1802	8.753	1.9043	-1.7477	0.15219	28.308	1.6294	0.051617	0.94838	0.10323	1	False
DDX20_CCDS842.1_ex0_1:112298798-112298821:-_5-4	DDX20	18.339	5.9217/6.7827	18.339	6.3522	-1.3952	0.3707	59.308	1.6293	0.051621	0.94838	0.10324	1	False
MED21_CCDS8711.1_ex2_12:27180351-27180374:-_5-5	MED21	13.585	4.2932/3.3914	13.585	3.8423	-1.5907	0.40667	43.933	1.6291	0.051641	0.94836	0.10328	1	False
AAMP_CCDS33378.1_ex8_2:219132278-219132301:-_5-3	AAMP	15.538	4.2932/5.3293	15.538	4.8113	-1.5088	0.53672	50.249	1.629	0.051658	0.94834	0.10332	1	False
C10orf88_CCDS7632.1_ex2_10:124708232-124708255:-_5-2	C10orf88	0.54463	0/0.24224	0.54463	0.12112	-0.46232	0.02934	1.7614	1.629	0.051659	0.94834	0.10332	1	False
ZNF131_CCDS43313.1_ex3_5:43161686-43161709:+_5-4	ZNF131	8.3796	1.5544/2.0187	8.3796	1.7866	-1.751	0.10775	27.1	1.6285	0.051714	0.94829	0.10343	1	False
PRPF19_CCDS7995.1_ex9_11:60668969-60668992:-_5-2	PRPF19	9.0176	1.4064/2.5839	9.0176	1.9952	-1.7418	0.69325	29.163	1.6285	0.051715	0.94829	0.10343	1	False
SRSF3_CCDS4823.1_ex0_6:36564656-36564679:+_5-1	SRSF3	8.8153	1.9986/1.8572	8.8153	1.9279	-1.7452	0.0099959	28.509	1.6284	0.051722	0.94828	0.10344	1	False
CLCN7_CCDS32361.1_ex20_16:1510885-1510908:+_5-4	CLCN7	11.725	24.205/19.299	11.725	21.752	0.83829	12.036	37.92	1.6282	0.94675	0.053251	0.1065	1	True
VWA9_CCDS55969.1_ex5_15:65888069-65888092:-_5-1	VWA9	0.52129	0.074021/0.16149	0.52129	0.11776	-0.44469	0.0038257	1.6859	1.6281	0.051753	0.94825	0.10351	1	False
ZNF573_CCDS12508.1_ex0_19:38230343-38230366:+_5-1	ZNF573	0.52129	0.074021/0.16149	0.52129	0.11776	-0.44469	0.0038257	1.6859	1.6281	0.051753	0.94825	0.10351	1	False
[truncated: 88,710 more rows]
