# Supplementary material for: Mechanisms of resistance to VHL loss-induced genetic and pharmacological vulnerabilities
Source: EMBO Mol Med. 2025 Dec 19;18(2):599–619. doi: 10.1038/s44321-025-00361-w (PMC12905196; doi:10.1038/s44321-025-00361-w)
Supplement: Supplementary file 14 — Figure EV4 Source Data [file 44321_2025_361_MOESM14_ESM.zip]

Archive with 24 entries (20 files):
- fig.EV4/
- __MACOSX/._fig.EV4
- fig.EV4/.DS_Store
- __MACOSX/fig.EV4/._.DS_Store
- fig.EV4/4A-E/
- __MACOSX/fig.EV4/._4A-E
- fig.EV4/4F/
- __MACOSX/fig.EV4/._4F
- fig.EV4/4G/
- __MACOSX/fig.EV4/._4G
- fig.EV4/4A-E/res_C35_Dox_onVSoff.txt
- __MACOSX/fig.EV4/4A-E/._res_C35_Dox_onVSoff.txt
- fig.EV4/4A-E/res_C10_Dox_onVSoff.txt
- __MACOSX/fig.EV4/4A-E/._res_C10_Dox_onVSoff.txt
- fig.EV4/4A-E/volcano.rmd
- __MACOSX/fig.EV4/4A-E/._volcano.rmd
- fig.EV4/4A-E/res_C8_Dox_onVSoff.txt
- __MACOSX/fig.EV4/4A-E/._res_C8_Dox_onVSoff.txt
- fig.EV4/4F/Book7.xlsx
- __MACOSX/fig.EV4/4F/._Book7.xlsx
- fig.EV4/4G/.DS_Store
- __MACOSX/fig.EV4/4G/._.DS_Store
- fig.EV4/4G/Book8.xlsx
- __MACOSX/fig.EV4/4G/._Book8.xlsx
