# Supplementary material for: Mechanisms of resistance to VHL loss-induced genetic and pharmacological vulnerabilities
Source: EMBO Mol Med. 2025 Dec 19;18(2):599–619. doi: 10.1038/s44321-025-00361-w (PMC12905196; doi:10.1038/s44321-025-00361-w)
Supplement: Supplementary file 14 — Figure EV4 Source Data [file 44321_2025_361_MOESM14_ESM.zip › fig.EV4/4A-E/res_C35_Dox_onVSoff.txt]

baseMean	log2FoldChange	lfcSE	stat	pvalue	padj
A1BG	20.5880915470838	1.0528297918652	0.383176871608849	2.74763397760587	0.00600269787132173	0.0132226278412746
A1BG-AS1	11.7204735352945	1.0158386766804	0.47232655761203	2.15071259557421	0.0314988915746175	0.059576095045562
A2M-AS1	5.19277739255312	-0.16525797471759	0.648322265654375	-0.254900970508532	0.798799586665655	0.85742216316074
A2ML1	2.94908431625661	2.22800472998872	0.971520910896355	2.29331628892383	0.021829802112621	0.0428114552768782
A4GALT	20.8103802106985	0.864541628406783	0.332216487324293	2.60234413821509	0.00925888905664916	0.0197193509643875
A4GNT	4.78562852263863	1.80610124956245	0.728169565234473	2.4803305930273	0.0131260620273909	0.0270692252223588
AAAS	424.281614105693	0.539397287768339	0.0972770752406811	5.54495790949483	2.94024890957798e-08	1.34381384753377e-07
AACS	175.110717552688	0.149921589799551	0.124646063281846	1.2027783778502	0.229062094158764	0.329873329910394
AACSP1	1.39528149265716	-1.20706823634126	1.43011419008612	-0.844036262774631	0.398649142188704	0.512640434313385
AADAT	195.560632827307	-0.0470774346594555	0.112828499092616	-0.41724772586766	0.676497219699714	0.763696346297102
AAED1	175.362155080503	-0.104673362954197	0.116228569007013	-0.900582050079969	0.367810581945347	0.480710375047578
AAGAB	432.986072504977	-0.409618493456348	0.0913324190755701	-4.4849189105286	7.29416689667534e-06	2.52299966523351e-05
AAK1	1465.12252407916	0.0612534636329469	0.0732667570702897	0.836033503901126	0.403136055023802	0.517287892256283
AAMDC	30.9646847708866	-0.594732735663754	0.2742417871042	-2.16864374296752	0.0301097414817029	0.0571445823091837
AAMP	238.897484022735	-0.196735119047287	0.107795328301353	-1.82508019732816	0.0679889280362344	0.117622536220974
AAR2	521.919842988892	0.353816351550513	0.0918773764508214	3.85096272029381	0.000117654409354227	0.000346000405086748
AARD	10.6168070797261	-0.315956355589263	0.474509849949187	-0.665858370744247	0.505501631242427	0.615940572761961
AARS	338.472590915825	-0.179751056544983	0.0894077186659653	-2.01046463579445	0.0443820354819889	0.0809572446132358
AARS2	129.282675588493	0.446422195044745	0.139529525372209	3.19948192939	0.00137674817653471	0.00342017506175003
AARSD1	37.4319583636047	-0.335079641721065	0.715733199166644	-0.468162776452471	0.639668189262131	0.733748193155572
AASDH	81.1686045023255	-0.713504692163293	0.17299644364572	-4.12438936389052	3.71719614831855e-05	0.000117222813498709
AASDHPPT	723.437200702425	-0.774720940052286	0.0740023878084568	-10.4688640866228	1.20075174519587e-25	2.24716124852387e-24
AASS	26.2035759072513	-1.0402438457822	0.316748182900591	-3.2841351645849	0.00102295848737493	0.00260104223049201
AATF	389.343098357677	-0.54005702260063	0.0855237529123413	-6.31470210567314	2.70682367587245e-10	1.5065003700047e-09
ABALON	49.526516711044	0.00631686624142231	0.250157076223945	0.0252515992622465	0.979854279799623	0.986595305988933
ABAT	30.2734092405885	0.430420224077443	0.275010114306267	1.56510688766197	0.117557848860276	0.188791773163024
ABCA1	2236.9715471154	-0.391894081132671	0.0698247925621312	-5.61253484260561	1.99384046225968e-08	9.29316668704256e-08
ABCA10	4.2051125382332	-1.18860228708651	0.765395673771736	-1.55292527488336	0.120440987732743	0.192736898160978
ABCA11P	85.0359150519172	0.0655322387461965	0.164001608991235	0.399582901346407	0.689463752358598	0.77407448087917
ABCA12	71.0922927881711	0.217974784285617	0.181453248718079	1.2012724259585	0.229645542910857	0.330594541800865
ABCA13	1.64501267127573	-1.55255952852853	1.32334503309939	-1.17320841480948	0.240712238395079	0.343249602278065
ABCA17P	39.3837348123781	0.410581539748669	0.250577552729905	1.63854078418281	0.101308933518856	0.165882494127058
ABCA2	255.773337347146	1.44249302731681	0.107015314562929	13.4793139954615	2.07022703674581e-41	9.9476585029939e-40
ABCA3	136.356976375665	1.26818699129703	0.143558019226773	8.83396830165042	1.01026290377338e-18	1.16380249987601e-17
ABCA4	1.22925537929153	-0.175246993965439	1.37072197909911	-0.12785013783803	0.89826757134537	0.930122268109575
ABCA5	16.3973787138032	0.275397424196772	0.388014794188948	0.709760113071007	0.477852907666609	0.590799287248756
ABCA7	74.0489250670318	0.786235081481637	0.208340860901653	3.77379203522049	0.000160784806448019	0.000463803441134803
ABCA9	18.9992386392882	-0.227123910805833	0.378048069016532	-0.600780507612912	0.547986188653883	0.655592132311268
ABCB1	115.707592324163	0.140079951675997	0.145776644375487	0.960921773690871	0.336591501933908	0.44877932026035
ABCB10	276.303498839996	0.162140789963514	0.0973390515888064	1.66573217343901	0.0957667708040116	0.158089765772721
ABCB5	5.07941727839071	2.49082325537947	0.776944229382716	3.20592284642932	0.00134630080825966	0.00335234348474367
ABCB6	178.720646729325	0.969571487035284	0.118009121396872	8.21607241506829	2.10276511799154e-16	2.01475117682531e-15
ABCB7	266.685990762788	-0.745577310827798	0.09875843846548	-7.54950485662455	4.36916100348307e-14	3.41029001057233e-13
ABCB8	135.915454210163	0.380268420544232	0.145954159211993	2.60539626001276	0.00917680587174893	0.0195601532907759
ABCB9	39.7806082279719	0.81146087404742	0.242371796431888	3.34800041091191	0.000813968906882574	0.00209731344267763
ABCC1	630.777233519008	0.681556887749283	0.0735296266014376	9.26914659098728	1.87641209463096e-20	2.47318533164662e-19
ABCC10	81.6857224904579	0.599346734906459	0.171263469734262	3.49955968915276	0.000466027253829751	0.00124801708594642
ABCC2	9.34410882436619	0.524060435765613	0.526602657966854	0.995172409096724	0.319652418459211	0.430317882194669
ABCC3	339.947385339799	1.31970838711424	0.0948666101248987	13.911200003634	5.41630270707497e-44	3.12874583450926e-42
ABCC4	458.586405282106	-0.263094321031566	0.0848632915823224	-3.10021348602003	0.00193381204750587	0.00468193774733566
ABCC5	704.425472909324	0.0256707061649015	0.0716360828564379	0.358348825637867	0.720082283277686	0.797869719183315
ABCC6	23.0962707202192	-1.09134452302657	0.334443025532575	-3.26317022544777	0.00110173322525541	0.00278760805460339
ABCC6P1	25.001353748571	-0.451209987798671	0.311421013540784	-1.44887457229851	0.147372613407609	0.229098337426907
ABCC6P2	13.5723772719627	-1.12496034079852	0.419579491241614	-2.68116141108221	0.00733671180850376	0.0159114564445471
ABCC9	188.440460928879	-0.58805777895352	0.13420739633332	-4.38170916819674	1.17751922902536e-05	3.96412480194294e-05
ABCD1	47.2425867732339	0.722395333513001	0.237701239848652	3.03908946361812	0.00237294375427719	0.00566623981677201
ABCD3	524.195035480222	-0.201518995528242	0.0847430850529172	-2.37799928339173	0.0174068597473052	0.0349031532351668
ABCD4	49.4417993978457	0.655872024000627	0.230059642628412	2.85087821795838	0.0043598664316158	0.00991504018935253
ABCE1	4211.82457043835	-0.771958943664801	0.0583019992643363	-13.2406942026946	5.10745406083787e-40	2.27644491441412e-38
ABCF1	867.761237964855	0.00715725055569326	0.0683353967333669	0.104737089383115	0.916584430731298	0.942380484233856
ABCF2	889.464676269422	0.032860739522152	0.0626637375393746	0.524398014106707	0.600001737491597	0.700520087676253
ABCF3	199.73260473979	0.182097244148607	0.11070235126229	1.64492661693481	0.0999849451664114	0.164054461403584
ABCG2	3.89582938591474	0.559295408523425	0.80286556714572	0.696623982159036	0.486038143336751	0.598606552611711
ABHD1	4.80021382531056	0.964616104156187	0.682988936664659	1.41234513821972	0.157848361750511	0.242684175345561
ABHD10	330.502380313141	-0.397186475864229	0.0884118905421156	-4.49245540875553	7.04066635471685e-06	2.44164937888653e-05
ABHD11	144.432910360786	0.576493266728189	0.132074860421415	4.36489779272722	1.27182210153138e-05	4.26365502757251e-05
ABHD12	706.981191315635	0.240398012674635	0.0722021282118448	3.32951422109462	0.000869976213509972	0.00223442847389616
ABHD12B	8.43884546204939	-0.364776341576446	0.501054322869781	-0.728017552043449	0.466602841936058	0.580027351912591
ABHD13	122.550581063379	-0.589151785007819	0.142004065375395	-4.14883745370505	3.34167974324431e-05	0.000106091701531056
ABHD14A	7.99519960593836	0.0906572254145596	0.54441662140885	0.166521781021225	0.867746343688729	0.909227244146641
ABHD14B	242.194143074998	0.141742170256672	0.109822353349262	1.29064954386743	0.196825228023937	0.291045233676279
ABHD15	67.8668557568668	0.258003078287385	0.188069247463665	1.37185149495124	0.170109672831107	0.258296154390828
ABHD16A	128.363069092627	0.440344433862833	0.13683346647719	3.21810478970974	0.00129040664570733	0.00322672241568416
ABHD16B	7.2750697697887	0.664373957759565	0.58241718366351	1.14071833111196	0.253987155719845	0.358286915161178
ABHD17A	133.271437967058	0.864186980557573	0.157570608229669	5.48444275405705	4.14774768378789e-08	1.86742010940602e-07
ABHD17B	73.3005108435568	-0.480096692669031	0.186104889791558	-2.57971025482861	0.0098883242871533	0.0209096176713017
ABHD17C	87.9564993652068	-0.850982265008345	0.174662394653485	-4.87215503197824	1.10387491393086e-06	4.22057407355023e-06
ABHD2	1135.24297517455	-0.106044584707763	0.0604927228192665	-1.75301391250963	0.0795996190232791	0.134894461342034
ABHD3	253.282393448525	-0.130010397694043	0.101461856334593	-1.28137215689514	0.200062979076933	0.295150998359764
ABHD4	354.4436877576	0.659550203012268	0.101562488434334	6.49403350764397	8.35681482565808e-11	4.87130761476703e-10
ABHD5	312.422922913853	-0.026377481914199	0.0973832150663923	-0.270862713828208	0.786496623385652	0.848941201236773
ABHD6	45.7111493779498	-0.0234253276582858	0.226987410690646	-0.10320099950482	0.917803446658893	0.943209566473278
ABHD8	76.7442425767295	0.632427252660289	0.180483262006701	3.50407702979576	0.000458192800828332	0.00122888753034766
ABI1	573.385932110427	0.0960341635023309	0.0701749739303497	1.36849589139352	0.171156907180744	0.259612991117865
ABI2	840.742103002017	-0.048910979479915	0.0673116930957665	-0.72663421807453	0.4674500606831	0.580674514477935
ABI3	1.1527530788083	-1.60813404873312	1.52218382374377	-1.05646507580008	0.290755788486123	0.39941478121278
ABI3BP	46.8728476784361	-1.524592179536	0.239434752240873	-6.36746405969612	1.92179061266388e-10	1.08314799553486e-09
ABL1	805.824764459268	0.707320404909961	0.0758112570361819	9.33001816039515	1.0585276928209e-20	1.4233194632628e-19
ABL2	1017.11991017899	0.259033988010325	0.085753956217789	3.0206651615286	0.00252220109208717	0.00599313033479164
ABLIM1	798.891288865753	-0.0413125881740316	0.0669772711859362	-0.616815039528011	0.537356730881789	0.646371758595043
ABLIM3	655.743410334807	0.484787778015873	0.0782811241889744	6.19290771611266	5.90643141762535e-10	3.17143654743031e-09
ABO	1.54550941888797	-3.01123405041805	1.43366685697746	-2.10037222787344	0.0356961100798379	0.0666324611977935
ABR	849.429409728015	0.855169688066874	0.0685662897786653	12.4721592903363	1.05916503570062e-35	3.76615549694348e-34
ABRACL	1129.59501559673	-0.429319363280168	0.0654125654358154	-6.56325524644692	5.26456157796346e-11	3.13160323759947e-10
ABT1	217.493565198785	0.0246395156857163	0.107086562791569	0.23008970540659	0.81802206420574	0.872553233074864
ABTB1	28.3033126693119	0.986622713652013	0.278266553395889	3.54560295375617	0.000391715935910369	0.00106144736502994
ABTB2	87.3559929741873	0.629729597744213	0.167990604058437	3.74860011530856	0.000177824352365414	0.000508511350448449
ACAA1	43.9037713344498	-0.0297995302252937	0.260717612281617	-0.114298109607975	0.909001480994304	0.937032737482314
ACAA2	755.942969536921	-0.282566218580092	0.0663662534737556	-4.2576792238518	2.06560048050575e-05	6.72055170568779e-05
ACACA	557.691131963452	0.0669080106002208	0.0736641379170096	0.908284716174915	0.363727815372534	0.476464082994344
ACACB	78.6077027295832	0.649747392769338	0.183838939164927	3.53432953715226	0.000408811036723738	0.00110533717448742
ACAD10	68.7093192820708	0.448065649796432	0.186006342418811	2.40887296621084	0.0160018667486975	0.0323494466008729
ACAD11	268.43536662928	0.0141267351306872	0.0979466673941877	0.144228849296464	0.885319760663254	0.921785625349605
ACAD8	66.1519309014418	0.158032397278675	0.183541263823049	0.861018356237502	0.389227933220099	0.502342003504985
ACAD9	331.256170818395	0.247760376637003	0.0945504756059462	2.62040328247087	0.00878258385108877	0.0188050480665424
ACADM	281.964954851868	-0.879930297409621	0.0989985013960249	-8.88831936848847	6.20401420004917e-19	7.28857791593148e-18
ACADS	22.7182033002177	1.48291437166647	0.329780768032501	4.49666722687819	6.90268934288221e-06	2.40004198555972e-05
ACADSB	155.751656692829	0.418417498229513	0.124197119537738	3.36897908572167	0.000754471534010995	0.00195060575467926
ACADVL	552.654035592699	0.635658913317194	0.0815658312499205	7.79320094672379	6.53325948456174e-15	5.51946594574828e-14
ACAP1	10.2895698165427	1.15551886359355	0.490935882783214	2.35370626616796	0.0185872923242881	0.0369965498794543
ACAP2	753.218581016842	-0.542245509878998	0.0696973078490432	-7.78000652555251	7.2520807848445e-15	6.10739708622615e-14
ACAP3	94.5897666941166	0.813372108305056	0.15792440315893	5.15038899647768	2.59946745821707e-07	1.07090831099205e-06
ACAT1	185.694673253745	-0.245943017354787	0.115091688016505	-2.13693118585172	0.0326035890471488	0.0614331168562681
ACAT2	244.191121028968	-1.15731372772097	0.105033889176022	-11.0184792432229	3.11273378737191e-28	7.05479508948129e-27
ACBD3	495.267770088305	-0.498178478325958	0.0760384379080341	-6.55166639441604	5.68985404302842e-11	3.36325654017354e-10
ACBD4	23.4185567373166	0.555466313470516	0.317783647467325	1.74793863025199	0.080474654730748	0.136161039478344
ACBD5	213.463948149925	-0.179369517182458	0.106811555723382	-1.67930816069175	0.0930920013692642	0.154327094271612
ACBD6	309.700540632486	-0.310065701247545	0.105564250922744	-2.93722257807203	0.00331166323880937	0.00769643042617121
ACBD7	176.48285534793	-0.709650990166202	0.127273128725116	-5.57581162084026	2.46378431741883e-08	1.13676507678831e-07
ACCS	13.8237148571746	0.108274596460963	0.421891719818217	0.256640724088199	0.797456134359636	0.856740452611377
ACD	427.821697825793	0.826894643837776	0.0963656249499514	8.5808050771967	9.42114117989753e-18	1.00902061592731e-16
ACE	1.89187760227205	-0.309870023778009	1.08774244743159	-0.284874442943441	0.775740336631088	0.840849554696792
ACER2	27.5638015498597	0.499170562385722	0.290765224646985	1.71674780913625	0.0860252606451331	0.144135099013903
ACER3	443.534377704751	-0.1772026404967	0.0929095105666925	-1.90726050988612	0.0564868612392035	0.10012698201933
ACHE	10.8376423171821	2.23528104693584	0.517831476975551	4.31661871926216	1.58437483936318e-05	5.24877470075575e-05
ACIN1	1262.77027655157	-0.0543377083357153	0.0552375596988654	-0.983709429452428	0.325258402171413	0.436615746069192
ACKR2	3.06709536192809	1.7206704452529	0.972489351174124	1.76934631024542	0.0768360995448891	0.130793024342316
ACKR4	3.35919762365253	-0.971175739949186	0.829279350924742	-1.17110806975504	0.241555340579168	0.344117432746373
ACLY	3121.2057706068	0.249153018384227	0.0466444355957109	5.34153785338411	9.2161365875293e-08	3.99316007411471e-07
ACO1	644.86309296902	-0.0248770542953289	0.0698626399812592	-0.356085230990444	0.721776737269303	0.799083205773619
ACO2	700.213957253738	0.594532535891972	0.0792138271257914	7.50541360598391	6.12349458404131e-14	4.71747890415238e-13
ACOT1	2.52158582655398	1.37859594122616	1.09058460276248	1.26408894618	0.206198103659557	0.302529658992072
ACOT11	25.3133701018184	0.88164288418066	0.302181131976499	2.91759739734256	0.00352739466856074	0.00815633556237577
ACOT13	399.19964762711	-0.567158664978735	0.0904152103250163	-6.27282359837427	3.54558535085751e-10	1.94091382822686e-09
ACOT2	117.136092283287	0.401684993599729	0.141227676284558	2.84423707992178	0.00445179097386203	0.0101025538750201
ACOT6	11.9367973771886	0.131848861942111	0.423898723131813	0.31103859187873	0.755771283619405	0.82462300096789
ACOT7	755.235212520843	0.724125553479175	0.0782797238971681	9.25048681099616	2.23472526198877e-20	2.92378077817516e-19
ACOT8	272.250937801568	0.668182661738234	0.0966115897906429	6.91617499708042	4.64001169975469e-12	3.05157530652589e-11
ACOT9	643.781732017598	-0.182865780692992	0.0701044787877011	-2.6084750055238	0.00909466532776176	0.0194057527549695
ACOX1	502.186819401146	0.326469492262519	0.0741788647167317	4.40111200824135	1.07697508473162e-05	3.64944479686377e-05
ACOX2	4.85354316708329	-1.95200044431044	0.765074002124977	-2.55138775973147	0.0107294877403163	0.0225393899609822
ACOX3	112.634682703603	0.587292872141647	0.151931638683699	3.86550739023036	0.000110858491965224	0.000327157272212385
ACP1	1626.15666065194	-0.249906523230282	0.0534986871375304	-4.6712645973506	2.99351028962275e-06	1.08812262935606e-05
ACP2	232.601659895782	0.513896347282981	0.105109699936227	4.88914293918427	1.01275940003844e-06	3.88613025420028e-06
ACP5	278.489816950918	0.272458399775425	0.10701285049328	2.54603441100315	0.0108954447349429	0.0228550093345335
ACP6	51.7621896357328	-0.246013057215887	0.214197338561395	-1.14853461237275	0.250747932816593	0.354467503577905
ACR	2.78922612341267	0.648563064004428	0.88221860162252	0.735150066901369	0.462248105388441	0.575884986769856
ACRBP	1.85125754411869	-0.206172993660975	1.10478882983145	-0.186617558119618	0.851960499205649	0.898511728696914
ACRC	19.0798113928345	-0.225812382725814	0.343347860294995	-0.657678141730088	0.510744970796492	0.621099732308456
ACRV1	4.55256253857251	0.344068389566932	0.707506276349779	0.486311430821613	0.626746375905839	0.722936041008458
ACSF2	89.5599292259483	0.138448911778858	0.165703100241322	0.835523967730403	0.403422757909828	0.517572766943165
ACSF3	73.7298181548766	0.578962357616949	0.187883511451421	3.08149636519139	0.00205962991276175	0.00496951753274548
ACSL1	72.7961682554302	0.626570941071157	0.19268626709035	3.25176750026175	0.00114689796446669	0.00289136825735488
ACSL3	408.390536176243	-0.668721478202025	0.0861857673443566	-7.75907088614919	8.55538241970418e-15	7.14854695027084e-14
ACSL4	1048.28215976117	-0.523675342086991	0.0631337338606825	-8.29469936377576	1.08860164018405e-16	1.06863281255123e-15
ACSL5	50.6094387801968	-1.06820013792127	0.223452622996762	-4.78043230638984	1.74918650317308e-06	6.54095191336117e-06
ACSM3	28.6784353474934	-1.71183344951706	0.312988365769478	-5.46931974710477	4.51766103643161e-08	2.02258237951713e-07
ACSM5	1.59874385646422	-0.389277332468684	1.22339972406133	-0.318193085066585	0.750338477723872	0.820093304785496
ACSS1	18.3803483300768	-0.300346808257637	0.354891004617881	-0.846307188262005	0.397381398857609	0.51120195519312
ACSS2	135.791760139767	0.485122022174846	0.136911650824757	3.54332169141534	0.000395120404308776	0.00106994780662459
ACSS3	34.9053340593017	-0.650150377090133	0.256663451634571	-2.5330851469098	0.0113063484937893	0.0236209534206976
ACTA1	30.7516534084844	0.461961099968585	0.272545226978243	1.69498877338792	0.0900775505067153	0.149935596136269
ACTA2	19.1223797778587	0.510490473728492	0.339364216500231	1.50425545448792	0.132515604037992	0.209131293047827
ACTB	308806.904988116	0.501996428070593	0.0455521107224067	11.0202671206554	3.05152175648114e-28	6.92587228729853e-27
ACTBL2	64.1484843710294	-0.0198305483764811	0.200005762244888	-0.0991498852528084	0.921019264482114	0.945239513243429
ACTC1	14.9656474983574	1.039653759548	0.392672232229998	2.64763758222418	0.00810563697171391	0.0174536801486199
ACTG1	81702.168151004	0.736629440005727	0.0588304189639875	12.5212339632775	5.71398355912054e-36	2.06853961378932e-34
ACTG1P17	3.72029267041677	-1.42060987147628	0.831777010135342	-1.70792153926583	0.0876509019510144	0.146506015054652
ACTG1P20	31.6081430067984	0.775968271346063	0.279512382425362	2.77614989580388	0.0055006841740862	0.0122092450366976
ACTG1P4	11.8374644153091	0.569410535714239	0.451683743233779	1.26063987080343	0.207438626802339	0.304153346235153
ACTG2	47.0364437164606	0.688742311242842	0.225489931205224	3.05442601166967	0.00225491627370298	0.00539810222853401
ACTL10	2.90919424285489	1.37485674531871	0.916856872313799	1.49953257355108	0.133735524889816	0.210744744313763
ACTL6A	1105.0440335963	-1.03192861776458	0.0609111756769362	-16.9415317681237	2.22261153589599e-64	3.23309156235198e-62
ACTN1	6081.64672468387	0.809453075149215	0.0535974632089379	15.1024512483686	1.56023612132371e-51	1.28687310192271e-49
ACTN2	63.6905632905394	1.12584031704368	0.210869105551368	5.33904819342739	9.343580688938e-08	4.04728301580121e-07
ACTN4	5525.17215393728	0.628809671384756	0.0578283623777867	10.8737243374939	1.53791970527698e-27	3.34351266360557e-26
ACTR10	414.480995373586	-0.43931955779435	0.0876272069574185	-5.01350634178985	5.34470050114479e-07	2.12157163777767e-06
ACTR1A	1891.22191047145	0.259998951481275	0.0559289514855767	4.64873638026856	3.33974730642943e-06	1.20848703415145e-05
ACTR1B	199.415596920072	0.464394466242022	0.115663193854257	4.01505829786431	5.9431102844298e-05	0.000182455310171069
ACTR2	4718.47717683433	-0.424463652907796	0.0633960775415817	-6.69542453362969	2.15046403573738e-11	1.32752990107384e-10
ACTR3	3033.78797874986	-0.364864295437908	0.0546839065253354	-6.67224268750559	2.5192350836516e-11	1.54682580865346e-10
ACTR3B	74.5744891419	-0.267708009546361	0.175275064955876	-1.52735935150704	0.12667167838477	0.201198483803325
ACTR3C	122.262293031166	-0.537501074964862	0.147605230506321	-3.64147715579663	0.000271078182840865	0.000754482867218069
ACTR5	105.715359526605	0.444568112350546	0.152545583938385	2.91432961133842	0.0035645333249342	0.00823279277472642
ACTR6	63.743537003969	-0.877157838947764	0.206038771922636	-4.25724649182593	2.06960131367819e-05	6.72946364969817e-05
ACTR8	201.373572001	0.200598821423814	0.117846396227923	1.7022058191397	0.088716792306143	0.148000599970895
ACTRT3	11.9075761207163	-0.379296974344159	0.441940626221365	-0.858253240004624	0.390752643456046	0.504046547812956
ACVR1	299.701343790586	0.307044233680241	0.0916969963785487	3.34846555292481	0.000812603818123006	0.00209413330548981
ACVR1B	306.150336540856	-0.0787450553384076	0.0910067096907863	-0.865266479866813	0.386892544330731	0.500215546366841
ACVR1C	1.69517595894461	0.010867056593914	1.12583613528034	0.00965243187118705	0.992298593225258	0.994224783356127
ACVR2A	65.2425566096222	-0.142487625808566	0.186960735941994	-0.762125935644443	0.445984844873604	0.560317486088453
ACVR2B	53.0355882652696	-0.215217625264829	0.212842304807162	-1.01116000157873	0.311939856301075	0.422446958115316
ACVR2B-AS1	9.57930600000154	0.269627217379349	0.478914241227705	0.562996867013508	0.573437017329287	0.677663642118606
ACVRL1	1.92148152043996	0.115265985031829	1.10533668179682	0.104281335207707	0.916946089495236	0.942570626879948
ACY1	114.354351891226	0.343590511740293	0.15594232764729	2.20331783502312	0.0275723547886682	0.0527607329554508
ACYP1	19.8866500955852	-0.825771312731845	0.342554736199133	-2.41062588097398	0.0159251746735095	0.0322106838517035
ACYP2	85.2947499408246	0.367162372159323	0.163156545946092	2.25036862621887	0.0244255548763894	0.0472820352742689
ADA	397.616029796202	0.135524896578795	0.0824940167047332	1.64284516613941	0.100414972584568	0.164641866618063
ADAL	108.027984500397	-0.560188984947152	0.150453839587536	-3.72332794219736	0.000196613867575394	0.000558002570960249
ADAM10	1260.36099061016	-0.442952738611702	0.0590113171327901	-7.5062337214902	6.08527313018615e-14	4.69029168382026e-13
ADAM11	6.93961561630918	0.652526828321555	0.59751926492672	1.09205989936003	0.274806773791707	0.381600554321019
ADAM12	629.89625688421	1.3397435965407	0.074792195369127	17.9128796785357	9.35670844297336e-72	1.9194447666156e-69
ADAM15	444.99585508409	0.788510472335844	0.0988308849086508	7.97838118180023	1.48264916309714e-15	1.33130579454081e-14
ADAM17	421.995744320078	-0.0397033053580647	0.0870183041826287	-0.456263837028332	0.648200265277434	0.740423504047989
ADAM19	90.3041575350133	0.042135826499996	0.16274529717937	0.258906568916434	0.795707329699456	0.855422801835595
ADAM1A	47.1803276422836	0.187139860638256	0.255826143755543	0.731511869314964	0.464466557328798	0.578045374801128
ADAM20P1	1.60981046848614	1.11344368285316	1.25633129010397	0.886265980656274	0.375474216305246	0.488650909727551
ADAM21	4.56745548932211	-2.11313564110607	0.815327589383448	-2.59176270816989	0.00954856071454185	0.0202769104171711
ADAM22	65.1723936923729	0.00880244216169349	0.191890701451129	0.0458721662651032	0.963412138918423	0.97547192603331
ADAM32	2.76874500164016	-0.147320541028626	0.918202835156068	-0.160444441454578	0.872530983821326	0.91313795603684
ADAM8	10.4446089303425	0.641939220782773	0.482340407449005	1.33088418649777	0.183227121299651	0.274360580939145
ADAM9	165.593247630919	-0.0954545079035104	0.129578942293281	-0.736651389602059	0.461334375078346	0.574924814333626
ADAMTS1	549.543149825064	0.286153307565949	0.0815300051138489	3.50979136044899	0.000448458432562661	0.00120479908989844
ADAMTS10	6.60471577044714	0.42502788797837	0.587766971370935	0.723123123075485	0.469604244288629	0.582671953540816
ADAMTS12	25.4857931007012	-1.00785172597073	0.316085760020189	-3.18853885067888	0.00142993793288888	0.00354460679537645
ADAMTS13	3.93847983416175	0.861544313688957	0.769901647395517	1.11903165372286	0.263126635300968	0.36861226505435
ADAMTS15	22.917617822562	-0.449875891389762	0.321751198893917	-1.39821045869075	0.162049877006019	0.248058938292674
ADAMTS17	9.04272444720372	0.560778160906376	0.492234825456841	1.13924926052504	0.254599204737156	0.358983436892884
ADAMTS3	430.117632156575	-0.185618075046647	0.0793189235209224	-2.34014869097014	0.0192760638429073	0.038248548803368
ADAMTS4	2.89397284003781	1.21991365312008	0.933494835777769	1.30682421194508	0.191272420203483	0.284068126570998
ADAMTS5	36.020692440164	0.21887862264639	0.260145208637491	0.841370955063002	0.400140151663315	0.514020758410782
ADAMTS6	79.7642039184255	-0.591112714168856	0.18126498741444	-3.26104187356022	0.00111003646463603	0.00280728520161864
ADAMTS7	9.09739708351317	0.623321027049357	0.524366071934865	1.18871349694567	0.234552427606591	0.336266767685069
ADAMTS9	495.782341187913	0.594875197235635	0.0776567059573754	7.66031973545405	1.85470751010862e-14	1.50416497056503e-13
ADAMTS9-AS2	20.8499000514693	0.716787343653092	0.326369028424185	2.19624805427762	0.0280741935558	0.0535995080505961
ADAMTSL2	2.13446903042745	1.57784826986699	1.22631678442969	1.28665634353263	0.198214095819893	0.292828339692928
ADAMTSL3	91.2746547589067	0.16207564786284	0.162034900291483	1.00025147404222	0.317188824452562	0.427829248930746
ADAMTSL4	5.95836522072216	0.718648266237173	0.600021800564575	1.19770359270443	0.231032430179238	0.332285910376793
ADAMTSL5	178.942202509368	0.621226347839215	0.116919792589678	5.31326932831096	1.07675712450774e-07	4.62156404218037e-07
ADAP1	4.15904809506109	1.64498029857366	0.800826651729928	2.05410283863582	0.0399657393855101	0.0737336326424014
ADAP2	31.0438018649598	0.331339510532197	0.274977319099082	1.20497032852665	0.228214756596137	0.328830645681656
ADAR	3340.12078007444	0.249415866322935	0.0487740988833859	5.11369501503787	3.15917280301389e-07	1.28691252599352e-06
ADARB1	40.2859282103149	-0.00673812130514696	0.242178714264982	-0.027822929548525	0.977803377905064	0.985067798895607
ADAT1	212.007676025497	-0.0978502205905164	0.111954860089149	-0.874014942384806	0.382110116367733	0.495152573048275
ADAT2	388.614352875252	-0.0313076581235438	0.0848058982336007	-0.369168404269545	0.71200220484621	0.791327865509774
ADAT3	17.4317489861197	0.900379031721107	0.375672794888572	2.3967107652503	0.0165429763405407	0.0333632675100821
ADCK1	59.2522873496598	0.0709768716399904	0.199999641712519	0.354884993954204	0.722675750821218	0.799741333340382
ADCK2	43.2200297488717	0.757095627302746	0.242717355826162	3.11924800237602	0.00181313280432403	0.00441179105869659
ADCK3	175.175705545792	0.220931534419313	0.121581411233801	1.81714895539798	0.0691943084385666	0.119423808577878
ADCK4	43.4309330109244	0.761767015358578	0.233079476217968	3.26827152574428	0.00108206501863909	0.00274435288686702
ADCK5	11.6567666938213	0.614212643879376	0.433757419969808	1.41602798154353	0.156767312069956	0.241381231758215
ADCY1	2.77855922663471	0.570495469490947	1.00694228463866	0.56656223320254	0.571011640070444	0.67596314862839
ADCY10	1.55210713637821	-2.10158159071217	1.45600770276521	-1.44338631363069	0.14891167736322	0.231154030800241
ADCY10P1	6.77346055302143	-0.607208326951612	0.589276216629723	-1.03043073827831	0.302807850025353	0.412289687564302
ADCY3	456.536414732692	0.671407691194051	0.0856411171924515	7.83978202532404	4.51329196090854e-15	3.84953009949348e-14
ADCY5	3.43681713758062	0.0115036154315378	0.786743564306292	0.0146218106552687	0.988333898725576	0.991742801549476
ADCY6	141.066055004898	0.800235593412945	0.153538287912913	5.21196116154974	1.86854674247469e-07	7.81663174544771e-07
ADCY7	304.007977783069	0.0168072805532336	0.106428601387321	0.157920712422666	0.874519276707834	0.914407825040976
ADCY8	6.24863718461857	2.92800781751494	0.761149479451257	3.84682364839277	0.000119659032326073	0.000351637130624332
ADCY9	110.200670993184	0.443482571305486	0.144667230174906	3.06553578698719	0.00217280373206946	0.00521635896726834
ADD1	1702.11476983363	0.402032249151018	0.0563023830320806	7.14059028233215	9.29309693675578e-13	6.46516713413171e-12
ADD2	15.17618802523	1.13633725158367	0.407924939072027	2.78565280703033	0.00534200549115794	0.0118949944146978
ADD3	1107.98297907784	-0.874962649888854	0.0664237477939935	-13.1724372524486	1.26448717595831e-39	5.48321390311897e-38
ADGRA2	12.3466512216524	0.402520530160915	0.41805160040568	0.962848915708747	0.335623348779371	0.447786976054258
ADGRA3	547.682606721067	0.209684072573317	0.0753210661219791	2.7838702154553	0.00537145227597722	0.0119505850761835
ADGRB1	1.98575453387244	0.949918962171162	1.08923915299951	0.872094029630967	0.383157082944719	0.496268130500118
ADGRB2	15.1717547339377	-0.0522377688722237	0.386412578744463	-0.135186512411049	0.892464410735605	0.925969805350458
ADGRB3	47.6034602751919	-0.23886635933072	0.226336928672491	-1.05535742987994	0.291261884608224	0.400006987865092
ADGRE2	13.7924725718004	-0.889957822231366	0.475368015666833	-1.87214493382134	0.0611865549338191	0.107398646939013
ADGRE4P	1.32004068987766	1.6555106355398	1.4230006556809	1.16339414808467	0.244669622728206	0.347594658019535
ADGRE5	559.160637452313	0.0460628341213065	0.0829026440080564	0.555625633807652	0.578466804011999	0.681242903584014
ADGRF2	5.85649984222234	1.36543473710596	0.715789263692649	1.90759320705913	0.0564438138004168	0.100072849265426
ADGRF3	2.91585766580353	1.50907651986106	0.890357821220394	1.69491016296414	0.0900924642940071	0.149944822255919
ADGRF4	4.63595977657273	0.13551957941145	0.678855491215141	0.199629495769228	0.841770357796441	0.890555301260394
ADGRG1	1959.25120198931	1.12617813165932	0.0705030678085136	15.9734628104131	1.95617598228354e-57	2.17366471475826e-55
ADGRG2	9.39611832793876	0.731996151602144	0.486336121377722	1.50512396555802	0.132292208601883	0.208814382415264
ADGRG6	3032.28100189545	-0.433212091401699	0.0486379732080011	-8.90686973219587	5.24936788373296e-19	6.2034812044026e-18
ADGRL1	263.753531283114	0.367849087901707	0.107579343869714	3.41932823411899	0.000627759517582192	0.0016462100549844
ADGRL2	15.9821123283334	1.41445131398937	0.389025259035142	3.63588553991966	0.000277027326030375	0.000769568445106255
ADGRV1	1.38767554060293	-0.455454255942299	1.31426142961131	-0.346547685019562	0.728931154172947	0.804610057803623
ADH5	1019.69144564839	-0.434652975715506	0.0717573550658753	-6.05726026713892	1.38459468088961e-09	7.21657963808294e-09
ADH6	2.86158753715417	-0.913102514653279	0.897246215653487	-1.01767218264414	0.308833771185653	0.418925836956734
ADHFE1	2.41443531348659	-0.141369840033125	0.932139998657519	-0.151661596151574	0.879453848540634	0.917648583664733
ADI1	617.352141556828	-0.758016077112166	0.0719840896170997	-10.5303280369903	6.26158902080066e-26	1.19990043020157e-24
ADIPOQ	2.95122062935668	1.81821726924023	0.92309831055123	1.9696897377642	0.0488739398323719	0.0882355761319849
ADIPOR1	1817.12506204587	0.103266135254032	0.0507443340278738	2.03502789488396	0.0418480662758011	0.0768960620669606
ADIPOR2	778.313618592549	-0.147117115617056	0.0685031475101634	-2.14759643847357	0.0317458286048159	0.0599854282028484
ADIRF	1.1804256772065	-0.12367072009358	1.37924797136051	-0.0896653268023952	0.928553170120512	0.950786767459819
ADK	501.531730923832	-0.692964271667538	0.0808406884446955	-8.57197390323571	1.01726144900269e-17	1.08732133904423e-16
ADM	143.343478659052	1.78569182130914	0.136164648761211	13.1142101680199	2.73011673799318e-39	1.15567719377325e-37
ADM2	1.78654431963473	0.392969268893154	1.08801015415656	0.361181618932399	0.717963681984836	0.796073513646966
ADM5	12.1211026477994	0.617750260058514	0.440317260887934	1.40296625849455	0.160626900849697	0.246210464651403
ADNP	2108.4471795176	-0.260393632963218	0.0518344740439374	-5.02356082059395	5.07221519098555e-07	2.01992322725136e-06
ADNP-AS1	15.5246155633679	0.478417893179744	0.396445248254689	1.20676914475815	0.227521061947534	0.328008335185376
ADNP2	310.746328727615	-0.25627182771927	0.0931097352370193	-2.75236340289129	0.00591668238657703	0.013051121431985
ADO	589.511824690762	-0.0993039722860337	0.0804933417508706	-1.23369175792679	0.217317786327433	0.315974729579759
ADORA1	48.9738208028439	0.168014443541397	0.233724786298878	0.718855908275586	0.472229705774981	0.585339493539815
ADORA2A	4.44450573764538	0.637563205981092	0.751932331878471	0.847899709789492	0.396493826190672	0.510237872999593
ADORA2A-AS1	9.09280544821252	0.210929911058358	0.5126065885865	0.411484978451003	0.680716953760817	0.766836945728445
ADORA2B	52.6560596961082	1.18007833261643	0.229421380804271	5.14371558779519	2.69357222747851e-07	1.10625896334404e-06
ADPGK	702.438776696004	0.194923358069093	0.0644910055418086	3.02248904993002	0.00250705152954224	0.00596155915057296
ADPGK-AS1	4.97073211510897	0.359609876766669	0.716517202862827	0.501885893778763	0.615747788499846	0.714112594487402
ADPRH	58.6450210559851	-0.0871888144077406	0.198795363488143	-0.43858575410357	0.660961721281778	0.750926477011483
ADPRHL1	4.15435169720853	0.355098442710224	0.767009746964929	0.462964706922376	0.643389664947382	0.736294488335613
ADPRHL2	83.9570895409779	0.904672990082286	0.173452625680221	5.21567769028846	1.83146395314227e-07	7.66952491866773e-07
ADPRM	87.1425186169466	-0.537167961382947	0.16634681623867	-3.22920494379786	0.00124134901308681	0.00311378359592444
ADRA1B	12.8768851591655	1.63086777696626	0.469433750799698	3.4741170062613	0.000512537480401759	0.00136491756740866
ADRA2C	1.95307037349888	0.853277031151528	1.11271418853399	0.76684295027794	0.443174896426613	0.5575127769045
ADRB2	1063.47485496585	0.275921393186546	0.0708516022026993	3.89435643808256	9.84597827061321e-05	0.000292292204653213
ADRBK1	175.993977357542	0.887524672597606	0.126026815890267	7.04234782358055	1.8902723551615e-12	1.28379660250166e-11
ADRBK2	97.4710499708189	-0.305468253361911	0.156562967262112	-1.95108880921059	0.0510464822088984	0.0915689194870609
ADRM1	1190.31551921432	0.834256775661878	0.0855169420790323	9.75545611641354	1.74813063981291e-22	2.64634232428064e-21
ADSL	1072.47673276222	-0.225977162603591	0.0577452746307645	-3.91334466843455	9.10264626549572e-05	0.00027209311207584
ADSS	512.83081523588	-0.668787592053238	0.0792916018649096	-8.43453248923717	3.32529378243571e-17	3.38258269629712e-16
ADSSL1	8.36775518266005	0.585559686829536	0.516015833391836	1.13477077433958	0.256471374550996	0.361059164542538
ADTRP	51.1782714024058	0.0399921704404492	0.205069165989523	0.195017960147614	0.845378887399277	0.893256790504384
AEBP2	224.163532010698	-1.05076607701732	0.116001389229454	-9.05821976785872	1.32596884944766e-19	1.63332005850747e-18
AEN	148.630442955273	0.367307590138605	0.12850565133047	2.85829912019996	0.00425918687762632	0.00970262659864732
AES	1378.32404928723	0.449160590891558	0.0911717232416391	4.92653396164417	8.37010697123544e-07	3.23893788746646e-06
AFAP1	227.625009773501	0.390386164940572	0.1086742816763	3.59225898638454	0.000327823802671931	0.000900516509279582
AFAP1-AS1	8.13086777657634	-1.21964966977761	0.567415794216658	-2.14948135425343	0.0315962625837443	0.0597249613233896
AFAP1L1	140.735241708294	0.357008618779475	0.137482966402524	2.59674800537996	0.0094110939116252	0.0200115499906864
AFAP1L2	345.3810556826	-0.572461424984087	0.0908041162670634	-6.30435544684367	2.8939566854549e-10	1.60395569532261e-09
AFF1	2595.98230619496	0.148875448614726	0.0596644321104697	2.4952126978948	0.0125881648584356	0.026047229522802
AFF3	219.379847229795	0.724136097591006	0.111022163732041	6.5224462688257	6.91698456166432e-11	4.06458574995192e-10
AFF4	2174.64099173994	0.029150564065779	0.0648905443352784	0.449226684170855	0.653268139965939	0.744936110860532
AFG3L1P	969.806410860772	-0.180567942619596	0.071927167432708	-2.51042754865229	0.0120585063952555	0.025051695771291
AFG3L2	193.553147578608	-0.258414664377328	0.118727464279278	-2.17653654060589	0.0295151644552872	0.0561493456722209
AFMID	246.464862320647	0.151517849560984	0.110730725080465	1.36834514043758	0.17120406738802	0.259612991117865
AFP	10.6298219748201	-1.05901158018973	0.494366513508235	-2.1421588057705	0.0321807051368775	0.0607292679437642
AFTPH	216.590903138872	-0.500927613014339	0.109723112531101	-4.56537917544358	4.98592303575411e-06	1.7607537959634e-05
AGA	153.563026207133	-0.351308446686366	0.12603886158695	-2.78730260066663	0.00531488238724344	0.0118395424026566
AGAP1	611.798937716608	0.52454694195855	0.0737359570503013	7.11385547760252	1.12845317365187e-12	7.79973184950475e-12
AGAP1-IT1	1.31481155182184	0.278743893076025	1.40997624251024	0.197694035312089	0.843284456746223	0.891712568886883
AGAP11	11.2731623089348	0.831914562354943	0.461908801192334	1.80103639551251	0.0716971436235647	0.122934632996213
AGAP2-AS1	60.3334272959105	0.611954686925625	0.208640121643474	2.93306331546019	0.00335635437373619	0.00779237178382947
AGAP3	259.919307618024	1.34111387286333	0.107252250044402	12.5042959220727	7.07236581963066e-36	2.54303203325641e-34
AGAP4	208.944447191646	0.117072385564371	0.119309771996816	0.981247249114644	0.326470829089864	0.437940402636486
AGAP5	62.0124434774384	0.490009689249863	0.214124357206021	2.28843507410228	0.0221121970497203	0.0433068867799968
AGAP6	167.181008118888	0.250542993971192	0.135394039929435	1.8504728428354	0.064245428673783	0.112067055947804
AGAP7P	5.66722809407066	-1.59754871471589	2.35916001318293	-0.677168443763385	0.49829908693905	0.609624871176064
AGAP9	165.981226751601	0.128937724092812	0.138648593084582	0.929960565947855	0.352391502282864	0.465232378550174
AGBL2	2.34838830126201	0.251195191573885	0.958538964192925	0.262060490973768	0.793274806183979	0.853553103476238
AGBL3	15.3029540751857	-1.11699461183411	0.400342164528625	-2.79009984658822	0.00526917891783169	0.0117524577452223
AGBL5	630.427461799954	0.473283839527259	0.0739143387687006	6.40313973460957	1.52213762304824e-10	8.64597944848949e-10
AGER	8.63572907172273	0.809924551988389	0.530871472309328	1.52565092349973	0.127096822741621	0.201743554425253
AGFG1	2521.06567311553	-0.0220314767061985	0.0563583882185271	-0.390917437538712	0.695858264262407	0.779218646252199
AGFG2	25.7428677543002	0.372845603550344	0.290575877097979	1.28312648411838	0.199447766547876	0.294379089800993
AGGF1	219.09136145839	-0.320251613908497	0.108929948130088	-2.9399776590919	0.00328235912634915	0.00763387040417336
AGK	691.059551105957	0.0888279888253987	0.0729726064835212	1.21727855295203	0.223498251498587	0.32328652343418
AGL	309.551101337466	-0.498926150126782	0.100733936475185	-4.95291028609497	7.31116875649596e-07	2.85262158675181e-06
AGMAT	202.193983730651	-0.488529482739428	0.113210080770886	-4.31524718834987	1.59424409499386e-05	5.27928389155563e-05
AGMO	1.37245275648021	0.696248867130514	1.24944330383506	0.557247267637865	0.577358498827088	0.680588871352014
AGO1	330.3812142341	0.308955794491827	0.0939099596111388	3.28991510347941	0.00100217614776315	0.00254982040711689
AGO2	247.881504988057	0.239547761261033	0.102855369557772	2.32897672033041	0.0198602990047525	0.0392860235350531
AGO3	118.126422821509	0.142729626585151	0.149868113895222	0.952368204786632	0.340910278598171	0.453517240426449
AGO4	90.7094933495237	0.376634983044815	0.162991477017884	2.3107648935747	0.0208458446117646	0.0410831826127411
AGPAT1	1186.01418361112	0.524158375120137	0.0668831081965021	7.83693206332701	4.61687675867885e-15	3.93578289907407e-14
AGPAT2	113.155939218231	0.508581836974369	0.154263665590663	3.29683490293746	0.000977809607162071	0.00249258109354792
AGPAT3	273.712110774619	1.02947101453977	0.109699613426739	9.38445435112943	6.32430457675077e-21	8.67139653235553e-20
AGPAT4	372.700636475281	0.177107383074721	0.0858685747251501	2.06254015094125	0.0391563390478774	0.0723885039624962
AGPAT4-IT1	18.509329590359	0.644263932319951	0.381812031016991	1.68738510047443	0.0915293269054096	0.152028566539475
AGPAT5	359.900857232834	0.0513016611042495	0.0860727395213588	0.596026818590096	0.551157310829769	0.658475059885183
AGPS	1058.02382912988	-0.341027813286282	0.0661598599645498	-5.15460300957429	2.54168812850179e-07	1.04791424231273e-06
AGRN	1709.62641399174	1.11442258054448	0.0714716825025492	15.5925051925947	8.18593697590853e-55	7.93837439706135e-53
AGT	39.50082000803	-0.462914293957722	0.242551094795981	-1.9085227974217	0.0563236795235322	0.0999262885082646
AGTPBP1	481.347319720877	-0.116996527023946	0.0827780104202167	-1.41337689115771	0.157544936561981	0.242298782192259
AGTRAP	280.900718832616	0.660294574797592	0.10642788061046	6.20415036934128	5.49931858618764e-10	2.96178379998615e-09
AHCTF1	2007.80435861393	-0.814385233388464	0.0694349168164191	-11.7287565208962	9.07825011679026e-32	2.53952937270561e-30
AHCTF1P1	5.59443857978864	-0.286376643668316	2.50933999114624	-0.11412428952583	0.909139267758157	0.937032737482314
AHCY	1432.72821647351	0.488517579011136	0.0620943493968856	7.86734354665189	3.62250862556584e-15	3.1213656713882e-14
AHCYL1	1642.93992347979	-0.295407225265864	0.0518798638704301	-5.69406323045956	1.24051108870095e-08	5.90580717950132e-08
AHCYL2	179.915654433277	-0.0651862302322262	0.12495635374972	-0.521671994069145	0.601898727262067	0.702164395800612
AHDC1	257.649829120427	0.793512889276697	0.115214428719558	6.8872700936458	5.68731808194196e-12	3.72047328819106e-11
AHI1	225.420376240297	-0.616126415168368	0.108916875073058	-5.65684991196351	1.54176473721155e-08	7.27078619514353e-08
AHNAK	5713.53268294303	0.124023370801489	0.172982305111853	0.71697143081365	0.473391724916426	0.586507238899554
AHNAK2	508.382734447729	1.67097104968942	0.0940846628751826	17.7602916206036	1.43487139012503e-70	2.76619001366151e-68
AHR	1396.1153704704	0.384005210782595	0.0820310539208803	4.68121756856826	2.85176083108347e-06	1.03990485547326e-05
AHRR	70.2366396805882	0.284479780623635	0.179007117554088	1.58920932592347	0.112013141685685	0.181006087670436
AHSA1	469.06987286917	-0.180261319449108	0.0816687926135754	-2.20722400418032	0.0272984135553311	0.052286559169123
AHSA2	189.763793053836	-0.0111430652282715	0.124325569884412	-0.0896281049717399	0.928582749746561	0.950786767459819
AICDA	2.9290581844145	0.55956857941728	0.906612262253946	0.617208262798173	0.537097366352143	0.646172553308318
AIDA	2750.76001716862	-0.753234664133969	0.0596638400351071	-12.6246427264949	1.54440787158239e-36	5.8698504401876e-35
AIF1L	614.703249330118	-0.16904269738546	0.0698741482045108	-2.4192451962448	0.0155527526428289	0.0315611407784281
AIFM1	310.763857340952	-0.405672867701134	0.0988998965791979	-4.1018533055419	4.09854096096788e-05	0.000128312960118269
AIFM2	92.372305622857	0.107306016544294	0.157561084360723	0.681043907381507	0.495843708228296	0.607410440618662
AIFM3	2.09194911642611	-0.492655821871129	1.18322834870957	-0.416365803277464	0.677142347841835	0.764136276053332
AIG1	883.721620444757	-0.097310036193217	0.065776913505651	-1.47939498840816	0.139034778776632	0.217829775306461
AIM1	207.963939785543	-0.088705051833089	0.112197634911031	-0.790614275456244	0.429169113870569	0.544060766205275
AIM1L	5.98370523768876	0.58120837700844	0.60586252043202	0.959307363317341	0.337403927030986	0.449675182110845
AIMP1	422.838903123202	-0.799378383296951	0.0848002165641017	-9.42660780462382	4.23565811261333e-21	5.88322616839634e-20
AIMP2	1521.38888271221	-0.278866533109178	0.0579844356426104	-4.80933426390461	1.51433793406258e-06	5.6973715689949e-06
AIP	227.25741966627	0.320794141971373	0.113545433162349	2.82524918032324	0.00472438598638835	0.0106576766062597
AIPL1	1.95433770076566	0.0279843229314429	1.06627108131318	0.0262450360155867	0.979061894694211	0.985963205802887
AJUBA	335.479008494487	-0.180429317830528	0.0879566712534041	-2.05134318135699	0.0402335380820353	0.0741763847045335
AK1	241.438146598467	0.0135645192682088	0.102284311451152	0.132615833999986	0.894497209310763	0.927118140055806
AK2	3584.46715640585	0.206828264985626	0.0468176127359305	4.41774479515258	9.97360831118532e-06	3.4005477644849e-05
AK3	98.3928578196022	-0.489201107889529	0.155428234886152	-3.14744041356359	0.00164706672270094	0.00403470830219499
AK4	6823.53874424357	0.760282079455833	0.0427853812774239	17.769669376699	1.21404162818449e-70	2.3982568015531e-68
AK5	221.962163403208	-0.0201017414832811	0.109042371892115	-0.18434798449881	0.853740472734029	0.899262807202765
AK6	173.046908428549	-1.12014028446586	0.142483214254477	-7.8615596252993	3.79379765710852e-15	3.26368582319319e-14
AK8	20.7104481081711	0.845622727070442	0.33442515613828	2.52858587803362	0.0114523065364611	0.0238915719543566
AK9	77.1078415837344	-0.16709108146044	0.173703101245001	-0.961934935316816	0.336082288399035	0.448212426793879
AKAP1	375.935083666914	0.166740672344624	0.0840013165019754	1.98497689426931	0.0471470422536025	0.0853861363173288
AKAP10	515.806407570629	-0.271625482981963	0.075044035250116	-3.61954793710994	0.000295118137701268	0.000817128451524137
AKAP11	574.698455557922	-0.406810723210247	0.0885666418264012	-4.59327253264986	4.3634860314247e-06	1.55363017331612e-05
AKAP12	869.038049805982	0.836874410261616	0.0620907072910485	13.478255390759	2.10014141424306e-41	1.00611864578752e-39
AKAP13	272.820707613259	-0.121995592079757	0.114296585831441	-1.06735989699351	0.285809350242818	0.393870933876095
AKAP17A	108.805955051923	0.280440165666741	0.152511488118818	1.83881338465635	0.0659426389002001	0.114577930833109
AKAP2	909.044849906071	-0.584468132026553	0.0673337029132116	-8.6801721387563	3.95170273929238e-18	4.35133661158878e-17
AKAP3	1.85179152186996	-0.74416773789373	1.13117359188421	-0.657872269325312	0.510620211009279	0.620995211397695
AKAP5	44.6103164427282	-0.184758782520215	0.228056945380494	-0.810143195647741	0.417857880565532	0.533057796932877
AKAP6	11.246625004287	0.193268016184935	0.461581694549869	0.418708147370117	0.675429440592569	0.762921535996167
AKAP7	34.3546416776941	-0.595704065626634	0.253272787021359	-2.35202554776008	0.0186714924823021	0.037150279931524
AKAP8	333.246702480108	-0.213749890275006	0.0969164251868917	-2.20550737259257	0.027418511019833	0.0524941983867466
AKAP8L	397.6824297117	-0.52864078406583	0.0836466436728905	-6.31992822250154	2.61684821861225e-10	1.45794527667182e-09
AKAP9	228.829055309586	-0.909021134459827	0.120128758071615	-7.56705679016438	3.81775029574308e-14	3.00185859863317e-13
AKIP1	138.773782137764	-0.236303393784095	0.13848786079519	-1.70631124220746	0.0879501460478411	0.146929451546409
AKIRIN1	400.724572259377	-0.37322833931737	0.0851515699606032	-4.38310578994668	1.16999262294526e-05	3.94127409678886e-05
AKIRIN2	1005.62924757655	-0.28282891044757	0.0578268416787373	-4.89096243607517	1.00344115089131e-06	3.85499684403645e-06
AKNA	212.655809507943	0.362067576469113	0.113850204029292	3.18021016787953	0.00147168274374581	0.00364061558429116
AKR1A1	388.797037624783	0.136217146794582	0.0877514152871282	1.55230712061875	0.12058875495108	0.192915483700483
AKR1B1	5605.72558922548	-0.42123466749711	0.0469628191121667	-8.96953537842409	2.97767814761871e-19	3.55565880895874e-18
AKR1B10	8.49916237609646	0.100619628106826	0.513098792319335	0.196101861109436	0.844530439588506	0.892676150340579
AKR1C1	1.32070326777382	-1.8775851333495	1.4533562975718	-1.2918959628045	0.196393176047334	0.290513747798224
AKR1C3	41.3984387200201	0.170364319419026	0.232077901542273	0.734082470958545	0.462898476220747	0.576407666771065
AKR1D1	4.6916525811491	-0.463875647785592	0.75746944351722	-0.612401796211923	0.540271953695096	0.648869738878272
AKR7A2	318.625460800227	0.582957965781506	0.100836267305036	5.78123309560855	7.41550584397136e-09	3.62639086214504e-08
AKR7A2P1	5.35158517024056	0.352152720139337	0.626574743062177	0.562028272027543	0.574096756775477	0.678092729398716
AKR7A3	3.6994851716199	0.680127383145517	0.782465926001002	0.869210224426623	0.384732156029022	0.497905146281169
AKR7L	5.13623532267817	-0.0464135490933325	0.657394377609705	-0.0706022909141584	0.943714287079277	0.962297496020616
AKT1	474.96926257301	0.637327866046337	0.0953094519575923	6.68693243908184	2.27897022932774e-11	1.40577496682626e-10
AKT1S1	810.793943142131	0.753990256503864	0.0784419048429914	9.61208499478747	7.10945411444405e-22	1.03605077673242e-20
AKT2	662.515229532804	0.553539257837553	0.0824361721604992	6.71476177666084	1.88373714134029e-11	1.17055060188684e-10
AKT3	1283.51248136018	-0.311592642597465	0.0579104587489295	-5.38059358065826	7.42406333862833e-08	3.25280496936999e-07
AKTIP	205.709497174185	-0.00548809717351064	0.118208288451537	-0.0464273465541349	0.96296964061046	0.975312102845115
ALAD	74.3253652694079	0.0767969167519464	0.178636164855251	0.429906882596674	0.667263378678971	0.755459640084449
ALAS1	581.497511849592	0.38153795651188	0.0709501838414807	5.37754711621784	7.55074571816411e-08	3.30198093020891e-07
ALCAM	3288.3907734362	-0.642542026654076	0.0502936950673533	-12.7757967632639	2.2384363747206e-37	8.75726660926756e-36
ALDH16A1	51.4885824658974	0.358169246915481	0.217906464492354	1.64368343890068	0.100241608580905	0.164408156919133
ALDH18A1	1420.49404652463	0.404411862138846	0.0558931205086239	7.23544970219453	4.63989078640772e-13	3.32331658340689e-12
ALDH1A3	274.329347427017	-1.02244730133395	0.101509503928507	-10.0724292973991	7.31486167864745e-24	1.22560315937212e-22
ALDH1B1	344.883724063566	-0.0310832270491075	0.0897348636125028	-0.346389639408519	0.72904991030125	0.804630129309581
ALDH1L2	90.7122763547045	-0.49427824643195	0.163244093217112	-3.02784766475175	0.00246302213815029	0.00586034456989483
ALDH3A2	309.656343214906	-0.464962918587899	0.0984045925783147	-4.72501238413097	2.30101333176796e-06	8.49135477897122e-06
ALDH3B1	151.382949408198	0.462164537146231	0.126555631577123	3.65186860028893	0.000260339090847287	0.000725982187634618
ALDH4A1	68.9019130073504	0.417622533295865	0.17995386977332	2.32071993684785	0.0203019640003612	0.0401002007122304
ALDH5A1	96.9823690124266	0.0105621702038649	0.152576091878923	0.0692255914658409	0.944810052923088	0.963165643162337
ALDH6A1	201.41014835852	-0.216627235109923	0.110156143446718	-1.96654701528022	0.0492354570230595	0.0887980779785816
ALDH7A1	274.592180466151	-1.20925945296623	0.11654635399332	-10.3757810650648	3.19588140838393e-25	5.82429366919718e-24
ALDH8A1	1.44720082591687	-0.0294100048588086	1.21941351007919	-0.0241181556672263	0.980758361406308	0.986923921590185
ALDH9A1	536.768271218643	-0.73608273101659	0.0794629413589402	-9.26322029399401	1.98357567537131e-20	2.61227937297254e-19
ALDOA	19674.7587613877	1.14779780214468	0.0635478672586799	18.0619405757933	6.35487741817475e-73	1.35579191424286e-70
ALDOC	4.85517777793361	0.648995612519109	0.664293372924676	0.976971378868021	0.328583322032796	0.440229568437308
ALG1	189.647051712444	0.310729734504202	0.123053783157768	2.52515385167651	0.0115647647563263	0.0241104626535475
ALG10	146.212298900993	-0.459937264136492	0.129140511703037	-3.56152579907795	0.000368705870183557	0.00100351465024785
ALG10B	176.033233143241	-0.308318242706522	0.116599940791009	-2.64424013095464	0.00818745487776053	0.0176156333869902
ALG11	46.2141537382599	-0.573858296951216	0.237648633268027	-2.41473426150111	0.0157466934023337	0.031902107005665
ALG12	150.842143715409	0.730749031194499	0.125759303132989	5.81069561447667	6.22137902406458e-09	3.06208199827922e-08
ALG13	638.895598914013	-0.0256082980485625	0.0735172273374117	-0.34833057469689	0.727591934623315	0.803408912145998
ALG14	235.901964640965	-0.364742747617401	0.102312015175797	-3.56500404171185	0.000363850581543387	0.000991311621875657
ALG1L9P	6.69159883077729	0.0167078607144012	0.620622357995107	0.026921138916708	0.978522633209231	0.985544196763449
ALG2	621.796894754764	-0.187903330367423	0.0753451590369991	-2.49390050759799	0.0126347953989444	0.0261234192247436
ALG3	1871.27234256793	0.650014926589519	0.064790650418729	10.0325420780406	1.0965640808503e-23	1.80330132144765e-22
ALG5	85.03745058218	-0.936413004530354	0.176838844251979	-5.29529023157409	1.18827529499818e-07	5.07977370966227e-07
ALG6	548.893004667767	-0.948157060781216	0.0855060274478543	-11.0887745470277	1.42222691051719e-28	3.30291042020111e-27
ALG8	773.084160309177	-0.736423917633903	0.0719487706909711	-10.2353926350866	1.37635747946459e-24	2.40952910600797e-23
ALG9	373.337369117065	0.206206370028971	0.0853577841381749	2.4157886959105	0.0157011700850107	0.0318340626622221
ALKBH1	192.929807215748	-0.169088744985829	0.113765974452206	-1.48628573525615	0.137203558202595	0.215403663147539
ALKBH2	172.028328091856	-0.311857227998475	0.131648138140562	-2.36886926319841	0.0178425592535306	0.0356695140699329
ALKBH3	250.310983576688	-0.311865439498134	0.106155802222893	-2.93780870162252	0.00330540911976512	0.00768412775321251
ALKBH3-AS1	2.23461474319948	-1.53113093876738	1.11086477809145	-1.37832341880348	0.168103455831318	0.255686634672711
ALKBH4	17.374658752317	0.0412174430496041	0.361088005567467	0.114147915228668	0.90912053955936	0.937032737482314
ALKBH5	741.262082002929	1.13351506748846	0.0680353607474667	16.6606754933781	2.53149130624867e-62	3.46208481976794e-60
ALKBH6	140.612100723517	0.878230058136802	0.154669719168151	5.67809951980339	1.36199470560899e-08	6.45344308097407e-08
ALKBH7	71.820970656545	0.423411109514419	0.187477961970298	2.25845803455821	0.0239171180773413	0.0463884809680686
ALKBH8	91.3752561096202	-0.726074820427547	0.176346850094325	-4.11731097005238	3.83318701462563e-05	0.000120619125705063
ALMS1	825.743847341176	0.117331675141297	0.0969254991694336	1.21053464925872	0.226073803464687	0.326480769786864
ALMS1-IT1	3.58327422325366	-1.09918204862039	0.8039009934203	-1.36731022553384	0.171528087920217	0.259956519682837
ALOX12	6.07701660215598	1.76902628314324	0.661486957815703	2.67431770534788	0.00748814745450168	0.0162067913515317
ALOX12-AS1	4.456399996581	-0.489670027799824	0.715091341721912	-0.684765706463062	0.493491778794021	0.605317129358615
ALOX12B	4.98383098745495	0.615221180169625	0.689900015178123	0.891754118907772	0.372524738818189	0.485562752185553
ALOX5	5.06515490625959	1.82432875673496	0.763098641275162	2.39068536891437	0.0168169574395027	0.0338390513065245
ALOX5AP	4.78212734470317	-0.878203910453472	0.743660228273777	-1.18092090589812	0.237634145457211	0.339797955885429
ALOXE3	40.5548205262032	2.31593128191837	0.27362971228538	8.46374197661323	2.58932351568915e-17	2.65758598938692e-16
ALPK1	78.0821651127474	-0.560343700998873	0.188526605750336	-2.97222611508177	0.00295648858424383	0.00693037999362519
ALPK2	2311.77672422306	0.0304371731053004	0.0476730041428067	0.63845720764994	0.523176101477358	0.632754406631837
ALPL	1.6436615044969	0.121597427723227	1.17287235207837	0.10367490333262	0.917427343547068	0.942883610000426
ALPP	6.49232502054082	0.67631115238189	0.619415044658924	1.09185457830508	0.27489702511122	0.381684702277641
ALS2	403.710204650481	-0.253647328250983	0.0919592798774616	-2.75825700885191	0.00581104901618857	0.0128375804650053
ALS2CL	12.6192944120519	1.68269327277381	0.441952032203969	3.80741155184285	0.000140428939459572	0.000407952697947098
ALS2CR12	3.97708853364588	-0.598717281999005	0.800721228751197	-0.747722503789194	0.454627554452446	0.568408774714299
ALX1	103.715291955388	-0.643148912720098	0.158531690028944	-4.05691071988618	4.97260793400522e-05	0.000154049757119105
ALYREF	590.385863256728	-0.348444933748273	0.0940735177370959	-3.70396411370584	0.000212256298585642	0.000599208368678345
AMACR	122.525550227169	-0.315605999557892	0.142606667455052	-2.21312232583633	0.0268892132855001	0.0516078087778923
AMBRA1	129.097671307599	0.525761445890658	0.141809706366522	3.70751381807232	0.000209303999279942	0.000591565153028266
AMD1	1677.77457488345	-0.772023179825623	0.0728160341461924	-10.60237884249	2.90495474963972e-26	5.7385408578994e-25
AMDHD1	7.40659719234963	-1.04148763634015	0.582072079584501	-1.78927605853143	0.0735703678147033	0.125796052084106
AMDHD2	23.0083749008775	0.347530593792575	0.313325614131129	1.10916751813062	0.267357922264779	0.373460856757636
AMER1	158.461080832404	0.50133625061855	0.126077450472386	3.97641488418547	6.99620237707016e-05	0.000212825540371672
AMFR	338.780731476068	0.228571569479463	0.093636450329462	2.44105333633674	0.0146444917133357	0.0299076594645928
AMH	84.1134562589097	1.12059509767051	0.178392458268944	6.28162820639593	3.35045333624554e-10	1.83723796549914e-09
AMIGO1	1.26956599816581	-1.78731157409531	1.6418968820459	-1.08856505767172	0.276345732725898	0.383438091341233
AMIGO2	6174.48282398114	-0.0808325217257304	0.0489974993567012	-1.64972749195363	0.0989986846286203	0.162653039608025
AMIGO3	26.3665345903647	1.09335902753269	0.300374662048368	3.63998421197268	0.000272654758198919	0.000758079719537949
AMMECR1	1178.69261104934	-0.168790979030318	0.0572007563030837	-2.95085222537903	0.00316898492670596	0.00738737293301604
AMMECR1L	446.84823273931	0.1229244949089	0.0852202889918723	1.44243227009737	0.149180465743326	0.231526346494564
AMN	2.14512689531961	1.56423988596485	1.17570917124701	1.33046498591633	0.183365115374152	0.274541518770638
AMN1	45.1180932965497	-1.07434827900468	0.248255781903285	-4.32758613220629	1.50752399558147e-05	5.00765859524581e-05
AMOT	130.052720805417	0.529578952172354	0.146635755308745	3.61152674569249	0.000304399683649686	0.00084064538109745
AMOTL1	200.782294976097	0.0378901230779339	0.134135497639343	0.282476478969132	0.77757817958585	0.842214069691545
AMOTL2	1683.68056044634	0.235536157391634	0.058203820302303	4.04674738132806	5.19342356939185e-05	0.000160641736968566
AMPD2	958.69785442444	1.07407073752099	0.0693713539238297	15.4829144418938	4.52500124264194e-54	4.23418391131659e-52
AMPD3	240.257838386793	0.747022359745692	0.109605181615544	6.81557521948168	9.38873329771859e-12	6.02120727442065e-11
AMT	2.32615130456523	1.04977166073466	0.984111397006715	1.06672035699176	0.286098131788239	0.394167057580817
AMY2B	18.706829038035	-0.0233335943485637	0.383070851414479	-0.060911954700821	0.951429328651628	0.967820768452301
AMZ1	20.968032627283	0.255380003903164	0.339215597118186	0.752854544639901	0.451537325633372	0.565650101578296
AMZ2	800.035437757486	-0.111081855340917	0.0663039330218512	-1.67534338127888	0.0938668784901182	0.155418452268251
AMZ2P1	25.9352939597666	-0.346056133540459	0.308426573293305	-1.12200492274499	0.261860346836596	0.36715978003263
ANAPC1	1172.09411604881	-0.0889376503657398	0.0581153701932845	-1.53036365543133	0.125926739945661	0.200194114840589
ANAPC10	228.04098299775	-0.934536493301699	0.110406129762167	-8.46453449020308	2.5717780871389e-17	2.64127221901858e-16
ANAPC11	312.865677129925	-0.0327526932411027	0.101383558438352	-0.323057246614782	0.746651887871427	0.817907637285596
ANAPC13	938.642049079304	-1.01859338363237	0.0646159933975852	-15.763796702233	5.52139293881169e-56	5.73687067622895e-54
ANAPC15	163.604237799039	-0.146411852707856	0.120349201541164	-1.21655857149811	0.223772213308677	0.323536566834023
ANAPC16	504.478399895006	-0.25104260447789	0.0783181269069027	-3.20542145723564	0.00134864848074413	0.0033576667714932
ANAPC2	114.25865645942	0.790771724935542	0.143604866303134	5.50658028026927	3.65871156953748e-08	1.65516097891346e-07
ANAPC4	118.887451407134	-0.835775435156477	0.15083393909065	-5.54103035560308	3.00697081608509e-08	1.37313185011922e-07
ANAPC5	799.848486590221	-0.0868495465925896	0.0659190172212993	-1.31751883225176	0.187664772784656	0.279644629291048
ANAPC7	966.99383651548	-0.400196750202588	0.0661248658361404	-6.05213704621026	1.42936784299804e-09	7.44024556142215e-09
ANG	23.2078843999983	1.46919995412773	0.327308199667002	4.48873555756463	7.16471701384757e-06	2.48036860533481e-05
ANGEL1	199.137315868644	0.545178575105836	0.109535242842724	4.97719784935914	6.45113726073931e-07	2.53312017936416e-06
ANGEL2	387.002908943223	-0.399110930574175	0.0953354068991702	-4.18638723592261	2.83429642152187e-05	9.0757608646731e-05
ANGPT2	4.99316291357211	0.0890869400549266	0.678550594274644	0.131290047944264	0.895545864235833	0.927844429787462
ANGPTL2	238.19820681274	0.653309287993954	0.106997755067331	6.10582238461773	1.02272692623634e-09	5.38310971931171e-09
ANGPTL4	66.8433360356603	1.66184658224245	0.196815676646565	8.44366978564789	3.07527150380922e-17	3.13822827375327e-16
ANGPTL6	3.64957859325807	1.62849677002257	0.862039327329861	1.88912120177485	0.058875590117727	0.10384350942171
ANK2	171.218323987384	0.615723955118351	0.123889899265565	4.96992861216646	6.69775568828349e-07	2.62544803449839e-06
ANKAR	49.23091881722	-1.00305050825632	0.246754572545924	-4.06497232414868	4.8038161995288e-05	0.000149138267381956
ANKDD1A	21.3863174573741	-0.276230079452705	0.323678780333637	-0.853408058347156	0.393433054276669	0.507033046188867
ANKDD1B	1.95108112688797	-0.342454692764365	1.04697634425328	-0.327089236202954	0.7436003927206	0.815793615627173
ANKEF1	235.704846436303	-0.0270148992888622	0.105118957575476	-0.256993599555678	0.797183713996355	0.856549597613193
ANKFY1	964.052376190149	0.409998483643902	0.0617146986610293	6.64344949484137	3.06425510844767e-11	1.87213234021654e-10
ANKH	204.400959984358	0.21741568549154	0.115799048278086	1.87752566816807	0.0604460827137497	0.106250441558026
ANKHD1	1060.60637878103	-0.579117450411639	0.15556298604181	-3.72272007080137	0.000197087993802286	0.000559248978334877
ANKHD1-EIF4EBP3	668.463405560515	1.06155242670321	0.101842456777693	10.4234762228922	1.93739809408232e-25	3.58385050906487e-24
ANKIB1	687.008086147518	-0.17589439821696	0.0773169301124029	-2.27497907587958	0.0229071850668831	0.0447270125997799
ANKLE1	99.0409681278307	-0.230022897613369	0.158004307015234	-1.45580143958475	0.145447517702853	0.226634115372807
ANKLE2	1342.57874131677	0.15241975630785	0.0559174279162188	2.72580055964342	0.00641457449409831	0.0140582942720267
ANKMY1	52.6112993989733	0.254015204126302	0.206970795857224	1.22729974088485	0.219709952975387	0.319075962748155
ANKMY2	395.152014495639	-0.319403547827507	0.0859550658698738	-3.7159362813013	0.00020245260209947	0.000573759136768264
ANKRA2	32.9073450146283	-0.721839640461936	0.279787548330595	-2.57995627313985	0.00988128262111235	0.0208974891911735
ANKRD1	1394.31883461413	-0.0834495619850618	0.0654772001896947	-1.2744827473273	0.202492383175271	0.298240116272783
ANKRD10	126.650506168653	0.033057747329603	0.13932822311142	0.237265261778059	0.812451009795526	0.868231390351847
ANKRD11	738.557946457924	0.297049032309912	0.0672559802848458	4.41669322269686	1.00222312199033e-05	3.41567032480665e-05
ANKRD12	276.444221271479	-0.398147203976424	0.102640127543525	-3.87905991063375	0.000104860928930678	0.000310144126399221
ANKRD13A	1133.66756817038	-0.451425841133186	0.0576491917511267	-7.83056669869727	4.85675795611338e-15	4.13807156846487e-14
ANKRD13B	141.466123626533	1.19504318855597	0.137006194746729	8.72254857355277	2.72008931703587e-18	3.02461078261925e-17
ANKRD13C	339.689441251882	-0.454075743266045	0.091997296065672	-4.93575096970138	7.9842933909993e-07	3.09638096338778e-06
ANKRD13D	109.043208201519	0.953451176693694	0.15560296026946	6.12746168223657	8.92920938628083e-10	4.72787158801719e-09
ANKRD16	41.2572916487277	0.716458932498373	0.262943054776307	2.72476842222695	0.00643466019666852	0.0140965221531891
ANKRD17	1694.42794516576	-0.0401335463987995	0.0600338998249079	-0.668514731107776	0.503805081816622	0.614481676510997
ANKRD18A	28.9310612095123	-1.11683097437927	0.301240893198922	-3.70743481245017	0.000209369286744244	0.000591580073670254
ANKRD18B	27.2193947387156	-1.54510607173113	0.312702078445997	-4.94114423354551	7.76654264849681e-07	3.018245279514e-06
ANKRD18DP	2.43902776072439	-0.540631544135879	0.981851145101634	-0.550624752879335	0.581890936895473	0.684519694255585
ANKRD19P	11.0852330769884	0.0747672727194094	0.435786306889175	0.171568660000195	0.863776647752605	0.90637354191681
ANKRD20A12P	2.52271192163182	0.391279160376252	0.91926451661424	0.425643711145709	0.670367483997565	0.758006509182746
ANKRD20A19P	1.94562121435622	0.858612411417225	1.17402642064184	0.731339939477529	0.464571540828454	0.578131064302076
ANKRD20A3	10.7368515144851	-0.774586196566527	0.468423614391217	-1.65360193800906	0.0982084186734335	0.161542473224969
ANKRD20A4	1.15356830307197	-3.43242245169862	1.62888060763435	-2.10722777078399	0.0350978408164761	0.0656305423518096
ANKRD20A5P	4.95651759269477	-1.33094598859344	0.720141914084028	-1.84817181525438	0.0645774913448543	0.112437915017303
ANKRD20A8P	2.62569219172937	-1.03916363253652	1.04994465434476	-0.989731818945283	0.322305218146817	0.433160238162878
ANKRD20A9P	208.828656972011	0.10947490693964	0.132843030447743	0.824092212972396	0.409887164412172	0.524478569992735
ANKRD23	7.2484030359747	1.15212644515578	0.572840043786087	2.01125332918592	0.0442987054140356	0.0808513271734897
ANKRD24	3.81576218167188	-2.12083575466282	0.893199115285244	-2.37442661817408	0.0175762295118152	0.0352074672531992
ANKRD26	63.7706187230069	-1.22222056782761	0.204419431839971	-5.97898427183001	2.24533233007711e-09	1.15226307291738e-08
ANKRD27	517.102317953367	0.125582185005497	0.0825363179117587	1.52153849581416	0.128124758517953	0.203143505850749
ANKRD28	383.497892117643	-0.11509245481548	0.0845421729377615	-1.36136144620046	0.173399493556105	0.262246247295957
ANKRD29	14.7327627631124	0.130632128276923	0.390700094290324	0.334353971718911	0.738112467906243	0.811832389260915
ANKRD31	4.10752300098861	-2.26674527062391	0.881677234658438	-2.57094680629023	0.0101420903741148	0.0213784202445279
ANKRD33B	645.929363846472	-0.572919817919661	0.0695201349715681	-8.24106308415497	1.70687198144966e-16	1.64825941914158e-15
ANKRD34A	4.92240226451287	0.0843696073039793	0.68854838068933	0.122532576751562	0.902477247852197	0.932791062779084
ANKRD34B	12.80615090647	-0.461657808965454	0.416034650810412	-1.10966191894394	0.26714473846741	0.373195648700632
ANKRD36	63.874713728659	-0.472971839391953	0.189271626129714	-2.49890514000134	0.0124577652906789	0.0258241614737858
ANKRD36B	62.1084377415068	-0.363311350820964	0.212179001029341	-1.71228702679548	0.0868437862750293	0.14532393057799
ANKRD36BP1	595.528752936281	-0.571886053357727	0.101808820348429	-5.61725449131532	1.94015560175278e-08	9.06406709011569e-08
ANKRD36C	17.539126699472	0.154836691814153	0.358945937651991	0.431364937090532	0.666203040450781	0.754630811995819
ANKRD37	21.5291649964982	0.909727273465243	0.340601485028856	2.6709433559521	0.00756384096257472	0.0163619060757277
ANKRD39	119.813750374853	0.938784883318955	0.14638779643496	6.41299962279338	1.4268387313024e-10	8.12196604040188e-10
ANKRD40	843.79239863178	-0.0390115202085089	0.0680948622352037	-0.572899612804278	0.566712666774613	0.672498470858839
ANKRD42	82.677850502156	-0.385024462691424	0.171554394164788	-2.24432877144252	0.0248112556859327	0.047982221686078
ANKRD44	107.244907853372	-0.785231128824926	0.166104700396583	-4.72732636072398	2.27495459724174e-06	8.3990651846943e-06
ANKRD45	1.71269003456788	0.463297164657496	1.17830741696916	0.393188702697965	0.694180113122124	0.777678078139544
ANKRD46	67.5655342932616	-0.111313151013432	0.185870627583846	-0.59887434857462	0.549256678232681	0.656801144040141
ANKRD49	61.7625023052851	-0.435852550492666	0.192016574297799	-2.2698694218797	0.0232155069043151	0.0452241692203489
ANKRD50	289.102451444573	-0.695087718643859	0.110546398616216	-6.28774638834681	3.22107546042727e-10	1.77114874372154e-09
ANKRD52	1568.95257581252	0.684918055371813	0.0520856025468112	13.1498537384924	1.70503939862456e-39	7.27528944463778e-38
ANKRD53	4.14269367300715	0.576010990673731	0.747494585758085	0.77058884659286	0.44095067425948	0.555606877614453
ANKRD54	57.267086402215	0.696414891021543	0.222463680200042	3.13046556811124	0.00174529457879007	0.00425383984085604
ANKRD55	1.52052351078805	-0.123518966418022	1.18591153710091	-0.104155295360376	0.917046110081125	0.942612886709583
ANKRD6	125.069959948386	0.319793967709764	0.143455492007175	2.22922080734121	0.0257992167586314	0.0497006100836578
ANKRD61	14.5988306537863	0.168477218099256	0.383018877686018	0.439866617324712	0.660033715194616	0.750404964958721
ANKRD62	1.89208647408368	1.2407213157178	1.10754990641048	1.12023964657171	0.262611653209152	0.367987482529087
ANKRD65	3.32952973841509	-0.952255401853471	0.833710350083858	-1.14218973263039	0.253375162832349	0.35758122953611
ANKRD7	18.3606705021193	-1.13013750377635	0.376574513242367	-3.00109928854632	0.00269006835398003	0.00635801827651911
ANKRD9	16.6700347375702	0.528571078198989	0.361114510535119	1.46372151430781	0.143270054656664	0.223639698732096
ANKS1A	258.005133174107	0.23823433754718	0.0987301494968653	2.41298467348865	0.0158224848998444	0.032035376550982
ANKS1B	27.2474252658109	0.0705375902846188	0.28173485161957	0.250368706175786	0.802302227936245	0.860373832129741
ANKS3	43.828298507864	0.332684786706765	0.238419434081223	1.39537612774229	0.162902446228281	0.24895912531984
ANKS4B	8.28555727957722	0.874359487407582	0.52997183581678	1.64982255341935	0.0989792345030666	0.162637783044113
ANKS6	232.152321960207	0.0694537720395789	0.104100437103613	0.667180407421827	0.504656904390529	0.615286126726063
ANKZF1	299.501738708435	1.01556717567397	0.0965244585913933	10.5213454754827	6.88828123399786e-26	1.31057536296314e-24
ANLN	4327.19403496409	-1.26318601606487	0.0517916385937457	-24.3897673517017	2.19601062585567e-131	2.92819716869304e-128
ANO10	267.914938778497	0.234962501261124	0.103750402303305	2.26469002572378	0.023531707990136	0.0457565754709158
ANO2	20.0011255873438	-0.938996238296391	0.339861754649761	-2.76287703882439	0.00572943460446652	0.0126712761722279
ANO6	1600.24161814008	0.219442241368516	0.0545581401053159	4.02217232744586	5.76638430858441e-05	0.000177267848840844
ANO7	132.030848396591	1.37796014893107	0.157178810152004	8.76683153154341	1.83764436331136e-18	2.07363522266186e-17
ANO8	93.4396902399934	0.604242058361648	0.161493827509326	3.74157989615272	0.00018286702151432	0.000522043748662022
ANO9	65.5059345309394	1.15859582134227	0.19222663926195	6.02723860642144	1.66784685843561e-09	8.64503323026506e-09
ANOS1	3.46062074084598	-0.0490931469154037	0.798375166558289	-0.0614913250959934	0.950967922904539	0.967535940382497
ANP32A	817.048797810742	-0.535016047446975	0.0685886032367713	-7.80036364933796	6.17290323706625e-15	5.22606479874587e-14
ANP32A-IT1	6.15449220112992	0.471147496521747	0.586502314006109	0.803317370230938	0.421791320595555	0.53674907911957
ANP32B	6677.91421824285	-0.742646997609468	0.0570941689207497	-13.0074053383684	1.11048959030676e-38	4.55613947038421e-37
ANP32E	757.963897835693	-1.298676243066	0.0819548052121766	-15.8462489137006	1.49226514707319e-56	1.58130692836543e-54
ANTXR1	1180.09148585261	-0.259064979967714	0.0646728133282943	-4.00577872888627	6.18134943490953e-05	0.000189405921692814
ANTXR2	74.8720760747316	-0.428564529152272	0.179278251510433	-2.390499268827	0.0168254826479126	0.0338476927142633
ANXA1	580.261118064534	-0.791691039527199	0.0861721981008857	-9.18731397103659	4.02772804820924e-20	5.15581411995168e-19
ANXA11	1078.7164158595	0.402829906521786	0.0659765190141529	6.10565565660373	1.0237952155315e-09	5.38696061944084e-09
ANXA13	2.01827237201536	-0.907950688772521	1.15162533237071	-0.788408055338132	0.43045806051258	0.545219617372104
ANXA2	14239.4982186752	0.0545130961611454	0.0467455094114673	1.16616754951381	0.243546709877825	0.346276071152931
ANXA2P1	1.87160886821934	-0.710135228824442	1.07116351049505	-0.662956889276636	0.50735816496575	0.617732308447494
ANXA2P2	6.56703191665952	1.09084787979925	0.664714915457954	1.64107627861444	0.100781582166574	0.165124523474028
ANXA2P3	16.8395744655553	-0.217996797675151	0.381928515367762	-0.570779056560467	0.568149421406606	0.673554041040757
ANXA2R	3.77763744066343	-0.301221742747849	0.760626701117718	-0.396017839375363	0.6920918679157	0.776099374764812
ANXA3	801.673904622567	-0.359392090091041	0.0722149427499975	-4.97669978546169	6.46775162895898e-07	2.53902094737421e-06
ANXA4	929.646228308438	0.292482102925353	0.0702172820755205	4.16538627357836	3.10825839998975e-05	9.90939283885953e-05
ANXA5	6248.41241934467	-0.104533191452589	0.0603864592044166	-1.73107005825147	0.0834392698910413	0.140419831460512
ANXA6	575.663293054521	0.132368730929776	0.0704515135662619	1.87886284097047	0.0602632238128999	0.105987232823721
ANXA7	1344.38430212376	-0.39909322535769	0.0612276514508713	-6.51818607933902	7.11626801478678e-11	4.17096719797081e-10
ANXA8	3.10690688252968	-1.80806596842642	1.05273624004104	-1.71749190315319	0.0858893325836884	0.143967652490216
ANXA8L1	1.49245217853635	-1.16565388906892	2.82681102520897	-0.412356495950326	0.680078144943929	0.766225207523434
ANXA9	7.55448729360763	1.27334982317119	0.559941604208056	2.27407610651138	0.0229614110148233	0.0448110181300388
AOC2	9.28618636713032	0.819185890106406	0.515688701493326	1.58852790013474	0.112167017256378	0.1811815508903
AOX1	5.93784918763581	-0.538215898898947	0.615601914954121	-0.874292112848706	0.381959193459985	0.495037182452067
AP1AR	132.435018156759	-1.23626305822044	0.153353791329455	-8.06150958188271	7.53579857753618e-16	6.92990304822738e-15
AP1B1	680.691226842679	0.863691403226222	0.0768071764152766	11.244931053792	2.45288260271047e-29	5.96482895531463e-28
AP1G1	1712.38292804755	-0.0595795518232938	0.055259088429893	-1.07818557120938	0.2809509497377	0.38881648043184
AP1G2	816.009142767727	0.601182070958281	0.0698390312525994	8.60811010942974	7.42748975455868e-18	8.02479834994554e-17
AP1M1	1170.11406884211	0.495841815789396	0.0654292455087922	7.57829028798393	3.50138292018107e-14	2.76533208814498e-13
AP1M2	188.263811241772	-0.444743204072669	0.126318827612503	-3.52079901688898	0.00043024859080739	0.00116055423154232
AP1S1	308.46999792192	0.075851901942591	0.095625075459143	0.793221878031351	0.427648563025642	0.542476982477668
AP1S2	300.40939450828	-0.267878717436372	0.0921726751145976	-2.90627040067265	0.00365765218093448	0.00842708316013428
AP1S3	183.936254310522	0.090363506743903	0.11457813865538	0.788662722264078	0.43030916107906	0.545074167703138
AP2A1	535.903941653916	0.682619469790696	0.0877936405061877	7.77527239848979	7.52852253973637e-15	6.3268849347858e-14
AP2A2	468.643988584908	0.37760211045275	0.0774452010054679	4.8757328478764	1.08405238516508e-06	4.15073515554595e-06
AP2B1	6117.9098200932	0.225531306596497	0.0398036270906682	5.66609937538511	1.46084821355864e-08	6.9095572761312e-08
AP2M1	4859.28809513499	0.177543844866042	0.0521187916162448	3.40652266409614	0.000657960874439238	0.00171998561540635
AP2S1	3283.33485857221	-0.303612971433034	0.0557610936217235	-5.44488911018689	5.18376687868692e-08	2.30788686215552e-07
AP3B1	391.17492058914	-0.526978984355803	0.0938997760808325	-5.61214314187672	1.99836021788374e-08	9.31152063085548e-08
AP3B2	63.4367105725539	1.18023834629079	0.200462480930514	5.88757727038157	3.91897959190167e-09	1.9632934392617e-08
AP3D1	1742.32475010236	0.614607379406101	0.0596212438423447	10.3085299768535	6.44800322765447e-25	1.15536953690593e-23
AP3M1	1992.51800128417	-0.241267685731379	0.058622580216607	-4.11561014271138	3.86156538027591e-05	0.000121488217950835
AP3M2	236.691624446637	0.0264360270177962	0.106200500825387	0.248925634176262	0.80341830608299	0.861166687810419
AP3S1	1342.19707525034	-0.515265089532132	0.0632615256605133	-8.14499941555711	3.79283742571766e-16	3.56157227986551e-15
AP3S2	696.624516217965	0.231452983650234	0.0658717288399023	3.5136922580667	0.000441924476889771	0.00118924210472809
AP4B1	167.927600140217	0.0150301913178642	0.135866102178358	0.110625027706568	0.911913700056556	0.939026392599585
AP4B1-AS1	23.5519879249335	-0.0684888516681053	0.305198973598763	-0.224407214940853	0.822440457133545	0.875981478705575
AP4E1	102.730311898678	-0.107938605323481	0.157456298637186	-0.685514687298701	0.493019195749612	0.604922946951119
AP4M1	85.2979345723976	-0.0368500208873997	0.170176223756043	-0.216540360774641	0.828566568001984	0.880352131641867
AP4S1	55.5887785315088	-0.137377355228441	0.20115228532023	-0.68295199833171	0.494637174933272	0.6063037717257
AP5B1	189.940426195887	0.290367991292905	0.111372014366509	2.60718990263879	0.00912887156669977	0.0194683558494953
AP5M1	410.983415361473	-0.525427374707361	0.0827771192406633	-6.34749529250652	2.18848673284104e-10	1.22611961527274e-09
AP5S1	132.912141092928	0.148440967033846	0.144716293754288	1.02573776029589	0.30501521047058	0.414695248767079
AP5Z1	178.967234567157	0.91399736655178	0.135766044077392	6.7321499478232	1.67174222875385e-11	1.0436811315759e-10
APAF1	188.226332365618	-0.160642298518077	0.118819658239039	-1.3519841825744	0.17638037534945	0.266075458279113
APBA1	14.614365740753	1.11120353807699	0.402592450103311	2.76012016070306	0.00577801051259403	0.0127734106399581
APBA2	196.767371655338	0.851651978964043	0.118306147510989	7.19871280471657	6.07836244900175e-13	4.30353440471137e-12
APBA3	89.764760899149	0.953386688252836	0.176484385705562	5.40210219981399	6.58644040648805e-08	2.90249608769527e-07
APBB1	4.85757083735485	0.155848728284673	0.652812407932622	0.238734323047301	0.811311600215046	0.867535212178626
APBB1IP	940.284897585434	-0.171484496325145	0.0595224081520852	-2.8810073659484	0.0039640637632244	0.00908334301523036
APBB2	462.085278161965	0.0380803670156806	0.0807922369022144	0.471336956071294	0.637400128757716	0.731848411326938
APBB3	112.089662478012	0.911836135447775	0.145096932379133	6.28432400669352	3.29283320733179e-10	1.80749997085818e-09
APC	700.440201334932	-0.219261460814215	0.0750026753746812	-2.92338186229862	0.00346251589849092	0.00801558404105227
APC2	29.6215514221729	0.815525944002092	0.295983243090518	2.75531119764333	0.00586363350825934	0.0129448123296989
APEH	190.92405396485	0.21374146352812	0.128283073800614	1.66617042448119	0.0956794748864743	0.157961956010986
APEX1	1124.31379943458	0.0859910518694328	0.0576240171678604	1.49227797879725	0.135626287208892	0.2133041302958
APEX2	511.604856185907	0.376121520706731	0.0951539731241192	3.9527673764722	7.72525311042805e-05	0.000233273778109
APH1A	1268.09141212645	0.638340486241465	0.0624409437419506	10.2231075955471	1.56249872497188e-24	2.72942599326146e-23
API5	976.604460798906	-0.389109159894745	0.0645955261473296	-6.02377878318172	1.7039121907214e-09	8.82625411580873e-09
APIP	129.969780866858	-0.905889086618545	0.143973007362729	-6.2920758773638	3.13248287297468e-10	1.72718326845168e-09
APITD1	140.453569969996	-0.435050958687534	0.145591333423727	-2.98816521874532	0.00280657789848729	0.00661385168684758
APITD1-CORT	13.3506865940465	0.535756001437319	0.51810062888429	1.03407711083279	0.301100115840074	0.410487294890846
APLF	82.6042679242951	-0.532794731356282	0.190500212268907	-2.79681962035925	0.00516083370176735	0.0115333100645223
APLN	13.5280155235412	2.09872447052221	0.463497702903955	4.5280148259054	5.95404051349631e-06	2.08423982184324e-05
APLP1	64.2040833780233	1.16755731352913	0.204896155152664	5.69828805552358	1.210164559392e-08	5.76648097523268e-08
APLP2	3332.18964218346	-0.305200819527858	0.0510349580446508	-5.98023063447678	2.22821907158024e-09	1.14384771781698e-08
APMAP	1325.23324203978	-0.067666415433319	0.0548358669665656	-1.23398095400911	0.217210001433725	0.31584671328072
APOA1BP	830.52337702637	0.553004659440002	0.0669975048967911	8.25410827301553	1.53040567543275e-16	1.4868258174013e-15
APOBEC3A	4.62219100333705	-0.0410374641147338	0.799643840514809	-0.0513196776308737	0.959070788282026	0.973119320437584
APOBEC3B	342.967047510466	-1.02304916219363	0.0904024171639338	-11.3166129212945	1.08586716498477e-29	2.70217115193176e-28
APOBEC3B-AS1	25.7600739173714	-0.339898738801277	0.38578387549505	-0.881059993409801	0.378285349345808	0.491270503602165
APOBEC3C	130.346722545791	0.30496477074045	0.138209632829982	2.20653773905616	0.0273463708616762	0.0523658784295933
APOBEC3D	7.47850224292025	0.900120850682104	0.578739567720299	1.55531244256852	0.119871675431674	0.192037112393093
APOBEC3F	81.965770836675	-0.126540668209352	0.170123364429509	-0.743817103745232	0.456987131267435	0.570690009163367
APOBEC3G	40.3935332553084	-0.372621112992286	0.241324466605285	-1.54406686662962	0.122572134600389	0.195560546987818
APOC1	64.0248511650535	-0.445105318161066	0.196152253355178	-2.26918279320046	0.0232572121952878	0.045270952590713
APOC1P1	1.31127312666911	1.59110744920908	1.45904499041851	1.09051294487683	0.27548725422371	0.382379558885634
APOE	34.2430298730182	-0.289217004409731	0.305177498211158	-0.947700948153183	0.343281718122729	0.455951753273162
APOF	1.6967410747842	0.507918736282249	1.18564298418436	0.428390960059249	0.668366505111921	0.756385348914057
APOL1	60.1328364673223	-0.981590712070007	0.211810585764755	-4.63428543255245	3.58172515890215e-06	1.29021126221507e-05
APOL2	146.512419404236	0.698232154906213	0.128405974005777	5.43769213475067	5.39751325855142e-08	2.3997112989742e-07
APOL3	11.7896246082217	-1.83294742981763	0.50916241888839	-3.5999267852866	0.000318306792573041	0.000876480293918643
APOL4	21.0243938022937	-0.315362038689738	0.332644247133424	-0.948045972258302	0.343106050995253	0.455766315616516
APOL6	220.061142386723	-0.346826025471357	0.115925896205624	-2.9917907630938	0.00277346282655881	0.00654352384072065
APOLD1	48.1421001925173	-0.210808367776444	0.217087616505302	-0.971075048729441	0.33151090778944	0.443483490973901
APOM	16.1295449611043	-0.00658285894200143	0.377553755544896	-0.0174355541305657	0.986089145367018	0.990184661797738
APOO	364.630197376739	-0.260691312376565	0.0876774365324807	-2.97329988976115	0.00294616444729454	0.00690995159726939
APOOL	611.887777669142	-0.0736365518801284	0.0784142041143432	-0.939071596936085	0.347693985937583	0.460398168568956
APOPT1	162.986663470508	-0.178758857662219	0.124988589523534	-1.4302014155345	0.152659219306633	0.236123747523
APP	4407.51196110363	0.0838716323908085	0.0489380056515177	1.7138342945164	0.086559163040799	0.14489310260653
APPBP2	438.284173837556	-0.174314229023798	0.0893445595170429	-1.95103350406632	0.0510530603668413	0.0915704538650183
APPL1	491.21020628718	-0.370209190848885	0.0822149901413689	-4.50294028147798	6.70197208008008e-06	2.3332953710479e-05
APPL2	373.350059682778	-0.110961847361903	0.0933209475899143	-1.18903472615291	0.234426002165977	0.33611563267543
APRT	374.563589723952	1.0936976353837	0.0950616118811355	11.5051450710856	1.242802002374e-30	3.27612435584619e-29
APTR	78.3617295137156	-0.292568004903668	0.171426179191738	-1.70667051137174	0.0878833111765164	0.14684846095817
APTX	282.980180629652	-0.0262182660132594	0.0985440527105167	-0.266056299615343	0.79019585017145	0.851526521231492
AQP11	19.781238600543	0.30464943980455	0.351839565464583	0.86587601198938	0.386558159170387	0.499863997485483
AQP3	7.83778290619642	1.93596592452551	0.617644039619181	3.1344363425237	0.00172184608261888	0.00420309064347593
AQP4	1.46176853247078	0.414276500750305	1.21224813549223	0.341742328671093	0.732544814168681	0.807540445850021
AQP4-AS1	1.94483881325114	0.0498055410569094	1.07732449033477	0.0462307703052705	0.963126317529707	0.97537874726537
AQP6	1.98150320176947	-3.37709822202053	1.3426332386568	-2.51527976873197	0.011893796002982	0.0247512849322037
AQR	754.128743659675	-0.274631163259181	0.0713944354541598	-3.8466746254407	0.000119731803856469	0.00035178637412915
ARAF	1370.40133637391	0.610991309629169	0.0795606647553977	7.67956516587195	1.59629497697896e-14	1.30185096466057e-13
ARAP1	48.4079940946222	0.324197482315975	0.224393073878614	1.4447749064276	0.148521121713732	0.230637273732669
ARAP2	85.0298913390622	-0.331331040654129	0.170302690561581	-1.94554202027901	0.0517097774635484	0.0926341411995341
ARAP3	276.878653883206	0.991079628913734	0.102033902618738	9.71323847738157	2.64787677771656e-22	3.97082252298432e-21
ARC	1.45885591766834	1.8849012173268	1.34793899479927	1.39835795581201	0.162005602105145	0.248014890861502
ARCN1	2526.68072107323	-0.183219981711948	0.0503230803074356	-3.64087374208045	0.000271714366850788	0.000756122014605122
AREG	1195.5958063521	-1.38580971638558	0.0701214729201834	-19.7629864102112	6.20242819038793e-87	2.1575011624869e-84
AREL1	517.927986022106	0.271017080519936	0.0830336517544216	3.26394268821862	0.00109873388506373	0.00278177862261151
ARF1	6836.69793803321	0.404675888990749	0.0573580711992306	7.0552562268896	1.72282964322063e-12	1.17456314960261e-11
ARF3	2511.09582405205	-0.0193766696026784	0.0556993938698179	-0.347879361990295	0.727930785109697	0.803727607820885
ARF4	3087.69689069207	-0.267891335056736	0.0622432168161539	-4.30394424902554	1.67783902162896e-05	5.53548498661548e-05
ARF5	599.604177227358	1.02748120147625	0.0859725463111846	11.9512710226959	6.39397967608018e-33	1.93402776553798e-31
ARF6	772.488652901774	0.0305382942090582	0.0731342054474709	0.417565132788549	0.67626509396309	0.763653886377735
ARFGAP1	262.340789000087	0.612926754543038	0.106484208309939	5.75603429157327	8.61129003022903e-09	4.17163947240977e-08
ARFGAP2	96.7949842211233	0.485719805161975	0.160757777364321	3.02143891963125	0.00251576391289836	0.005979610571938
ARFGAP3	485.007397839924	-0.104973892037293	0.0827325699636653	-1.26883393182873	0.204500300199609	0.300616380660904
ARFGEF1	410.158080175495	-0.188680697891502	0.0850991657771171	-2.21718622231474	0.0266103686895265	0.0511216844040236
ARFGEF2	555.085223559028	-0.0567760354053946	0.0841382543064217	-0.674794549440293	0.499806303795734	0.611001655362177
ARFGEF3	203.659125213996	2.43163604369742	0.140321063307753	17.3290879243434	2.83793451797877e-67	4.83082874704025e-65
ARFIP1	268.444528758474	-0.700862856625791	0.115433805989903	-6.07155634015132	1.26676502599102e-09	6.62185794867114e-09
ARFIP2	250.144485760091	0.599503863491802	0.114677896467528	5.22771939457015	1.71613700363931e-07	7.20732498562537e-07
ARFRP1	27.3410205223671	0.264923238706905	0.285180062948182	0.928968301528995	0.352905514070336	0.465795688413713
ARG2	96.0739320159385	-0.460225677528244	0.164678730885683	-2.7946880271243	0.00519498208333564	0.0116047617360678
ARGFX	7.92895569516046	0.854037049589402	0.569311348472111	1.50012300278472	0.133582543427082	0.210524404351102
ARGFXP2	2.29403720309957	0.311934832078502	1.00484340406266	0.310431287917426	0.756233004224713	0.824888640075575
ARGLU1	141.633530244497	-0.262221522540536	0.130215534805822	-2.01374991802292	0.0440357962309924	0.0804081679210441
ARHGAP1	1914.63373232069	0.500753892846012	0.0567111102262196	8.82990812291479	1.04761742355249e-18	1.20164346912283e-17
ARHGAP10	133.339980903045	-0.120366435059643	0.143882183406887	-0.836562472222547	0.402838547347423	0.517030528283157
ARHGAP11A	600.903268724477	-1.12744495415555	0.0796377835525109	-14.1571613857403	1.68670908495174e-45	1.05839341444364e-43
ARHGAP11B	18.9953847860674	-1.98912622685992	0.436445406005023	-4.55756023431949	5.1751251563073e-06	1.82434848261893e-05
ARHGAP12	181.032139044541	-0.672680990956314	0.117067019034896	-5.74611873183338	9.13151979563837e-09	4.41030631602806e-08
ARHGAP17	382.915890430259	0.489781067299884	0.0912604228336916	5.36685073432583	8.01233112502429e-08	3.49579188521359e-07
ARHGAP18	203.80866815075	-0.321758040415871	0.120614445296602	-2.66765758964141	0.00763820586397119	0.0165071491125612
ARHGAP19	104.164542803509	-0.684252726966042	0.153893284880827	-4.44628059954609	8.73698112208325e-06	2.99872232806637e-05
ARHGAP19-SLIT1	7.89273617102322	-1.85320000404981	1.15757499967505	-1.60093298885173	0.109391762032801	0.177307291763255
ARHGAP21	949.90843428744	0.33818885375631	0.0608584778129188	5.55697194392398	2.74494860940099e-08	1.25959055632421e-07
ARHGAP22	21.6731702491473	0.866953061724516	0.354321307844424	2.446799112926	0.0144131147746665	0.0294786478382183
ARHGAP23	554.009268823181	-0.100279097676883	0.0739460319335872	-1.35611195157768	0.175063550761618	0.264388095869434
ARHGAP24	60.7703347481194	-0.28098391131453	0.191323096321862	-1.46863560498641	0.141931652145687	0.221782066990541
ARHGAP25	1.85451411799638	0.183217174257744	1.10412012023356	0.165939530400901	0.868204537971486	0.909588215287222
ARHGAP26	433.964300184691	0.217930340320007	0.0855202194612388	2.54829023700977	0.0108252366592001	0.0227136915530896
ARHGAP27	291.833404046145	0.647204956400707	0.102874167185979	6.29122912101605	3.1496204382539e-10	1.73543652315773e-09
ARHGAP28	16.7671460472347	1.38124571041507	0.377573938623869	3.65821252242474	0.000253980408934692	0.000709239183833159
ARHGAP29	1664.89285671501	-0.178556425376604	0.0562803710810663	-3.17262345551012	0.00151068315493142	0.00372686419396511
ARHGAP30	1.71381187710021	2.19341465590316	1.27942539177495	1.71437480450519	0.0864599127762365	0.144757252729158
ARHGAP31	473.240768050992	0.385742920665215	0.0900724987073356	4.28258265509626	1.84736473599848e-05	6.05979564180232e-05
ARHGAP31-AS1	9.64219987436507	-0.842919471164473	0.494041346414603	-1.70617191715183	0.0879760757267768	0.146942086399181
ARHGAP32	257.2430675919	0.368670728680084	0.114992962909978	3.20602860688699	0.00134580608405044	0.00335163317523596
ARHGAP33	157.960897054669	0.968607109251036	0.134596504770882	7.19637639105009	6.18337915320002e-13	4.37208350995818e-12
ARHGAP35	818.958898124713	0.0765353485502404	0.0697779180387528	1.09684196234881	0.272710483076527	0.379281933876086
ARHGAP39	64.1656809366515	0.440952171103829	0.212031218791677	2.07965682420129	0.0375570209290557	0.0697316459040276
ARHGAP4	136.131208280536	0.678886949369444	0.135240220090528	5.01985983840463	5.17091954351118e-07	2.05616012961537e-06
ARHGAP40	88.0816957605804	0.194682548339377	0.166033590870002	1.17254916501689	0.240976645197886	0.343507109114599
ARHGAP42	60.4397808296513	-0.0424571605737473	0.200479275260043	-0.211778302364051	0.832279996785165	0.883228029483979
ARHGAP44	17.3055450385059	-0.0607199006101012	0.350929158897639	-0.173026091080144	0.862630919205539	0.905585560581002
ARHGAP5	818.074955531422	-0.630600333958656	0.0711475749384732	-8.86327235333018	7.76994587732014e-19	9.03538546388078e-18
ARHGAP5-AS1	22.4818570802487	0.513003699004337	0.323092305503298	1.58779299372421	0.112333156297938	0.181431597246724
ARHGAP6	75.5335229914709	0.921552451345562	0.179035858220903	5.14730658150338	2.6425324750378e-07	1.08836968167515e-06
ARHGAP8	111.571242080818	0.079070470835788	0.14852753865252	0.532362358880619	0.594475050114716	0.695946391343691
ARHGAP9	2.98376581547686	-1.03459419500737	0.967860062274346	-1.0689501874643	0.285092115609887	0.39308564772717
ARHGDIA	2160.53554071751	1.28015796401918	0.0803652835587082	15.9292409275704	3.9714897471181e-57	4.26495351970717e-55
ARHGDIB	54.6609280259668	0.207293786747794	0.215827550227471	0.960460268067337	0.336823618402869	0.449019230404795
ARHGEF1	249.075933266257	0.585255432474782	0.107663790227248	5.43595419815215	5.45039554645032e-08	2.42187667699949e-07
ARHGEF10	626.494842233481	0.166982396414748	0.0706726742533733	2.36275757467572	0.0181395311778381	0.0361863406528596
ARHGEF10L	40.7763434905925	1.09931733138178	0.237806337413078	4.62274194767245	3.78700708899434e-06	1.35773919854355e-05
ARHGEF11	379.611442255424	0.536120613945864	0.0856281690595183	6.26103091814585	3.82440683489568e-10	2.08997041547697e-09
ARHGEF12	701.408281490229	-0.288668653107354	0.0838417960093186	-3.44301609516177	0.000575265076059367	0.00152020090537175
ARHGEF16	77.1985360666711	0.75528983422698	0.174227296185025	4.33508325483558	1.45704966559938e-05	4.84804568501887e-05
ARHGEF17	202.620671898578	0.739792992580062	0.127278006219532	5.81241814319473	6.15767961700147e-09	3.03166250928125e-08
ARHGEF18	128.697386348239	0.409548020751675	0.136166214841526	3.00770658293115	0.00263227150403998	0.00623338409592182
ARHGEF19	6.4829453540826	0.721311713471914	0.608312776837718	1.18575795369878	0.235717900517227	0.33757470027532
ARHGEF2	309.690695866526	0.196793869905597	0.0990802490862972	1.98620685475057	0.0470103600423315	0.0851690184598444
ARHGEF25	35.358491987806	0.20256107680716	0.249260097309889	0.812649433235712	0.416419080860214	0.531561365204968
ARHGEF26	100.435287505961	-0.67778094496152	0.16297008009228	-4.15892870996771	3.1974366412533e-05	0.000101774783562152
ARHGEF26-AS1	42.1077289957859	-0.314479247131649	0.252879071746548	-1.24359538715343	0.213648514760496	0.31168762624751
ARHGEF28	231.242670994894	-0.0978484453969133	0.102766452025929	-0.952143851110337	0.341024032413031	0.453603806982846
ARHGEF3	94.1944142327985	-0.125492845222741	0.157447219267094	-0.797047072707293	0.425423693290644	0.54058121677909
ARHGEF33	53.8664782728684	-1.02701044267616	0.222488095107086	-4.61602425146321	3.91161257165357e-06	1.40053060548285e-05
ARHGEF34P	132.758216345336	2.06471842502587	0.576695314691163	3.58025871275126	0.000343254182461761	0.000939837469810171
ARHGEF35	29.6964419101376	-0.426764400077174	0.28437559149917	-1.50070685682748	0.133431398794638	0.210348355873203
ARHGEF37	5.63581091642944	0.565873734988858	0.666875058265485	0.848545357897583	0.396134323184193	0.509898262832457
ARHGEF39	136.996090195693	-0.498098711703262	0.133510809208407	-3.73077441936362	0.000190892090044028	0.000542630011155531
ARHGEF4	35.6232696835659	1.42691180511526	0.270340927850456	5.27819378464434	1.3046345711707e-07	5.54461029835387e-07
ARHGEF40	117.521202031729	0.840963671779857	0.142101547700832	5.91804723724998	3.257864113003e-09	1.64913266916043e-08
ARHGEF5	222.494248193602	-0.558662445254149	0.129657866226156	-4.30874316780521	1.64184893539024e-05	5.42233742315362e-05
ARHGEF6	83.0841773693165	-0.323954416057247	0.168951581114833	-1.91743938659598	0.0551821345073419	0.0981295103636339
ARHGEF7	540.872241035264	0.664809426911495	0.0726825137333018	9.1467588662511	5.86672806382518e-20	7.42670219535338e-19
ARHGEF9	185.359676110796	0.239725821479621	0.117179129884764	2.04580646498546	0.040775415721589	0.0750629805523638
ARID1A	1763.96599454078	0.278273721521107	0.0560446449013701	4.9652151781999	6.86249390866447e-07	2.68739023574499e-06
ARID1B	1152.92693746249	0.222486422898699	0.0609949619193577	3.64761967050411	0.000264681043657393	0.000737704473012008
ARID2	528.543640518668	-0.148083538719897	0.0946218618974108	-1.5650034331437	0.117582104323983	0.188803938915008
ARID3A	69.2727795587178	1.21275528705404	0.193193534130851	6.27741136632779	3.44256390841242e-10	1.88645428419545e-09
ARID3B	121.135009685855	0.15067413274819	0.142851877781997	1.05475780289098	0.291536108018171	0.400349233127253
ARID4A	137.412248118581	-1.1545346145443	0.161265858543963	-7.15920049642474	8.1148928917827e-13	5.66767355571431e-12
ARID4B	197.383163636764	-0.601693949884826	0.125501637613643	-4.7943115430664	1.63234432573825e-06	6.13269348582712e-06
ARID5A	69.2473399478719	1.31349609662933	0.199450033049429	6.58558976675536	4.530832458472e-11	2.7162926252533e-10
ARID5B	120.222065158829	0.338257923783056	0.140065960379714	2.41499021508188	0.0157356324074152	0.0318877728154827
ARIH1	613.293243985735	-0.251050010739095	0.0772421868850292	-3.25016705071763	0.00115337236090635	0.00290448711785685
ARIH2	264.743895076711	-0.221283957385152	0.100224990026519	-2.20787208186902	0.0272531914911587	0.0522243008897353
ARIH2OS	12.0263159191736	0.45387048498622	0.445974610821823	1.01770476160032	0.308818283731321	0.418925836956734
ARL1	445.746187359265	-0.447845151756689	0.0895298438541984	-5.00218846004038	5.6683136906482e-07	2.2389209420899e-06
ARL10	4.77770812437143	1.54490392451022	0.744720725625638	2.07447419059319	0.038035293317286	0.0705299256425881
ARL11	2.6210923500968	-1.05006183091938	1.04279856994998	-1.00696516199648	0.313951516021068	0.424500440075469
ARL13B	382.009893694154	-0.293421160900337	0.0899137952564279	-3.2633608676346	0.00110099229149356	0.00278617391367839
ARL14EP	143.31066926573	-0.934319005584452	0.148818029460707	-6.27826486461538	3.42372313541213e-10	1.87677265809282e-09
ARL15	27.0229295505885	-0.583770088940071	0.290511705803707	-2.00945461844664	0.0444889428468986	0.0811337559258291
ARL16	439.958814800566	0.306444076122966	0.0889092404455367	3.44670671560494	0.000567464250038142	0.00150057766730463
ARL17A	376.572705218132	0.104504096512821	0.087802338755373	1.19021996445882	0.233959948310706	0.335565757206886
ARL17B	3.28711041060872	-1.21768612043154	0.955806214611084	-1.27398849454752	0.202667493732694	0.298470553816552
ARL2	169.274941918658	0.567192969144268	0.130235694597021	4.35512684060458	1.32989888381092e-05	4.4481003427798e-05
ARL2BP	723.225676585485	0.188702674005606	0.0689791170348466	2.73564931122962	0.00622573349429715	0.0136762715049765
ARL3	111.47461231495	-0.930054855777201	0.152969755852732	-6.07999176433666	1.20188720650731e-09	6.29299646312938e-09
ARL4A	410.043427628613	-0.403465273306521	0.0848465435515997	-4.75523523313772	1.98215481439559e-06	7.37117050789622e-06
ARL4C	3113.40427988352	-0.249224457838759	0.058537698678104	-4.25750351426064	2.06722411849587e-05	6.72310022765294e-05
ARL4D	34.9435960392252	0.379679635314599	0.253065477574998	1.50032173077451	0.13353108305287	0.210464032695919
ARL5A	406.754205195954	-1.28665617596457	0.0975126287805337	-13.1947645351698	9.40482766387995e-40	4.11165703414599e-38
ARL5B	123.265125970918	-0.673895614251252	0.139985020746468	-4.81405518003079	1.47897940623309e-06	5.57220378599852e-06
ARL6	118.10917562101	0.430217987631967	0.142004546188861	3.02960714412477	0.00244872029972942	0.00583065082082894
ARL6IP1	4031.89724330858	-0.909260149853649	0.0526225560748999	-17.2789050489957	6.78233762580778e-67	1.1073896362301e-64
ARL6IP4	380.648146810062	0.443417986950829	0.111119719157297	3.99045273254466	6.5947291420566e-05	0.000201186388945753
ARL6IP5	819.048731798571	-0.33555739000123	0.0769938237294605	-4.35823776177562	1.31113901585511e-05	4.38994253875237e-05
ARL6IP6	282.706997766431	-0.383326721837484	0.10560657466616	-3.62976190686276	0.00028368276518693	0.000787373447659335
ARL8A	337.456558313255	0.620425745412917	0.0932400360489553	6.65407020099354	2.85096580491926e-11	1.74648942743159e-10
ARL8B	750.225194485918	-0.414941525055555	0.0744511976140176	-5.57333580054366	2.49907195946225e-08	1.15238185658085e-07
ARMC1	480.832234590888	-0.94924552421356	0.0793841247506168	-11.9576241118182	5.92324801530364e-33	1.79503582372867e-31
ARMC10	795.33657416379	-0.578419746942399	0.0659216956824091	-8.77434569840333	1.71900400011096e-18	1.94387159051417e-17
ARMC2	51.5973878042811	0.128912265956853	0.20539139867948	0.627641988835303	0.530238495718063	0.639893368276999
ARMC3	5.33326592563389	-0.733280096094061	0.677287070223936	-1.08267251558724	0.27895380753624	0.386587551912989
ARMC5	91.4225295914404	0.853082960650275	0.165836416303204	5.14412322496499	2.68773081135131e-07	1.10471052433682e-06
ARMC6	337.533109839162	0.183501695613346	0.0961917305743356	1.90766601783444	0.0564343965116025	0.10006724053437
ARMC7	158.75730758342	0.495545350877632	0.121516561690768	4.07800668470756	4.54234608925781e-05	0.000141487404660725
ARMC8	1015.25763913507	-0.228723472708061	0.0633574673626201	-3.61004759547892	0.000306140824868193	0.000845162066721178
ARMC9	154.177839199976	0.160039639299699	0.122191835131712	1.30974086056724	0.190283515662496	0.282940854392305
ARMCX1	65.7989961895742	-0.451084227028276	0.190399965188325	-2.369140280998	0.0178294894910288	0.0356478397283459
ARMCX2	181.630339929904	-0.815281056694998	0.118833869834912	-6.8606791803348	6.85339214255237e-12	4.4469232633001e-11
ARMCX3	223.00536394046	-0.417108076218964	0.109298007237701	-3.81624593860926	0.000135497453142198	0.000394557733890501
ARMCX4	32.2370918003845	-0.0933735880318373	0.262573049898803	-0.355609945757282	0.722132694291977	0.799366671834377
ARMCX5	151.975008683617	-0.25137480160365	0.12725368165087	-1.97538333148832	0.0482246629365915	0.0871420476169847
ARMCX5-GPRASP2	125.760666810486	-0.106547823221487	0.141492746018611	-0.753026753805967	0.451433837323735	0.565564737787119
ARMCX6	378.136530875658	-0.352091200054983	0.0860091358913516	-4.09364884795205	4.2463726032611e-05	0.000132681523188402
ARMT1	230.404973888045	-0.334673377640848	0.117902341417548	-2.8385643034485	0.00453169874758881	0.0102693261096401
ARNT	411.601389886281	0.337884031824182	0.0815389989534666	4.1438334559026	3.41547830976373e-05	0.00010830572420636
ARNT2	53.9245543769571	0.743466715235197	0.20535329116	3.62042756186424	0.000294116587715943	0.000814637271947864
ARNTL	98.6622550239193	0.651716438517497	0.153183719073768	4.25447588332578	2.09539241011126e-05	6.80640965371302e-05
ARNTL2	427.717576170196	-0.329536241836586	0.082470184251376	-3.99582279132701	6.44699470293278e-05	0.00019700650271384
ARPC1A	2483.07867938547	0.000429368254466516	0.0491611180439794	0.00873389929989803	0.993031445187835	0.99470991326221
ARPC1B	1194.18795599727	0.13910769892645	0.064744878239899	2.14855140218218	0.0316699775706998	0.0598501607545491
ARPC2	5547.87005775733	0.0394885996479771	0.0644292099969752	0.612899019712192	0.539943111494099	0.64866954929177
ARPC3	5726.20127098237	-0.439960468784707	0.0506363620450889	-8.68862712516644	3.66845558112613e-18	4.05096580063534e-17
ARPC4	434.403208873262	0.420172789360839	0.085689067850846	4.90345851459383	9.41638368295845e-07	3.62714384475248e-06
ARPC4-TTLL3	77.7123442775675	1.00482387629894	0.529603457340297	1.89731366435036	0.0577865526126358	0.10218174697257
ARPC5	1326.14575279678	-0.611505171335427	0.072406130104233	-8.44548894486045	3.02775490880488e-17	3.09171067618295e-16
ARPC5L	219.956499481345	-0.525431234781794	0.108255412592087	-4.85362553428762	1.21224544020387e-06	4.61507001872522e-06
ARPIN	100.424290920458	0.125671829675233	0.151385507732612	0.830144388042774	0.40645715314197	0.520755937819254
ARPP19	2652.81842896845	-0.213824007897503	0.053793821883494	-3.97488039352549	7.04146343430774e-05	0.000214080289592168
ARR3	1.69907965092151	0.504187708341776	1.14078405591871	0.441965949406384	0.658513846185782	0.749209332538304
ARRB1	114.425984085414	0.25586208382419	0.144199117788927	1.77436649923691	0.0760025474561909	0.129553293048526
ARRB2	565.684596975691	0.437851888574646	0.078206221506803	5.59868358473959	2.15985598592965e-08	1.00348012865448e-07
ARRDC1	101.35036119143	1.0313157814439	0.159347633757644	6.47211230643345	9.66422454203662e-11	5.60686210649485e-10
ARRDC1-AS1	70.6664454447252	0.233914290552928	0.194847259733575	1.20050079674085	0.229944903394555	0.330965943979155
ARRDC2	39.4746559622363	0.459046346823611	0.244899560565278	1.87442699269872	0.0608715959650001	0.106892713678223
ARRDC3	363.733113032715	0.681327217876217	0.10396510842132	6.55342189530675	5.62333509139756e-11	3.32762517742058e-10
ARRDC3-AS1	57.972387242752	0.377510871719625	0.204144971527024	1.84922934371495	0.0644247032947804	0.112257397083718
ARRDC4	371.269729593328	1.13907808680299	0.0939637698750687	12.1225243337669	8.02487215706856e-34	2.57843332098904e-32
ARSA	124.761039546227	0.975264903025127	0.142517066478668	6.84314466415926	7.74733434332214e-12	5.00060898860418e-11
ARSB	473.337424194065	0.390231294554467	0.082330772034529	4.73979880075467	2.139305414788e-06	7.9293550942837e-06
ARSD	258.067186897032	0.0966709645975615	0.0968941296087737	0.99769681597726	0.318426397646757	0.429136763138697
ARSE	130.286168743721	-0.360378113345192	0.140694520541502	-2.56142251992598	0.0104244490519509	0.0219446927088891
ARSG	52.3113533349377	0.28927511138601	0.216140264402166	1.3383675280778	0.180776658735872	0.271453389304869
ARSJ	464.842435006408	0.252905879831119	0.0802387021755198	3.15191887423472	0.00162201331538979	0.00397942886531004
ARSK	159.599212177244	-0.729303604648176	0.130788799213956	-5.57619313757225	2.45838977523077e-08	1.1346032533449e-07
ARTN	2.05646358657503	1.31303989042299	1.12083039137022	1.17148847901758	0.241402486076548	0.343930298255796
ARV1	207.288402593787	-0.931477444344697	0.113559724486192	-8.20253349996423	2.35373119385894e-16	2.24579921484418e-15
ARVCF	13.3074539603675	0.848884872217763	0.403134053482448	2.10571363268552	0.0352292349174278	0.0658531527936639
ARX	4.54686218726541	-0.337942861750805	0.693642039124858	-0.487200663583158	0.626116135134739	0.722573694791991
AS3MT	16.1908081277977	-0.677173825249716	2.11197577189661	-0.320635224258088	0.748486840754504	0.818796604834404
ASAH1	1016.24247671303	-0.0643981865113002	0.0632630631085414	-1.01794290928992	0.308705088165573	0.41885780681229
ASAH2	5.29860272761524	0.0659780222220113	0.664826248493881	0.0992410007449015	0.920946921631988	0.945225894357501
ASAH2B	14.7833280154299	-0.118271100088653	0.38512655753485	-0.307096713469185	0.758769759195421	0.826879719191305
ASAP1	4028.86471160279	-0.0562546750386415	0.0478289445963655	-1.176163837889	0.239529411966747	0.341870495127992
ASAP1-IT2	3.61430331741575	0.694520401242772	0.901056685275804	0.770784360842056	0.440834758584282	0.5555064555928
ASAP2	1326.74306635498	-0.0978673317429841	0.0582519326292092	-1.68007012515685	0.0929436726623216	0.15412910211108
ASAP3	135.578335395171	0.396609308956743	0.133391748250756	2.97326719349369	0.00294647832936498	0.00690995159726939
ASB1	206.281398601614	0.10652699944531	0.113429524128574	0.939147018941563	0.347655266389789	0.460384996896715
ASB11	1.24973346391712	0.356505630250899	1.40502656797584	0.253735864058784	0.799699625040172	0.858215539924063
ASB12	3.68639035982618	0.299256066380603	0.788526391511494	0.379513063357298	0.704306905428584	0.785777073892259
ASB13	54.1230158119337	0.589929398629908	0.213959128296149	2.75720602961779	0.00582976064136185	0.0128735854295378
ASB16	3.6868138922162	-0.180268006923163	0.760940016536619	-0.236901730761438	0.81273302725191	0.868416772558118
ASB16-AS1	125.330165948599	0.465129127671703	0.142924268636523	3.25437472662248	0.00113642268897799	0.00286676642698043
ASB2	25.6233885506125	0.318759113676511	0.296870610336907	1.07373078566034	0.282943359216126	0.390874480345312
ASB3	29.525191293093	-2.0121292374688	0.723262868082893	-2.78201650639445	0.00540222924178153	0.0120112146859352
ASB4	6.92176810419507	0.0573533361753169	0.565724818735341	0.101380272308944	0.919248596197358	0.944270192447449
ASB5	7.68147132692949	-0.450199470890394	0.541272773611531	-0.831742317069693	0.405554409246042	0.519849082940473
ASB6	207.740269249931	0.662252623970923	0.113874512164061	5.81563522324297	6.04040602194861e-09	2.9785065256456e-08
ASB7	157.742889288497	-0.345251716086943	0.128421994512415	-2.68841577642347	0.00717919438995148	0.0155952062766242
ASB8	199.633041117245	0.127959454751951	0.117704239625936	1.08712698164999	0.276980694999254	0.384185861709696
ASB9	57.3347354717566	-1.0859891624751	0.208694611862169	-5.20372400985768	1.95334038440028e-07	8.15429154468793e-07
ASCC1	417.161528538352	-0.0754598085428334	0.086573590468477	-0.871626186860179	0.383412339949785	0.496478178484787
ASCC2	466.603106595504	0.31791926194708	0.0854122688563397	3.72217324517874	0.000197515423356238	0.00056036246261049
ASCC3	691.246368640523	-0.202345575263594	0.0737447472107672	-2.74386424683615	0.00607206424976791	0.0133588753005
ASCL5	3.99969676475837	1.4092229004524	0.771049144735577	1.82766936462354	0.067599188572222	0.11711112923699
ASF1A	476.093522953773	-0.912947301200266	0.0813638895782591	-11.2205464356784	3.23266761109515e-29	7.79004735619482e-28
ASF1B	1755.68408556283	-0.0920229915805804	0.0539771611261244	-1.70485052679146	0.0882223052904989	0.147291851727178
ASGR1	1.32702990346612	0.374482662850818	1.4064461610533	0.266261641021768	0.79003771307781	0.851526521231492
ASH1L	1228.26103673855	0.0677078781044405	0.0721743346973683	0.938115721999296	0.348184943012051	0.460857579050031
ASH1L-AS1	16.6335998239031	-0.840105230111234	0.371489692510343	-2.26144963655443	0.0237314280400972	0.0460945108120413
ASH2L	285.668252204891	-0.375030223840474	0.0951508087005884	-3.94142970471837	8.09973734996131e-05	0.000243799656389637
ASIC1	124.677923389982	0.221459026667784	0.136502632050002	1.62237916838601	0.1047221867531	0.170793977192575
ASIC3	19.2361554807732	0.804148115100931	0.34743272289	2.3145433982496	0.0206379335799578	0.0407085275163838
ASL	140.765484808523	1.11271785450829	0.145841434799481	7.62964143926711	2.35407531436427e-14	1.88904509052872e-13
ASMT	10.0065235793064	0.553159095007917	0.498899767523147	1.10875797307773	0.267534605125809	0.373612769683019
ASMTL	33.4192337840225	0.132497795785211	0.269598064216354	0.491464195673453	0.623098169710134	0.720077554061235
ASMTL-AS1	13.9112219363213	1.04195801556666	0.398085994409028	2.61741942746184	0.00885974019848498	0.0189575692586197
ASNA1	960.34575655668	-0.129914764029065	0.0744569595864227	-1.74483036576684	0.0810144013852492	0.136972890592284
ASNS	358.608339953115	0.0874094820752213	0.08793081254416	0.994071128722064	0.320188240007893	0.430930442288359
ASNSD1	243.395995863653	-0.67085255856477	0.106620065505056	-6.29199161890364	3.13418409860016e-10	1.72752599936966e-09
ASPH	4654.7106450185	0.0411528889892394	0.0504840872473533	0.815165554793642	0.414977551644397	0.530101852455852
ASPHD1	18.6696775384926	0.302837631594695	0.346450893621844	0.874114159235644	0.382056087305302	0.495122657566384
ASPHD2	18.8699795322044	-0.324903821687413	0.366923745022371	-0.885480501316709	0.375897531523081	0.489042719074788
ASPM	1186.54261797225	-1.60473862110287	0.0859078412964086	-18.6797688882208	7.23316251970787e-78	1.83710846790231e-75
ASPSCR1	53.4494096215334	0.513177013835406	0.212461936430498	2.41538330327362	0.015718658469044	0.0318614459289552
ASRGL1	64.1456473912938	-0.478003748933547	0.189703282419859	-2.51974421758085	0.0117440140170032	0.0244650394852322
ASS1	101.394460392245	0.5783680959077	0.167086754422533	3.46148381364276	0.000537206423483711	0.00142598539850081
ASTE1	117.568002910794	-0.09114267910694	0.145310770566791	-0.627225901778884	0.530511166863533	0.640174146378838
ASTN2	555.248001046397	-0.0739544452432771	0.0777268987278481	-0.95146527719085	0.341368236962143	0.453862331502389
ASUN	392.832888700774	-0.628811662815236	0.0831779067512147	-7.55983995480931	4.03565608663565e-14	3.16077009506887e-13
ASXL1	1484.60130188545	0.30842890366313	0.0575126118136015	5.36280467774179	8.19395953694043e-08	3.56960377213678e-07
ASXL2	1086.64570488978	0.222045786512715	0.0630204462189767	3.5233928008249	0.000426059410364316	0.00115002979508087
ATAD1	546.140497266296	-0.587232434206429	0.0792296424434532	-7.41177690692649	1.24618268281586e-13	9.31348393635527e-13
ATAD2	1581.21245814679	-0.933295169596372	0.0623217746746573	-14.9754267183263	1.06283468041345e-50	8.33647927514494e-49
ATAD2B	58.440080593403	-0.119054473539019	0.192711323045252	-0.617786602560261	0.536716015959317	0.645908015295203
ATAD3A	165.328131160116	0.306017649455609	0.143058549244532	2.13910773645921	0.0324269439963155	0.0611506813064282
ATAD3B	133.696139726661	0.10907458429228	0.145629964456446	0.748984487494687	0.453866555278555	0.567679101931694
ATAD3C	25.260678297304	0.454653917654145	0.297886483286048	1.52626568563556	0.126943710735974	0.20157053840293
ATAD5	253.453662990659	-0.972349202139525	0.128711474338025	-7.55448733021207	4.20512894587619e-14	3.28867391314589e-13
ATAT1	274.505490382214	0.700629231117431	0.0970401939854757	7.21999000973037	5.19913936533607e-13	3.70563158061214e-12
ATCAY	9.11163827860357	1.1389995945329	0.50424092985744	2.25884002485662	0.0238933378092733	0.0463582907962864
ATE1	456.099961234122	-0.243959621288066	0.0838742453484743	-2.90863566371871	0.00363009637274882	0.00837203402426547
ATE1-AS1	7.07090725746028	-0.584005325958494	0.566649253930027	-1.03062930359141	0.302714688886961	0.412197918209536
ATF1	382.660263131262	-0.174618299417292	0.0847625513556805	-2.06008781737301	0.0393901463118921	0.0727639957442376
ATF2	875.871580569436	-0.436664385894496	0.0772924231796653	-5.64951088257998	1.60904999517463e-08	7.56802144996746e-08
ATF3	341.250868515261	0.902183265367946	0.0896506297752158	10.0633232318615	8.0242989646059e-24	1.3374667472152e-22
ATF4	3658.13688841389	0.309627887639422	0.046372982672507	6.67690257980732	2.44045056699058e-11	1.50075516996219e-10
ATF5	233.372007949736	0.837794895467507	0.11785517042587	7.10868171875812	1.17156571706337e-12	8.08724031006514e-12
ATF6	1464.4491984554	-0.16365150699661	0.0588946384700328	-2.7787165563446	0.00545741226125626	0.012123289406131
ATF6B	903.854654275876	0.352025340874275	0.0724911496099112	4.85611475012593	1.19711345513696e-06	4.56162409905075e-06
ATF7	1316.44413094258	0.517568503249182	0.0542346564145155	9.54313233393433	1.38582041707119e-21	1.98518464579732e-20
ATF7IP	1296.04359462609	-0.3129593786058	0.0605954415869902	-5.16473467986068	2.40780211658919e-07	9.96050715293267e-07
ATF7IP2	38.7243886492005	-0.746630744971396	0.250653471120221	-2.97873690571509	0.00289439183837122	0.00679876156866968
ATG10	53.9892839432525	-0.63603026465196	0.222175761229935	-2.86273471566377	0.00420002051586469	0.00958695125169058
ATG101	66.7854048073505	0.160299601320362	0.205591266832433	0.779700440539691	0.435567219481792	0.550383880512371
ATG12	630.400905454906	-0.824989901559809	0.0838018179745486	-9.84453465926439	7.23733622603876e-23	1.1254092998333e-21
ATG13	368.509050782143	0.470526795467007	0.0923031308065539	5.09762552315937	3.43940349550699e-07	1.39573663027155e-06
ATG14	103.494590715532	-0.0379298640303649	0.159763657304797	-0.237412341894516	0.812336915958535	0.868173574231686
ATG16L1	344.789403692526	0.385309282337248	0.0873272538048161	4.41224549667447	1.02304017373735e-05	3.48068590686186e-05
ATG16L2	18.0422391012962	0.235741470893985	0.352183006485711	0.669372078018051	0.503258158488851	0.614095462059033
ATG2A	122.051536016629	0.954258327682818	0.150886460571564	6.32434695643367	2.54305752322177e-10	1.41880974299413e-09
ATG2B	227.8302490605	-0.0227790527374084	0.134319002086465	-0.169589204681143	0.865333212982748	0.907411805553244
ATG3	903.529495515431	-0.501803721597283	0.0668919283782239	-7.5017081098329	6.29915206682749e-14	4.85046834558742e-13
ATG4A	147.032539707778	-0.258701469188162	0.144766591331868	-1.78702466368849	0.0739335023868777	0.126354221378706
ATG4B	506.662880577179	0.28540190083324	0.0799297875933062	3.57065756618051	0.000356086172296693	0.00097197796706233
ATG4C	76.9904853083982	-1.17333860695045	0.184119563842412	-6.37269925294147	1.85729879374723e-10	1.04864636551692e-09
ATG4D	37.179745718184	1.20091732337348	0.262049628398495	4.5827858284434	4.5882191104858e-06	1.62821233060287e-05
ATG5	509.810433080202	-0.719890373805902	0.0847751806659336	-8.49175865095131	2.03533351617777e-17	2.10878845409444e-16
ATG7	175.898146152513	-0.0375017015193344	0.117037200286662	-0.32042548375628	0.748645809855936	0.818889340446813
ATG9A	829.655099773596	1.25923411632784	0.0807117623441384	15.6016183980561	7.09718955400429e-55	6.9245201252209e-53
ATG9B	6.41382745452272	0.0998410431930995	0.642872437431002	0.155304594473014	0.876581193698213	0.915845620657206
ATHL1	33.9861921669722	0.746429317806732	0.27113754923466	2.75295443185084	0.00590601161684518	0.0130311764866436
ATIC	2045.8954617034	-0.497779135816906	0.0670828249821983	-7.42036632996599	1.16796832085038e-13	8.75757314991891e-13
ATL1	69.6459215047169	0.325417514807652	0.193298245961044	1.68349957439983	0.0922784216978859	0.153168778587953
ATL2	689.69484275638	-0.366425485308573	0.0900458876898794	-4.06931948486702	4.71506549477411e-05	0.00014652507862086
ATL3	659.479189116798	-0.254004344579567	0.0765157651503031	-3.31963411828419	0.000901354967104419	0.00231094068717158
ATM	143.715421117589	-0.483263204152508	0.139918991874406	-3.45387854556796	0.000552586176944069	0.00146413833702303
ATMIN	1602.9977771804	-0.272824689575838	0.0605442578576712	-4.50620255709798	6.59980894300217e-06	2.29972872162408e-05
ATN1	2377.35444982991	0.642028212878135	0.0687382095392077	9.34019400828192	9.61577593926095e-21	1.29731897811226e-19
ATOH7	3.10513586050238	0.549000173016543	0.87261865073806	0.629141002833482	0.529256748861989	0.638853141108983
ATOH8	18.6818605587832	-0.838766581414061	0.360907515763863	-2.32404852982573	0.0201228931792106	0.0397759621693081
ATOX1	997.201931522743	-0.0553531268829899	0.0638595425727647	-0.866794916670721	0.386054387834139	0.499333623776094
ATP10A	59.1171629752556	0.254264787191508	0.218845678822148	1.16184513470858	0.245298376639991	0.34820966329103
ATP10D	290.314260399535	-0.0327554171796608	0.0970547826066569	-0.337494106935583	0.735744453822823	0.810063098164109
ATP11A	1413.35559064408	1.00792913866576	0.064287890765575	15.6783669002482	2.12651604220733e-55	2.12664894945997e-53
ATP11B	416.658314947888	-0.244826908247374	0.0907783604832063	-2.69697433335631	0.00699726634212613	0.0152310241790723
ATP11C	370.887064027718	-0.691204225224875	0.087102432396878	-7.93553298345833	2.09593279974452e-15	1.85389832662864e-14
ATP13A1	898.041535418065	0.816774852030257	0.075092105663694	10.876973615419	1.48408690984065e-27	3.23526902511721e-26
ATP13A2	393.276778673663	1.27656093025909	0.104991714333051	12.1586826005111	5.15838410076634e-34	1.67762813000736e-32
ATP13A3	2638.1349294257	-0.146437178583908	0.0553530300502237	-2.64551332512494	0.00815670743847091	0.0175589231431418
ATP13A4	2.92208200754476	0.503003002584134	0.974357739733988	0.51624057784101	0.605686392705371	0.705253090502011
ATP13A5-AS1	2.01102817560347	0.40427671824746	1.11896730208321	0.361294487778872	0.717879313943288	0.796072286020231
ATP1A1	1815.46024937659	0.181845269733973	0.062293441470413	2.91917199373778	0.00350962524736329	0.00811642052074867
ATP1A1-AS1	14.0312521184565	-0.10654217495694	0.401405308044508	-0.265422934928222	0.790683670052236	0.851910942327509
ATP1A2	1.38181606780635	1.22582582823918	1.38747701772893	0.883492708402225	0.376970120434498	0.490120343349247
ATP1A3	87.2333528823261	0.579495562951699	0.178178907229478	3.25232414971184	0.00114465400160974	0.00288662075331087
ATP1B1	1390.75345988745	0.19378386156366	0.0600123168710252	3.22906815912688	0.00124194291278352	0.0031147562669792
ATP1B2	4.15631920375654	-0.187736318026048	0.77044573619273	-0.243672343433003	0.807484594553825	0.864482871501121
ATP1B3	2813.20921136668	-0.0169902008235041	0.053327235910241	-0.318602690229464	0.750027813174093	0.819865762986656
ATP1B4	1.73811258587396	0.944125051249139	1.16618321606605	0.809585525020682	0.418178430163372	0.533344081804284
ATP2A1	5.46427078131238	0.297762809658841	0.653875198051405	0.455381715878191	0.648834646978171	0.740936567677542
ATP2A1-AS1	18.3665871138096	-0.668962318449004	0.361905160747879	-1.84844647439288	0.0645377808248533	0.112405467614943
ATP2A2	3707.68440571431	0.154897663057367	0.0426510248165879	3.63174539705606	0.000281510787998254	0.000781751842894839
ATP2A3	1.41328461889511	0.0862520728977058	1.29506012814343	0.0666008249527029	0.946899488988505	0.964439129427439
ATP2B1	447.197326971206	-0.497253280386085	0.0850632042761216	-5.84569185487022	5.04467133935261e-09	2.50604737972621e-08
ATP2B4	1457.83318466177	0.741970185847218	0.0631724759719078	11.7451496784322	7.47899631205836e-32	2.11807822989816e-30
ATP2C1	828.118864588509	-0.442634075422124	0.0640841933758931	-6.9070710280428	4.94762252159443e-12	3.24987306929526e-11
ATP2C2	3.76190529647356	-0.446576530506448	0.774704131554947	-0.576447849335852	0.564312509957169	0.670445832478814
ATP5A1	3235.29827330022	-0.0108228353445889	0.0591793480887533	-0.182881962950276	0.854890635690661	0.900178011429735
ATP5B	6049.68459297808	0.0980638808327021	0.0446824585304171	2.19468408986373	0.0281862667937048	0.0538003644239616
ATP5C1	2715.62750133832	-0.541449991314631	0.0598100205015702	-9.05283072592186	1.39309155050462e-19	1.71468137689418e-18
ATP5D	604.187420406951	0.659288737469999	0.0833870055548107	7.90637261865274	2.64997191557026e-15	2.31706014322621e-14
ATP5E	3567.15537220539	-0.982694966951736	0.0674507072812551	-14.5690832099671	4.41779907176849e-48	3.08686475752697e-46
ATP5EP2	1.43104610209997	-2.89143476867655	1.43979704340241	-2.00822385483148	0.0446195091778361	0.0813347876913369
ATP5F1	2723.93497138363	-0.631848990780413	0.0529484669572583	-11.9332820587697	7.93808419578738e-33	2.38754295520289e-31
ATP5G1	409.009903054058	0.00103971534073801	0.0978479697752305	0.0106258243592215	0.991521978337888	0.993757793635111
ATP5G2	3271.08720022532	0.352656383709746	0.0715807659859188	4.92669195212467	8.3633449204729e-07	3.2371040656141e-06
ATP5G3	2961.91868740068	0.127667981691373	0.0613489629092819	2.08101287515095	0.0374327275911448	0.0695294735849587
ATP5H	1626.11800809042	-0.886719917798951	0.0682920382323143	-12.9842356554439	1.5033145559145e-38	6.12074712701982e-37
ATP5I	2388.42089008802	-0.286314517007104	0.0637730194884052	-4.48958696489445	7.13614091246066e-06	2.47154525411868e-05
ATP5J	549.895305395687	-0.795954500265538	0.0786923708940369	-10.1147606969083	4.75176813448498e-24	8.05434766100573e-23
ATP5J2	873.249574733083	-0.591679572798006	0.0897624967325833	-6.59161224715833	4.35075693305702e-11	2.61617668868265e-10
ATP5J2-PTCD1	40.7207313468704	0.666041377430236	3.23001041793753	0.206204095730294	NA	NA
ATP5L	1565.9375884144	-0.228179822563355	0.0588573491880424	-3.87682805479987	0.000105827090237267	0.00031282824143479
ATP5L2	1.68340836602276	0.0424635315644603	1.10933329482364	0.0382784252150396	0.969465692361579	0.97863986773564
ATP5O	2029.45218620212	-0.277928309064428	0.0480907628268763	-5.77924517573059	7.50365112666907e-09	3.66837524221912e-08
ATP5S	42.3581799072855	-0.77951872047035	0.24563531591964	-3.17347982944509	0.0015062336729434	0.00371703346711404
ATP5SL	314.348715103928	0.696014374327548	0.105765294729999	6.5807444313785	4.68098594626905e-11	2.80001705144864e-10
ATP6AP1	1663.20911874835	0.748688169650251	0.0606728817363081	12.3397496249501	5.53276642918104e-35	1.89166229985739e-33
ATP6AP1L	11.3428886546079	-0.116484589539164	0.466327480525022	-0.249791389964877	0.80274867853868	0.860679550073534
ATP6AP2	1680.6082666981	-0.724759726373018	0.0621202453754949	-11.6670454534122	1.87833791832579e-31	5.17302668349931e-30
ATP6V0A1	389.695876135734	0.393137739519582	0.0872279540064917	4.50701548600262	6.57458368790571e-06	2.29243655677009e-05
ATP6V0A2	311.193812240217	0.329125095114607	0.090679635847828	3.62953701828843	0.00028393001306682	0.000787923020999339
ATP6V0A4	2.13518696183379	0.158637326665011	1.02687420885878	0.154485647118661	0.877226827305983	0.916280858001373
ATP6V0B	653.477673683151	0.0817693514047328	0.0700838795237041	1.16673551693263	0.243317194939444	0.346041990598706
ATP6V0C	5367.20031428476	0.508712572928505	0.0536593289085746	9.48041250749251	2.53279812491774e-21	3.57383622546814e-20
ATP6V0D1	1631.26204014384	0.492776012303427	0.0610230338910253	8.07524603223473	6.73407272478208e-16	6.20333319915015e-15
ATP6V0D2	7.90920049117282	0.828812081290368	0.539653721312306	1.53582204394866	0.124582031684011	0.198411176368653
ATP6V0E1	3627.53153161243	-0.749165954968883	0.0687209628632595	-10.9015637114918	1.13293308931092e-27	2.48639046623682e-26
ATP6V0E2	156.23213083275	0.997221763801706	0.135663174357465	7.35071819249994	1.97144674522597e-13	1.45436234994747e-12
ATP6V0E2-AS1	15.1436417360357	0.558026788843783	0.374187197162221	1.4913037994773	0.135881751863201	0.213621920963163
ATP6V1A	1316.85828947038	-0.286558110470129	0.0609798865782539	-4.69922340872832	2.61152648563274e-06	9.57101129102372e-06
ATP6V1B1	1.96726319868213	-0.816375495298894	1.22975751680066	-0.663850786960649	0.506785816722091	0.617270294083138
ATP6V1B1-AS1	25.0870485443365	-0.298109678243118	0.307439323022858	-0.969653703735727	0.332219134327897	0.444245225503985
ATP6V1B2	590.882394608478	-0.253605462697764	0.075251628241288	-3.37009934037041	0.000751410896479085	0.00194426354375191
ATP6V1C1	1113.32317104483	-0.24119732140768	0.0592990125061848	-4.06747618912748	4.75250629280048e-05	0.000147631242848186
ATP6V1C2	15.0063421214419	-0.224291404697158	0.39060183135005	-0.574220054017493	0.565818900440725	0.671643289527849
ATP6V1D	413.181645069724	-0.514683444579134	0.084883618018452	-6.06340135580993	1.33272533969667e-09	6.95076211228373e-09
ATP6V1E1	1325.83423601049	-0.492278630485706	0.067083012466428	-7.33835008873623	2.16242933698351e-13	1.59112098104025e-12
ATP6V1E2	6.76755864759553	-0.575755681323553	0.593620806995304	-0.969904818932851	0.332093937825034	0.444114926798024
ATP6V1F	711.572488263068	0.17809664747933	0.0730657357540341	2.43748517196718	0.0147898207785588	0.0301774958273041
ATP6V1G1	888.736474834511	-0.325618954367909	0.0778095716353466	-4.18481875075624	2.85393723827211e-05	9.13499694930826e-05
ATP6V1G2	19.577015721666	-1.07014720428651	0.355710063003506	-3.00848166973551	0.00262556640195992	0.00621934685385059
ATP6V1G2-DDX39B	17.7328361820284	1.51418649557543	2.09574661724049	0.722504563824222	0.469984320465915	0.583053117675229
ATP6V1H	435.443037228294	-0.0958941841936339	0.0804630565313804	-1.19177903907038	0.233347896761528	0.334873768326827
ATP7A	176.70577920103	0.0724782439916044	0.116745788035506	0.620821060966767	0.534717364361379	0.644324613964683
ATP7B	39.3760665489021	0.171202742428403	0.264462150198271	0.647361984692517	0.517397693468783	0.627663418741015
ATP8A1	1.58866554618165	-1.38461402613358	1.26225483483713	-1.09693699554118	0.272668934984228	0.379273126795262
ATP8A2	4.90296858668633	-1.06409556706082	0.722903980482535	-1.47197358956378	0.141028009601717	0.220650159542101
ATP8B1	29.3434798023342	0.0708758183226144	0.278176548539176	0.254787179921577	0.798887477515162	0.857458983614174
ATP8B2	211.583528928929	0.303651623022037	0.111635891987659	2.7200178868603	0.00652783851247481	0.0142810970793149
ATP8B3	123.959859526	0.0432133058983803	0.138846953429031	0.311229773726853	0.755625950066479	0.82454022162008
ATP9A	12.4602431158467	-0.243096727875207	0.422165443020953	-0.575832844430949	0.564728170959746	0.670790250428839
ATP9B	40.438473218412	0.0900609991042485	0.232392875969402	0.387537693350403	0.69835818547737	0.781592594657858
ATPAF1	578.22695746653	-0.542637561215195	0.0751419358943161	-7.22150094693317	5.14168636594132e-13	3.66631566583899e-12
ATPAF2	162.374915539869	0.111865461451973	0.121137080703373	0.923461757559581	0.355766620818636	0.468721424431371
ATPIF1	904.500703740383	-0.155730278886092	0.0619848257672396	-2.51239358921291	0.011991526338765	0.0249222513244029
ATR	631.885855703727	-0.779950550244352	0.0798138951203297	-9.77211485629759	1.48323056290413e-22	2.25172412116025e-21
ATRAID	1580.47802841777	-0.138896001719772	0.0614794061693345	-2.25922809561963	0.0238692000127522	0.0463171318704884
ATRIP	57.0693203572255	0.031018433387968	0.209640048188508	0.147960438170078	0.882373990284781	0.919688191043972
ATRN	1004.19826003754	0.343726411261435	0.0665960655802591	5.1613621355332	2.45159404337151e-07	1.0131187057848e-06
ATRNL1	345.390029842466	0.0940602781905093	0.0924179554391361	1.01777060251517	0.308786985702962	0.418925836956734
ATRX	484.400662931893	-0.795382751661911	0.0870973269547303	-9.13211437677437	6.71742939328041e-20	8.44348685953494e-19
ATXN1	304.41474309406	0.612938667370454	0.0992999068844797	6.17260062573387	6.71757465613292e-10	3.58771402112092e-09
ATXN10	1646.25293480037	-0.406765446354297	0.0643563441074156	-6.32051823321993	2.6068756843376e-10	1.45289508272678e-09
ATXN1L	437.380655827199	0.119128257393205	0.0829312004459362	1.43647091507937	0.150868386750332	0.233748053667075
ATXN2	2178.03269962434	0.0257163481034745	0.0581416423069172	0.442305154844499	0.658268401243047	0.749086591430871
ATXN2L	2685.18388552305	0.868883338396717	0.0567232980905144	15.3179269831988	5.80392154732468e-53	5.1881870770247e-51
ATXN3	112.815297751559	-0.693496399792607	0.155536562245369	-4.45873555247139	8.24445615063112e-06	2.8363694445549e-05
ATXN7	493.606728796035	0.388669428750824	0.0815008268570495	4.7689016632008	1.85233046132529e-06	6.90567094866402e-06
ATXN7L1	106.090509562986	0.306750344292878	0.151931534142255	2.01900379683959	0.0434868248763428	0.0795419164204802
ATXN7L2	66.1601728873789	1.02017628349536	0.192436707284394	5.30136010895097	1.14943106848433e-07	4.92424271133007e-07
ATXN7L3	313.276329949501	0.330789835230283	0.089576578281973	3.69281615322489	0.00022178436068755	0.000624234222578979
ATXN7L3B	681.389904265491	0.500829654828207	0.0715283877391653	7.00183061100898	2.52639423629645e-12	1.70209828105177e-11
AUH	61.1767893211713	-1.01448565879559	0.201348527776405	-5.03845580595538	4.69302750322197e-07	1.87592138593691e-06
AUNIP	137.865406268579	-0.704786587361278	0.139555797364492	-5.05021361112299	4.41316286028381e-07	1.76979997311783e-06
AUP1	1194.40864063209	0.358738115637267	0.0593141098911879	6.04810754633887	1.46557116702167e-09	7.62125584774575e-09
AURKA	1422.71962756716	-1.16759246684831	0.0552658402177589	-21.1268382466955	4.50736849067471e-99	2.326529136106e-96
AURKAIP1	230.034326729722	0.0863492563393616	0.120722492158234	0.715270657485945	0.474441816055981	0.587535291286413
AURKAPS1	11.5307970965636	-0.614113600902142	0.462560549030198	-1.3276393808112	0.184297268282895	0.275653448288895
AURKB	1096.95598836238	-0.276991943224303	0.0761526135128253	-3.63732681581116	0.000275482298861772	0.000765542248017926
AURKC	2.61901994835778	0.250121678172911	0.898338964486089	0.278426838933784	0.780684719218102	0.844892539209256
AUTS2	8.0281624493629	-0.045494991900497	0.537333241585151	-0.0846681135272505	0.932525246630347	0.953988649787877
AVEN	55.407299600764	-0.382369486694551	0.206398383828729	-1.85257984874457	0.063942602968391	0.111587478470632
AVIL	2.50909559898822	0.0476512724675615	1.04369665365346	0.0456562472445978	0.963584237058585	0.97547192603331
AVL9	547.896686495983	0.0860237680129319	0.0738722280590977	1.16449402262665	0.244223864307411	0.347124482264921
AVPI1	89.482161627567	0.655663208433346	0.171106081107092	3.83191061469627	0.0001271519393401	0.000371812533147101
AVPR1A	1.38560667988095	0.628309832134508	1.40691512128006	0.446586878363245	0.655173371477601	0.746523471979854
AXDND1	1.63020375229501	1.10744134458416	1.24172116796745	0.891859922463037	0.372468018477502	0.485528371784807
AXIN1	72.1684396898991	0.315851760454169	0.183671027897903	1.71966022115225	0.0854942225787352	0.143395498478233
AXIN2	11.1115721289441	0.296063035491919	0.446239269396454	0.663462531866254	0.507034368490253	0.617479026578319
AXL	2065.02372489044	0.136544128724583	0.0593369903295408	2.3011637086117	0.0213823793742566	0.0420267107686377
AZI2	416.898036584062	-0.137113516451404	0.0898394733927426	-1.52620570082816	0.126958644165199	0.201574247399023
AZIN1	1367.29415005348	-0.454293373006447	0.0557015489699105	-8.15584811208487	3.46737984073935e-16	3.26746435993348e-15
AZIN2	11.6164279843138	-0.0143682432684586	0.452273031400491	-0.031768958728241	0.974656301481636	0.982949418883629
B2M	2378.60684322879	-0.745784552264806	0.0493730535020878	-15.1050927452415	1.49895352401582e-51	1.24273343719052e-49
B3GALNT1	375.521424150491	-0.110362537018031	0.0966536490522757	-1.1418351826359	0.253522535095268	0.357757657999769
B3GALNT2	461.515948774496	-0.393806139054591	0.0811598060848009	-4.85223114805274	1.22080217470135e-06	4.64322690691615e-06
B3GALT1	13.2080535511973	0.994218567392706	0.436183754099009	2.27935717011375	0.0226458421344523	0.0442707538171498
B3GALT5	53.2409361056177	0.126347550773046	0.225540907364554	0.560197935928421	0.575344434751602	0.678914918913007
B3GALT5-AS1	7.61337321524363	-0.0762642458926771	0.54014029872524	-0.141193401182368	0.887717158947301	0.923264356542165
B3GALT6	254.179243993667	0.131600232168136	0.100759766022755	1.3060791758728	0.191525633774238	0.284365005662205
B3GAT1	2.72992973381342	-0.492755537287692	0.893256384602832	-0.551639535727232	0.581195343545108	0.683902536554293
B3GAT3	73.7352452048737	0.861244447362366	0.195190065739088	4.4123375034547	1.02260539456581e-05	3.479946601116e-05
B3GLCT	237.603569133628	-0.328626196784837	0.111094589705181	-2.95807561517563	0.00309566176495009	0.00722908404859405
B3GNT2	331.10863285957	-0.272195366801987	0.0917921624995417	-2.96534431034181	0.00302344336381862	0.00707592763850544
B3GNT3	4.38662432529352	-0.462338861586709	0.773449594355439	-0.597762110111394	0.549998675944713	0.657375620960057
B3GNT4	46.9765750933721	1.6761378526058	0.243899573491007	6.87224593554936	6.3198873630617e-12	4.12080349210881e-11
B3GNT5	397.057522984573	-0.0116059406511224	0.0833772759517292	-0.139197887177816	0.889293778038905	0.92397647238865
B3GNT7	2.77037537953601	-0.503012492914836	0.895595644285583	-0.561651339110843	0.574353594353139	0.678240567910995
B3GNT9	71.2477369033836	0.639664410171639	0.188915483840592	3.38598190665723	0.000709240596919776	0.00184319616555357
B3GNTL1	44.1436459991942	0.133597916950185	0.232512118149583	0.574584748586037	0.565572169165679	0.67151287318103
B4GALNT1	412.06127427212	0.886144305374968	0.0926055114664267	9.56902339118587	1.07920246539906e-21	1.55151110951037e-20
B4GALNT3	26.3044863309809	0.536506793419284	0.294880725400792	1.81940271847229	0.0688500122839853	0.118932208415853
B4GALNT4	27.0496218072513	1.05672210451388	0.287937129136687	3.66997513548259	0.000242574062780566	0.000678689907073236
B4GALT1	2125.79426287989	0.272166435179494	0.0510474213187263	5.33163925127892	9.73301436113543e-08	4.20458862830799e-07
B4GALT1-AS1	3.57869939552972	-0.367672867790255	0.769747458597673	-0.477653889835612	0.632896568139502	0.727975866230961
B4GALT2	370.68965753581	0.655901768564648	0.0918081729136835	7.14426338907013	9.04797635822132e-13	6.30011617527848e-12
B4GALT3	677.758671303389	0.687412431096995	0.073773194936958	9.31791596777685	1.1864778286565e-20	1.58868884822868e-19
B4GALT4	217.071212970316	-0.216587440242087	0.112127930860402	-1.93161006878594	0.0534076521482399	0.0953448445859631
B4GALT5	1184.5065839748	0.261081011742347	0.0646560148003282	4.03800037086451	5.39087679432997e-05	0.000166427589400104
B4GALT6	63.7071511547069	-0.0243895715171776	0.20095223171514	-0.121369995789602	0.903397981056188	0.933260449020599
B4GALT7	116.351258468616	0.770786540125124	0.154241294867617	4.99727742033467	5.81453910270326e-07	2.29611155435229e-06
B4GAT1	53.7326738422291	0.963565181084869	0.214263957289131	4.4970941136153	6.88885000765345e-06	2.39575068403527e-05
B9D1	95.5512470575111	0.486318218071402	0.162974694495522	2.98401061328429	0.0028449690332544	0.00669438425682235
B9D2	31.9695309351243	0.692635080694495	0.294508033158406	2.35183765028898	0.0186809264237501	0.0371598090137277
BAAT	4.47532456672663	-0.336790921006364	0.719276702390068	-0.468235548137802	0.639616153544454	0.733748193155572
BABAM1	1106.00865337813	0.0657229519509751	0.0644334738714299	1.02001254941055	0.307722509051123	0.417772600316224
BACE1	239.875792981559	0.844216956581161	0.10650851441942	7.9262860925533	2.25797063962166e-15	1.98843083129258e-14
BACE1-AS	2.5884083548659	0.680042128067936	0.925386683943739	0.734873474912981	0.462416554037233	0.575942031692205
BACE2	1104.91579879369	-0.0852046747754624	0.0602578129779424	-1.41400211133869	0.157361282564676	0.242062861211053
BACH1	198.905023273476	0.0981812998751035	0.112025143141451	0.876421998864424	0.380800663320977	0.493735630321608
BACH2	26.3421764472951	0.419539084202551	0.317333064520597	1.3220780659474	0.186142156832166	0.277711948855151
BAD	84.6393264352728	0.815734031797822	0.181426515212211	4.49622278663994	6.91712600330264e-06	2.40349474872629e-05
BAG1	136.999092450531	0.130076234531496	0.132552744091297	0.98131679900874	0.326436541076186	0.437940059844056
BAG2	689.141989913318	-0.821564412117453	0.0748143961506357	-10.9813679504044	4.69755868542585e-28	1.04396717396526e-26
BAG3	1105.04682223838	0.519514898114298	0.0636975880369298	8.15595871248845	3.46420785314603e-16	3.26639893094812e-15
BAG4	174.299798623171	-0.40090057711162	0.125605384501296	-3.19174674480203	0.00141415266628341	0.00350873884527846
BAG5	283.008280345961	-0.0849325751079936	0.0979440711028133	-0.867153816986417	0.385857736743014	0.499200327104218
BAG6	1054.50928589582	0.711707037167937	0.0770619760780639	9.23551501517397	2.57046429579648e-20	3.33576635823515e-19
BAHCC1	17.6745381115673	0.162970989914245	0.358262501691081	0.454892681050862	0.649186448589739	0.741232507769688
BAHD1	109.8211999807	0.553566299132881	0.161064257147263	3.43692827283677	0.000588351387790316	0.00155298755460786
BAIAP2	208.287853827884	0.59548973540578	0.119641942738882	4.97726567935657	6.4488777788309e-07	2.53285452476861e-06
BAIAP2-AS1	37.8653813723119	0.351948264827855	0.254046742754311	1.38536814529531	0.165939926220902	0.253045340651925
BAIAP2L1	1336.96291153497	0.165728202041153	0.0590459733155828	2.80676552074747	0.00500416524993248	0.0112129461089721
BAIAP2L2	152.762949567055	0.852035246895864	0.147950552152522	5.75891900705788	8.46543061859784e-09	4.1047077372177e-08
BAIAP3	3.45535092692781	0.720464085562221	0.815413082625675	0.883557182136797	0.376935301601873	0.490120343349247
BAK1	147.007421787071	0.599041617705983	0.135891967854606	4.40821946405921	1.04223906894111e-05	3.54073616605661e-05
BAMBI	156.044131477491	0.606242390581903	0.121760761055476	4.97896354561788	6.392568072186e-07	2.51258859550597e-06
BANF1	1386.45645868949	0.138790739772917	0.0569075763935385	2.43887982178549	0.0147328669598987	0.0300651197838719
BANK1	21.1016572305749	-0.658219044627375	0.344028971820551	-1.91326631924101	0.0557139671876699	0.0989762616820147
BANP	162.702795733365	0.417370101770857	0.121045604642086	3.44804012508309	0.000564670144138992	0.0014944239127304
BAP1	292.461406016032	0.355395318507949	0.100177029793318	3.54767274734726	0.000388650790962693	0.00105421279982947
BARD1	441.955923256033	-0.756414048063903	0.0854229401343688	-8.85492874483221	8.37372876995662e-19	9.69522677627177e-18
BASP1	2635.5855080415	-1.21547031380622	0.0568796209798127	-21.3691704140856	2.58688295290374e-101	1.4783112189076e-98
BATF2	2.98268257167104	0.445343790796993	0.85152857732584	0.522993358831903	0.600978874813993	0.701302725780243
BATF3	41.3323798762145	0.27401444715584	0.248312207357031	1.10350775772313	0.269806724501989	0.376290194260989
BAX	832.637151942114	0.538856251243085	0.0664975978200846	8.1033942414132	5.34466889939123e-16	4.94621440480966e-15
BAZ1A	609.39941630895	-0.934838235825605	0.0811414151219164	-11.521098497247	1.03285752588219e-30	2.7271870085216e-29
BAZ1B	1306.52442897203	-0.288295646364536	0.0582333663839181	-4.95069518158842	7.3948850423897e-07	2.88387900471064e-06
BAZ2A	1108.45175031065	0.555586652057469	0.0692140834099731	8.02707519460431	9.98239052352374e-16	9.11733170518671e-15
BAZ2B	302.86438092062	-0.285806971988248	0.0972324315637964	-2.93942018513363	0.00328826950359156	0.00764650491599602
BBC3	10.0648435710672	1.01114873993813	0.484705831353412	2.08610805674603	0.0369688360669779	0.0687915276087585
BBIP1	222.758963336893	-0.321671538177423	0.105138067238314	-3.05951542221426	0.00221695373051831	0.00531597132354616
BBOX1-AS1	5.81039720202102	-0.474894202127822	0.656629422975492	-0.723230159221097	0.469538492754283	0.582635550411887
BBS1	195.493176787282	0.600243663326738	0.118205740033092	5.07795698549579	3.81515038372539e-07	1.54079306638036e-06
BBS10	158.239595405561	-0.600952932222987	0.139459671900479	-4.30915205832293	1.63881666504734e-05	5.41344043299392e-05
BBS12	43.3476998282622	-0.174880877026969	0.239045937149383	-0.731578537215143	0.464425852243301	0.578039674995726
BBS2	116.211083003979	0.222480064674555	0.147233392999939	1.51107068947767	0.130770441515205	0.206825920202114
BBS4	77.8041626070651	-0.0250104522788834	0.17776718425327	-0.140692177715153	0.888113124906575	0.92346345142661
BBS5	96.7464510754733	0.707806044805869	0.152889024731948	4.62954123781499	3.66476740981869e-06	1.31835744186543e-05
BBS7	209.86344878173	-0.357363206743109	0.111304998246173	-3.21066629867538	0.00132427619088829	0.00330521655442263
BBS9	96.4132330129037	-0.272209319102196	0.16309505487476	-1.669022517643	0.0951129173148144	0.157221259292804
BBX	1106.9689313857	-0.199696172787831	0.0602247640557475	-3.31584815513733	0.000913654571471962	0.00234059987161749
BCAM	150.6347892721	0.162048273653753	0.132086211779258	1.22683716544591	0.219883798968872	0.31924150869258
BCAN	3.18803529638878	2.37149286929304	0.9572303164249	2.47745273901289	0.0132323932153891	0.0272674209709517
BCAP29	638.300105356358	-0.174141080397911	0.0741999417301547	-2.3469166732127	0.0189294876170754	0.0376094865786015
BCAP31	1074.1976919262	0.203636801240185	0.0723821269501496	2.81335752098626	0.00490271075559475	0.0110180161236337
BCAR1	825.805171813012	0.779110084813903	0.100633040469125	7.74209028348836	9.77955028678817e-15	8.12896540981286e-14
BCAR3	289.625786148353	0.711649307238786	0.105969993454917	6.71557375854272	1.87327639763483e-11	1.16495513558317e-10
BCAS1	3.44769606039591	-1.63314158812905	0.905493144941908	-1.8035935415434	0.0712950492903023	0.122402584087353
BCAS2	1089.37910875763	-0.905549341826624	0.0644305779961523	-14.0546518437364	7.21357928489456e-45	4.33926624577435e-43
BCAS3	142.851565109334	0.194166343395433	0.131144763286175	1.48054972634886	0.13872660053252	0.217432102568405
BCAS4	34.3337737078581	0.353874546012024	0.280670024369997	1.26082059103513	0.207373493339135	0.304085709944969
BCAT1	425.980321681025	-1.17394832040153	0.0864924898658189	-13.5728353088545	5.80329887936876e-42	2.96672796705366e-40
BCAT2	477.853646290205	0.826319121289283	0.0798289377862434	10.3511225904308	4.13607317306883e-25	7.47811376748863e-24
BCCIP	681.564597551006	-1.14540101407388	0.0775163422034459	-14.776252097496	2.08447100368046e-49	1.5229963712279e-47
BCDIN3D	18.1198260661253	-0.0445688760924572	0.372364438775369	-0.11969154798733	0.904727495954121	0.93403088346099
BCDIN3D-AS1	18.4168598207276	0.445790497000718	0.378505218208787	1.17776578909624	0.238889990843444	0.341110007450111
BCHE	88.4284508631157	-0.906822700640416	0.165373582935888	-5.48347979490759	4.17039928620802e-08	1.87656240097341e-07
BCKDHA	582.140980744439	1.08121428313894	0.0819335325013161	13.1962366339028	9.22288360830653e-40	4.05426814880529e-38
BCKDHB	408.96415285965	-0.350971279598379	0.101134601738953	-3.47033827753927	0.000519803261030404	0.00138254188493143
BCKDK	1498.5666238352	1.10551646769957	0.0775745162331232	14.2510262568358	4.41741473044325e-46	2.85012310894445e-44
BCL10	648.938034026005	-0.247875737803258	0.0722214009201572	-3.43216463049909	0.00059878395152225	0.00157740237212834
BCL11B	2.6242690230731	1.69085793420019	1.00868842758938	1.67629357882206	0.0936807020495062	0.155174421686765
BCL2	153.611534439432	0.0469722776672142	0.127196536709973	0.369288967154178	0.711912348232701	0.791315470282569
BCL2L1	1464.77233460898	0.149951946706449	0.0609427464373258	2.46053805370687	0.0138728859243242	0.0285138147302648
BCL2L11	305.358935886097	-0.204172938414158	0.0939169142220133	-2.17397409301062	0.0297070808809531	0.0564858005859969
BCL2L12	301.023537472785	0.0356554702879672	0.0999657130955874	0.356676996380483	0.721333628556523	0.798758435330998
BCL2L13	314.176544210429	-0.0886188965093327	0.0912746584958406	-0.970903621768918	0.33159627446361	0.443523529858081
BCL2L15	13.440615638508	-4.93474608641054e-05	0.414976763156911	-0.000118916202653608	0.999905118598097	0.999905118598097
BCL2L2	51.4474342142021	0.00865238772389721	0.213270040080575	0.0405701040832002	0.967638618011558	0.977844229304215
BCL2L2-PABPN1	1254.54538456057	-0.492963112993741	0.0557370159475773	-8.84444752940112	9.1982260794019e-19	1.0634451986742e-17
BCL3	393.172830751964	0.597097614156566	0.0995600599356834	5.99736093512093	2.00549979478967e-09	1.03382739099322e-08
BCL6	288.495063808628	0.764942699575701	0.0983646108535254	7.77660474573296	7.44969035626531e-15	6.26721847479502e-14
BCL7A	174.720098857125	0.492545959397967	0.124917707411757	3.9429634885503	8.04809116603629e-05	0.000242381906169295
BCL7B	373.535485744141	0.408267435723008	0.0906527370784212	4.50364157642397	6.67988311259811e-06	2.32611120097241e-05
BCL7C	112.45669516667	0.539624641433597	0.149785389605159	3.60265205342172	0.000314987035163373	0.000868385173957465
BCL9	641.73266667948	0.291379017599438	0.0696697199244418	4.18229064097637	2.88586722085356e-05	9.22981439154063e-05
BCL9L	505.725941326879	1.02624667711509	0.0957909814721491	10.7133955759026	8.80710182185114e-27	1.81601077643608e-25
BCLAF1	2183.97066167351	-0.517976589765228	0.0555838495241416	-9.31883261414372	1.17627331358379e-20	1.57634416169633e-19
BCO1	9.79875976927102	-0.0975829157843478	0.520659134373839	-0.187421883804466	0.851329865811953	0.898083411317053
BCO2	12.5573009962786	-0.933931365209114	0.446802360977139	-2.09025611047946	0.0365947995720163	0.0681748035803741
BCOR	832.553595335623	0.409301972893319	0.0631466241271972	6.4817712514426	9.06520101260619e-11	5.26505558630532e-10
BCORL1	214.294467286868	0.493197935387217	0.120156862973311	4.10461727431055	4.04984788525146e-05	0.000127037082948262
BCR	97.7671175158893	0.256411403178943	0.165657342681625	1.54784206379392	0.121660326312077	0.194299519045767
BCRP3	7.03076020916644	1.29834722380119	0.698587923153474	1.85853087459681	0.0630936631503489	0.110334612466528
BCS1L	250.216029816525	0.379161547849511	0.0988073246551267	3.83738299941753	0.000124352448817837	0.000364358823207144
BCYRN1	4.39137006995381	-1.06643233019549	0.749067185197011	-1.42368048056332	0.154538986648257	0.23857002656621
BDH1	289.953704686118	0.459132036581718	0.104484767278651	4.39424854493149	1.11156583701676e-05	3.75790512531275e-05
BDH2	138.103435337732	-0.990283459291411	0.146939089746289	-6.73941468537251	1.59025936781402e-11	9.95919379428261e-11
BDKRB2	1.70193028211267	2.69255654680687	1.38646554866166	1.94202917584643	0.0521335683826089	0.0933190566975069
BDNF	227.224741090368	-0.553831796646589	0.114324213005419	-4.84439631891746	1.26997213169376e-06	4.81650250752118e-06
BDNF-AS	8.30621840209817	-0.14163390903926	0.526598841825174	-0.268959780747639	0.78796063286316	0.850098615423296
BDP1	269.165475537935	-0.559382738387111	0.109454355820015	-5.11064849083714	3.21054850501346e-07	1.30617814972592e-06
BEAN1	1.89608768996659	2.96755388218886	1.34219558906986	2.21096977694984	0.0270379300339741	0.0518497025975096
BECN1	277.432109224214	-0.0601310740453351	0.106487534551557	-0.564677117359892	0.572293401196647	0.676711994719742
BEGAIN	5.25843377890572	0.88912441833916	0.650571072713284	1.36668298919434	0.17172469204851	0.260205189154186
BEND2	2.59288516334454	0.984402902371903	0.934891719747501	1.05295926959089	0.292359659887033	0.401204709935885
BEND3	179.774072834247	0.30055346190033	0.123470026372743	2.43422205963567	0.0149238363689174	0.0304237872007959
BEND3P3	4.03150912942908	0.212427500064352	0.735376935688604	0.288868864054644	0.77268173132464	0.838158794856319
BEND6	56.4131453663294	-0.574580135119971	0.218852234679921	-2.62542503146159	0.00865408640304846	0.0185497704668692
BEND7	235.318483388402	0.237113578931484	0.107957433465472	2.19636176333629	0.0280660601960423	0.0535964947125997
BEST3	50.5519819294646	-0.437544810919767	0.215143948692522	-2.03373050266496	0.0419787749582335	0.0771017493641049
BET1	326.617425298371	-0.689023530427639	0.100426923528458	-6.86094431870545	6.84068254359726e-12	4.44047713509532e-11
BET1L	349.224761288986	0.925038168792737	0.0999804909073609	9.2521867056029	2.1994609649409e-20	2.87999794599176e-19
BEX2	23.9140378999995	-0.532929191010646	0.307164848946047	-1.73499406862227	0.0827418558064913	0.139392760029445
BEX4	20.5701421413188	-0.919620033530999	0.362944926129949	-2.53377294273495	0.011284182275756	0.0235808019582567
BEX5	15.3127594678852	-0.242793675047303	0.387445905755655	-0.626651802072266	0.530887504068473	0.640483371228202
BFAR	845.33310123551	0.140570658262676	0.0627322958452602	2.24080206803554	0.0250388989424105	0.0483756848560142
BFSP1	26.2471959103969	-0.175487379920348	0.293437900509763	-0.598039243108983	0.549813748499075	0.65727080984189
BGN	3.00588022165748	-0.961479006572461	0.913010889712386	-1.0530860227476	0.292301568242141	0.401159395612188
BHLHB9	42.5721716571157	-0.690460658946343	0.237536058994899	-2.90676144863198	0.0036519157736146	0.00841629040668402
BHLHE40	1789.0404233794	0.857597735746306	0.050230223055989	17.0733411792814	2.34393307572307e-65	3.60627626390816e-63
BHLHE40-AS1	12.9334409737691	0.536550066780727	0.430922659370448	1.24511917652368	0.213087946121013	0.311181913469228
BHLHE41	319.663854520942	1.1376489815875	0.0929166034033182	12.2437641919536	1.81419405499755e-34	6.04769147375328e-33
BHMT2	8.79072944848638	1.04874374023792	0.521467170893641	2.01114048740725	0.0443106197073212	0.0808619872751666
BICC1	1552.610087482	0.180804150187848	0.0563564189854214	3.20822638206695	0.00133556325373837	0.00332871458303234
BICD1	452.077037177109	0.847945009285128	0.0804980224423249	10.5337371473027	6.0388344945274e-26	1.15860180751718e-24
BICD2	188.490523397372	0.1342963982173	0.114490681693607	1.17298976851842	0.240799908698233	0.343316344923855
BID	741.842795375702	-0.036278525754378	0.0697448470135283	-0.520160661436982	0.602951601156097	0.702938329333239
BIK	14.2234606993169	1.12406935591858	0.431518917509108	2.60491327334417	0.00918975180981925	0.019582530125039
BIN1	196.289780403841	-0.0800686146054218	0.117256376429044	-0.68285083544155	0.494701103317867	0.606335683967
BIN3	64.3508739238656	0.29607045908358	0.200700164050539	1.47518792764427	0.140162026187412	0.219466932285427
BIN3-IT1	1.96765788218007	0.970492274770928	1.22959560822163	0.789277603369577	0.42994977378978	0.544791442066065
BIRC2	726.236299992798	0.142019853397434	0.0750777889731314	1.89163606627067	0.058539487058025	0.103376043749637
BIRC3	371.013808101723	0.0566136381370777	0.0954987817318498	0.592820527240259	0.553301268598059	0.660453084583182
BIRC5	598.532341472229	-0.69531680520595	0.0786810138721491	-8.83716122844819	9.81814026781376e-19	1.13184483015337e-17
BIRC6	1009.64556134343	-0.150714509420542	0.0967491442281329	-1.55778648610224	0.119283870559922	0.191229457251709
BISPR	86.2554235672358	-0.430933410787343	0.168763192857715	-2.55347984054002	0.0106652452424066	0.0224132636096332
BIVM	270.530510009818	-0.141652840780659	0.100588411525942	-1.40824214869051	0.159059379500926	0.244088340979603
BIVM-ERCC5	411.661702719808	-0.44374796431994	0.0943376888816424	-4.70382484010895	2.55332326431291e-06	9.36628279511024e-06
BLACAT1	1.13872066368672	-0.743978322765276	1.39866926223968	-0.53191869075177	0.594782311467615	0.696153300109232
BLACE	5.84740618586587	1.57893665402849	0.645429894065393	2.44633331760198	0.0144317510857866	0.0295070852445275
BLCAP	801.449393961528	0.194572186993703	0.0671331435912066	2.8983029333247	0.00375188007766061	0.00863175170706648
BLM	149.257496690559	-1.10621028154218	0.134042682760584	-8.2526719009198	1.54891866265722e-16	1.50298650825823e-15
BLMH	459.850329683008	-0.342087670708034	0.0836478651831447	-4.08961627363761	4.32087425019684e-05	0.000134956683344524
BLOC1S1	196.700912722161	-0.284125386298973	0.141732948851206	-2.00465303658681	0.0450001524661368	0.081944627246006
BLOC1S1-RDH5	9.68175745467495	0.876548732943978	0.505148135892094	1.73523105533387	0.0826998879114964	0.139351401271257
BLOC1S2	402.207648346348	0.00638249243016839	0.0832322443296041	0.0766829307749216	0.938875783820966	0.958707812183744
BLOC1S3	192.659449809057	0.392557276272761	0.112497121798635	3.48948728639851	0.000483948078035147	0.00129341125716392
BLOC1S4	63.1813427785309	-0.0864919945751969	0.187111599983045	-0.462248169450928	0.643903363600743	0.736724899604968
BLOC1S5	52.4486091626951	-0.356637071628652	1.74136637208265	-0.204803008342304	0.837726036517688	0.887712205981426
BLOC1S5-TXNDC5	72.1807234891334	-1.50095343574203	1.13488894314127	-1.32255534324576	0.185983293294331	0.277552571908467
BLOC1S6	249.578149323281	-0.580480200292073	0.104593564856812	-5.54986533910332	2.85889721156571e-08	1.30775341001323e-07
BLVRA	268.148419800216	0.213119426367291	0.100957593328375	2.11097966325423	0.0347740599089509	0.0650859436896857
BLVRB	281.850645667834	1.07121632972975	0.118786584371371	9.0179908396114	1.9157034305866e-19	2.31770605234069e-18
BLZF1	341.294900651484	-0.737060520552825	0.106014552120808	-6.95244667649885	3.59004553528238e-12	2.38556140407199e-11
BMF	31.5674633651873	0.412627654154775	0.263082139797581	1.56843658969878	0.116779277555681	0.187698563542527
BMI1	160.796543767036	0.250224937542408	0.138722949924155	1.80377462906617	0.0712666446939277	0.122392974478224
BMP1	410.395210985686	0.65566125403673	0.0936915369175968	6.99808409177229	2.59486340693668e-12	1.74675681002919e-11
BMP2	183.977694022104	0.00675830900099063	0.112799746227838	0.0599142216804273	0.952223952981002	0.968259752900928
BMP2K	719.64143691157	-0.298517413490257	0.0734913971347684	-4.06193684061873	4.86672456969257e-05	0.00015097413695163
BMP3	34.0987786622741	-0.0869926681270842	0.270720557357871	-0.321337503793947	0.747954638268364	0.818777237115863
BMP4	16.1323354658068	-0.347223165592887	0.368392925172403	-0.942534836765369	0.345918884159023	0.458706622681103
BMP6	3.78025102730939	-0.0894597986854905	0.752041186603984	-0.118955983101759	0.905310228485012	0.934270813672278
BMP7	1.48367618182329	0.924126794644236	1.35223406499125	0.68340742077831	0.494349432190339	0.606090358170073
BMP8A	10.3913676363125	0.551463856486779	0.46904933038144	1.17570545519875	0.239712597944322	0.342101434151542
BMP8B	84.5659170561187	1.8823395248748	0.178518540905047	10.5442242320141	5.40167953721673e-26	1.04386804679958e-24
BMPER	26.6048703220062	-0.390008924074763	0.289193746874957	-1.34860773543419	0.177462994738245	0.267330576050335
BMPR1A	360.124154449717	-0.232925135675605	0.088343193522312	-2.63659401917338	0.00837429897469827	0.0179958578960713
BMPR1B	34.2464511006076	-0.233692622841788	0.255683220470215	-0.91399280098246	0.36072062847786	0.473455071468644
BMPR2	1367.09835505816	0.0881152717346326	0.072224545203603	1.22001836752635	0.222457912095782	0.32213113587734
BMS1	819.200704109187	-0.480409272206382	0.0690569438817252	-6.95671202926654	3.48305893763583e-12	2.31639343562389e-11
BMS1P17	6.06253275204244	0.0854549324625177	0.595731767337918	0.143445317419249	0.885938494886429	0.922069848879781
BMS1P18	6.06253275204244	0.0854549324625177	0.595731767337918	0.143445317419249	0.885938494886429	0.922069848879781
BMS1P20	187.569103075953	-0.00244800588369088	0.114836497665705	-0.0213173157789709	0.982992530983507	0.98798560621313
BMS1P4	79.4724984774608	0.102409023286623	0.183321646859751	0.558630282025399	0.576414068904461	0.679693242878076
BMS1P5	204.492256168387	-0.0832760074230393	0.118080654126477	-0.70524683352314	0.480656640552503	0.593531942080615
BMS1P6	64.2193175489973	-0.228939505878638	0.192232478188332	-1.19095122757739	0.23367273219056	0.335245887902909
BNC1	441.858094470305	-0.128650113020357	0.0826101401887871	-1.55731624140034	0.119395421208677	0.191369942378047
BNC2	114.436315406003	0.295952472436	0.143073017525527	2.06854148709904	0.0385891336294718	0.0714410189986322
BNIP1	174.743774796898	0.149923443893595	0.127368492614927	1.17708422872569	0.239161889296178	0.341437311797657
BNIP2	281.217122758307	-0.842539288341585	0.10212666959839	-8.24994383597201	1.58468984888506e-16	1.53583417758993e-15
BNIP3	2953.99271469539	0.686256375281195	0.0546954785964544	12.54685748971	4.13600726420655e-36	1.5109646628897e-34
BNIP3L	1952.39555307895	0.423520655443932	0.0579774516554925	7.30492016035013	2.77431426796035e-13	2.02887580446223e-12
BNIPL	2.55859197834669	0.600720499188575	1.04223956947721	0.576374680813453	0.564361954365803	0.670454794847963
BOC	18.408055499376	0.555330167070023	0.372268841990511	1.49174495534111	0.135766019024668	0.213467169741194
BOD1	549.443029937957	-0.225126939801634	0.0753269051351551	-2.98866572837023	0.00280198495069715	0.0066040007653712
BOD1L1	555.407845553114	-0.55718543088012	0.0874663464829226	-6.37028358088454	1.88679009360408e-10	1.06492163272518e-09
BOK	203.591450457133	1.39120764865167	0.128007984753452	10.8681317913971	1.63514734429899e-27	3.55006684615036e-26
BOK-AS1	2.19890380932363	-0.284535027168593	1.01745005691542	-0.279655030961629	0.779742182253154	0.843929562921585
BOLA1	55.1152621926526	-0.225599312786688	0.205510579552427	-1.09775036048272	0.272313512573835	0.378960559635931
BOLA2	97.2495155763445	0.187554693047695	0.1701810112015	1.10208942656724	0.270422795685917	0.376820966103836
BOLA2B	97.2495155763445	0.187554693047695	0.1701810112015	1.10208942656724	0.270422795685917	0.376820966103836
BOLA3	454.494686504099	-0.440925914046928	0.0929433802828822	-4.74402709160057	2.09510810723066e-06	7.77093760403287e-06
BOLA3-AS1	104.044201027434	0.521925534922677	0.154789703830181	3.37183625272183	0.000746688283174485	0.0019342333202323
BOP1	176.571859157265	0.43062869857381	0.126228089475823	3.41151244831516	0.000646035513998195	0.00169046839893461
BORA	194.22666152059	-1.17183196470491	0.124895125422466	-9.38252762660762	6.44097801636676e-21	8.82380901026409e-20
BPGM	87.355262312797	-0.087065829413465	0.164586165048103	-0.528998469513027	0.596806511586495	0.697734619393381
BPHL	110.307422303248	0.0886669112561586	0.158728125964571	0.558608694693146	0.576428804815667	0.679693242878076
BPNT1	253.958273470931	-0.597779282315578	0.102127821980575	-5.8532461646864	4.8206978141385e-09	2.3988272398272e-08
BPTF	1612.36199553796	-0.115090091056877	0.0575777993098049	-1.9988622774139	0.0456232572331636	0.0829535772594764
BRAF	139.723249492211	-0.299029448476304	0.136154803722415	-2.19624603980884	0.0280743376646488	0.0535995080505961
BRAP	438.317047413616	-0.453056009347151	0.0806799020923579	-5.61547544800584	1.96022490480283e-08	9.14714456160691e-08
BRAT1	88.2182632826682	0.760448197787406	0.174370880611503	4.36109627433539	1.29412404841588e-05	4.33388005414451e-05
BRCA1	403.261332605472	-0.939966312631846	0.0951353059443043	-9.88030997852823	5.06759063596313e-23	7.96527679430707e-22
BRCA2	266.128227478861	-0.992291141916366	0.126016617829405	-7.87428800271154	3.42688731848924e-15	2.96077883278328e-14
BRCAT54	4.32832943075332	-2.00452086112082	0.816121527928204	-2.45615486483916	0.0140432624454811	0.0288269714419684
BRCC3	382.060814721725	-0.325588582397484	0.090641106573225	-3.59206318972347	0.000328070270133069	0.000901038858976869
BRD1	123.39233457738	0.254009267096773	0.143910144242956	1.76505463484174	0.0775545839454843	0.131901320960035
BRD2	4993.89055623268	0.297444875882491	0.0464896290303371	6.39809097397596	1.57331544961354e-10	8.92400585227447e-10
BRD3	289.156368935652	-0.0371919952742532	0.0973836341633275	-0.381912172345883	0.70252651121647	0.784447083459507
BRD4	3545.60239802067	0.490486873206612	0.0542196666620158	9.04629082771968	1.4790716651751e-19	1.81353453750703e-18
BRD7	784.077755468659	-0.737685374487205	0.0739349896981074	-9.97748667443297	1.91249715985768e-23	3.07865865743287e-22
BRD8	459.220438286141	-0.558576118682835	0.0787546683486661	-7.09260962423056	1.31606313402481e-12	9.04567276955797e-12
BRD9	284.551599950256	0.18896162446314	0.0989202112142635	1.91024283251725	0.0561019545889021	0.0995881268445776
BRE	975.41549519281	0.146865044481712	0.0578686419799004	2.53790376716847	0.011151864461321	0.0233286682240289
BRE-AS1	3.41009915601507	0.725566867960527	0.800014482579945	0.90694216637262	0.36443738134527	0.477120155367833
BREA2	1.52503211349607	0.279313757437174	1.40310577976294	0.199068211011408	0.842209387476233	0.890929023469999
BRF1	49.9035910156538	0.469215003379522	0.220323584813025	2.12966307614192	0.0331994394674614	0.0624204941291934
BRF2	49.4273628232296	0.703280946567623	0.233457385609523	3.01245961755058	0.00259139911870079	0.0061429595997528
BRI3	1286.6898934712	0.536975970189642	0.056095612936047	9.5725127525005	1.04338414393681e-21	1.50136597905871e-20
BRI3BP	85.7676254551822	0.562832017033001	0.171481814809362	3.2821673695179	0.00103012441875829	0.00261843063138227
BRICD5	3.75270003983609	1.71976093342653	0.805807551361088	2.13420801346635	0.0328257570328058	0.0618153393294017
BRINP1	100.332936444738	-0.129561367931197	0.154127116777501	-0.84061371314843	0.400564373857069	0.514524407649271
BRIP1	464.730815522257	-0.716304601445138	0.0849239197245422	-8.43466250461038	3.32159931937011e-17	3.38097396369219e-16
BRIX1	670.52417749583	-1.0796373168405	0.0899463027329625	-12.0031316912024	3.421022944459e-33	1.05066771850842e-31
BRK1	1018.70894620175	0.208761249354955	0.0671794304339054	3.1075174053514	0.00188665875372375	0.00457677785299176
BRMS1	81.9462852646359	-0.0464222519622069	0.169456742144	-0.273947506454234	0.784124962647197	0.847346092289193
BRMS1L	55.8542489103103	-1.15761463057592	0.211151326716447	-5.48239335540842	4.19609951545701e-08	1.88706543976469e-07
BROX	513.283145851477	-0.0836395797351667	0.0864119009121248	-0.967917368467829	0.333085639376351	0.445143515882485
BRPF1	241.65382195072	0.299697284061552	0.101635347731204	2.94875051595401	0.00319061430087512	0.00743671076887148
BRPF3	907.757526974502	0.426528487810017	0.064697982257543	6.59260880984104	4.32164225118193e-11	2.59964652861511e-10
BRSK1	17.8831019259824	0.37749864493123	0.368639391254136	1.02403230334923	0.305820017349725	0.415612884118647
BRSK2	37.0018998793731	1.50791791150088	0.263350565200473	5.7258958618638	1.02889324379793e-08	4.94245595737339e-08
BRWD1	181.070356728878	-0.254492629129326	0.139336722945285	-1.82645769004673	0.0677813488330335	0.117314154967806
BRWD3	254.160432774422	-0.311869654019994	0.12500299697957	-2.4948974149073	0.0125993549578927	0.0260650162436555
BSCL2	92.1970997943007	0.32191063512961	0.206250308236446	1.56077650444319	0.118576492974604	0.190190704098501
BSDC1	591.133189737863	0.351954970397214	0.0769359552825917	4.57464873354021	4.77019633498301e-06	1.68792374073559e-05
BSG	4452.84972956944	0.274405650197009	0.0516138330752228	5.31651369114721	1.05774267202461e-07	4.54604901828253e-07
BSN	18.32802087618	0.951472721630656	0.368652249194157	2.58094918371039	0.00985290839113434	0.0208485039892278
BSN-AS2	5.93457287664538	-0.122943786343308	0.609985001223495	-0.2015521465228	0.840266858890954	0.889579860335725
BST1	1.63741499025171	0.0861716983143068	1.14402089326379	0.0753235354543799	0.939957296087729	0.959444800631523
BST2	526.791212442145	-0.0994372019982406	0.110201831470245	-0.902318960325895	0.366887456431291	0.479739003869992
BTAF1	587.308746177746	-0.1168779556337	0.0775447544024698	-1.50723226263746	0.131751133301878	0.20810956406351
BTBD1	335.940841936318	-0.487493141143445	0.0934547531873794	-5.21635470125321	1.82478591327521e-07	7.64356005191534e-07
BTBD10	382.145595025812	-0.452321884713077	0.0826160177704245	-5.47499016437709	4.3753591236244e-08	1.96326756413668e-07
BTBD11	234.31768847266	0.339714197014581	0.111080050049891	3.0582827146909	0.00222609451022292	0.00533469196616398
BTBD16	1.8466556921996	0.669596657213459	1.15028434346512	0.582114032080418	0.560489874067598	0.666944186432337
BTBD19	33.5627919975352	1.19372142432131	0.264795200796875	4.50809312528673	6.54128659704785e-06	2.2818209470103e-05
BTBD2	442.227377059257	0.744885471819342	0.108418701760614	6.87045186598924	6.39988560349962e-12	4.16448025789335e-11
BTBD3	362.147328762344	-0.40166814468206	0.0950146986661805	-4.22743165342511	2.36373940732564e-05	7.62390531276305e-05
BTBD6	26.2063710325672	0.180701666002332	0.291463328865999	0.61998079382882	0.535270431740251	0.644604664580098
BTBD7	486.500950774985	-0.0831356243949866	0.0757410616845463	-1.09762950962105	0.272366301650494	0.378988818430929
BTBD9	61.394670787314	0.123416647454341	0.202129635076992	0.610581656704276	0.541476569456482	0.650008152470227
BTC	63.6508170043873	-0.564177008340739	0.194134282763175	-2.90611735501133	0.00365944172977508	0.00842877891437039
BTD	99.6314605982588	-0.64791418545574	0.157071821665361	-4.12495493199354	3.70807359621541e-05	0.000116958181772211
BTF3	8174.04226292793	-0.159339782256171	0.0478793659639295	-3.32794261261128	0.000874898869074458	0.00224635057831521
BTF3L4	1069.49638110747	-0.410019513528834	0.0638886817916806	-6.41771753666431	1.38332612516277e-10	7.88831123618298e-10
BTG1	455.444643766386	0.851400100124924	0.090971168417352	9.35901027695855	8.04870768285548e-21	1.09234411902774e-19
BTG2	74.3672297956716	0.679045169333371	0.187399328427602	3.62351975874719	0.000290620991472442	0.000805931799748794
BTG3	470.890688904305	-0.741419848408279	0.0830588312348123	-8.92644210598438	4.39929605583042e-19	5.22204274401651e-18
BTN2A1	276.947631722328	0.210749758947336	0.102969680485876	2.04671664467526	0.0406859140212488	0.0749327014564919
BTN2A2	164.487415569782	0.235329667443382	0.126412959915661	1.86159447259512	0.0626602730031443	0.109696611413929
BTN2A3P	26.8884443021817	0.257770550140206	0.282820184343944	0.911429114361674	0.362069319170205	0.474874686560856
BTN3A1	202.674365329299	-0.0197012780480234	0.117537519890026	-0.167616928334517	0.866884652738441	0.908562345481613
BTN3A2	188.286901165494	-0.0848452453067955	0.117965961754569	-0.719234972909541	0.471996154370552	0.585145997123476
BTN3A3	87.6384811208969	-0.321307136426947	0.163614980406296	-1.96380023167233	0.0495532632255455	0.0892232047743446
BTRC	296.649096171854	-0.080073101221754	0.0922811385747487	-0.867708206232133	0.385554092302333	0.498888163588035
BUB1	1723.13167275983	-0.722395734115875	0.052425478296205	-13.7794781772772	3.38711588333956e-43	1.87533706745039e-41
BUB1B	624.511089787329	-0.999743994340761	0.0739427321267591	-13.520517373187	1.18340590731586e-41	5.77307253748814e-40
BUB3	3345.07897003862	-0.714696810113865	0.0490621618269195	-14.5671691482972	4.5433112363509e-48	3.15496556019554e-46
BUD13	167.519113472001	0.00270093730959794	0.117212804566529	0.0230430226423336	0.981615954943289	0.98729253221746
BUD31	2345.13444217674	-0.566416328496453	0.0667602937915452	-8.48432947681525	2.1696618819475e-17	2.24268473986059e-16
BVES	380.869135332124	-0.0961553877403218	0.0933913625270355	-1.02959615470313	0.30319962110442	0.412682641824756
BVES-AS1	13.7847333785754	-0.237744861751701	0.400515676751415	-0.593596894084274	0.552781758894256	0.659931427595836
BYSL	358.838500991962	0.121519500163638	0.093420712801573	1.3007768461556	0.193334849533877	0.286731942477669
BZRAP1	18.5341738427738	0.911397491930604	0.346496607819744	2.63032154243985	0.0085304143008334	0.018311666115862
BZRAP1-AS1	23.3351154004259	0.172615066198514	0.317089908648521	0.544372625840483	0.586185079166821	0.688604828895538
BZW1	4205.79201360268	-0.265134107561537	0.0576171208566542	-4.60165491818248	4.19147229291333e-06	1.49637992322415e-05
BZW2	1349.01518953834	-0.0641052023079261	0.0535800119381205	-1.19643874626159	0.231525388677535	0.332838270096233
C10orf10	2.50838983874801	-0.976262374375257	0.970529300539191	-1.00590716203301	0.31446023072267	0.424857957807677
C10orf11	38.1818241395658	0.581672027808447	0.252743452098871	2.30143263051144	0.0213671892874763	0.0420071748112677
C10orf111	5.64961290431105	0.661377515602939	0.639401878500427	1.03436905308138	0.300963666152175	0.41037235808274
C10orf12	187.887335254844	-0.134110881934074	0.115139962579595	-1.16476398749361	0.244114539851895	0.34702174415158
C10orf126	1.58450521899511	-0.28243872345697	1.16360863017047	-0.242726562981569	0.808217228427178	0.865062859174098
C10orf128	84.1642884706503	0.180078309681203	0.167189985077465	1.07708789852314	0.281440998875326	0.389393637959714
C10orf131	2.43600977780984	0.212758690999023	0.952383423059163	0.223396046012244	0.823227281403539	0.876586126954017
C10orf2	125.140125695175	-0.452465726253186	0.141344750715413	-3.20114984081857	0.00136880330748671	0.00340360865937759
C10orf25	55.8726186371272	0.104162846784129	0.198770330568465	0.524036190342055	0.600253368588447	0.700711618208488
C10orf32	21.757843331675	-0.219254270414173	0.365238294883474	-0.600304714718164	0.548303177184402	0.655876785560092
C10orf32-ASMT	50.8439834440258	-0.175807761606368	0.257067479943614	-0.68389732394362	0.494040003980891	0.605850253195757
C10orf35	119.740322487947	0.690604888621592	0.144507977867816	4.77900873578966	1.76161541233034e-06	6.58281368815922e-06
C10orf54	17.7844984064519	-1.08837075478657	0.405315790504071	-2.68524143466757	0.00724774298081726	0.0157355679017716
C10orf55	6.19513251972488	-0.0848287103116687	0.588924940202961	-0.144039935348016	0.885468934586681	0.921880956621868
C10orf62	1.99579884391639	-0.0756936006309009	1.04237414390678	-0.0726165370403413	0.942111266807726	0.961091640432925
C10orf67	1.45890608923238	-1.2160677366149	1.36408172064238	-0.891491849947388	0.37266536194004	0.485666921029694
C10orf76	312.77408956487	0.158873267793218	0.0920310041049132	1.7263015799774	0.0842931712765301	0.141663169162458
C10orf88	140.37607505575	-0.205617693986381	0.133272797882213	-1.54283317566505	0.122871257788922	0.195998703606873
C10orf91	4.43705470481725	0.135492585873345	0.758850638595724	0.178549742178616	0.858291260125388	0.902511562940549
C11orf1	418.846310226339	-0.764303916785921	0.0926426508451508	-8.25002209903763	1.58365238290777e-16	1.53575889569135e-15
C11orf24	931.310808921492	0.617564849010469	0.0741052296816803	8.3336203350725	7.84070823373091e-17	7.78765812836303e-16
C11orf30	714.871702822674	0.157772612412171	0.0684412943430406	2.30522543336754	0.0211539511669876	0.0416442387577472
C11orf31	126.017017351259	0.314309820253695	0.148193569325947	2.12094102114769	0.0339267660162185	0.0636639126334599
C11orf45	13.9855755932823	-0.411379722950707	0.406854297745793	-1.01112296276576	0.311957581219335	0.422446958115316
C11orf49	463.677719629701	0.518241579523414	0.0822231593539496	6.30286629211749	2.92190947000109e-10	1.6183272215122e-09
C11orf54	47.9366602142161	-0.433869763834159	0.225053078132923	-1.92785527500274	0.0538731301320147	0.09604723735291
C11orf57	160.506927284828	-0.383177173584415	0.132350378083772	-2.89517248935913	0.00378950238281265	0.00871329610969754
C11orf58	750.912055752919	-0.44045450373488	0.0716076015827534	-6.15094618447551	7.70220526522918e-10	4.09581211196185e-09
C11orf63	61.8629166828591	-0.209154567740666	0.193451712879649	-1.08117196083338	0.279620628075557	0.387343924321443
C11orf65	1.21719759904991	-1.77386511257069	1.61858136937869	-1.09593817532424	0.273105831239951	0.379732916724927
C11orf68	73.632947628064	0.595968729953271	0.184832728903924	3.22436796495633	0.00126251060867867	0.00316289842640792
C11orf70	30.8682580368326	-0.379744264915978	0.284699286120113	-1.33384340400406	0.182255182882958	0.27323762590745
C11orf71	31.0903443514944	-0.452468631659797	0.267020370260369	-1.69450979046505	0.0901684528742307	0.150055685329232
C11orf72	208.931772892389	-0.0230373630878109	0.124693685724745	-0.184751641223155	0.853423839488907	0.899090949003922
C11orf73	245.750185664403	-0.870149499435585	0.120382478324994	-7.2282072236996	4.89411560649824e-13	3.49445532438993e-12
C11orf74	147.331706037092	-1.09136411937147	0.146378099170241	-7.4557883013783	8.93320842326597e-14	6.78084762716692e-13
C11orf80	150.332779156054	0.422361612527042	0.129645885397105	3.2578096191279	0.00112275702840224	0.00283631752628105
C11orf84	179.091623054042	0.648113887506059	0.121041846555201	5.35446133672859	8.58116662466656e-08	3.73218937649605e-07
C11orf91	3.26763822851415	-2.74644099563839	1.06440934783591	-2.58024884995823	0.00987291414909955	0.0208853119116528
C11orf95	83.0554595649398	-0.0460052337341433	0.170763709084257	-0.269408728475462	0.787615170044991	0.849806496014154
C11orf98	817.537078432205	-0.434058327226306	0.0753901428443578	-5.75749442632594	8.53715870949287e-09	4.13697990643838e-08
C12orf10	284.18438409404	0.641154747466364	0.113864779176755	5.63084346276283	1.79330435572317e-08	8.404997948426e-08
C12orf29	348.234925252173	-0.89761875772823	0.107614059354141	-8.34109188999467	7.36076672467981e-17	7.32916169020546e-16
C12orf4	445.478288193341	-0.39291955197489	0.0938266239091912	-4.18771917398597	2.81771864332341e-05	9.02628949185543e-05
C12orf43	371.496685059909	-0.00974004021616099	0.0890741725505499	-0.109347523948465	0.912926853891607	0.939706824645841
C12orf45	194.272342742174	-0.317942778126333	0.118753550862137	-2.67733281083474	0.00742108792863904	0.0160726621475573
C12orf49	662.018938927826	-0.0657037620613687	0.0711080018499113	-0.923999554931252	0.35548654752285	0.468468147497374
C12orf57	325.176313627632	0.0230857903798221	0.0979945625922122	0.235582360583512	0.813756762464371	0.869220424311909
C12orf60	11.4152252756422	-1.16681792765036	0.491050935419306	-2.37616475906725	0.0174936496541948	0.0350596052250465
C12orf65	296.743118495544	-0.310446451453948	0.0974039706042396	-3.18720530105818	0.00143654767536941	0.00356043980074131
C12orf66	56.6519145285491	-0.326089027884087	0.212722473127709	-1.53293172596916	0.125292677892415	0.199304914897756
C12orf73	109.744755675678	0.149591159158484	0.162101373358908	0.92282474885191	0.356098541237239	0.468927064302285
C12orf75	2554.86088523699	-0.419740295816493	0.0698349019696126	-6.01046588422413	1.84990936619185e-09	9.56085263838364e-09
C12orf76	82.4854655364663	-0.231159624598104	0.165487334186991	-1.39684179296107	0.1624611514382	0.248498316046519
C12orf77	2.45451587318471	0.449885560111631	1.01265578261746	0.44426306335682	0.656852402742583	0.747663631731314
C14orf1	622.924519466921	0.119669471570417	0.0716638725147152	1.66987168528807	0.0949447535126337	0.157008164629563
C14orf105	339.406701520988	-0.0657434093592271	0.0950626518603414	-0.69157979577313	0.489201253432967	0.601685710260152
C14orf119	644.615913844243	-0.726101618898586	0.077179466284735	-9.40796372210983	5.05841311433539e-21	6.98960865651818e-20
C14orf132	53.4784336301984	0.612462834654565	0.210414269120761	2.91074762759107	0.00360565124706884	0.0083192538722925
C14orf142	46.5401360033847	-0.530793434356144	0.230375568369955	-2.30403526776657	0.0212206639185393	0.0417550225480261
C14orf159	182.381310177221	0.338956905190784	0.123587230306197	2.74265313941409	0.00609450246096008	0.0134027121877161
C14orf166	1480.71337050995	-0.69724016882397	0.0667498291473123	-10.4455723367502	1.53526510639566e-25	2.86648506037771e-24
C14orf169	68.521696671969	0.284486459864381	0.184794632320524	1.53947361074288	0.123688715490702	0.197106178325538
C14orf178	1.79028082124874	2.02184333433122	1.35788228566228	1.48896804655281	0.136495783197561	0.214460823541258
C14orf2	849.768226475576	-0.703091364466308	0.0751461109614442	-9.35632403953743	8.25591002023419e-21	1.11951539181159e-19
C14orf28	17.1552831459819	0.00956227988040546	0.423517022936395	0.0225782657190654	0.981986680851938	0.987496774065239
C14orf37	19.2341683333474	0.0648828126412856	0.33724524027127	0.192390595606615	0.847436258421583	0.894742828835615
C14orf39	23.017145535177	-1.27102894158107	0.328109255530185	-3.87379788944765	0.000107152287284282	0.000316453257444775
C14orf79	28.962718076729	0.255906167568852	0.277052772982583	0.923673005737935	0.35565659072181	0.468615045136667
C14orf80	9.22093737339694	0.033177235048761	0.512955108677615	0.064678632666884	0.948429875854851	0.965751969171024
C14orf93	36.0396114026844	-0.118442742923215	0.252697825023028	-0.468712949596702	0.639274829484369	0.733474583864863
C15orf38-AP3S2	4.35956191936192	-5.370661108577	3.39110920151068	-1.58374761455174	NA	NA
C15orf39	174.990228963525	1.36360766156087	0.133526044563224	10.2122972789418	1.74679297929083e-24	3.04139656818635e-23
C15orf40	115.93373370362	-0.372642065431286	0.142207871791785	-2.62040392515608	0.00878256729744616	0.0188050480665424
C15orf41	446.904376147016	-0.0873483008595176	0.0805118150955892	-1.08491282622074	0.277960266646882	0.385344154099529
C15orf52	46.6635196437474	0.207316111008633	0.228362075122822	0.907839495227611	0.363963028239671	0.476616123648659
C15orf57	127.100190604711	0.0659556212635964	0.134377125006835	0.490824768428715	0.623550390271696	0.720496085697387
C15orf59	1.68967765833212	1.108308387566	1.21501435898602	0.912177193108178	0.361675447795306	0.47447477577869
C15orf61	86.2611388931259	0.164688809393388	0.169148758957419	0.973632974953402	0.33023880746686	0.442040418125918
C15orf62	3.58595960837938	1.13142907093807	0.843129924760903	1.34193916940966	0.179615720133011	0.270146887987517
C15orf65	20.2496461603768	-0.593427330599249	0.343925348058079	-1.72545389268323	0.0844457061940402	0.141830140108202
C16orf13	255.55266242776	0.927657775069527	0.112001961333084	8.2825136634059	1.20602116071941e-16	1.17811627549886e-15
C16orf45	1.6474683470713	-0.90292275947437	1.18629151705683	-0.761130587626983	0.44657907238857	0.560887891466994
C16orf46	51.0904293180885	0.368002372417857	0.226412212702598	1.62536449790031	0.104084915878669	0.169910501833766
C16orf52	68.6253156502403	-0.303272031462518	0.186372022240248	-1.62724011800214	0.103686110352598	0.169363153506729
C16orf58	504.671648048899	0.824784508155967	0.0856170863246879	9.63341014699	5.77794600018013e-22	8.47414426662532e-21
C16orf59	17.0319939542498	0.67283407617284	0.371852163092808	1.80941283379038	0.0703868908257077	0.121090274175051
C16orf70	394.734072018495	0.261874467127296	0.0831728216014716	3.14855817182788	0.0016407806296161	0.0040199251040403
C16orf72	457.723711069272	-0.40253954040328	0.0829346752829225	-4.85369405535212	1.21182644741193e-06	4.61457281890486e-06
C16orf74	25.4394764766367	0.277774113408877	0.312278528716818	0.889507564129617	0.373730359820668	0.48681201397489
C16orf87	118.946873265951	-0.838579061428767	0.156307221542926	-5.36494125575938	8.09755689918804e-08	3.53049067967051e-07
C16orf89	1.93233031508336	-0.771644987045277	1.11981853755277	-0.689080383266035	0.490772684013013	0.603260900072075
C16orf91	23.7466453456013	0.824046870404705	0.319459001404348	2.57950743845745	0.00989413276617511	0.0209191356225645
C16orf93	1.75643031117686	-1.64811569378414	1.22857799890477	-1.3414823440216	0.179763898393512	0.270287740856473
C16orf95	14.9928950953108	0.305575964255546	0.383745423229418	0.796298654675707	0.42585846735357	0.540806455247974
C17orf100	72.1204376258594	-0.259848231778336	0.190415169407079	-1.36464039386914	0.172366102361731	0.260932636007881
C17orf104	126.020920244032	-0.986735512664367	0.147566703415378	-6.68670838222126	2.28246059232713e-11	1.40738543113011e-10
C17orf107	1.45848913500631	-0.100500964255197	1.26756569104239	-0.0792865923757761	0.936804670461693	0.957141698558544
C17orf49	441.824428888155	0.246927855785134	0.0871914666612495	2.83201860503714	0.00462551571979842	0.0104523198746638
C17orf51	190.388713056178	0.227351680137436	0.11150986279061	2.03884817403416	0.0414651826633205	0.0762362849357453
C17orf53	211.677408705536	0.350331646356022	0.113915605155338	3.0753613245376	0.0021024767506915	0.00505738582198055
C17orf58	138.553101996227	0.186368230185073	0.129940634004871	1.43425674049032	0.151499010350837	0.234601341781065
C17orf59	5.65031774238786	1.54933588173233	0.662573512684682	2.33836072838858	0.0193685431555724	0.0384082363406015
C17orf62	227.685933434593	0.801878325966929	0.111929209310249	7.16415608497916	7.82671894343361e-13	5.47596544879235e-12
C17orf67	41.833332443751	0.565346617012555	0.236139234808005	2.39412403225671	0.0166601138661668	0.0335783451281691
C17orf75	184.058578564354	-0.290156869443959	0.118947281217613	-2.43937369962344	0.0147127446888252	0.0300355483243037
C17orf77	1.86013012683426	0.597663344350268	1.18964685217392	0.502387194366226	0.615395185075638	0.713824564149285
C17orf80	448.037470931845	-0.249308085404342	0.0848673650090027	-2.93762019567705	0.00330741936176966	0.00768768408013892
C17orf85	517.167583334331	-0.0360039015246267	0.0728394384451236	-0.494291311042323	0.621100460672366	0.718391533267206
C17orf89	98.0192420996918	-0.426603041363654	0.153680529513406	-2.77590819549095	0.00550477496617051	0.0122166302681962
C17orf96	50.5840723022764	0.670181851415557	0.208890814497426	3.20828779871418	0.00133527805448386	0.00332852222305597
C17orf97	97.080008928614	-0.253160512721072	0.160615210787043	-1.57619263754996	0.114981414762784	0.185036469638873
C18orf21	221.206820517525	-0.522882636330827	0.119069300252787	-4.39141437146885	1.12615685996632e-05	3.80321568516696e-05
C18orf25	348.976074822391	-0.227608458301997	0.0862439658845174	-2.63912328204815	0.00831207475608999	0.0178693414177342
C18orf32	52.1663115696093	-0.0639792319476139	0.240351525829579	-0.266190246668033	0.790092694167783	0.851526521231492
C18orf54	142.76938253363	-1.06818508747339	0.144048857161573	-7.41543604386431	1.21225294726596e-13	9.07686448722628e-13
C18orf61	1.61131477055725	0.849563881277172	1.23075203433946	0.690280298202498	0.490017935139026	0.602487857703977
C18orf8	632.29545746518	-0.272540442174325	0.0686464950997258	-3.97020185485645	7.18117665699011e-05	0.000218079346533495
C19orf12	144.570887958672	0.221572195366258	0.128032878081087	1.7305882573844	0.0835252275441877	0.140549707217851
C19orf24	357.89697989272	0.929197195520085	0.106424587006744	8.73103877265883	2.52344146267823e-18	2.81376911807068e-17
C19orf25	87.3112367136724	0.670628085874552	0.172098201180345	3.8967756854808	9.74818296288009e-05	0.000289657707686248
C19orf33	196.473519475769	-0.127924638603259	0.139855817255669	-0.914689435973915	0.360354691768934	0.473207667049217
C19orf35	2.3402346500376	1.0003394845412	1.0296008704536	0.971579874539628	0.331259598711618	0.443221409731968
C19orf43	1456.983192913	-0.0220910731145456	0.0710769601027475	-0.310804979315535	0.755948884093007	0.824648083881388
C19orf44	109.197353808198	0.245779838880553	0.147836374999545	1.66251261830053	0.0964100354441463	0.158954866269117
C19orf45	2.67530775039285	1.16721249128172	0.973668930295224	1.19877758749867	0.230614439622639	0.331810237245019
C19orf47	114.668238858635	0.676466170312032	0.146187473722271	4.62738805923409	3.70306265758257e-06	1.32972858132807e-05
C19orf48	501.485298230389	0.582027744312258	0.0910739060321191	6.39071902886205	1.65107519083125e-10	9.35511831745426e-10
C19orf52	55.0977745782598	0.0163617481873892	0.200341028633324	0.0816694827764684	0.934909546484085	0.955694605078378
C19orf53	1024.502404539	0.179954424054637	0.0724423396922232	2.48410563241313	0.0129877275602762	0.0267977599860709
C19orf54	480.424469384095	0.598121579273657	0.0930817419082553	6.4257669335753	1.31206302168111e-10	7.51407316031478e-10
C19orf57	22.5516078508662	0.913998729351879	0.328284246701702	2.78416871517563	0.00536651113892759	0.0119429130367149
C19orf60	27.4379145453291	0.428394377820946	0.290071228092764	1.47685925501011	0.139713368870203	0.21880724432731
C19orf66	202.153484369245	0.464317842847261	0.120156401328052	3.86427887083251	0.0001114178726934	0.000328626245339556
C19orf68	17.6237328218062	0.523315494598277	0.348144642609924	1.50315538586248	0.132798979165621	0.209495855824618
C19orf70	256.730923059037	0.932267582682383	0.111188356971492	8.38457917784871	5.09075453942571e-17	5.11665599154213e-16
C19orf73	9.46738755143926	0.437163506798539	0.53095581418231	0.823351953442277	0.410307877224922	0.524932945028862
C19orf81	3.51207528238421	0.118566929341553	0.780359485355542	0.15193885839362	0.879235159509791	0.91760748462103
C1D	298.764690765833	-0.888316295655104	0.104347593403184	-8.51305014982738	1.69416756819236e-17	1.7683219346801e-16
C1GALT1	516.389586746352	-0.125437781456842	0.0763135876529385	-1.64371490470757	0.100235105756383	0.164408156919133
C1GALT1C1	241.02590514189	-0.540564478874145	0.10164843333178	-5.3179814105914	1.04924785865614e-07	4.51075093668911e-07
C1QBP	1172.85159051335	-0.605542205745251	0.0592459897656346	-10.2208133941328	1.59992676703071e-24	2.79175880035534e-23
C1QL1	350.815617184024	1.60638606362916	0.103565874185111	15.5107662274733	2.93357139422223e-54	2.81078298676346e-52
C1QL3	1.84684062724514	1.05185068407779	1.11689251889037	0.941765359054252	0.34631278422148	0.459025087833656
C1QL4	4.42680680313196	-0.466336105462709	0.716356105240374	-0.650983640749778	0.515057047242371	0.625392913410622
C1QTNF2	1.3876283014888	0.0767413880248447	1.29909829088048	0.0590728111672232	0.952894114358075	0.968513043988946
C1QTNF3	4.00941379815986	0.522452515641182	0.763384424580884	0.684389802592608	0.493729053541141	0.605561749632976
C1QTNF3-AMACR	18.8091002323309	-1.38676251808433	0.418235626770165	-3.31574459305067	0.000913993192793525	0.00234109253687997
C1QTNF5	1.54872530121589	0.207416288428041	1.3602634012067	0.152482444388374	0.878806435871226	0.917391817613223
C1QTNF6	146.091904302184	0.605335157273712	0.132941840150179	4.55338331852403	5.27899567775288e-06	1.85973601584597e-05
C1QTNF9B	2.42224296933804	-0.162079593039128	1.03783769537122	-0.15617046264749	0.87589865842951	0.915371591243589
C1QTNF9B-AS1	29.0722123295179	-0.335810473966641	0.295656277978363	-1.13581377761651	0.256034509656522	0.360571042863405
C1R	106.385478553296	-0.669609493451356	0.157062272447261	-4.26333761136814	2.0139587556956e-05	6.5672211228623e-05
C1RL	92.8311264426479	0.410113307489626	0.1636205802874	2.50648975067354	0.0121936592811269	0.0253039973595191
C1RL-AS1	22.8970634856961	0.222081772184765	0.315765375335936	0.703312616047588	0.481860950135667	0.594651940700355
C1S	159.844376136175	-0.444129652162409	0.125328757991318	-3.54371701499807	0.000394528465110116	0.00106866309070137
C1orf101	3.36645193925626	-0.912726706741654	0.863222495845903	-1.05734814735944	0.29035272700987	0.39896384584671
C1orf106	236.590852008525	0.507298139741793	0.128015414141201	3.96278950581875	7.40790923383392e-05	0.000224453617971173
C1orf109	89.9636310620713	-0.675462340774839	0.175753922193692	-3.84322769212761	0.000121426716131375	0.000356504382535436
C1orf112	279.698477008779	-1.17385559594937	0.106445504392723	-11.0277611313534	2.80767653744331e-28	6.39055935641968e-27
C1orf115	3.6237548369009	-1.12494736839074	0.8178217398235	-1.37554104227349	0.168963770710661	0.256775505284574
C1orf116	29.5018772409153	-0.572862513176947	0.294085091131711	-1.94794816348028	0.0514211659594951	0.092189364315729
C1orf122	188.130185907571	0.665542497994693	0.138857658678699	4.79298372396357	1.6431896042691e-06	6.16909358468086e-06
C1orf123	405.471198261842	-0.300154799604579	0.0809134683101777	-3.70957772387102	0.000207605218970362	0.000587425483420825
C1orf131	158.929750818231	-0.677690576184594	0.128403627411231	-5.27781488613396	1.30733430364462e-07	5.5531341100657e-07
C1orf140	1.92922612497076	1.89071711289801	1.22393433358603	1.54478639990298	0.122397937984988	0.195360539221725
C1orf145	8.75871093940563	-0.0713083952674029	0.507389919144475	-0.140539637420543	0.888233637109606	0.92346345142661
C1orf159	86.9476931579066	0.72672694801872	0.172766676161597	4.20640695396014	2.59462836527367e-05	8.34910827758557e-05
C1orf162	7.99421852235761	0.0639723436719306	0.546942995683883	0.116963457209908	0.906889011588613	0.935296878790164
C1orf174	520.03320690311	-0.282931083338262	0.0870863813728075	-3.24885566351717	0.00115870255732959	0.00291699175894128
C1orf186	5.71091396117687	0.238690812128686	0.641112070551931	0.372307468682033	0.709663938488161	0.79010107707689
C1orf198	533.290508279274	0.358795527062145	0.0763648715596411	4.69843685629623	2.62160213488809e-06	9.60353840667222e-06
C1orf204	1.4952790750655	-0.72001465529432	1.25911720960406	-0.571840849924315	0.56742979967974	0.673032713909312
C1orf21	13.6415649784102	0.0867275994803466	0.405065303405711	0.214107697576558	0.830463073188545	0.881839315944369
C1orf210	1.64990138013249	0.584770415972958	1.26194242173618	0.463389141929653	0.643085460165373	0.736104903648769
C1orf216	51.9556540366297	0.14675633242805	0.239414328006704	0.612980574930087	0.539889183950486	0.648653463912879
C1orf220	5.58080529085532	0.0627657722610849	0.637038031521196	0.0985275119465086	0.921513426863686	0.945686014831057
C1orf226	2.05938949942736	1.62136510585283	1.12033506113829	1.44721446475618	0.147836866552005	0.229708458117949
C1orf229	1.96190961556715	1.35242649322826	1.15430040601427	1.17164170278525	0.241340937565997	0.343873227247865
C1orf233	39.0166617015793	1.59186933807617	0.263517525984338	6.04084806932643	1.53306284614833e-09	7.95929221324446e-09
C1orf27	277.721947163019	-0.882101722662525	0.106453536125968	-8.28626041711495	1.16864753858805e-16	1.14370209571544e-15
C1orf35	48.9934633634404	0.407458070111162	0.225113377060762	1.81001269418646	0.0702938186297753	0.120983936589298
C1orf43	1719.21439991099	0.0121204978693014	0.0509999261217401	0.23765716523528	0.812147009019471	0.868173574231686
C1orf50	106.611494612609	0.0602508710066692	0.1623525328568	0.371111370709643	0.710554582221807	0.790509536293655
C1orf52	352.975479271997	-0.582319750218317	0.095851345020938	-6.07523817314316	1.23803828706291e-09	6.47592371078576e-09
C1orf53	42.6392810953264	-0.566835227021622	0.252905789370547	-2.24129004097696	0.0250072936390472	0.0483262929370042
C1orf54	8.47903536789746	0.311746044937107	0.539984481595563	0.577324081640179	0.563720548716563	0.670041041451027
C1orf56	50.5863595002559	0.11271191966421	0.21206285551907	0.531502414170189	0.595070668810606	0.696388925008302
C1orf74	58.6565117307191	0.0732446389001356	0.208808697424868	0.350773889226955	0.725757987432227	0.802158842087661
C20orf144	1.5122500955291	1.50517680146387	1.26180426746952	1.1928766134881	0.232917699524153	0.334372520194327
C20orf166-AS1	6.66210027309922	2.26235359964119	0.723604356594334	3.12650632769684	0.00176896697600801	0.00431022393529833
C20orf194	189.637229907796	0.384671422871358	0.114061891428087	3.37247978317003	0.00074494555235438	0.00193003137681711
C20orf195	1.57027649001938	-0.779731066079146	1.21023421847606	-0.644281126888804	0.519393151755805	0.629463744697769
C20orf196	51.7514001814793	-0.135204738782403	0.219162173251118	-0.616916399288869	0.537289869391805	0.646355552224515
C20orf203	2.24607912138888	1.11586111879903	1.04037368772987	1.07255799714992	0.283469478913299	0.391352485594451
C20orf24	1265.35572004172	0.00330276920778781	0.203432891352182	0.0162351780276773	0.987046771149844	0.990824051767168
C20orf27	428.446708449642	0.539868760977593	0.0906804052285101	5.95353273529326	2.62415337323808e-09	1.33893744021628e-08
C20orf96	211.991382500811	0.680138570550272	0.112374220333252	6.05244306508451	1.42665429048693e-09	7.43095550197962e-09
C21orf140	7.80751472188143	-0.147283542783607	0.54389109474434	-0.270796018186029	0.786547922525789	0.848941201236773
C21orf2	23.6652542180051	0.993620234840543	0.35290509615862	2.81554515833328	0.00486945528577962	0.0109540494907577
C21orf33	100.552949330257	0.214904939823305	0.159374466297606	1.34842766734042	0.177520870213901	0.267392586302611
C21orf58	18.8733094706515	-0.135802888457997	0.349230443260728	-0.388863259428416	0.697377302016634	0.78065861267442
C21orf59	279.547890024373	-0.916935857664279	0.102988075735001	-8.90332061377326	5.42003342300585e-19	6.39571938064282e-18
C21orf62	8.51194028737234	1.03163770205884	0.589174640077331	1.7509879616058	0.0799479836854794	0.13535632724604
C21orf62-AS1	2.89699681765806	-0.294463295562919	0.895608128376885	-0.328785867650148	0.742317545748562	0.81487676996235
C21orf91	227.959741316085	-1.27274825656221	0.114658122443915	-11.1003758777296	1.24917422975268e-28	2.9094667904327e-27
C22orf23	27.2544215887342	0.498802918353105	0.294851844745264	1.69170696145396	0.0907018604525238	0.150888992001789
C22orf24	1.93604989677103	0.966927525792406	1.12104133630942	0.862526201732779	0.388398020964407	0.501604292750555
C22orf29	185.4324103894	0.974874949488682	0.121699571015641	8.01050440320281	1.14238925713397e-15	1.03624549339006e-14
C22orf39	88.4345565120787	-0.139934883232391	0.158251455596517	-0.884256531511298	0.376557747673556	0.489742381575598
C22orf46	27.1392306233956	-0.219911488180598	0.305061394357488	-0.720876165415061	0.470985708492266	0.584159547444753
C2CD2	144.306747453334	0.276785121766371	0.132434219947383	2.08998189347391	0.036619426235088	0.0682091370220741
C2CD2L	62.6953889612016	0.58931323069221	0.205922081271679	2.8618263133943	0.0042120766228013	0.00960919979820316
C2CD3	417.467463416249	-0.0340832524394466	0.0881264509641748	-0.38675394352715	0.6989383765876	0.782077829634838
C2CD4C	5.05528627033201	0.400899873740379	0.649205705742459	0.617523644962258	0.536889390202682	0.645970910040839
C2CD5	210.2802477042	-0.527882407131726	0.114015867553343	-4.62990299911329	3.65837069091217e-06	1.31663493983998e-05
C2orf15	25.4880734879532	-0.174698689692193	0.304682418307552	-0.573379621517409	0.566387685232694	0.672212531627973
C2orf16	25.4850566349107	0.264148626213812	0.29907196481645	0.883227641801628	0.37711328963694	0.490186007106472
C2orf27A	10.0653259750598	-0.531992038158674	0.492679344485074	-1.07979367130702	0.280234070025412	0.388025731609261
C2orf42	113.53413235744	-0.236465517930922	0.148129243771472	-1.59634594702806	0.110411577065556	0.178706822236087
C2orf44	231.337017334153	-0.388094345674306	0.117930761767615	-3.29086609682937	0.000998794439663751	0.00254202478591692
C2orf47	529.977570144901	-0.471984029143562	0.0736109298321574	-6.41187429937032	1.43741336711446e-10	8.17925010213314e-10
C2orf48	2.4826689643994	0.155994928566847	0.972513364590763	0.160403891860643	0.872562924054952	0.91313795603684
C2orf49	314.479735523733	-0.416569793072779	0.0919796620087359	-4.52893372268768	5.92820890734112e-06	2.0761057283074e-05
C2orf61	1.20661625918475	-1.65702210773936	1.48959023080896	-1.11240129900655	0.265965646358804	0.371808169437989
C2orf66	1.92660375415158	-0.340324107873124	1.15153598119144	-0.295539274006017	0.76758195509231	0.834040395452401
C2orf68	164.662459484926	0.125371052553357	0.120804474812128	1.03780139558846	0.29936252697422	0.408781344437148
C2orf69	129.615546233994	-0.779634253933451	0.142497053094654	-5.4712307167193	4.4692102291323e-08	2.00313257356711e-07
C2orf70	40.3695177278391	0.0100213478838414	0.258089136277836	0.0388290186420449	0.969026708744011	0.978381522535084
C2orf72	89.5905290679905	1.75816565665178	0.176816978000752	9.94342102512523	2.69412510258997e-23	4.30656301364058e-22
C2orf73	1.58587196519092	-0.85215529299963	1.26845036617449	-0.671808149316586	0.501705840051968	0.612621729752102
C2orf74	73.516878652392	-1.27159342291403	0.199517911649704	-6.37332965446521	1.8496770491263e-10	1.04544975143306e-09
C2orf76	73.4342831359978	-0.797341880583001	0.184242537563974	-4.32767530845663	1.50691393696522e-05	5.006671491981e-05
C2orf78	1.77744213609052	0.447641506977703	1.24976932154076	0.358179304982325	0.720209133476969	0.797955016255712
C2orf81	1.60620107977348	1.20122711917173	1.29470072907279	0.927802921708396	0.35350980820465	0.466348948835362
C2orf83	1.22818052819393	0.479166084776066	1.36142142862857	0.351960145991497	0.724868151359517	0.801396758785575
C2orf88	50.6238862475542	-0.551647783230715	0.210386381131778	-2.6220698329574	0.00873975208724338	0.0187183473628673
C2orf91	15.0323264181548	0.0192218798084969	0.408508166481514	0.0470538446613079	0.962470313185679	0.975106622226032
C3	789.376443403047	-0.442788861835765	0.0691955153735513	-6.39909767916856	1.56297834927066e-10	8.86851651300703e-10
C3AR1	49.2881537510546	-0.870047819860728	0.239194580814848	-3.63740606871943	0.000275397575555925	0.000765439744045573
C3orf14	238.115359356729	-0.759473874294283	0.111933896910002	-6.78502129613983	1.16069388752124e-11	7.37872979508435e-11
C3orf17	561.662229063162	-0.215778818409019	0.0745650024981141	-2.89383505907449	0.00380568015967028	0.0087442114065026
C3orf18	8.98668913256296	1.28516078710464	0.510153871929858	2.51916305612463	0.01176341675171	0.0244990799745037
C3orf33	46.8981063661564	-0.212113122680461	0.229508175881514	-0.924207261313282	0.35537841575564	0.468364222922823
C3orf35	4.81053926018891	1.61574689575561	0.725650492854055	2.22661861552759	0.0259727737488748	0.0500108727744579
C3orf38	179.375537683585	-0.320686489041723	0.132226887729941	-2.42527442449292	0.0152968187906081	0.0310939442234424
C3orf52	487.679390363329	0.364908492483109	0.078746156933489	4.63398477707706	3.58693383089666e-06	1.29179671906769e-05
C3orf58	239.775951055948	0.954376430719773	0.105339861464845	9.05997423433366	1.30481374160725e-19	1.60849959009688e-18
C3orf62	56.0143716234466	0.212593619376081	0.203029036682396	1.04710943247319	0.295049109430957	0.40427134783394
C3orf67	128.71776396218	0.284581539860625	0.144584532979743	1.96827097612506	0.0490368675660149	0.0884897843604155
C3orf70	9.85095786469135	0.100691652560367	0.465037844824443	0.216523566159179	0.828579657679302	0.880352131641867
C3orf80	9.32122216718819	0.0681388289819013	0.517840265123474	0.131582716855079	0.895314356600401	0.927784795023834
C4A	12.9087946880285	-0.431385172895846	1.44313106261168	-0.29892307363626	0.764998741360812	0.831967978013617
C4B	3.59974954089955	2.49728289940053	3.08602991376441	0.809221870553511	0.4183875370673	0.533435775347719
C4B_2	3.59974954089955	2.49728289940053	3.08602991376441	0.809221870553511	0.4183875370673	0.533435775347719
C4orf19	66.638598938133	-0.379783439435433	0.191681396783724	-1.98132654398353	0.0475546654933823	0.0860525926802706
C4orf26	211.428432811415	-1.01184803796291	0.114975755478346	-8.80053393650867	1.36166731083709e-18	1.54855051471312e-17
C4orf27	117.109148185756	-1.26694590458501	0.156378417482418	-8.10179515167082	5.41540748375451e-16	5.00878237847144e-15
C4orf29	123.884271823946	-0.515472261432794	0.150029818149856	-3.43579874847224	0.000590809673005815	0.00155844800160997
C4orf3	446.915015600612	-0.00951248284448828	0.0849308068733989	-0.112002737224291	0.910821236237912	0.938203334687964
C4orf32	20.1551962841598	-0.791544758107376	0.342610180204588	-2.31033636430391	0.0208695391749817	0.0411146880496039
C4orf33	66.0379055589371	-0.941054317911736	0.195379444265484	-4.81654721380525	1.4606361629743e-06	5.50828169779677e-06
C4orf36	26.0990218890196	0.502062409631707	0.295419428690554	1.69949015153505	0.089226868641372	0.148705252070679
C4orf46	739.500361452247	-0.729417069018447	0.0874449315052736	-8.34144479802649	7.3388285336283e-17	7.31186770651223e-16
C4orf47	35.9695076799775	0.166905908611702	0.252756980631053	0.660341440204705	0.509034742427849	0.619349472556309
C4orf48	162.085364855398	0.597262643868102	0.153034132970108	3.90280672864507	9.50836265925045e-05	0.000283320876928615
C5	49.7977275719329	-0.760159327093064	0.230030603329614	-3.30460084914798	0.000951117501672244	0.00243073488967538
C5AR1	11.6640360556024	0.143874832860005	0.433812301710101	0.331652265951993	0.740151848594191	0.813236257388101
C5orf15	2817.67393988155	-0.155602012420493	0.0444603708407472	-3.49979115059217	0.00046562280985563	0.00124714271518245
C5orf22	644.77772960592	-0.645882479436172	0.085945428220847	-7.51503009300856	5.689784488088e-14	4.39605222568306e-13
C5orf24	482.939931326767	-0.434457719673188	0.0842820350172511	-5.15480813419208	2.53890751389776e-07	1.04703760644016e-06
C5orf28	177.393296161675	-0.574069083562775	0.117114768980445	-4.90176506823516	9.49793818880624e-07	3.65767771261344e-06
C5orf30	284.369214675025	0.00579499021779741	0.0939937983372916	0.0616528996626182	0.950839249192933	0.967466541163431
C5orf34	183.233783311349	-1.26391862347131	0.139686744630514	-9.04823594260506	1.45296549158561e-19	1.78289116801084e-18
C5orf42	242.711591890035	-0.128208718869757	0.103160465296026	-1.2428086525381	0.2139383533011	0.31202511996818
C5orf45	7.04418914056495	-0.695919028123014	0.595949679034027	-1.1677479703505	0.242908440816176	0.345552805965473
C5orf49	5.22589990391127	0.289179687053513	0.658276830340146	0.439297987905921	0.660445631947559	0.750622547390422
C5orf51	1210.64186380919	-0.310191287748366	0.0672487671059175	-4.61259441767626	3.97673803633814e-06	1.42321148108805e-05
C5orf56	5.52925268579008	-0.697986661751199	0.647930533694052	-1.0772553930616	0.281366184502635	0.389323790922403
C5orf60	2.375098549733	0.162537076011337	0.982743241287055	0.165391191903258	0.868636086048177	0.909980752445782
C5orf66	23.2477678930163	-0.433252756013613	0.323877366085771	-1.3377061856767	0.180992233774712	0.271700603492745
C5orf67	1.33217060352201	-0.366180844646406	1.42891224732211	-0.256265453202361	0.797745871087577	0.856795295977268
C6orf1	53.4443802339298	1.25997747950716	0.237665365107142	5.3014770534156	1.14869488161271e-07	4.92240674897828e-07
C6orf106	355.7908069193	0.481195568134209	0.0862309726358934	5.58031010697324	2.40090142111014e-08	1.10935095695014e-07
C6orf118	2.51916871713881	-1.00148028980688	1.00206402340671	-0.999417468758289	0.31759250098712	0.428264042538244
C6orf120	560.894525238807	-0.266562580281054	0.0748867103174293	-3.55954453268344	0.00037149853629763	0.00101077165096045
C6orf132	66.8782349560058	1.05649429277799	0.188680018579142	5.59939680276657	2.15098934192005e-08	9.99650899217624e-08
C6orf136	327.546610785838	0.158760355442639	0.0884799240576796	1.79430935473164	0.0727638058020848	0.124536705170517
C6orf141	3.35739993451331	1.66934075074502	0.905370006223316	1.84382157490345	0.0652091473955421	0.113426629794116
C6orf163	6.95158321255583	-0.522960302680492	0.562084684197203	-0.93039415124326	0.352167045715678	0.465089542629297
C6orf165	50.0107244878134	-0.364537908369855	0.214428384042872	-1.70004502900591	0.0891224559683403	0.14857766388304
C6orf201	5.05022335967941	0.0185632391037903	0.644954777662582	0.0287822336491039	0.977038270504133	0.984544956630558
C6orf203	46.0214348314349	-0.559108797646699	0.226939375433252	-2.46369232566758	0.0137514097517242	0.0282859374517725
C6orf226	28.4180166904068	0.68259241134792	0.286203851062179	2.38498681556742	0.0170797334584226	0.0343117156394501
C6orf47	41.1113999719557	0.217375396403617	0.240991224410793	0.902005444119737	0.367053975758173	0.479917524604227
C6orf48	890.195586948958	-0.155926545027623	0.0632567575704972	-2.46497846263853	0.0137021487396531	0.0281954837941344
C6orf52	17.1458571472692	0.161440409301814	0.373247835258038	0.432528722343976	0.665357181440924	0.754099749273
C6orf58	1.92511856398365	-0.773995610446887	1.10084604193934	-0.703091604965356	0.481998663559673	0.594776017245186
C6orf62	1086.54039746535	-0.279064685174903	0.0707552734262984	-3.94408319919204	8.01058456342956e-05	0.000241388632014005
C6orf89	581.022240505533	0.143319419681276	0.0706739124501304	2.02789706572997	0.0425707546888051	0.0780805416982543
C6orf99	10.0074332873331	0.635667533753168	0.503653205459753	1.26211354730267	0.206907931160825	0.303486461316744
C7orf13	126.421845252153	0.816376792324087	0.141959688687727	5.75076488171156	8.88405938876062e-09	4.29597565063641e-08
C7orf25	135.328899420615	-0.481820955907629	0.134465868450537	-3.58322124015333	0.000339382921133185	0.000930192895007209
C7orf26	149.199370064459	0.593189196570486	0.132061440372486	4.491766823816	7.06347345365049e-06	2.44796705072258e-05
C7orf31	214.072957608055	0.0146424322046456	0.109304804902039	0.133959638990878	0.893434490119063	0.926496777472141
C7orf43	179.434178884725	0.619393944201186	0.125028431143574	4.9540247648946	7.26939484136985e-07	2.83701431357949e-06
C7orf49	357.535476795026	0.0734768955718266	0.0862950924338024	0.851460882647426	0.394513384011429	0.508057034814236
C7orf50	105.9315644251	0.176380214478695	0.152707897601064	1.15501697848969	0.248083473742569	0.351446096799897
C7orf55	21.2125509200003	-0.356909888551714	0.339116750801058	-1.05246906178661	0.292584397708012	0.401444470237209
C7orf55-LUC7L2	445.351460817153	-0.435342161833985	0.120212088081321	-3.62145079402902	0.000292955530949734	0.00081170241571025
C7orf57	20.932660637368	0.149178823879583	0.329100046926432	0.453293231869184	0.65033760575222	0.742229103398093
C7orf60	174.309564449081	-0.0888043448264534	0.129406920919978	-0.686241077332855	0.492561098494636	0.604639059226135
C7orf73	1264.4939673116	-0.475861582068974	0.0629088815255805	-7.56429888004725	3.89962175188452e-14	3.06472729135089e-13
C8G	1.34486752747023	2.4269521426503	1.52153772486265	1.59506537563463	0.110697617200409	0.179133553076834
C8orf31	20.7512370226243	-1.55429366190154	0.357343055277582	-4.34958407319314	1.36395984782035e-05	4.55081480238973e-05
C8orf33	232.409329856988	0.183324689805388	0.105390232013993	1.73948464010448	0.0819495516870806	0.138371626509991
C8orf37	47.8920928636853	-0.515762732774801	0.249079566220325	-2.07067460651742	0.0383892148384598	0.0711120429069454
C8orf4	11.4676483797955	-1.51011590060815	0.48128070392397	-3.13770298351025	0.00170277327521287	0.0041590711611481
C8orf44	20.4247570559998	0.114511875813513	0.358067048234237	0.319805679908873	0.74911564162523	0.819092482003915
C8orf44-SGK3	18.9731720522566	-3.02280365983291	1.92788968725047	-1.56793393305817	0.116896551601707	0.187835079552009
C8orf46	54.3283142716546	-0.295332261294768	0.202987061386967	-1.45493145857094	0.145688237675881	0.226898724065775
C8orf48	26.6121371095648	-0.397158089625222	0.311850950071847	-1.27355100099493	0.202822586887616	0.298616508353768
C8orf49	2.75004616749367	0.960119586383468	0.891692373918054	1.07673858661003	0.281597068596667	0.389508531692191
C8orf58	117.593494409222	0.697455112205537	0.13994205974845	4.98388485534107	6.23201741774554e-07	2.45249657406164e-06
C8orf59	483.894586968517	-1.13846473252894	0.0871177883793211	-13.0681087491791	5.00955465503559e-39	2.09289514452283e-37
C8orf76	65.2330580780214	-0.673343932927073	0.192146281883393	-3.50432975505456	0.000457758148609795	0.00122792760031942
C8orf82	41.6986543144713	0.513532419767974	0.243397375116094	2.10985192228565	0.0348711125176395	0.0652446996485909
C8orf86	4.20500962177409	0.436083997420543	0.737768374343153	0.591085241094532	0.55446330825103	0.661445418275161
C8orf88	191.580804090057	-0.931275565747376	0.12386762242358	-7.51831307912549	5.54875028772209e-14	4.29746144016656e-13
C9orf114	108.545098809769	0.599917862751618	0.150250660923926	3.99278019186462	6.53030981200108e-05	0.000199373186990706
C9orf116	118.459992351785	0.0315012036921095	0.147187281041598	0.214021235185441	0.830530497549006	0.881839315944369
C9orf117	15.4077726958961	0.75250206684334	0.376115206838859	2.00072226052199	0.0454223291185883	0.0826381680757852
C9orf139	4.04534612100853	0.736458853454511	0.763810695369194	0.96419028683349	0.334950533224368	0.447150298858929
C9orf142	85.5592173620785	1.27282612653522	0.169398767167755	7.51378624423366	5.74413472029111e-14	4.43590249321322e-13
C9orf156	107.789315860079	-0.353498720853546	0.148685050747861	-2.37750008541885	0.0174304389403181	0.0349460535627151
C9orf16	64.9423460675333	0.680416264731958	0.195814277507016	3.47480415317304	0.000511226442886837	0.00136176699061633
C9orf163	2.77353440740575	0.373813327232775	0.925230520818057	0.404021828962432	0.686196667169457	0.771489100012541
C9orf172	6.50558186386658	1.18704221178532	0.598676329896242	1.98277792608078	0.0473922407259124	0.085783172381824
C9orf24	1.82541629166685	-0.612637691603741	1.1309454845157	-0.541703998991682	0.588022434438026	0.689957246714296
C9orf3	170.600293210751	-0.174367411232241	0.124550199831897	-1.39997696886542	0.161520215365553	0.247409452768995
C9orf40	29.8647282936283	-0.776079610563298	0.282649047958207	-2.74573580264828	0.00603753622307758	0.0132902210903101
C9orf41-AS1	2.92551114023121	1.74272278189424	1.03431799947609	1.68490037181697	0.0920077948410767	0.152767118942832
C9orf43	6.68045883211722	-0.149839172981928	0.570034053837054	-0.262860037875491	0.792658458564487	0.853181482701829
C9orf64	219.660918546178	-0.512428335587102	0.117847649109727	-4.34822704956959	1.37242484333095e-05	4.57503539961218e-05
C9orf69	197.178747558369	0.552124057106761	0.1136975883321	4.85607535925969	1.1973514915326e-06	4.56162409905075e-06
C9orf72	52.3955214607772	0.119934490743734	0.211874923486195	0.56606269760635	0.57135115998211	0.676197478614921
C9orf78	425.71649464048	-0.317596166765397	0.0828838610039802	-3.83182157440935	0.000127197976733987	0.000371879193444275
C9orf84	3.80604476528355	-2.11931953127698	0.889314398174838	-2.38309369063012	0.0171678243844392	0.0344756975370747
C9orf85	35.8412476382783	-0.156832288987571	0.28509804407435	-0.550099491200547	0.582251135652105	0.684842724314124
C9orf89	127.245431086166	0.811399748938721	0.136990871607617	5.92302055908377	3.16081309953784e-09	1.60254025366619e-08
C9orf9	101.898524968344	0.272709175011953	0.150811782730633	1.80827499068188	0.0705637122568431	0.121355326722028
C9orf91	396.250600201935	0.176750217399701	0.0835006331570273	2.11675301991199	0.0342808144478711	0.0642755228474789
CA11	12.964034133362	-0.319511557026816	0.414363278466134	-0.771090426279002	0.440653334855425	0.555407169044637
CA12	162.990568801844	2.03612234949566	0.13542118957152	15.0354782433832	4.29932120259243e-51	3.46092288885893e-49
CA13	193.455057894712	-0.339405035104169	0.120163678892579	-2.82452266967942	0.00473510985201296	0.0106773524157355
CA2	526.105152119482	-0.292069435283749	0.0747450625727421	-3.90754151820405	9.32400231442272e-05	0.000278466273615397
CA3	2.68549683837997	1.09705688231095	0.959930621339972	1.14285017888018	0.253100800813541	0.357288567606306
CA3-AS1	3.45812359426696	-0.762453985908795	0.807419373336554	-0.944309749167963	0.34501138542463	0.457755155736278
CA5B	250.222836770633	0.324674268846374	0.107078410809497	3.03211699157546	0.00242845063110029	0.00578927868716265
CA5BP1	135.036927717797	0.825630731586466	0.142790607483337	5.78210812418327	7.37702658908884e-09	3.6086763207585e-08
CAAP1	111.835934442303	-0.210595265147093	0.155514719835145	-1.35418219812463	0.175678257010193	0.265141274327495
CAB39	567.078715115622	-0.880079421333637	0.0774486266059957	-11.3633960975301	6.36222945263564e-30	1.60066090364187e-28
CAB39L	36.9959035598952	-0.0706951031316384	0.258618073771301	-0.273357163715305	0.784578677587184	0.847601723279028
CABIN1	255.864925556461	0.96405106253556	0.106314427416791	9.06792319687835	1.21307017839253e-19	1.49771110528232e-18
CABLES1	113.911691426574	-0.0671270185233667	0.148028368807685	-0.453474013555985	0.650207451481515	0.742133492485607
CABLES2	232.040644576543	0.849316655392475	0.112570553513348	7.54474974924744	4.53156819079228e-14	3.53188614811823e-13
CABP4	8.68976421087164	1.05075857780529	0.533885800388121	1.96813359156849	0.0490526687126687	0.0885083166521665
CABP7	1.13812073917901	-0.058434614206429	1.40884567379994	-0.0414769447733896	0.966915672439752	0.977422305559951
CABYR	29.080754140184	-1.12967674349784	0.301359625870919	-3.74860016577573	0.000177824316589122	0.000508511350448449
CACFD1	16.3197555776904	0.788650796664919	0.390770548959902	2.01819404958751	0.0435710556291215	0.079641359506691
CACHD1	202.963016609769	0.485122689349602	0.111100067926465	4.36653818853375	1.26231226289651e-05	4.23443574813565e-05
CACNA1G	2.28506976933241	-0.054843644653054	1.08526060785553	-0.0505349998480316	0.959696059178789	0.973198342285304
CACNA1H	11.4941552609261	0.968418143536751	0.455842078188082	2.1244597413782	0.0336317190257755	0.0631621051797457
CACNA2D1	275.126519834145	-0.118100897979987	0.105723330553104	-1.11707508042103	0.263962224353418	0.369588690223928
CACNA2D2	1.96413442237562	0.433695373830572	1.10195888243963	0.393567655510352	0.693900264971138	0.77752783484065
CACNB1	53.7428148874701	0.850365204712178	0.218238099744537	3.89650205764984	9.75919788083622e-05	0.000289877344145648
CACNB2	5.80046046612076	-0.216659252900626	0.610724412681752	-0.354757806306208	0.722771040649663	0.799741333340382
CACNB3	98.7733727304856	1.01929870523667	0.164589241183237	6.1929850208246	5.90353415358723e-10	3.17094494768544e-09
CACNB4	80.7630010090907	1.16951791143773	0.173834358790828	6.72777188337661	1.72280725273378e-11	1.07472276222196e-10
CACNG8	5.30014700428132	0.0377222404176957	0.680034296714039	0.0554710852084543	0.955763165131644	0.970317010676444
CACTIN	86.4884773230308	0.31394399369418	0.164074598685619	1.91342228601591	0.0556940136103206	0.0989518001086765
CACTIN-AS1	4.88712791901449	0.600092898824808	0.812550960389756	0.738529554548753	0.460192714401973	0.573886963069595
CACUL1	934.591346453794	-0.42664678913131	0.0743072776732292	-5.74165549446604	9.37554117062823e-09	4.52270226925602e-08
CACYBP	3450.96520088247	-0.916143914474025	0.0634248722838053	-14.4445527674787	2.71312635547418e-47	1.82942573781944e-45
CAD	878.33846229027	0.280038105911886	0.0681074441932086	4.11171068345287	3.92738257320877e-05	0.000123437533989223
CADM1	1340.3353870323	0.219635568283192	0.0578772166282447	3.79485367608379	0.000147730555781176	0.000428386484786987
CADM4	20.2452313891664	0.856824494392605	0.362157091333289	2.36589180468119	0.0179867000277806	0.0359307349743467
CADPS2	37.9857095743656	-0.677900516786507	0.267451305943983	-2.53466893494433	0.0112553642045337	0.0235236523820198
CAHM	1.63092208163356	-0.392676944871302	1.16827473557149	-0.3361169534144	0.736782674434871	0.810753533497667
CALCOCO1	84.0284547696368	0.433067854735294	0.170550385623011	2.53923703047238	0.0111094527708156	0.0232490653656579
CALCOCO2	999.563796545501	-0.164454506194927	0.0608104582592471	-2.70437866943585	0.00684322557240734	0.0149119504812869
CALCR	11.6250693380105	0.917944811644284	0.460324371748347	1.99412602934287	0.0461382833136368	0.0837882954603907
CALCRL	3.33552402021579	-0.671073232842808	0.816397165313971	-0.821993585174596	0.41108054783205	0.52583738475183
CALD1	1946.44744734418	-0.0607380044774395	0.0548258366861114	-1.10783543213716	0.267932894821808	0.374035443207446
CALHM2	4.15229773761786	-0.338223361727342	0.768081930615166	-0.440348025706652	0.659685062128063	0.750168479789008
CALM1	3002.53388127887	-0.226339919246856	0.0594774760126413	-3.80547283477109	0.000141533548435546	0.000411087004631907
CALM2	1756.16996674187	-1.40218320967388	0.0716805542392149	-19.5615564717101	3.28883386041415e-85	1.05249261200974e-82
CALM3	5275.45679179557	0.256386059984058	0.0517723123577786	4.95218483216033	7.33848505252416e-07	2.86258165103459e-06
CALML4	43.1631916997103	-0.38173045756487	0.235668812626169	-1.61977502797705	0.105280612439608	0.171545312419606
CALN1	3.18729627722095	-0.851948908721858	0.931804053197781	-0.914300496760155	0.36055896964267	0.473421759534336
CALR	19174.9241740016	0.235687843941404	0.0467482057712003	5.04164470172249	4.61547648189368e-07	1.84722959446675e-06
CALU	5012.45329603735	-0.416443706163174	0.0549479071131557	-7.57888203650013	3.48545229887642e-14	2.7541097399665e-13
CAMK1	155.453502219264	-0.150138016850599	0.125304757559342	-1.1981828924532	0.230845823920776	0.332083433296443
CAMK1D	11.0965263360847	0.809382981467088	0.457016154076218	1.77101613202956	0.0765580191391855	0.130389022272071
CAMK2B	2.70349178977621	1.10703305275834	0.930146981247878	1.19017002159503	0.233979573348993	0.335565757206886
CAMK2D	287.074870582901	-0.072797553537945	0.101622037209308	-0.716355974915222	0.473771571901062	0.586886964619408
CAMK2G	483.241402176797	0.252057906689972	0.0823398577343105	3.06118948496727	0.00220459528358695	0.00528792222045791
CAMK2N1	187.422667507199	0.485171752424269	0.120451807183317	4.02793252977832	5.62694851945409e-05	0.000173347715170937
CAMK2N2	229.839720726185	0.451249772649594	0.108948259889377	4.14187223465323	3.44482234273089e-05	0.000109171325620988
CAMK4	75.5036714388172	0.167526311589876	0.175020462827998	0.957181285450678	0.33847576129314	0.450728250370467
CAMKK1	98.3988876553534	0.916074670894081	0.15548807761891	5.89160715678353	3.82457523312725e-09	1.9202079794562e-08
CAMKK2	227.046154967239	0.138523695802084	0.103238504798295	1.34178324330373	0.179666286926954	0.270191753488551
CAMKMT	22.8011613544118	0.459591495414381	0.320045530501236	1.43601910232771	0.150996905733408	0.233914366215535
CAMLG	115.535536692643	-0.578357681618428	0.145898533641804	-3.96410894052134	7.36706058697147e-05	0.00022325821297752
CAMSAP1	528.275691533158	0.381532923178889	0.0736499491240745	5.18035555647348	2.21463360924285e-07	9.19230930778075e-07
CAMSAP2	1015.88445456137	-0.275047711945085	0.0688904198255467	-3.99253934932603	6.53694811395329e-05	0.000199537784760333
CAMSAP3	87.0878361132116	1.07922836708669	0.184267497244857	5.85685692389142	4.71709170184234e-09	2.35207804054781e-08
CAMTA1	666.677439644128	-0.595212168485051	0.0792512501470405	-7.51044516497482	5.89266345480618e-14	4.54621542624656e-13
CAMTA2	324.068059775459	0.835589373592853	0.101465928040976	8.23517203977484	1.79299783476067e-16	1.72414413185129e-15
CAND1	1325.95711498504	-0.534521724163231	0.0607584622420058	-8.79748605279357	1.39915186445413e-18	1.58891618049187e-17
CAND1.11	4.72680740562434	2.94633057642736	0.85920685981911	3.42912832079537	0.000605523165566819	0.00159253388761254
CAND2	1.65804619524654	1.10052606305265	1.1929731678819	0.92250697055208	0.35626419609797	0.469067999815981
CANT1	851.149198573611	0.462119754506259	0.0719579352081642	6.42208191729531	1.34423046268563e-10	7.6845414910442e-10
CANX	8510.12586815349	-0.363858257748544	0.0480533455326023	-7.57196515072359	3.67620096496087e-14	2.89482734450487e-13
CAP1	4105.39324557395	0.0622609598688212	0.0449534598418245	1.38500929823635	0.166049624209644	0.253127451369674
CAP2	548.15282814307	-0.288756291524697	0.0836836781901782	-3.45056882978392	0.000559406501328981	0.00148122843418253
CAPG	424.670041480664	0.0147118202943036	0.0927443564352986	0.158627660590507	0.873962234720447	0.913944821760792
CAPN1	260.439890372537	1.03551954469495	0.124450197046509	8.32075456102295	8.74050754319421e-17	8.64915653671309e-16
CAPN10	40.524567784745	0.798604226586274	0.248658100138387	3.2116557881759	0.00131972394570603	0.00329488264241569
CAPN10-AS1	17.1735689585045	0.461485988959461	0.35536022105275	1.29864279010272	0.194066545931495	0.287550588151667
CAPN12	3.104566944609	0.877609509324198	0.845313632571783	1.0382057919191	0.29917425674296	0.408593998134526
CAPN15	591.900933134942	-0.269467923968652	0.0716343041530715	-3.76171622178168	0.000168751448497558	0.000484687116749134
CAPN2	3407.2436210242	-0.00626423757676685	0.0496041891642248	-0.12628444658228	0.899506767518485	0.930740648323876
CAPN3	4.24350856405225	0.581934454827439	0.779638698853138	0.746415558493279	0.455416423555951	0.569261635287773
CAPN5	138.91260749347	0.239083309865385	0.141025381459853	1.69532113574497	0.0900145174494924	0.14984626443085
CAPN7	177.997005116713	-0.139684538311425	0.130128963963644	-1.07343157170183	0.283077525408365	0.390981742258028
CAPNS1	2712.39153388465	0.775546916865227	0.0599704753104612	12.9321455741396	2.96429409863285e-38	1.19475238972857e-36
CAPRIN1	3917.53509654083	-0.0620101150447824	0.0457382138233667	-1.35576162384161	0.175175025217635	0.264531481550338
CAPRIN2	208.02385089264	0.126327597146338	0.122934745795271	1.02759879909556	0.304138589349389	0.413714321871935
CAPS	3.12504523139137	0.300785289131031	0.867255346899321	0.346824369785003	0.728723267753337	0.804436081912462
CAPS2	10.8602116252624	-1.38711922512263	0.490355955102445	-2.82880061043172	0.00467227983080675	0.0105475662489756
CAPZA1	3279.21084848678	-0.288856216515595	0.048444204682167	-5.96265783308293	2.48167744192621e-09	1.26907384941711e-08
CAPZA2	1097.09665097572	-0.800597933690797	0.0614827563683424	-13.0215036049201	9.23346133114429e-39	3.81769030386666e-37
CAPZB	3419.26996307267	0.209368972612114	0.0591854356270785	3.53750834802209	0.000403921416817596	0.00109322506605182
CARD10	160.495883421763	0.587173400481737	0.12461943832149	4.71173204108787	2.45620210387652e-06	9.03279472859761e-06
CARD14	2.17251402656394	0.537927479923404	1.05840486882078	0.508243580287699	0.611282531581298	0.710270262713845
CARD6	1.70521495898305	1.61346878257037	1.27928690385616	1.26122512292346	0.207227749595963	0.303899846144717
CARD8	221.657721988933	-0.329798212213456	0.109071854302641	-3.02367842118432	0.00249721727571615	0.00593905672246345
CARD8-AS1	18.4152025207924	-0.136441928214331	0.353088889283634	-0.386423737351668	0.699182872945153	0.782284393200765
CARD9	1.9813089416888	-1.32537929705937	1.20195905195937	-1.10268257050755	0.27016503842122	0.376592976720789
CARF	25.6228520794925	-0.690001561307647	0.301274979512945	-2.29027170601135	0.0220055709350168	0.0431138901103469
CARHSP1	914.1213879787	0.353509842884444	0.0769489305426503	4.59408389943126	4.34654489264035e-06	1.54863203801243e-05
CARKD	144.319710535584	-0.135995794778136	0.131839952522209	-1.03152187312284	0.302296156350646	0.41173312885314
CARM1	781.007739098408	0.757480314218946	0.0669387908686591	11.3160142928963	1.09330505471824e-29	2.71645561809728e-28
CARNMT1	52.6116386942681	-0.636995473256514	0.212820259933696	-2.99311481648866	0.00276145840022424	0.00651616219760921
CARNS1	2.67201521151264	-0.371951699335308	0.913918230695315	-0.406985753038676	0.684018452088867	0.769689117572009
CARS	257.711569729256	0.220772710402189	0.112469643884595	1.96295376047178	0.0496515471322309	0.0893270076076935
CARS2	138.99734076537	0.197867187474701	0.141172054088847	1.40160309171511	0.16103380324976	0.246706056998703
CASC1	3.51663696869243	-1.64392957675837	0.866408834100807	-1.8974062960294	0.057774335319838	0.102175802532117
CASC10	40.725860725363	-0.145449001818825	0.236095569226169	-0.616059853624326	0.537855017285137	0.646889516805432
CASC11	1.44738735290297	-0.093866022700111	1.23390958599377	-0.0760720426890218	0.939361782374964	0.959020473411715
CASC15	3.98884090423399	-0.454259604627242	0.777063593162631	-0.584584850743574	0.558826896464342	0.665460234451584
CASC2	64.9161316370859	-0.150848931272319	0.193344817258169	-0.780206748810304	0.435269190554725	0.550111733367066
CASC21	1.64216991701742	0.683668370093596	1.20110151580594	0.569201155020484	0.569219636919377	0.674522951221725
CASC3	1149.23868131152	0.533856962329125	0.0568843102085023	9.38495976082577	6.29404697758643e-21	8.63731095097431e-20
CASC4	619.100310582686	-0.128955004941463	0.0790933611371337	-1.63041503215267	0.103013809741294	0.16845416143796
CASC5	364.726008334702	-1.18500159559276	0.109993151881928	-10.7734124835771	4.59642570248239e-27	9.62662403997653e-26
CASC6	2.12074970704149	1.34164803282237	1.05926028490332	1.2665895738221	0.205302082418971	0.301589224065413
CASC8	1.5370040707674	-0.150004519735898	1.22534795761556	-0.122417896731796	0.902568065567441	0.932824674922143
CASC9	1.91722916871382	1.45315292131497	1.16030051843614	1.25239358099532	0.210426484152246	0.307885348657653
CASD1	129.224036955233	-0.526709884501597	0.144047091134133	-3.65651177232825	0.000255670674855939	0.000713585638997015
CASK	907.35545430054	-0.256383101274091	0.0638683414563717	-4.01424391847134	5.96366507092065e-05	0.00018301611967741
CASKIN2	90.6070960718452	0.649764418743522	0.167139005678781	3.88756900942849	0.00010125320586599	0.000299978769868933
CASP10	160.834495891791	-0.318740278498849	0.122494116258078	-2.60208643676655	0.00926584953500166	0.0197262983514584
CASP2	1863.58547937372	0.00202943236288339	0.0633870936982273	0.0320164917569039	0.974458899119318	0.982812281425036
CASP3	235.027003473127	-0.673311682050764	0.10584769232131	-6.36113709505226	2.00265594031832e-10	1.12753334627141e-09
CASP6	237.993575846925	-0.75510887800074	0.108882392443122	-6.93508712526863	4.05970881777012e-12	2.68316401458652e-11
CASP7	318.649459777018	-0.036728215743332	0.0979026240630419	-0.375150473185292	0.707548561371385	0.788459121840207
CASP8	359.643022910373	-0.549636547714489	0.0889295477201641	-6.18058408937419	6.38648671771049e-10	3.42001920917288e-09
CASP8AP2	193.731124138173	-0.655409526704319	0.120358308167322	-5.44548637052264	5.16640194502574e-08	2.30143645663577e-07
CASP9	72.4765119145376	0.017627101306249	0.191270032881137	0.0921581966643109	0.926572350877691	0.949377131012662
CASQ1	2.00682306299147	1.36727798362882	1.08634997987634	1.25859806596071	0.208175545962911	0.305066115116085
CAST	3130.65747820898	0.159301469055246	0.0550551886074525	2.89348693710009	0.00380990138149545	0.0087526535542439
CASZ1	50.1061981916527	0.656376887654758	0.220175889847775	2.98114788185284	0.00287170081950227	0.00675041645553928
CAT	160.246137303564	0.0570337224358316	0.12789830709534	0.445930237319847	0.65564763958767	0.747010672247387
CATSPER1	9.88716835776424	-0.357209174502631	0.491585176096239	-0.726647571717458	0.467441878210502	0.580674514477935
CATSPER2	31.9515529869627	-0.300912302761463	0.275059539295766	-1.09398969958245	0.273959495810142	0.380688310243862
CATSPER2P1	19.3680136642969	0.469524425913043	0.353714301291044	1.32741148491677	0.184372602593477	0.275688815446989
CATSPER3	14.3948673374798	-0.382886761478956	0.389451632847785	-0.983143294789073	0.325536918562656	0.436916308834177
CATSPERG	2.08244171020198	0.731068417718124	1.07736924700214	0.67856811371995	0.497411552216953	0.608996507186335
CAV1	5386.33538446957	0.0614234789058241	0.0507645709122352	1.20996745962882	0.226291379535074	0.326765487225045
CAV2	1727.77650243617	0.1517641977856	0.0576738424206782	2.63142165348753	0.008502846935171	0.0182549381201759
CBARP	15.0522586206322	0.770529583570166	0.395785478864138	1.94683641699413	0.051554349461799	0.092407432030721
CBFA2T2	424.449173025955	0.600226828720271	0.0838896162115229	7.15495976530437	8.36974672519971e-13	5.8354822374693e-12
CBFB	603.103041791899	-0.592939152126719	0.0827077095914809	-7.16909167301851	7.54969917139578e-13	5.28677183551439e-12
CBL	936.707907855214	0.217595486164256	0.0657958356529542	3.30713158370663	0.000942566055125076	0.00241119095892188
CBLB	288.21590000056	0.461021105734204	0.0968140670307092	4.76192272335764	1.91757116709567e-06	7.14223841822575e-06
CBLL1	1009.82737297492	0.260507087114726	0.0621741990975885	4.18995485097982	2.79009964482174e-05	8.94139483612912e-05
CBLN1	6.0951293268386	-0.706656704046859	0.630044993577643	-1.1215972053586	0.262033740425273	0.367370707136143
CBLN2	67.7283373791133	-0.45463039850079	0.194939274063734	-2.33216421208254	0.0196920540845144	0.0389869534034045
CBLN3	3.19516867084478	-0.0317153002103202	0.817236910074995	-0.038807963540719	0.969043495631646	0.978381522535084
CBR1	500.822429044337	0.0424004867325292	0.0820148046158897	0.51698576776606	0.605166093956284	0.70480112594763
CBR3	26.6777228276849	-0.619743138803861	0.305134942986207	-2.0310461094319	0.0422503174057162	0.0775903631358047
CBR3-AS1	36.7800094900287	-0.837554312018052	0.253586868821999	-3.30282997660245	0.000957144022372362	0.00244457486065126
CBR4	44.9423084304731	-0.706836923583052	0.236563749800084	-2.98793422145357	0.00280869997285686	0.00661787781853669
CBS	82.1797127051699	-0.437046673534137	0.16944073530667	-2.57934830572547	0.00989869231294463	0.0209260107939526
CBWD1	115.239417348609	-0.897657201127133	0.154891671026556	-5.79538715786227	6.81637476650847e-09	3.34645133463511e-08
CBWD2	59.3697144023591	-0.757824070853391	0.2115322933355	-3.58254552486436	0.000340262294264072	0.000932124117534569
CBWD3	33.934571517142	-1.4222682792534	0.96715526935732	-1.47056871250725	0.141407790467307	0.221136244650839
CBWD5	172.317137513851	-0.236834462287214	0.130262014679334	-1.81813910118179	0.0690428750235738	0.119201018909388
CBWD6	4.33457462363165	0.26959084911174	2.36273939086129	0.114100966934599	0.909157755728575	0.937032737482314
CBX1	544.261515752453	-0.758892851982769	0.0754834812543974	-10.0537606290987	8.84270581762114e-24	1.46928489914596e-22
CBX2	44.3376212431699	0.416148897855439	0.228795433018112	1.81886890120965	0.0689314334043317	0.119047152283077
CBX3	1855.25497251197	-1.31029011395687	0.0790732070509053	-16.5705953106637	1.13694609075847e-61	1.49117003264149e-59
CBX3P2	1.5461194476645	-2.09825893268911	1.41288181823011	-1.48509160894827	0.137519558570464	0.2157939057258
CBX4	88.7375040902934	0.469724608202835	0.169061836390178	2.77841893967576	0.00546241405011051	0.0121327161598859
CBX5	4533.41647237975	-0.00145445644809207	0.0664571105853192	-0.0218856407581067	0.982539179047991	0.987724408113772
CBX6	238.279174396084	0.444240488668319	0.11387779542825	3.90102817671964	9.57850001831128e-05	0.000285145262870696
CBX7	12.2869940113353	0.761258897964269	0.459234503688215	1.65766921224435	0.0973842513253023	0.160428848497494
CBX8	39.1308457313702	-0.266789808485956	0.244354742102719	-1.09181350928645	0.274915079916868	0.381684702277641
CBY1	46.2140970719908	0.177524925720275	0.225028074625169	0.788901233839285	0.430169734522755	0.544987513795293
CC2D1A	351.09987730552	0.561961745588224	0.0963886689774964	5.83016397621823	5.53729359597427e-09	2.74055783573103e-08
CC2D1B	216.895150999269	0.740123127712233	0.112583811176517	6.5739747125083	4.89895551504804e-11	2.92384137248354e-10
CC2D2A	139.662266852997	-0.331288604407366	0.136436724902611	-2.42814832035759	0.0151761354470758	0.0308751866864158
CCAR1	2579.90136998202	-0.550250311691443	0.0602026994750544	-9.13996077400889	6.24749869548092e-20	7.87135642727482e-19
CCAR2	249.370270402303	0.306717213689033	0.108583818520335	2.82470461868674	0.00473242207622804	0.0106727957211734
CCAT1	7.67412693587349	0.141366019252474	0.545702173782567	0.259053428855866	0.795594016839383	0.855396938114266
CCBE1	345.830091096719	-0.918901235011758	0.0937332640799253	-9.80336323536351	1.08898095207252e-22	1.66744346546529e-21
CCBL1	40.7325938893335	0.590752153761361	0.244236232935736	2.41877360562141	0.0155729291060369	0.0315900657486938
CCBL2	306.788205189936	-0.749958672560625	0.0954060753763852	-7.86070142390799	3.81988326812738e-15	3.28436067562097e-14
CCDC101	225.753999407556	0.402916676714005	0.107694591836365	3.7412897884994	0.00018307827287444	0.000522553593339977
CCDC102A	28.0036292234754	0.404444999657771	0.28988179342548	1.39520662846231	0.16295353875879	0.249013425048171
CCDC102B	3.11375615159908	-0.806534841607785	0.899614042109493	-0.896534295659227	0.369967471977356	0.482819469791182
CCDC103	16.984700073452	-0.176484652017728	0.362633680938763	-0.486674738984135	0.626488849492988	0.722829138502004
CCDC106	13.9947271011805	1.26159267466883	0.418581515751716	3.01397129876407	0.00257852198168123	0.0061150840663016
CCDC107	20.0456622355357	1.9176980719433	0.361386600398714	5.30650021286769	1.11750030598051e-07	4.79258171964464e-07
CCDC108	1.99174729983529	1.34748758091955	1.14109295401943	1.18087450822749	0.237652579483397	0.339797955885429
CCDC109B	343.342459984847	-0.431319137576439	0.100996940262739	-4.2706158865247	1.94933896581068e-05	6.36948596935608e-05
CCDC110	11.8037548983876	-0.827395558839861	0.446520544975953	-1.85298429859352	0.0638846091918558	0.111534889624209
CCDC112	64.6511346183705	-0.997486294274151	0.211364131828674	-4.7192789317853	2.36682100348644e-06	8.72213332031012e-06
CCDC113	109.076719783889	0.284175766830757	0.154847807742017	1.83519399450721	0.0664769506604256	0.115432188226181
CCDC115	88.9333589454436	-0.232631604136507	0.162554359894247	-1.43110036721163	0.152401452074329	0.235793428219042
CCDC116	1.71951597158114	1.33193969589694	1.27927220963215	1.04116988227231	0.29779671100073	0.407212270047208
CCDC117	186.302461783727	-0.279298511800032	0.114887568560598	-2.43105947231109	0.0150547432048154	0.0306594051190342
CCDC12	79.8783527859948	-0.140385417234716	0.169573593033256	-0.827873106440486	0.407742366938734	0.522151709754836
CCDC120	167.954861238991	0.520550924905457	0.127909488106651	4.06968187122617	4.70773771944737e-05	0.000146382649142785
CCDC121	16.6562782971774	-0.163074400085874	0.374261198092563	-0.435723502508381	0.66303735159477	0.752483201848919
CCDC122	28.3188943919134	-0.945633812379994	0.308230538635257	-3.06794328870509	0.00215537517907648	0.00517530134315872
CCDC124	336.365340386062	0.602185789338642	0.0908044825166327	6.63167469985129	3.31899406599191e-11	2.02005416698123e-10
CCDC125	40.4130346120034	-0.409857208358714	0.24196628864134	-1.69386078804652	0.090291739659161	0.150245229439084
CCDC126	29.9140765490267	-0.792794666779578	0.277192997616517	-2.86008186929877	0.00423531654573741	0.00965512181911158
CCDC127	156.520777006626	-0.0754228845752526	0.12271532790491	-0.6146166568018	0.538807911558732	0.647602441670468
CCDC130	179.88183763773	1.04138193788216	0.127195733902001	8.1872395082409	2.67285925073001e-16	2.5427122991041e-15
CCDC134	63.9568472203288	-0.063132713864848	0.193253132765056	-0.326684038501982	0.743906873886012	0.816017953592245
CCDC136	11.7003018873151	-0.419901421346503	0.445710915931977	-0.942093644865067	0.34614469790149	0.458878319065596
CCDC137	218.780321489312	-0.142326445258386	0.11150436268137	-1.27642041832114	0.201806942202124	0.297294022573089
CCDC138	117.47174666196	-1.28802301054283	0.158450227527794	-8.1288807888704	4.33272146624327e-16	4.04480024395324e-15
CCDC14	1781.2328032901	-0.339393058313656	0.0517811415029004	-6.55437575269842	5.58751137082585e-11	3.30887377663155e-10
CCDC142	57.81507392731	0.184134189531805	0.227890793107055	0.807993105036524	0.41909455136629	0.534081866550813
CCDC144A	12.6335898031527	-0.28226453093148	0.427619981131779	-0.660082651386898	0.509200791112587	0.619504399223883
CCDC144B	138.552464130063	-0.266718540597226	0.143381403294128	-1.86020316770152	0.0628567870658567	0.109980475652354
CCDC146	11.9841065496514	-0.936690703246897	0.479643779973457	-1.9528882524	0.0508328380181698	0.0912368189712546
CCDC148	13.1590820121846	-0.848009286073679	0.422574331312764	-2.00676951541108	0.0447742102230455	0.0815796103141597
CCDC149	79.6723959335866	-0.414574039683387	0.171582920984442	-2.41617310921626	0.0156846025491878	0.0318085330024784
CCDC15	41.9242784350773	-1.02560891209391	0.23891967811814	-4.29269334435806	1.76518723497004e-05	5.80809396396372e-05
CCDC150	72.8349351804853	-0.952747595830998	0.195072780333748	-4.88406221616852	1.03922259807368e-06	3.98480728295638e-06
CCDC151	3.8839132561885	0.932508267716227	0.779760729227388	1.19589026833935	0.231739383306465	0.332979693991266
CCDC155	1.30773231465472	-1.10681364545558	1.3852924419112	-0.798974723292776	0.424305068749159	0.539604626057486
CCDC157	8.94455274410207	1.23726906299487	0.501515991780161	2.46705804655023	0.0136228272045145	0.0280430796474252
CCDC159	25.9696705514796	0.137673907906594	0.309149554061611	0.445331090075443	0.656080503191682	0.747237819885408
[truncated: 14,006 more rows]
