# Supplementary material for: Mechanisms of resistance to VHL loss-induced genetic and pharmacological vulnerabilities
Source: EMBO Mol Med. 2025 Dec 19;18(2):599–619. doi: 10.1038/s44321-025-00361-w (PMC12905196; doi:10.1038/s44321-025-00361-w)
Supplement: Supplementary file 14 — Figure EV4 Source Data [file 44321_2025_361_MOESM14_ESM.zip › fig.EV4/4A-E/res_C10_Dox_onVSoff.txt]

baseMean	log2FoldChange	lfcSE	stat	pvalue	padj
A1BG	15.9075657519383	1.53678643677983	0.460932379565122	3.33408218843239	0.000855813660181863	0.00240886059207333
A1BG-AS1	11.6998434420477	0.225955963916356	0.439369138137641	0.514273635317486	0.607060691872596	0.701469572508924
A2ML1	2.76182822509002	2.39105792509273	1.07960507058985	2.21475240366031	0.0267770637870043	0.0521910642576278
A3GALT2	1.30738785605228	0.253352955885441	1.31898894017941	0.192081182918016	0.847678614313255	NA
A4GALT	20.3724038346432	0.19159747023659	0.361744474138857	0.529648644095237	0.596355560970039	0.692353187973848
A4GNT	2.54565783765213	2.10094177686245	1.01618999468876	2.06746945732911	0.0386899392990023	0.0722772524630104
AAAS	342.326553020495	0.562548977650287	0.142493141251015	3.94790214259721	7.8839015921744e-05	0.000274671151994794
AACS	191.602667198462	0.224512846059975	0.14326334995988	1.56713385609681	0.117083407057751	0.186927216888284
AACSP1	1.34076625354646	-0.657550066660509	1.2333859738805	-0.533125948069372	0.593946398100694	NA
AADAT	133.419202862581	0.297187117270061	0.163289164837382	1.8200051275051	0.0687582240453747	0.118787803032225
AAED1	215.79034083892	-0.132594668330205	0.121547941937362	-1.09088369754986	0.275324061407169	0.378474384553164
AAGAB	466.769170453598	-0.44420165828888	0.111293889526111	-3.99124929661718	6.57261447875329e-05	0.000232173364875736
AAK1	921.562241452114	0.10893768901926	0.0824299152681525	1.3215795341397	0.186308202085385	0.27595077049335
AAMDC	28.512816114258	-0.266929489959212	0.283792873179207	-0.940578552832977	0.346920876987359	0.455178518964285
AAMP	173.843276803126	-0.227244319318623	0.140029011528016	-1.62283741661032	0.104624164861443	0.16989686125524
AANAT	2.58121700947518	2.63186787319384	1.17283896106891	2.24401470325915	0.0248314553379501	0.0488038731926215
AAR2	404.948790698248	0.234815317431287	0.107128553054273	2.19190225889008	0.0283865649454393	0.055001153970251
AARD	7.91356541155361	-0.340643197303392	0.538145255878516	-0.632994890473011	0.526736979652906	0.629978708678962
AARS	581.829719090076	0.192400193078798	0.0958645227367837	2.00700100085069	0.0447495564140885	0.082067797376589
AARS2	122.909817617483	0.373188795184041	0.153319788789242	2.43405497836316	0.0149307270769633	0.031278601172813
AARSD1	35.494348780873	-2.31289427528894	0.869839941650809	-2.65898835468449	0.00783756719794163	0.017695384861152
AASDH	59.2486170269658	-0.535624208109088	0.229047903952211	-2.33848115990985	0.0193623018855102	0.0392609901781052
AASDHPPT	696.568024214303	-0.947540185934035	0.158345956749245	-5.98398724783703	2.17740368999362e-09	1.65375491647826e-08
AASS	27.9915049547073	-1.06503914401237	0.341585364293004	-3.1179296754026	0.00182126255189112	0.00477130161130525
AATF	480.247601188852	-0.838354896025941	0.10663378020235	-7.86200108853936	3.78044747772181e-15	6.52334451281887e-14
ABALON	50.9616194579368	0.407882237883803	0.284595324062548	1.43320077105047	0.151800469389411	0.232675950791971
ABAT	31.1488762683485	0.609763549823438	0.271071830728281	2.24945376354748	0.0244836413349055	0.0482407742190318
ABCA1	2285.17553611183	-0.211860175731513	0.122429368638239	-1.73046858027611	0.0835465901434773	0.140542243622437
ABCA10	3.60749322136268	-1.2881977870464	1.03398190057917	-1.24586106035786	0.212815407995181	0.307480359495058
ABCA11P	99.6858315510797	-0.450850031852221	0.156983368455368	-2.87196049039044	0.00407933965269935	0.00984609940406896
ABCA12	95.5784680640873	1.32866288871012	0.166977573391939	7.95713377383566	1.76070318396416e-15	3.15223959113129e-14
ABCA13	1.3202155391853	-0.691118680203325	1.26713365313742	-0.54541892916514	0.585465424477333	NA
ABCA17P	31.1051153882432	0.280864345995752	0.29527070772018	0.951209648137259	0.341497961666649	0.449719951694398
ABCA2	178.938015985689	2.9434829649941	0.241265669651227	12.2001732333042	3.10163389695323e-34	2.35799094861609e-32
ABCA3	187.611109583058	0.708875513659828	0.181635426598445	3.90273817688105	9.51105699464231e-05	0.000325735590695726
ABCA4	2.85368496108041	-0.137049083636571	0.843492575932115	-0.162478114860848	0.870929361086001	0.908452002081951
ABCA5	24.058558636051	0.444879653566436	0.316919168937399	1.40376378954317	0.160389200048717	0.243892631284826
ABCA7	55.6148241958172	1.07983714771816	0.236615108365098	4.56368638156432	5.02631464928205e-06	2.17903894313365e-05
ABCA9	17.0756208395632	0.305481192866886	0.428236099940919	0.713347597059265	0.475630691311183	0.583081085699369
ABCB1	99.9619531131911	-0.453784370216705	0.18887108327693	-2.40261432477384	0.0162783454076014	0.0337335161547831
ABCB10	280.794510823255	0.405805411289802	0.12502566198862	3.24577694559009	0.00117130573978651	0.00320236942790484
ABCB4	2.07477208515707	-2.88666251533229	1.34945600695496	-2.13913050922351	0.0324251001410908	0.0618176776687465
ABCB5	5.59926452557099	0.914443203827648	0.682894141559629	1.33907021334111	0.180547816316264	0.269009750555676
ABCB6	140.369126043021	1.45496288207363	0.139042160806667	10.4641849179595	1.26157595367727e-25	5.7546147197157e-24
ABCB7	294.082802881326	-0.689125419676909	0.135017064001036	-5.10398759427638	3.32570084771696e-07	1.76039536631422e-06
ABCB8	128.882384231748	0.530064762175501	0.181516621507256	2.92019958158109	0.00349807281667438	0.00857330196480374
ABCB9	44.4723147013475	0.783256827768079	0.251767290173837	3.11103490539723	0.00186432900500717	0.00487438869443392
ABCC1	712.977599342138	0.646759338812324	0.109989801347438	5.88017553345086	4.09831631351738e-09	2.97487102517634e-08
ABCC10	52.4770654942529	0.147964653024233	0.252824030351967	0.585247584330671	0.558381253445847	0.65911897812612
ABCC2	16.4424369818526	0.374677354652598	0.35812714594323	1.04621322035161	0.295462600457182	0.400214748097321
ABCC3	352.125382185793	1.49298113920409	0.146968660024667	10.1585000431623	3.03712817199917e-24	1.22552015494233e-22
ABCC4	322.844120250717	-0.440177358146148	0.113981711502261	-3.86182443082035	0.000112543434198751	0.000380390039515838
ABCC5	485.098054531111	-0.131537002838382	0.0865120380249063	-1.52044739485288	0.128398570442601	0.201899310856835
ABCC5-AS1	1.51286985125627	0.136751259225039	1.25078752523879	0.109332125933165	0.912939066509529	0.939505760506177
ABCC6	29.1504486307028	-0.0544442080867428	0.311148925317036	-0.174977972465335	0.861096941974066	0.901782296921933
ABCC6P1	22.78869722128	0.0988385212818356	0.329687193778249	0.299794845377935	0.764333647382981	0.828348964593008
ABCC6P2	9.1678191545375	0.870404928681242	0.62217979661769	1.39896045068156	0.161824843217914	0.245672154902597
ABCC9	208.501628114258	-0.632019332846483	0.164903681529274	-3.83265750640191	0.000126766384327893	0.000424090686685384
ABCD1	48.1135597436082	0.877908077663018	0.327525762493471	2.68042449845611	0.0073528849621598	0.01669489981958
ABCD3	503.179855643871	-0.110182527455003	0.0924114039686764	-1.19230444212654	0.233141893378609	0.331043397644967
ABCD4	56.897030321319	0.568846869213261	0.207807162732525	2.73737854717472	0.00619309833696204	0.0143219380644778
ABCE1	3087.12141889254	-1.17435876436302	0.130566207056157	-8.99435459481432	2.37624232740658e-19	6.44740094937887e-18
ABCF1	951.083129475333	-0.145257001764816	0.0973617678728067	-1.4919306103252	0.135717337056847	0.211359102747512
ABCF2	935.698570502962	-0.301681230203719	0.0778504138850823	-3.87513970894286	0.000106563542642856	0.000361498269146501
ABCF3	204.159891669548	0.30257173305971	0.114183530843404	2.64987192833151	0.00805222884517588	0.0181077344007621
ABCG2	21.942311116065	-0.870879922304483	0.373368266962872	-2.33249582078458	0.0196746225188657	0.0398019712790062
ABHD1	1.477667989006	0.656847236678373	1.17678122164722	0.558172772130863	0.576726411616351	0.675092497739253
ABHD10	339.877384713717	-0.475362577006987	0.108507478110825	-4.38091996315196	1.18179278734468e-05	4.79945112114665e-05
ABHD11	130.049487334036	0.690881548929673	0.152406441362351	4.53315189800331	5.81099953357683e-06	2.48972773372988e-05
ABHD12	669.275489261805	0.552954312294948	0.096957529641723	5.70305693986039	1.17677650573654e-08	7.87369552328911e-08
ABHD12B	12.33789778051	-0.756111105543753	0.441294740830101	-1.71339251431246	0.0866403525218808	0.14500257658586
ABHD13	88.127427781636	-0.721483636666663	0.187167208450012	-3.85475448739918	0.000115845824529667	0.000390796514603079
ABHD14A	111.041705679984	0.75766062726034	0.172380023377555	4.39529251948688	1.1062368240021e-05	4.51708585867177e-05
ABHD14B	349.320171588798	0.241475302534446	0.129355301863598	1.86675999402851	0.0619351115296007	0.10847777964845
ABHD15	72.4086368546811	1.17006824479325	0.202971610528499	5.76468916882821	8.18084729308749e-09	5.59991273820434e-08
ABHD16A	140.475796786692	-0.0216970671484142	0.178326317496855	-0.121670583753275	0.903159910879857	0.932307479010581
ABHD16B	7.9178444421031	0.999674240844744	0.586434610384557	1.70466446410658	0.088257021031781	0.147269721130011
ABHD17A	95.6556221546654	0.420883569199797	0.220293596335277	1.91055743880649	0.0560614783017283	0.0996768143751325
ABHD17B	71.8999972204494	-0.451382540264223	0.228421961686283	-1.9760908142631	0.0481444926062978	0.0875086486654317
ABHD17C	80.5319544726333	-0.777087147002686	0.17331583418978	-4.48364773268078	7.33777600118456e-06	3.09915676142355e-05
ABHD2	1110.34658717717	-0.614400442241361	0.077280772991259	-7.95023675954761	1.86155400321436e-15	3.3064644862962e-14
ABHD3	349.35890196229	0.245596700987373	0.12076497734951	2.03367488139036	0.041984386363003	0.0776755570414505
ABHD4	482.873964252315	1.05521203935918	0.129611266943239	8.14136042525756	3.90860943456085e-16	7.60318747486824e-15
ABHD5	309.422465706755	-0.225161302748472	0.141079786528392	-1.59598556454548	0.110492016297351	0.177829091887034
ABHD6	35.9915084425056	0.370814775860685	0.261845479288807	1.41615878520357	0.15672901988476	0.239066064352668
ABHD8	54.7681844997286	0.601181526811869	0.241764305305099	2.48664303877777	0.0128954717777454	0.0274608984257618
ABI1	569.690544516306	0.23651582788044	0.07921412669796	2.98577839256203	0.00282857542574272	0.00713239728808093
ABI2	572.825355177316	-0.0241380720479787	0.0980127176801988	-0.246274897985563	0.805469440134153	0.860826660739637
ABI3	4.29188953813575	-1.70012445353159	0.749464738669095	-2.26845155724162	0.023301698405098	0.0461721012088929
ABI3BP	53.0534134343309	-0.487825189032684	0.220176471371088	-2.21560998772887	0.0267182242447869	0.0520938839065896
ABL1	669.661088581378	0.578369604114578	0.106323720372978	5.43970434899841	5.33690624258833e-08	3.21912202144931e-07
ABL2	1160.95046324568	-0.0893997941791987	0.081941513365616	-1.09101956392121	0.275264274137511	0.378458315752404
ABLIM1	677.810452438842	-0.41096560307626	0.0806066880182775	-5.09840576731144	3.42525971793417e-07	1.80883597923255e-06
ABLIM3	382.853293767832	0.779568106040095	0.0961539440493668	8.10750004846243	5.16718476975453e-16	9.94082967257054e-15
ABR	573.678032648971	1.05289062865776	0.120932739840057	8.70641507047878	3.136367726772e-18	7.53542273529939e-17
ABRACL	1254.49355231246	-0.263388079292863	0.125007243725881	-2.10698253511155	0.0351190934808483	0.06640264016678
ABT1	269.713456776091	-0.0926820209593716	0.113489643301699	-0.816656201068388	0.414124927875238	0.523208412810904
ABTB1	29.399448821216	1.33305713402702	0.3104297725032	4.29423094079444	1.75299928585127e-05	6.87610911302131e-05
ABTB2	81.311435010385	0.114435876283695	0.179603755857501	0.63715747890311	0.524022271547066	0.627590448046893
ACAA1	52.8303451465559	-0.00120985030176255	0.218420655852912	-0.00553908373289239	0.995580473208123	0.99665711875803
ACAA2	941.865050472803	-0.143355750492112	0.120399848892147	-1.19066387384364	0.233785565468865	0.331717919374586
ACACA	648.074766006177	-0.103598191361059	0.0827595974672026	-1.25179670432924	0.210643951352388	0.304930904464404
ACACB	68.5211662624647	0.828287164052322	0.191060667981664	4.33520500478839	1.45624343791896e-05	5.81352181190528e-05
ACAD10	91.5487109897939	0.538611793063923	0.18657864696468	2.8867815359701	0.00389204367986331	0.00943454888940372
ACAD11	227.436955650136	0.200993604450174	0.155697536885451	1.29092346912365	0.196730216420229	0.288182390003272
ACAD8	62.1032568360106	0.343021078317799	0.193039840792844	1.7769444737882	0.0755773760687915	0.129138020325143
ACAD9	329.196631306682	0.419697686265137	0.108918415126185	3.85332164243212	0.00011652615430396	0.000392754784810754
ACADM	300.744459065378	-1.14922695282776	0.164581663919573	-6.98271560426898	2.89528142600185e-12	3.51215074141353e-11
ACADS	25.9001986327688	1.65968181777787	0.330592872876641	5.02031941383435	5.15856279453538e-07	2.65035268356524e-06
ACADSB	154.707588087638	0.438050868724774	0.135321650081982	3.23710853702558	0.00120747477550926	0.00329492279783755
ACADVL	594.990174078231	0.748195202478901	0.121068634249042	6.1799260156833	6.41316488775369e-10	5.35689892986092e-09
ACAP1	12.2096676731749	1.36047611696386	0.430597107962062	3.15951057684235	0.00158034364174197	0.00419815460670043
ACAP2	749.178553107919	-0.412725326968197	0.150051642376782	-2.75055521173061	0.00594943647030855	0.0138142629768339
ACAP3	74.1080799085331	1.07874016822666	0.209401154223016	5.15154833902102	2.5834461485291e-07	1.39614327058388e-06
ACAT1	220.714138686867	0.100875689936639	0.14318723700649	0.704501965716871	0.481120226332266	0.58825180652559
ACAT2	479.190009717374	-0.465152805586628	0.0954697624130353	-4.87225267801773	1.10332931556559e-06	5.38223603194532e-06
ACBD3	645.195078356594	-0.457898446799941	0.134823964383339	-3.39626897113053	0.000683111968676625	0.00196493018663207
ACBD4	21.1479621609104	1.59806708210106	0.360691607006691	4.43056353698693	9.39871491338736e-06	3.90360455507989e-05
ACBD5	275.399480106526	0.126442172631773	0.150408622600763	0.8406577392002	0.400539702178241	0.509686528113445
ACBD6	263.789489331115	-0.348063304541664	0.113392876372637	-3.06953413367733	0.00214392905139211	0.00553552280258533
ACBD7	134.265396746327	-0.493154305229068	0.153466285386718	-3.21343742690047	0.00131156372775081	0.00355067579281171
ACCS	15.0700106893924	1.53165651757348	0.406505478558085	3.76786193142199	0.000164651721107215	0.000538471349763973
ACD	487.344963694289	0.505463564064063	0.18723809810791	2.69957647066438	0.00694277979798668	0.0158875273638093
ACE	1.4803061655128	-0.534979647037234	1.25832906054055	-0.425150832014814	0.670726724178735	0.753675577179633
ACE2	1.36716932690247	0.167845935757348	1.20209208337484	0.139628184960777	0.888953770384606	NA
ACER2	22.8965178745	0.94809594283273	0.309453014350358	3.06377995645992	0.00218559602722723	0.00563570779624363
ACER3	413.409418786528	-0.481058907744573	0.120664128369647	-3.9867598949613	6.69817491846587e-05	0.000236025926314146
ACHE	11.4228202608445	2.00948926391502	0.489715550105008	4.10338055118758	4.07156708874764e-05	0.000149531508227822
ACIN1	1393.46229013617	-0.0688414925402695	0.0787606820234406	-0.874059121526918	0.38208605780287	0.491449799071824
ACKR4	2.88659436454843	-0.598712574191873	0.873305860674499	-0.685570315226622	0.492984105975132	0.598877649070901
ACLY	2992.08402883916	-0.0737115943429845	0.0548346347015892	-1.34425249195375	0.178866752534966	0.266909357542458
ACMSD	4.92346498327825	0.131194298573713	0.800940577361241	0.163800289661865	0.869888363642147	0.907666965829231
ACO1	947.599965877818	0.0323753250338227	0.0886757277144532	0.365097934556289	0.715038302637123	0.788637344191977
ACO2	587.743407751084	0.875005848269817	0.124104770643179	7.05054160073828	1.78222719360476e-12	2.22065790544402e-11
ACOT1	5.62187953030973	1.40854154699748	0.775694662980951	1.81584535026261	0.0693940984242788	0.119755995931887
ACOT11	39.8288728441609	1.10712416226337	0.30113422733047	3.67651386585289	0.000236443009161835	0.000749372657936287
ACOT13	404.313766963983	-0.484435790210436	0.117324956538212	-4.12900890402341	3.6433029595046e-05	0.000135000373613666
ACOT2	134.650002591576	0.667683119186885	0.163410036934481	4.0859370190008	4.38992862297242e-05	0.000160065585587852
ACOT6	7.51097828414572	0.278054730848729	0.548865724802237	0.506598824236867	0.612436333494785	0.705555171952816
ACOT7	700.370436888066	0.649969604522919	0.144442868959139	4.49983865044101	6.80050606156847e-06	2.88773782760127e-05
ACOT8	274.032516618462	0.562242560822326	0.154363469546829	3.64232912406622	0.000270182322670629	0.000847997449514896
ACOT9	767.647190320155	-0.471913977295281	0.0739598822941463	-6.38067507217533	1.76309038088417e-10	1.61125164483010e-09
ACOX1	619.653777798931	0.253282625662336	0.0852593198386265	2.97073242129697	0.00297090506769381	0.00745664003991984
ACOX2	3.46305091303925	-2.56381104610929	1.0401169176404	-2.4649258199987	0.0137041619699662	0.0289829857440341
ACOX3	130.896203716387	0.305743898075325	0.138246906174444	2.21157859178076	0.026995795987641	0.0525653107470311
ACP1	1228.26100027776	-0.218891370160156	0.0768980975873488	-2.84651216386097	0.00442010405202664	0.0105761255080954
ACP2	262.918988414016	0.506419342731132	0.138575855610045	3.65445582494691	0.000257728031460517	0.000811822664350311
ACP5	610.738494424452	1.77914321266449	0.146854408039491	12.1150140225008	8.79490896082462e-34	6.52856048662722e-32
ACP6	78.8585459467972	-0.178327183307148	0.178827110679083	-0.997204409499007	0.318665301058573	0.425148289089224
ACR	1.2235101648263	0.150064382516012	1.34101517947433	0.111903567396482	0.910899867999217	NA
ACRBP	2.69592407541689	0.230565155457785	0.890944320944793	0.258787390005791	0.795799287849456	0.852835512913627
ACRC	24.3850124913012	-0.6234501446026	0.347859828026588	-1.79224530794326	0.0730936798940918	0.125411604938217
ACRV1	4.93861362904377	-0.370044124138806	0.726387045698813	-0.509431062034991	0.610450108303174	0.703938840358105
ACSBG2	1.54961201898537	-0.460387077171157	1.13967761898736	-0.403962550023774	0.686240258482118	0.766080978904552
ACSF2	101.292715850553	0.8686656398536	0.179834703815496	4.8303559959418	1.36289154046336e-06	6.53498603664591e-06
ACSF3	72.2835428878608	0.76906130607266	0.219515929747262	3.50344190035826	0.000459286835568875	0.00137489003830082
ACSL1	16.7190977885028	0.665080220592167	0.375645008140284	1.77050195312005	0.0766435593147583	0.130704344704849
ACSL3	339.927512389878	-0.56231561830246	0.142251279368317	-3.95297406673237	7.71858052948229e-05	0.000269448318084434
ACSL4	1313.20354274316	-0.531690816024645	0.133244919781393	-3.99032711263557	6.59822309494932e-05	0.000232953019233128
ACSL5	187.84682159739	-1.05303569323636	0.128755062433187	-8.17859642437588	2.87169153191924e-16	5.67736301982576e-15
ACSM3	45.2142512171002	-1.55131613807917	0.254439901234523	-6.09698451599887	1.08087984616919e-09	8.67847251998188e-09
ACSM5	1.75639382993739	-0.809542960775417	1.05962233492151	-0.763991975344102	0.444872024711921	0.55334615122734
ACSS1	11.292594429365	-0.458712866712251	0.491372293174815	-0.933534253118858	0.35054419354542	0.459135578345758
ACSS2	97.3848237656888	0.796484918404222	0.191245888894432	4.16471654898624	3.11739619473203e-05	0.000116917216197564
ACSS3	13.3491244252107	-0.436572825038854	0.405706975108364	-1.07607917000255	0.281891850605375	0.385582968533401
ACTA1	24.9005564602216	0.562579053619108	0.438495159291188	1.28297665709354	0.199500254278638	0.291453351428047
ACTA2	19.8256121651978	0.990561167421082	0.437269061046534	2.26533559234749	0.0234920934738468	0.0465083752670685
ACTB	241861.903729899	0.453787566803358	0.0853257573271165	5.31829521376126	1.04744022698534e-07	6.03080365514566e-07
ACTBL2	42.55190577623	-0.478523599010972	0.225150817766216	-2.12534692859896	0.0335576751596509	0.0637413559429603
ACTC1	18.7650322979166	1.04990216492631	0.393113234163177	2.67073726775249	0.00756848609045725	0.0171497862642946
ACTG1	92923.8840238342	0.79847681299623	0.114667723185579	6.96339641892051	3.32165412234961e-12	3.96908663047956e-11
ACTG1P17	3.69202617693588	0.312849022216799	0.891841576408039	0.350789905396452	0.725745970898848	0.797393307549757
ACTG1P20	44.7227522965802	0.604912280570032	0.232855436393532	2.59780183765052	0.00938226211047338	0.0207604975861248
ACTG1P4	13.0800059521101	0.737618206852552	0.430200233028993	1.71459276453446	0.0864199162333913	0.14466442099403
ACTG2	57.6146275476555	0.959605510158974	0.275188780289558	3.48708079286249	0.000488323813335528	0.00145296877490286
ACTL10	3.51603718654574	0.182648928530251	0.842327833421091	0.216838291794808	0.828334369296202	0.87717569853106
ACTL6A	1170.43374997923	-1.108759505023	0.143094750095671	-7.74842895551167	9.30363979489641e-15	1.51721636738119e-13
ACTL8	28.4448846553033	-2.21741472007888	0.331756985000356	-6.68385239899773	2.32741229949899e-11	2.42238672997458e-10
ACTN1	5914.53157325441	0.559063321273366	0.113694722250638	4.91723195418801	8.77765237069037e-07	4.35341680925163e-06
ACTN2	64.9598856738482	1.00142780190393	0.191256506118087	5.23604567619584	1.64053369718409e-07	9.16336620462428e-07
ACTN4	3779.83684427102	0.498470936243199	0.130752745265387	3.81231717339059	0.000137670056013317	0.000458133574007522
ACTR10	363.339097658674	-0.289594519452612	0.13306356855211	-2.17636218991979	0.0295281886849194	0.0569327499797324
ACTR1A	2011.25126688095	0.221379878337778	0.0857789413962817	2.58081849384276	0.00985663893880123	0.0217124757810631
ACTR1B	150.714662776358	1.28081619428535	0.157316551446353	8.14164932112764	3.89929252859883e-16	7.594451302297e-15
ACTR2	3552.55243296739	-0.51160983785138	0.10405442549105	-4.91675231915421	8.799176376766e-07	4.3627170334331e-06
ACTR3	2301.80949449311	-0.396116735109393	0.131835421964341	-3.00463054016344	0.00265903627054621	0.00673728124127929
ACTR3B	57.1395481441165	-0.342551086139387	0.221183773251771	-1.54871707405708	0.121449747603489	0.192686226236124
ACTR3C	195.681378290784	0.162039886611902	0.114886736366084	1.41043162803028	0.15841227185217	0.241212764599671
ACTR5	79.3059906776404	0.244263647084068	0.18251613869402	1.33831259433756	0.180794557995025	0.269300895330593
ACTR6	51.4298663133586	-1.12538803300149	0.263396509801521	-4.2726003994871	1.93206513988154e-05	7.50738496452244e-05
ACTR8	232.533575757778	-0.0688790656308519	0.122728740525341	-0.561230118845958	0.574640673137363	0.673402358564501
ACTRT3	11.2772945411007	0.319770384630606	0.426452792205839	0.749837708827242	0.453352454596214	0.561616141780434
ACVR1	207.477073040944	0.312994280318297	0.130828156779886	2.3924076286185	0.0167382408134451	0.0345522387013084
ACVR1B	312.112145016285	0.275754481566019	0.101149620061823	2.72620382950995	0.00640674208067432	0.0147877530248712
ACVR1C	1.82434774601214	-0.804575411858463	1.17226916197129	-0.686340166541176	0.492498625662476	0.598520873214056
ACVR2A	39.0498793233021	-0.411607751591731	0.246628537076789	-1.66893805749484	0.0951296563068683	0.156792564024004
ACVR2B	60.6713890447345	0.29229835179937	0.201944446014242	1.4474196125144	0.147779436033951	0.227354089829532
ACVR2B-AS1	7.575419178097	0.813805008598282	0.528571569718111	1.53963068621395	0.123650401135434	0.195723834506973
ACVRL1	4.25278496376724	-0.358581063341969	0.681958808203368	-0.525810443429358	0.599019917693695	0.694575334861898
ACY1	217.043947831147	0.18243553181993	0.138920660976405	1.31323541464372	0.189103633908792	0.279508207647475
ACYP1	22.9059230606917	-0.87813146734079	0.339517077203678	-2.58641325076557	0.00969805790206628	0.0213930946460355
ACYP2	48.9878491752298	0.351856328133518	0.215192177302783	1.63507954863268	0.102032372804389	0.166357281494597
ADA	343.266139828268	-0.196464389233073	0.0984188619210303	-1.99620667622344	0.0459114310642095	0.0838955167971976
ADAL	112.912027309171	-0.380165387021213	0.194483803019748	-1.95474060625301	0.0506136946641315	0.091321682289548
ADAM10	872.696518013639	-0.184719593207124	0.127003309916438	-1.45444707959706	0.145822395356296	0.224694706327429
ADAM11	2.7747795157049	2.14510910725773	1.0269300842525	2.08885603815878	0.0367206841954386	0.0689915720133259
ADAM12	382.398578783736	1.94683625112917	0.102980449769183	18.9049111311201	1.03914484199223e-79	4.41973577795454e-77
ADAM15	585.03625363006	0.892839826075777	0.180030689164749	4.95937570543168	7.0720078643094e-07	3.55679730778642e-06
ADAM17	333.883618559795	0.195060252358533	0.105381189581105	1.85099687272374	0.0641700030059168	0.111844427655788
ADAM19	128.090880758349	-0.564794274659379	0.152215828707438	-3.71048319649414	0.000206864027936522	0.000664100205556313
ADAM1A	39.0906008915535	0.229441287269198	0.264188469440352	0.868475780775893	0.385133925245365	0.49456965581588
ADAM21	3.37596982332872	-5.14915098885981	1.25248968416065	-4.11113245400538	3.93723242250186e-05	0.000145241975229517
ADAM22	58.0693618925654	-0.174852512391736	0.212773517050545	-0.821777610369618	0.411203478735392	0.520436637032239
ADAM23	1.47373061816294	1.14778816427538	1.3582707321269	0.845036366555639	0.398090534791057	0.507185131639157
ADAM32	2.20965217043717	0.270467586432281	0.946093368607605	0.285878323859659	0.774971316265353	0.836641531458315
ADAM7	2.01253802266306	4.47765182023391	1.36734658456896	3.2747014332474	0.00105773699551979	0.0029172111984744
ADAM8	14.9037961602081	0.699479193865815	0.415571104533438	1.68317572188066	0.0923410792401226	0.152997637818679
ADAM9	139.150205821819	-0.443407083652695	0.170915032799467	-2.59431295416209	0.00947801699150105	0.0209458718431754
ADAMTS1	587.854261136847	-0.624821426928702	0.0826746895479507	-7.5575902412831	4.10605147161459e-14	6.27348854454358e-13
ADAMTS10	3.89633730423362	0.628840778792994	0.760388319752812	0.826999524397506	0.408237331050706	0.517473288662501
ADAMTS12	121.638717791658	-0.862611789282387	0.158675571296688	-5.43632382876061	5.43910647940241e-08	3.27825425761607e-07
ADAMTS13	4.13195296833249	0.86771602784799	0.706931401810682	1.22744020936895	0.21965718136991	0.31533890377835
ADAMTS15	7.61146615137727	-0.801247229905303	0.53420003495497	-1.49990111845059	0.133640018238389	0.208766980722144
ADAMTS16	1.12669783827878	-0.460626093846599	1.50244776991204	-0.306583764887591	0.759160212655004	NA
ADAMTS17	8.80155974760614	0.370445041570511	0.580540061975209	0.638104182354138	0.523405864222886	0.627043094189674
ADAMTS18	3.37654977729324	-2.94404256992113	1.0564866024136	-2.78663502518186	0.00532584251195861	0.0125131059436687
ADAMTS3	282.307615825419	-0.308528224262691	0.124118143541768	-2.48576247967217	0.0129274215095882	0.0275214870530829
ADAMTS4	4.32375885226954	2.00296651412243	0.86887657727147	2.30523709180001	0.0211532985776311	0.0424053849470161
ADAMTS5	12.5926883228545	-1.7194609097568	0.476526065674561	-3.60832498705556	0.000308180299493363	0.000955632191749173
ADAMTS6	85.8209576432109	-2.1181727418123	0.211413624080745	-10.0190929086165	1.25650825466425e-23	4.90661796616657e-22
ADAMTS9	401.041445468198	0.73019110453229	0.128000552808964	5.7045933670464	1.1662115600066e-08	7.81297203909061e-08
ADAMTS9-AS2	38.0536120282685	1.53142655326686	0.250615080095102	6.11067200220245	9.92124844658174e-10	8.02728466857875e-09
ADAMTSL2	2.7485201410949	1.03789814184595	0.895233722016187	1.15935997083361	0.246309486093637	0.345667039139399
ADAMTSL3	53.1480226441529	0.529847049960078	0.21244028678392	2.49409873231344	0.0126277414124487	0.0269637403809641
ADAMTSL4	14.0029242162048	1.24564496933068	0.42478462832204	2.93241536128827	0.00336336585326415	0.00828512866274688
ADAMTSL4-AS1	1.23289372881375	-1.04971018047171	1.47979269679957	-0.709362995737156	0.478099244941394	NA
ADAMTSL5	109.013165075239	0.64954026591808	0.197475357935123	3.28922186904694	0.00100464794783561	0.00278740210773783
ADAP1	5.33854895814458	-0.868998877418831	0.653364551111267	-1.33003677034636	0.183506156524013	0.272823465774057
ADAP2	73.8042285935182	0.848587113422829	0.186828037579944	4.54207582766968	5.57029966028996e-06	2.39573123131957e-05
ADAR	3164.97891739082	0.30094096174413	0.0627278060559142	4.79756874448754	1.60603097701137e-06	7.59666651194105e-06
ADARB1	26.8729315277594	0.323129416960452	0.280023182690946	1.15393809132253	0.248525551090597	0.348098349783081
ADAT1	229.902595087522	-0.557534342422536	0.109956288744927	-5.07050891573728	3.96753327687e-07	2.06676832764327e-06
ADAT2	433.093010741224	-0.150418712293495	0.112911429413787	-1.3321832260422	0.18279998714019	0.271902022459846
ADAT3	16.6300727500526	0.328250847703973	0.383943857721801	0.854944912133009	0.392581645385598	0.501750779942594
ADCK1	60.3352515248972	0.236782578438707	0.214230255747142	1.10527141748915	0.269041999085444	0.371298249549034
ADCK2	48.784949349766	1.02410255832137	0.235964256749815	4.3400749436691	1.42434130626341e-05	5.6948320977305e-05
ADCK3	191.813583247559	0.185025680353727	0.138829651699912	1.33275332818432	0.182612766400927	0.271697682294273
ADCK4	31.9435683990835	0.497153056061285	0.311827122470236	1.59432268791416	0.110863778635485	0.178354426965837
ADCK5	12.1056003689818	0.454682026095444	0.4872300773682	0.933197779068636	0.350717861230306	0.459306750900693
ADCY1	6.02026009607981	0.789797330858631	0.649663091214825	1.21570294132265	0.224098103307788	0.320486355121288
ADCY10P1	6.98182203491016	-1.26254388569919	0.570112476733137	-2.2145522808654	0.0267908104665587	0.0522049262397516
ADCY3	225.661169413223	0.47434718631139	0.136740602632591	3.46895638295464	0.000522484272001826	0.00154671463289931
ADCY6	185.190015093261	1.07434421643584	0.181402099120462	5.92244644160597	3.17187124890927e-09	2.35118878210481e-08
ADCY7	264.855538328405	0.268093118426394	0.11528237032385	2.32553440455179	0.0200434024589523	0.0404544086823821
ADCY8	95.5750603343943	3.7459374971868	0.234705848135427	15.9601370266044	2.42199076612259e-57	5.22121488855771e-55
ADCY9	105.212701458271	0.550842301407466	0.161364899779862	3.41364387273154	0.00064100304062815	0.00185585087013399
ADD1	2142.317147317	0.674760587362593	0.0892952039473793	7.55651544018223	4.14010775171444e-14	6.30715156715684e-13
ADD2	2.07444797206831	1.31317161541597	1.08936071401741	1.20545159974897	0.228029011942493	0.325112884822086
ADD3	1204.95577487145	-0.360678019293132	0.15483160815409	-2.32948571414553	0.0198333489446124	0.0400767093401856
ADD3-AS1	1.72152730981355	-0.421510784362269	1.09350901029171	-0.385466219660892	0.699892029312481	0.776961121987198
ADGRA2	5.3143944706237	1.10136014098701	0.666256572185109	1.65305707585728	0.0983192480942284	0.16128948267058
ADGRA3	588.070806625214	-0.190723439629055	0.0825172289836125	-2.31131658173994	0.020815374781407	0.0418194246055154
ADGRB1	2.07214087677165	3.75729388796652	1.30454713524105	2.88015188295381	0.00397483636026756	0.00962042445424956
ADGRB2	25.9699033762161	-0.781764797946144	0.299990096117023	-2.60596869051699	0.00916148356868554	0.0203320077450859
ADGRB3	10.2252010787576	-1.07886624986797	0.451825674747805	-2.38779314714721	0.0169498789005951	0.0349411289970734
ADGRE2	38.8285373369354	-0.220472753076975	0.256054682925724	-0.861037769580373	0.389217241339923	0.498672904688355
ADGRE4P	1.6280218492752	-1.04776800691704	1.27044910669052	-0.824722534259119	0.409529135210664	0.518826816111905
ADGRE5	482.681636615947	-0.354434887272276	0.126019443119173	-2.81254129124422	0.00491517124163345	0.0116578824159134
ADGRF1	2.8571087683144	-1.75998267787336	0.977779965549792	-1.79997825674792	0.0718640715594244	0.123530845890842
ADGRF2	2.18889206046184	2.45182784342545	1.3057647283178	1.87769495549486	0.060422907210217	0.10627867338406
ADGRF3	3.18888746690591	1.16558291953731	0.891601575746989	1.30729122877646	0.191113821995506	0.28160657460143
ADGRF4	2.55005788954878	1.45230446173697	0.99820908209112	1.45491008626627	0.145694155136041	0.224519087287101
ADGRG1	1122.91084726338	1.6830034477827	0.150379988258009	11.1916716265142	4.47908664724454e-29	2.63012636446594e-27
ADGRG2	6.82923873448145	-0.747363597503478	0.634990337143586	-1.17696845729242	0.239208096281589	0.33788868245071
ADGRG4	1.21413011513592	-1.91135193712252	1.42207932072627	-1.34405437816674	0.178930803299683	NA
ADGRG5	2.7204548634449	-0.0624737699589622	0.894220442938738	-0.0698639473658759	0.94430194881801	0.961036159728824
ADGRG6	1443.97397776672	-0.537837716797792	0.105166240803134	-5.1141669863868	3.15128496252524e-07	1.67426642320255e-06
ADGRL1	111.159367874265	0.228154441126987	0.182592681208996	1.24952675877431	0.211472472623407	0.305877049786264
ADGRL2	30.219193452355	0.366310583422533	0.282980969177429	1.29447073592025	0.195502871186473	0.2867581959047
ADGRL3	3.18047520941179	-1.49471309185023	0.969778341163694	-1.54129353936348	0.123245360573177	0.195200507179961
ADGRV1	2.03417111949277	0.436763918407659	1.17050474572419	0.373141518650941	0.709043119122152	0.784077827673762
ADH5	773.030373742861	-0.301956921297036	0.128939252922119	-2.34185412474369	0.0191882130215161	0.0389481372784212
ADH6	2.00827119876505	-1.06853976443364	1.12847099333976	-0.946891653166246	0.343693991631813	0.451812158891236
ADHFE1	13.9073645590019	1.05437539014588	0.444788787991425	2.37050802226203	0.0177636584353262	0.036389832439043
ADI1	405.97324562515	-0.823075344998617	0.100041203222377	-8.22736351110293	1.91379003071508e-16	3.8366004730399e-15
ADIPOQ	2.4650336944485	0.319456778288521	1.15617513189183	0.276304834342701	0.7823139431308	0.842747656743294
ADIPOQ-AS1	1.43557635846038	-0.364459780223159	1.41651831349232	-0.257292670875967	0.796952849850987	0.853870302158564
ADIPOR1	1952.39625402383	0.0125421481557867	0.0662842109612628	0.189217733362119	0.84992216950451	0.893468615998161
ADIPOR2	830.240162213999	-0.187173989485301	0.0755106498270076	-2.47877603906351	0.0131834056012289	0.0279907250332621
ADIRF	1.22194374534226	1.24707390385766	1.39691138173014	0.892736590286131	0.371998250594252	NA
ADK	476.275378887175	-0.867585916197881	0.1488875153415	-5.82712334347121	5.63909352061926e-09	3.97413411258331e-08
ADM	176.035951622259	2.5799087442548	0.142958584486852	18.046546512162	8.39803955586963e-73	2.87304235849392e-70
ADM2	3.18651584290128	-0.102110487255352	0.987480527327797	-0.103405064129894	0.917641493099989	0.942926815338853
ADM5	5.72701415570798	0.512040668660758	0.590348484160428	0.86735323694269	0.385748495656676	0.495181667229597
ADNP	2022.79915281066	-0.258006406978767	0.0586184756637547	-4.40145200053879	1.07528857652178e-05	4.40213744243582e-05
ADNP-AS1	22.2474121601624	0.0199790169740181	0.301516323093439	0.0662618088766845	0.947169388473204	0.963392235419003
ADNP2	566.328750950037	-0.333491774194999	0.0895828943397619	-3.7227171175131	0.000197090299921871	0.0006349252916828
ADO	610.73352729175	-0.0594272056887485	0.138674331344007	-0.428537892433233	0.668259552035052	0.75181588292648
ADORA1	35.7785884102287	0.753344503008722	0.27622595706117	2.72727628867223	0.00638595435181818	0.0147440967773713
ADORA2A	1.35673654686769	-1.38744210908126	1.45588394490329	-0.952989497506563	0.34059539202504	NA
ADORA2A-AS1	6.09262299268182	-0.0624210226545425	0.59525876286513	-0.104863677023576	0.916483981547598	0.94204422536792
ADORA2B	134.785583702036	0.53202392683022	0.143469887429708	3.70826196605809	0.0002086867032402	0.000669268931911763
ADORA3	1.89128275498427	-0.99634274714646	1.06184733728407	-0.938310727128484	0.348084748593747	0.456408072706199
ADPGK	711.616881588678	0.243701903681968	0.0864943355666124	2.81754755482553	0.00483919478962601	0.0114984762802876
ADPGK-AS1	4.6180178676137	-0.0486546321396055	0.632128775560633	-0.0769694942244226	0.938647813035607	0.957757935145001
ADPRH	81.8074843441838	0.385018660889708	0.173612255376092	2.21769286998576	0.0265757807361925	0.0518372659203597
ADPRHL1	2.74912838907988	0.012553229388876	0.887114500035356	0.0141506303733911	0.988709807292705	0.991545133658252
ADPRHL2	105.117808371966	0.834945476395197	0.180994888224911	4.61308871528825	3.96728866453682e-06	1.75226555469593e-05
ADPRM	139.662163754418	-0.823426402382611	0.14832494231571	-5.55150327063635	2.83223415967102e-08	1.78069792132412e-07
ADRA1A	2.06349725286586	-0.759554189822448	1.17709438986301	-0.645278914217616	0.518746454579657	0.622440605130244
ADRA1B	10.2758977975514	1.31075883677859	0.485887272053768	2.69766036726631	0.00698286422261137	0.0159699657420775
ADRB1	39.7650287753198	1.90795022123351	0.273461985821944	6.97702174398678	3.01503059766652e-12	3.63304261221118e-11
ADRB2	214.651888335729	-0.858619665374965	0.116464945781399	-7.37234418145498	1.67653497209879e-13	2.36200813392289e-12
ADRBK1	175.164005765652	0.853215038921821	0.166662058121178	5.11943179233666	3.06457579004761e-07	1.63426734015518e-06
ADRBK2	58.7608166298682	-0.675747079323969	0.208083054276142	-3.24748731546011	0.00116428853725277	0.00318484420489254
ADRM1	1432.04084980216	0.799583494742931	0.147206375087561	5.43171784691611	5.58141241782931e-08	3.35503006949503e-07
ADSL	1291.4450313547	-0.557424473885522	0.0728285530924899	-7.65392761788924	1.94932025241856e-14	3.09238435607972e-13
ADSS	634.288518432571	-0.51615517347109	0.129308899854609	-3.99164461264026	6.56166556732666e-05	0.000231890705216752
ADSSL1	13.0041264599889	0.637281067378095	0.394891700016434	1.61381226131513	0.106568154179199	0.172519601102568
ADTRP	86.2040901253974	0.0177764695723105	0.170523385440924	0.104246520360511	0.916973717145802	0.942367554564374
AEBP1	1.79416511913091	0.920426073159296	1.12344899650996	0.819286034362609	0.412623238634079	0.521855815027284
AEBP2	232.342740112162	-0.961287037768374	0.181434493561925	-5.29825954754451	1.16911703918459e-07	6.69032539841742e-07
AEN	143.582104343056	-0.205777407135313	0.14513358354114	-1.41784831680245	0.156235054301856	0.238405027591225
AES	770.220481042859	0.79128475046173	0.0976458585674798	8.10361813670673	5.33483744167015e-16	1.01886331091703e-14
AFAP1	274.041553657958	0.357713889153512	0.100983336656723	3.54230609718812	0.000396644914488244	0.00119900134830993
AFAP1-AS1	11.0255177745328	-0.902472156184684	0.491856067588405	-1.83482977166379	0.0665309159061907	0.11544790204165
AFAP1L1	132.747115448693	0.329419187594685	0.152276310370211	2.1632989845486	0.0305181911483659	0.0586180555762902
AFAP1L2	428.916076077947	-1.10791968579376	0.0904963902294077	-12.2426947968332	1.83826168678598e-34	1.40430699829859e-32
AFF1	2161.48533540252	0.617458357175355	0.0697820161955099	8.84838803518385	8.87924534861518e-19	2.2683877281032e-17
AFF3	239.099772067831	0.313238635444258	0.108009851338583	2.90009320040943	0.00373051719378507	0.00908779397501479
AFF4	1734.65176656801	0.180680979165243	0.0895039919380863	2.0186918510878	0.043519257495871	0.0801852892181855
AFG3L1P	1134.67913448949	-0.134921573012342	0.0875981053276541	-1.54023391838988	0.123503344898523	0.195530396244271
AFG3L2	228.339914871397	-0.0416363698022935	0.114237172889376	-0.364473041035539	0.715504801543337	0.788922884735129
AFMID	242.499815156077	0.392801316150309	0.104943735434416	3.74297059776175	0.000181857515277554	0.000589959125525225
AFP	23.4240166875221	-0.943910230877795	0.302282525749164	-3.12260931570043	0.00179255522786551	0.00470471007687117
AFTPH	138.782475902425	-0.0690559041279556	0.142949543362653	-0.483078871772018	0.629039735280332	0.719836992008914
AGA	145.877283790713	0.489444218943855	0.147241844239417	3.3240837308993	0.000887095573544262	0.00248623740709992
AGAP1	426.942746393187	0.961160687424002	0.0907221719109252	10.5945511133454	3.15852674230188e-26	1.52005306861176e-24
AGAP1-IT1	1.66146633408084	1.21635998979611	1.16970537158542	1.03988578606548	0.298392966923236	0.403524114502962
AGAP11	7.27673994836769	-0.100490626285504	0.611247266751812	-0.164402577731782	0.869414234448645	0.907339204725127
AGAP2-AS1	52.8338951655517	1.130215946785	0.299444595935595	3.77437416512298	0.000160409851412754	0.000525857299761262
AGAP3	347.813957771691	1.01813819709643	0.146967645300845	6.9276349567436	4.27934242677471e-12	5.03694927226279e-11
AGAP4	175.107741432875	0.0647227196862909	0.17170786373131	0.376935093593439	0.706221840772717	0.781672043060926
AGAP5	53.5537843214963	0.335633935986937	0.276397121064257	1.21431777109179	0.224626402050357	0.321037661344698
AGAP6	139.191374504788	-0.198658295246063	0.1658163601725	-1.19806209133645	0.230892845443393	0.328442620332883
AGAP7P	2.78766971972812	1.84700831708915	3.30897155141226	0.55818198748214	0.576720119494417	0.675092497739253
AGAP9	130.089616912217	0.184838092187006	0.162411415443755	1.13808559381109	0.255084743035185	0.355496688022025
AGBL2	15.7497942072669	0.490039203887121	0.393926514614455	1.24398634188596	0.213504589725575	0.308193150661472
AGBL3	13.4876882651693	-1.23415460463954	0.433152802889914	-2.84923610422349	0.00438243450195781	0.0105035595122312
AGBL5	547.360192327648	0.448489190526627	0.0985170269641093	4.55240281144513	5.30366639370641e-06	2.28856040684831e-05
AGER	12.2445768025806	0.782376772394513	0.442061891585552	1.76983537212028	0.0767545694829061	0.130808605149718
AGFG1	1666.62847899076	-0.272463225373549	0.0834619726910479	-3.26451935640353	0.0010964997062727	0.00301777122728463
AGFG2	43.6184234791255	-0.0181611639647067	0.243516321298814	-0.0745788367196198	0.940549813071951	0.95876618786846
AGGF1	287.84407120127	-0.281112428285791	0.13800249757844	-2.03700971517568	0.0416490684467275	0.0771458792544904
AGK	713.115385254846	-0.173888675824394	0.0756385028457019	-2.29894391457108	0.0215081242999913	0.0430189822202547
AGL	358.081183185885	-0.306673721700734	0.132190602189065	-2.31993588517068	0.0203443459639751	0.0409672389552241
AGMAT	232.208016975973	-0.643823713300088	0.109280135892359	-5.89149810295126	3.82710054523258e-09	2.79476015221926e-08
AGMO	1.79551950099701	0.0491730442620487	1.13831974329862	0.0431979191712473	0.965543763802862	0.976902066577083
AGO1	375.319786347994	0.229415039537897	0.098438102696065	2.33055121192485	0.0197770366321431	0.039983456510796
AGO2	294.011472190153	0.100794236283444	0.106249152852457	0.94865919941415	0.342793971557454	0.451086941249239
AGO3	128.213435239519	-0.0610738421540513	0.137007000516989	-0.445771689939872	0.655762173457034	0.741732863055656
AGO4	83.2986642275266	1.09430034672618	0.182372914076213	6.00034469081782	1.96899101643485e-09	1.50930402462909e-08
AGPAT1	1064.95457296974	0.371535677999332	0.152170589100231	2.44157350113569	0.0146234112061915	0.0307370939163665
AGPAT2	105.237395233161	0.940607218740461	0.211462324629676	4.44810781489187	8.66300467217113e-06	3.61521359124787e-05
AGPAT3	257.462478627071	1.23242758075895	0.154135441622496	7.99574431283218	1.28793413884827e-15	2.3513015711201e-14
AGPAT4	263.637961276922	0.196620946872034	0.102514174832055	1.9179878996651	0.0551125454746375	0.0982783148027615
AGPAT4-IT1	18.6993817454131	1.07681167618802	0.339692378695047	3.16996124648033	0.00152459269935518	0.00406308472646104
AGPAT5	430.590237331347	0.0980901226794258	0.115871858483827	0.846539651326269	0.397251763743041	0.506403483679566
AGPS	742.137213416767	-0.460344641690873	0.127919437650261	-3.5987075158154	0.000319802612611295	0.000987972853290922
AGRN	1761.57463967595	1.71172310468125	0.168226953214757	10.1750823632648	2.56183169095489e-24	1.04174535712034e-22
AGT	35.8844530844204	1.52731849842771	0.302810588473303	5.04380809841582	4.56356999248938e-07	2.35697082283575e-06
AGTPBP1	512.417062962586	0.354026991887738	0.132326028615493	2.67541462244329	0.00746368808527321	0.0169367064741088
AGTRAP	358.284931916218	0.768584706112096	0.214842627751253	3.57743113718555	0.000346987592425583	0.00106339702862734
AHCTF1	2231.04814232155	-0.898954769789198	0.127303509704522	-7.0615081381159	1.64705096467412e-12	2.05711436754577e-11
AHCTF1P1	5.72626477147697	-0.184255747702913	0.732304858716692	-0.251610713092641	0.801341977135072	0.857230554970745
AHCY	1116.95051976843	0.238041170922356	0.124385814805181	1.91373245651192	0.0556543497039978	0.0990984952808116
AHCYL1	1751.95355091057	-0.297828058017394	0.0848284289604518	-3.51094629085074	0.000446514603068338	0.00134073655952804
AHCYL2	130.726100814217	-0.0824992758285408	0.152277180718241	-0.541770444129707	0.587976654514059	0.685176100756045
AHDC1	232.637043138062	0.817493847046818	0.161890138951494	5.04968278081322	4.42544324583498e-07	2.29014141268349e-06
AHI1	206.789945663363	-0.632259243026695	0.161201948232305	-3.9221563384306	8.77600157440426e-05	0.000302470295173894
AHNAK	6705.13823592422	0.814554192364649	0.0984034799634596	8.27769701505597	1.25580256725009e-16	2.54344465904951e-15
AHNAK2	729.567322653578	3.54612204593701	0.123303724029127	28.7592453014585	6.94092955405772e-182	1.56042011988866e-178
AHR	1093.78431796052	0.131522833457828	0.113573332357907	1.15804327237099	0.246846377937375	0.346253806007708
AHRR	16.6004105233646	-0.725403238991298	0.3524018323396	-2.05845478774993	0.0395464970948705	0.0737041674072039
AHSA1	486.18479700917	-0.422782486156288	0.0976367581247702	-4.33015694372005	1.4900310758137e-05	5.93335502026321e-05
AHSA2	120.903860618387	0.385123851759913	0.145087639353084	2.65442220630993	0.00794443555387331	0.0178908961521615
AICDA	4.87616850462142	1.18171855603441	0.723697459450576	1.63289029221073	0.102492072229646	0.166934148279646
AIDA	2358.90795045063	-0.599565639227076	0.142292373009902	-4.21361754354433	2.51312702246148e-05	9.62030648321001e-05
AIF1L	718.957104336556	0.495166101294742	0.0873408177418487	5.66935499457188	1.43336102849604e-08	9.43799268010132e-08
AIFM1	318.749920100285	-0.417701413459522	0.122752661796196	-3.4027890503346	0.000667017584505329	0.00192285321988649
AIFM2	100.309033775097	-0.0402130345404748	0.195517147852077	-0.205675230956719	0.837044607730155	0.883946516699064
AIFM3	6.19339070203662	0.409877038590534	0.566897486990544	0.723017914167206	0.469668878324032	0.577616375288004
AIG1	921.209696544952	0.601526464047004	0.0856194927523384	7.02557846011737	2.13181174783041e-12	2.63952175260482e-11
AIM1	271.889950393368	-0.279125375102153	0.135520829939113	-2.05964924526775	0.0394320847894629	0.0735153084150903
AIM1L	10.2877557314446	0.711680663331615	0.561033661857677	1.26851686755322	0.204613430983633	0.297789842170483
AIMP1	389.481139334678	-1.04902044312096	0.174808722196722	-6.00096167936311	1.9615228396681e-09	1.50577975257839e-08
AIMP2	1411.59206532621	-0.648416913260237	0.0761230360366001	-8.51801172181937	1.62315778596769e-17	3.58758905586708e-16
AIP	254.538242448747	0.357422256572629	0.164972475018363	2.16655691522386	0.0302686556272067	0.058210660345271
AIPL1	2.4051984930339	-0.310650918761216	1.05309128583556	-0.294989544533867	0.768001866766063	0.831113009028849
AJUBA	407.60512432116	-0.530434808011398	0.0981225684227423	-5.40583900867863	6.45057175013173e-08	3.83211202838139e-07
AK1	270.95216532284	-0.514737788160986	0.144313497498398	-3.56680280835617	0.000361363193652875	0.00110251504042561
AK2	3616.72849403072	0.185043969533462	0.0701695236011981	2.6370988434401	0.00836184624886442	0.0187370602902434
AK3	159.357153500487	-0.39406748793785	0.162767077994161	-2.42105155903816	0.0154756821249875	0.0322827160128485
AK4	6519.53311253694	1.0062680892545	0.0804707488541836	12.5047685473625	7.03042926663575e-36	5.88499283877909e-34
AK5	236.718761912064	0.70941792106059	0.103826594135884	6.83271879391643	8.33201865822696e-12	9.35909904529034e-11
AK6	197.188730972217	-1.0703694545748	0.197318494747691	-5.42457743732268	5.80918019511733e-08	3.47997977657257e-07
AK7	5.09068002426411	0.890163290603305	0.741839474451348	1.19994058183767	0.230162417623188	0.32761088695153
AK8	20.2814956288901	0.898435471325492	0.352510910177542	2.54867422648846	0.0108133258896944	0.0234862675084317
AK9	64.1102617533662	-0.0999510732009251	0.18863364120437	-0.52986875810045	0.5962029286148	0.692270862543051
AKAP1	409.594614478296	0.168690606581867	0.106408545867459	1.58531070231883	0.112895758618071	0.181178926511582
AKAP10	553.28761732347	-0.0621698864298929	0.104934867406586	-0.592461666616555	0.553541482788928	0.654771671275508
AKAP11	567.57854309133	-0.48634278783646	0.131367863349443	-3.70214431015577	0.000213784954692671	0.00068394670298812
AKAP12	588.589823904346	-0.322478402270151	0.0975499901621159	-3.30577585640175	0.00094713821014749	0.00264181389810192
AKAP13	276.871646264633	-0.0725403012747406	0.117735743078954	-0.616128113499862	0.5378099685517	0.640205406588359
AKAP17A	115.996292453872	0.122710512496383	0.157176271313343	0.780719070830674	0.434967741557131	0.543217788182253
AKAP2	1252.63998673702	-0.50144082161058	0.0740312418345743	-6.77336769158984	1.25818640145966e-11	1.36848182062414e-10
AKAP3	11.7276564894817	-0.336677004626522	0.521787383242317	-0.645237917663812	0.518773017531186	0.622440605130244
AKAP5	28.0932338663608	-0.683353727215907	0.366609008621684	-1.8639850935062	0.0623237976996078	0.109020221876921
AKAP6	11.9549088972013	0.152208576569998	0.42356412960387	0.359351904308677	0.719331849778101	0.791783263618799
AKAP7	36.623605466752	-0.0539954592449525	0.285803687757407	-0.188924991376543	0.850151605999204	0.893590423698202
AKAP8	265.487610181265	-0.436352912103391	0.105311073404413	-4.14346657001318	3.42094958696275e-05	0.000127421263077001
AKAP8L	263.857514794466	-0.577885167739673	0.106503423212685	-5.42597740342722	5.76382511481722e-08	3.45544060311918e-07
AKAP9	228.37325619719	-0.883365098119249	0.187279829643094	-4.71681921007036	2.39560384032812e-06	1.10491259188874e-05
AKIP1	184.719323715954	-0.115287310714131	0.1174255768328	-0.981790456761275	0.326203090613203	0.433113037625823
AKIRIN1	437.274679243244	-0.51296330165228	0.12966180213519	-3.95616359795345	7.61630126636715e-05	0.000266113972088854
AKIRIN2	937.360193791608	-0.487085526731194	0.070999531154892	-6.86040483378084	6.86656750252079e-12	7.84173967976558e-11
AKNA	235.587178186542	0.12371398232962	0.124388984299542	0.994573458624792	0.319943761521218	0.426365905246796
AKR1A1	458.773730422596	0.190238658583269	0.11293011378952	1.68456979453537	0.0920716031215435	0.152583279098961
AKR1B1	7289.08642866147	-0.392713523654964	0.0500430877962893	-7.84750783671833	4.24385902636406e-15	7.27512086033674e-14
AKR1B10	7.35169651959262	0.147653075411669	0.606804158656954	0.243329043325067	0.807750507068841	0.862210522264285
AKR1B15	1.1878033900472	-0.472438522101339	1.45784273570525	-0.324066862995885	0.745887413788072	NA
AKR1C1	3.71104325243072	-0.790639892951033	0.869430341020094	-0.909376928372873	0.363151196010186	0.471994579749941
AKR1C3	78.6089657189856	0.801877468051616	0.21049819534083	3.80942680650183	0.00013928933246841	0.000462739333978336
AKR1D1	3.89453646739257	0.422489664195423	0.812119522738332	0.520230892579529	0.602902656085422	0.69797859277044
AKR7A2	355.218831956054	0.811661101582093	0.122436073950154	6.62926436135592	3.37363914497207e-11	3.44522772384332e-10
AKR7A2P1	3.57646682552912	0.14063192833366	0.837816976024417	0.167855190761331	0.866697202455592	0.905718432501737
AKR7A3	6.2615983377729	0.00366250802048768	0.555003954406884	0.00659906653170011	0.994734744913613	0.996127310258067
AKR7L	5.57388254736207	0.950241383926581	0.609475524739158	1.5591132791317	0.118969571237726	0.189496370705272
AKT1	473.815660544293	0.67963558609675	0.130238117595562	5.21840762630856	1.80467944775171e-07	1.0003607069133e-06
AKT1S1	583.859378904231	0.359625570894694	0.179857510187414	1.9995026647481	0.0455539938333681	0.0833197583630536
AKT2	456.426214789018	0.581173029614142	0.131321883541878	4.42556117791905	9.61918898536415e-06	3.98360992270199e-05
AKT3	912.404187784519	-0.265669560178262	0.0979648201849621	-2.7118873864788	0.00669013171575054	0.0153697230380681
AKTIP	185.644608322233	-0.217604722001849	0.17093463535979	-1.2730288483889	0.203007805151076	0.295863477464575
ALAD	70.6874719707028	0.536090287268468	0.178692561419879	3.00007052900652	0.00269917098166151	0.00682797841800468
ALAS1	666.559259468423	0.419863150462234	0.11606061636001	3.61761951323654	0.000297325050765692	0.000924339060430599
ALCAM	4689.03540920758	-0.387021641162046	0.0992459968599462	-3.89961966635493	9.63439108774414e-05	0.000329744263914375
ALDH16A1	33.0086530222723	0.403901796245095	0.256365793493927	1.5754902038234	0.115143337880991	0.18424104811725
ALDH18A1	1798.89514792795	0.507156534361653	0.0613021770689907	8.27305910833948	1.30564928787292e-16	2.64100293615117e-15
ALDH1A3	306.405166410412	-1.87343268924894	0.146620373389628	-12.7774377184984	2.19171602782604e-37	1.98224339827002e-35
ALDH1B1	340.084681304487	-0.340758697903665	0.0931168683415923	-3.65947334755307	0.000252734126203435	0.000797049487788268
ALDH1L2	301.834398262581	0.441133022206702	0.107679259652454	4.0967315677179	4.19024312206936e-05	0.000153353153516292
ALDH2	1.89189909412196	-2.75758862895117	1.47078385077817	-1.87491086980059	0.0608049864241219	0.106855172680782
ALDH3A2	318.764344182127	-0.808697015790937	0.130779718060987	-6.18365773975605	6.26330869704615e-10	5.23728421707839e-09
ALDH3B1	211.814577058952	0.798925521870556	0.180928175381958	4.41570540455594	1.00681124041015e-05	4.14877938998024e-05
ALDH4A1	42.3589028027002	0.206176022288936	0.228408192484317	0.902664742654065	0.366703854069264	0.475394888498888
ALDH5A1	95.0323302979057	0.454377550351656	0.169308761911882	2.68372141654512	0.00728077464159617	0.0165526654918808
ALDH6A1	278.29879234316	-0.193236176297679	0.103896077390105	-1.85989867136295	0.0628998633678394	0.109886228887621
ALDH7A1	136.869397836334	-0.581675589015298	0.134247293333156	-4.33286641818376	1.47180419420939e-05	5.86968641770733e-05
ALDH9A1	585.318637725606	-0.687245269809479	0.138423209268877	-4.96481242877813	6.87674997795441e-07	3.4630212608982e-06
ALDOA	24133.0426006506	1.29576993910787	0.163177636905249	7.94085490930521	2.00792443180901e-15	3.55441021185359e-14
ALDOC	6.13047911320315	0.215359688805273	0.587415346412317	0.366622510155034	0.713900615029817	0.787843897526243
ALG1	202.470337364294	0.00664763609635058	0.124882804073892	0.0532309964181876	0.957547859047227	0.971080636326929
ALG10	148.081961837619	-0.383397110468462	0.141169710887433	-2.7158595711383	0.00661039503486756	0.0152109645655375
ALG10B	204.552433234329	-0.387110638416173	0.162688432893429	-2.37946012221874	0.017338018874444	0.0356245466806535
ALG11	40.6902501447387	-0.970024221932753	0.232511994074148	-4.17193197191974	3.02027818128085e-05	0.000113735625122797
ALG12	142.506856892571	0.731260961783589	0.169141988136673	4.32335560105101	1.53673734461846e-05	6.11006457611438e-05
ALG13	733.252393993039	-0.207000992732202	0.0794192479799366	-2.6064335535448	0.00914905734126307	0.0203101587500997
ALG14	250.859618753632	-0.72916350410025	0.119455788224522	-6.10404497712373	1.03417163462025e-09	8.33320994061385e-09
ALG1L9P	6.16208139070087	-0.248443357255313	0.667637034672045	-0.372123390934047	0.709800981481256	0.784585098375397
ALG2	574.002236136458	-0.15472545327913	0.0968151457713409	-1.59815338856756	0.11000884430449	0.177142042650133
ALG3	2142.30332214096	0.542062436509431	0.166149760034893	3.26249304480243	0.00110436882763127	0.00303836577629953
ALG5	82.6136120963387	-0.968445639605125	0.183199164031037	-5.28629944752944	1.24815515670682e-07	7.12190634557478e-07
ALG6	511.075893605079	-1.01360675383874	0.164476702251461	-6.16261598125355	7.15528864217683e-10	5.91401141606811e-09
ALG8	785.452371657187	-0.921680000860867	0.103389995405209	-8.91459562647809	4.89599651715176e-19	1.28413828650695e-17
ALG9	427.335978304478	0.327738239736217	0.0905390161061796	3.61985643130761	0.000294766519807085	0.000917291026736028
ALKBH1	242.985853369587	-0.521448082221606	0.130830841928933	-3.98566633473821	6.72910180713807e-05	0.000237062626234457
ALKBH2	148.141422492072	-1.00452092055835	0.152221867002542	-6.59905794311121	4.13778583447771e-11	4.16078822218375e-10
ALKBH3	269.323295279013	-0.203220710886713	0.132582432914454	-1.53278761310585	0.125328193634274	0.197806212688448
ALKBH3-AS1	2.59910369342242	-0.71145600741784	0.945201620740308	-0.752702906773063	0.451628462824429	0.559980863494173
ALKBH4	16.7816924773236	0.563038043017745	0.3669228894283	1.53448601665328	0.124910130747116	0.197340701492557
ALKBH5	895.618978568595	1.23842536481646	0.150770887455492	8.21395553025474	2.14018869264959e-16	4.26331005775019e-15
ALKBH6	117.745859102632	0.354190134813082	0.231816417212949	1.52789064325724	0.126539691718749	0.199454640282247
ALKBH7	45.0122118814003	0.537081954475409	0.224390953531332	2.3935098363955	0.0166880338537634	0.0344780870101975
ALKBH8	94.0450914683813	-0.853596827435427	0.175174946130057	-4.87282483193505	1.10013761036834e-06	5.36833041065629e-06
ALMS1	620.021445343094	0.350099517780964	0.103039971391429	3.39770589076548	0.000679534323865207	0.00195499664619136
ALMS1-IT1	6.96990259716974	-0.522628912645557	0.591668010891017	-0.883314465249708	0.377066390395814	0.486305014395912
ALOX12	9.11864713359426	0.974653109302368	0.516412102388277	1.88735528233138	0.0591125554649501	0.104300289870156
ALOX12-AS1	8.71877062021809	-0.37199181103321	0.487744916862334	-0.762676961199793	0.445656073746691	0.554059854048955
ALOX12B	9.40947661404413	2.5886630547966	0.581213831504595	4.45389100272321	8.43279221491135e-06	3.52662373335264e-05
ALOX5	6.0414250148671	4.63234510050517	1.18906451609212	3.89578953691214	9.78793564590144e-05	0.00033427244630979
ALOX5AP	18.5908584151964	-0.903237388965992	0.363661217937017	-2.48373305817401	0.0130013227677353	0.0276526309495676
ALOXE3	75.1219973042069	1.14547625222145	0.19997867479206	5.72799201421116	1.01626349272872e-08	6.85803541383872e-08
ALPK1	48.8443000571968	0.0296541170912346	0.229367832637534	0.129286294203671	0.897131116054559	0.928215146176896
ALPK2	1646.19837040923	0.17053190033915	0.0684672844235391	2.49070635377093	0.0127489438902842	0.0272003972344634
ALPL	2.39240257059051	0.616407744445419	1.04981225075243	0.587159984086322	0.55709626467583	0.658036772288789
ALPP	2.71980191699529	1.09886428657101	1.00218637469519	1.09646699887056	0.272874457711903	0.375566323334985
ALS2	228.407799515514	-0.341080562039891	0.132264123727308	-2.57878366731634	0.0099148857102181	0.0218224554435947
ALS2CL	16.9572481860775	1.01999506322413	0.403593174887904	2.52728521364968	0.0114948110572945	0.0248139700423379
ALX1	101.064866699676	-0.433035520580121	0.163610633685386	-2.64674435167107	0.00812707665502272	0.018263002330443
ALYREF	596.310124264427	-0.619200212022224	0.0954942275762822	-6.48416378390619	8.92252549396318e-11	8.52025386520015e-10
AMACR	111.637240061864	0.851657888978183	0.161949502252496	5.2587867028474	1.45008967465851e-07	8.1616814056155e-07
AMBP	5.47238768759985	0.0547485464613279	0.648590757079212	0.0844115428161142	0.932729230201476	0.954007532541312
AMBRA1	156.911227147913	0.492392835122354	0.155294041175298	3.17071299964778	0.00152065302464574	0.00405611747326557
AMD1	1543.84295489345	-0.914494451374574	0.163579614826663	-5.59051598418065	2.26395842565386e-08	1.4400935224137e-07
AMDHD1	9.43222176688241	-1.16241072363757	0.500087695106767	-2.32441376784806	0.0201033283659268	0.0405493563822853
AMDHD2	42.897320687553	0.952138279266281	0.256333301872469	3.71445408111659	0.000203642842228885	0.000654293060056342
AMER1	144.912318810139	-0.0433894517019752	0.133330860480869	-0.325426923260584	0.744857981661108	0.81266154030788
AMFR	314.850130508875	0.293886044917046	0.102414982571496	2.86956104993607	0.00411041974607417	0.00991047579959694
AMH	39.4919843761324	1.03081040400416	0.31253177943861	3.29825787910517	0.000972867413815406	0.00270734120092185
AMIGO2	7742.01166159774	-0.240562915845705	0.105499876696098	-2.2802198768314	0.0225946510331386	0.0448897895857218
AMIGO3	26.2821085855715	0.62456224642457	0.328850680857666	1.89922746942676	0.0575345745078481	0.101881579726568
AMMECR1	1105.71913391273	0.0293508722534569	0.0761720484279553	0.385323394331681	0.699997831000871	0.77702376147709
AMMECR1L	286.234146722931	0.213148693231024	0.113878832050561	1.87171478134222	0.0612460734654022	0.107462309970458
AMN	3.75960095273802	0.952400400570348	0.814160341846231	1.16979463579697	0.24208362288864	0.340910064733649
AMN1	71.7452173667931	-0.544184593897908	0.236383061897337	-2.30213023526302	0.0213278287968969	0.0427126548456053
AMOT	31.9417863580168	0.606058399977819	0.285427955752584	2.12333230772659	0.0337260152261438	0.0640224730535374
AMOTL1	180.43147406045	0.180019491615456	0.12213043525762	1.47399369563963	0.140483288598782	0.217559709525956
AMOTL2	1291.99237234942	-0.117307237879528	0.0734940212850926	-1.59614667735323	0.110456049367296	0.177789388247226
AMPD2	962.411139373795	0.833456166457058	0.128093315658698	6.5066327791669	7.68539740694965e-11	7.42906013471539e-10
AMPD3	289.560423031587	0.664783236973615	0.127496050096293	5.21414770474483	1.8466428776275e-07	1.02242793255783e-06
AMT	1.57858680708119	1.78399710229144	1.43148014413926	1.24626045956379	0.212668789143312	0.307296734436535
AMY2B	9.8208621205526	0.479971452075933	0.479152920556614	1.00170828869908	0.316484502285295	0.422758391686928
AMZ1	42.7125378312149	0.499353567740278	0.228964807706131	2.18091842472657	0.0291894506823654	0.0563735688130106
AMZ2	957.440964357471	-0.0618471607009088	0.0918557629029549	-0.673307354338235	0.500751774967031	0.605835964929559
AMZ2P1	30.5809880367594	0.0348479861929675	0.282733034988112	0.123254030765923	0.901905941328923	0.931582432566859
ANAPC1	833.443024324008	-0.186416119957649	0.081028332076017	-2.30062886871178	0.0214126178239298	0.0428715479255959
ANAPC10	165.002083263698	-1.14170176756556	0.202733524271163	-5.63153909384269	1.78608477711101e-08	1.15431688449265e-07
ANAPC11	287.655650541477	-0.160849594089632	0.146190210974466	-1.10027609247877	0.271211845464174	0.373702899226836
ANAPC13	972.656578626661	-1.29096562226915	0.165198637601176	-7.81462632510207	5.5126323198342e-15	9.30818613918785e-14
ANAPC15	198.590588421441	-0.222012700047294	0.135671585130502	-1.63639792248127	0.101756333714299	0.165983476020049
ANAPC16	617.381234164579	-0.103416395015107	0.106331380079609	-0.972585843780836	0.330759181147892	0.437960221600705
ANAPC1P1	1.78332577141055	0.797110671490323	1.27941992872205	0.623025055023581	0.533268057271815	0.636049675404468
ANAPC2	99.8795141641571	0.729948984042404	0.185913744503573	3.92627767243092	8.62705589857028e-05	0.000297728023411843
ANAPC4	168.446527277278	-0.87214523579513	0.254671649491278	-3.42458706156454	0.000615734524049058	0.00179275008417392
ANAPC5	935.609786860302	-0.233542835228491	0.0700188026193822	-3.33543029146064	0.000851675035447831	0.00239952180710295
ANAPC7	925.497300886052	-0.547692316067156	0.0725043026862788	-7.5539284673488	4.22322187179888e-14	6.42133744893709e-13
ANG	24.4482112615918	3.62674134768338	0.471782977655324	7.68730861318403	1.5026237844612e-14	2.40312911545385e-13
ANGEL1	177.156134966966	0.275537089608917	0.141710268074623	1.94436926379832	0.0518509375773977	0.0931907497322416
ANGEL2	378.068068723572	-0.355745648011191	0.108532659622254	-3.27777508861718	0.00104628725904737	0.00289171454085501
ANGPT2	5.4803600515447	0.310573319767167	0.660993104322128	0.469858638065023	0.63845601704634	0.727807485712296
ANGPTL2	75.9618696377921	-0.0352163288230249	0.176635761877388	-0.199372587117836	0.841971302324789	0.887439010885256
ANGPTL4	32.0257878003708	0.670167180176632	0.268396815929477	2.49692671597387	0.0125274843251061	0.0267750945028107
ANGPTL6	3.19046351504574	2.44809587818179	0.972704993009331	2.51679172593525	0.0118428813140636	0.0254884331563756
ANK2	139.262655030008	0.989153826300217	0.143991054867483	6.86955052319431	6.44045051673844e-12	7.40346017398925e-11
ANK3	15.6710622460676	-3.81973956762211	0.627915568171806	-6.08320570668982	1.17803046802486e-09	9.41526941356389e-09
ANKAR	27.1269942788588	-0.815411301684466	0.325330531507603	-2.50640878341727	0.0121964522622102	0.0261528231707866
ANKDD1A	21.0151934088986	0.00832201404911729	0.307981380965693	0.0270211596006978	0.978442857271245	0.985085176611375
ANKDD1B	1.88315951274572	1.47105290591255	1.25694741600752	1.17033766661862	0.241865109490168	0.340693808453882
ANKEF1	262.315887014092	-0.138522290232686	0.117225588294789	-1.18167280921928	0.237335551312067	0.335635295740295
ANKFY1	905.09535466816	0.586528715820276	0.0758499360647419	7.73275161787405	1.05246520727066e-14	1.70528671798695e-13
ANKH	194.77227247933	0.11730763445207	0.133034085988404	0.881786299958461	0.377892381642059	0.487130767521387
ANKHD1	688.995614719089	-0.471619730630417	0.136093482422675	-3.46541011542107	0.000529423465181221	0.00156578407659404
ANKHD1-EIF4EBP3	448.708163620246	0.939964904052047	0.198339371540561	4.73917456101156	2.14590582482534e-06	9.97640176226778e-06
ANKIB1	694.329612693954	-0.181079437489124	0.0918047801178877	-1.97244018510362	0.0485593782516996	0.0881771361597818
ANKLE1	73.243746128452	-0.449282412141042	0.200374174456253	-2.24221715877428	0.0249473407050242	0.0490255120722985
ANKLE2	1337.24807969379	0.195518507514735	0.0702635654071221	2.78264426779169	0.00539178879141423	0.0126548218061873
ANKMY1	35.8961164763967	0.0247393751955148	0.24351896334204	0.101591165041084	0.919081192441255	0.943974724281949
ANKMY2	394.635035131791	-0.246871446686928	0.121169702183716	-2.03740243838039	0.0416097297211257	0.0771002374451142
ANKRA2	34.3905831862012	-0.651371703958407	0.262750969341426	-2.47904586457299	0.0131734365601533	0.0279733330383393
ANKRD1	632.161232451306	-0.0698657172786218	0.102251517577758	-0.6832731575401	0.494434252414661	0.600332677281809
ANKRD10	103.768035500836	0.274497075261717	0.167099335083934	1.64271793854737	0.100441305523334	0.164188721826187
ANKRD11	824.907903247602	0.34571830586874	0.0986479249233072	3.50456744161131	0.000457349711976843	0.00136987293821461
ANKRD12	299.866492034667	-0.155093563753867	0.153812741403042	-1.00832715377895	0.313297431413767	0.419426769728495
ANKRD13A	908.881663445495	-1.24098625766797	0.0789134334994797	-15.7259189295844	1.00482351598679e-55	2.05362437286807e-53
ANKRD13B	153.872196037411	0.729731523230502	0.18693016039035	3.90376556520717	9.47075233321492e-05	0.000324425836891169
ANKRD13C	288.065386996085	-0.729949914832159	0.139513178240336	-5.23212161058142	1.67575438751591e-07	9.34491381868813e-07
ANKRD13D	149.569562828693	1.16849198546883	0.179602473495124	6.50599049517295	7.71831065015474e-11	7.45629556178546e-10
ANKRD16	42.276299007538	0.789089203924626	0.270057097365936	2.92193470055477	0.00347864464358508	0.00853366028933723
ANKRD17	1186.59948754628	-0.183432627752865	0.0763189908074276	-2.40349912665529	0.0162390058036027	0.0336608580520673
ANKRD18A	38.2157885767091	-1.02321614020167	0.254106261549037	-4.02672540992941	5.65590178371256e-05	0.000201601192231675
ANKRD18B	26.0970459975386	-1.63520197162675	0.353193762738379	-4.62975891462158	3.66091713134406e-06	1.63160161132714e-05
ANKRD18DP	2.57466579216917	-0.231794525371877	0.892439403665877	-0.259731388394252	0.795070978887628	0.852434391249121
ANKRD19P	7.70952863903853	-0.865804872126313	0.558522874624671	-1.55016904671655	0.121100947064481	0.192247651877305
ANKRD20A12P	3.02778182968899	-0.220660762024355	0.929717014579742	-0.237341856246548	0.812391592995282	0.865227835609553
ANKRD20A19P	1.23970919479377	1.29332065225834	1.29173377910212	1.00122848313011	0.316716359131872	NA
ANKRD20A3	9.12435705733973	-0.934688964305739	0.654911882632595	-1.42719805380306	0.153522815326769	0.235086946073501
ANKRD20A4	1.51072222224819	-4.01452789991472	3.40810771603798	-1.1779345708538	0.238822691557296	0.337526061700689
ANKRD20A5P	6.33982583907815	-0.281286113957772	0.594789680931761	-0.472916936818955	0.636272441002858	0.726054630125588
ANKRD20A8P	4.34446494930332	-1.29135615745257	0.731398359130738	-1.76559892612739	0.0774631603220036	0.131873404801749
ANKRD20A9P	243.248275417939	0.497152814462631	0.115173767948719	4.31654554085604	1.58489994205803e-05	6.27809246877933e-05
ANKRD23	3.74745727022398	1.19686820518667	0.765507274693591	1.5634968402694	0.117935778309815	0.188078166118926
ANKRD24	7.22335900053829	-0.0276910430178596	0.536480986366026	-0.0516160753532591	0.958834610134731	0.972053099252094
ANKRD26	80.4977962767723	-0.909246881603466	0.230098062775885	-3.95156252353619	7.76425806253949e-05	0.000270922680998191
ANKRD27	414.145587914744	0.0332301287672078	0.0895987456553254	0.370877164899604	0.710729023911776	0.785066574467347
ANKRD28	469.815804304919	-0.217694269790658	0.104577127551246	-2.08166235665616	0.0373733213119867	0.0700838843525662
ANKRD29	19.2669696880086	-0.193692932052784	0.34432804083648	-0.56252442171786	0.573758769255586	0.672769670797642
ANKRD31	6.94935987709439	-1.14543614028978	0.610473365139176	-1.87630813349022	0.0606129808417416	0.106565353536643
ANKRD33B	209.617095317559	-0.965320867389532	0.119899328777967	-8.05109484121586	8.2056650787077e-16	1.54096123321746e-14
ANKRD34A	7.82351005431094	0.645306770967892	0.615406830885838	1.04858564868221	0.294368863837633	0.399111123478317
ANKRD34B	6.39360236394071	0.696058757862709	0.583128073321216	1.1936636044605	0.232609582808148	0.330555987416636
ANKRD36	43.5766558568348	0.0477121152004029	0.263727926257444	0.180914156029983	0.856434957296016	0.898454564560189
ANKRD36B	57.6229498435106	0.104514948070147	0.194295504724632	0.537917478936387	0.590634020734562	0.687689226420524
ANKRD36BP1	714.106774485623	-0.396973758686657	0.165173613694017	-2.40337272890359	0.0162446205151522	0.0336680617736006
ANKRD36C	7.46100224615786	-0.512112709160516	0.649920752332576	-0.787961774297152	0.430719065575301	0.539324151412994
ANKRD37	23.4245058486432	1.74215799274598	0.373300603548173	4.66690376652755	3.05772451291239e-06	1.38313913939932e-05
ANKRD39	79.3277455267311	0.734835853091041	0.198806376399848	3.69623885510145	0.000218817116548119	0.000698929028270544
ANKRD40	965.452652382931	-0.242596907921503	0.096009587111672	-2.52679878353534	0.0115107430835067	0.0248449545885537
ANKRD42	116.612128653438	-0.721037994591577	0.149678179033532	-4.81725525555762	1.45546447720979e-06	6.9323984497126e-06
ANKRD44	50.9281285138958	-0.526599571689442	0.203563299645362	-2.58690821285987	0.00968413850949035	0.0213683802192722
ANKRD45	2.20873376991346	1.7296335165938	1.07884704572405	1.60322403759561	0.108885200315306	0.175692238015171
ANKRD46	55.2266627063212	-0.203147854490549	0.206560943662319	-0.98347659963565	0.325372926677236	0.432210520325522
ANKRD49	64.5297164476746	-0.562266318053839	0.206930856005955	-2.71717001952409	0.00658427748690712	0.0151575153322787
ANKRD50	185.844237549949	-0.598578258473447	0.170233413286147	-3.51622074020974	0.000437736882092996	0.00131538386738543
ANKRD52	1360.30420985152	0.702954025289515	0.122682617792807	5.72985837713949	1.00514517893883e-08	6.78591577904781e-08
ANKRD53	2.61260168300163	1.7915525554421	0.995389088379689	1.79985151169219	0.0718840877102169	0.123551757131464
ANKRD54	59.6011180669246	0.680121317977183	0.220694203233636	3.08173621242411	0.00205797121737412	0.00533458953184261
ANKRD6	124.689288023874	0.88402083200501	0.148043630868029	5.97135335591069	2.35293499173392e-09	1.7819123178497e-08
ANKRD61	7.17653150180022	0.516170028775024	0.535364871121397	0.964146242344653	0.334972611600173	0.442459626385087
ANKRD62	1.93390433805505	0.774717511189768	1.23069518702809	0.629495848651665	0.529024485668383	0.632042084039125
ANKRD65	2.56386923585157	1.03128800341202	0.927722523826018	1.11163411141393	0.266295499759672	0.368408584615925
ANKRD7	14.8388663376308	-1.06027662990967	0.425820276748528	-2.48996275613202	0.0127756482209647	0.0272462902904623
ANKRD9	21.9395662620702	0.676430482264829	0.339459643703126	1.99266833278244	0.0462977771886618	0.0845033773623255
ANKS1A	238.493943891145	0.204267896082798	0.118782519933078	1.71967976599488	0.085490667818376	0.143307055758179
ANKS1B	19.7914901497608	0.868376042276397	0.330998641769674	2.62350334017581	0.0087030591704981	0.01942144670535
ANKS3	35.0021652849081	0.284073925342808	0.254135290118121	1.11780589469007	0.263649903392219	0.365233967331794
ANKS4B	6.22379684452453	0.832063168551344	0.690086239082467	1.20573795190823	0.227918546620168	0.325034360503996
ANKS6	223.844835507065	0.15273362308174	0.134339444535311	1.13692313981241	0.255570417773589	0.356110471445278
ANKZF1	278.218779512404	1.16416026263406	0.113819051539863	10.2281669622448	1.48299739350457e-24	6.20689627169719e-23
ANLN	3435.20521803469	-1.51395104472344	0.112148816575759	-13.4994830168425	1.57477300427202e-41	1.64120548133966e-39
ANO10	239.028277670001	0.388831846842539	0.111510922472412	3.48693955911572	0.000488581761911769	0.00145346147206153
ANO2	2.40074111297217	-1.02563366106979	1.11349510974338	-0.921093996817072	0.357001354180204	0.465655226749595
ANO5	15.9150782348898	-0.450302703847418	0.408794400173737	-1.10153833725716	0.270662428693548	0.373076521008178
ANO6	1795.60154675124	0.201261105682606	0.0761608789037016	2.64257855974957	0.00822773756563423	0.0184602090205854
ANO7	90.8536165342628	1.42459276410593	0.216434933578725	6.58208331044558	4.63901505522893e-11	4.62637388619377e-10
ANO8	70.0436345499113	1.09607143777926	0.229316839512486	4.77972503070179	1.75535101453564e-06	8.25334894405358e-06
ANO9	176.143778630336	1.4779596015492	0.190174680589494	7.77158976667077	7.7507120992484e-15	1.28527878088379e-13
ANOS1	6.19013435533878	0.314443354854009	0.56111426016595	0.560390952746438	0.575212801318283	0.67367149321618
ANP32A	921.732238124929	-0.433615763085118	0.0951123050022753	-4.55898701093139	5.1400949945144e-06	2.22407684709027e-05
ANP32A-IT1	6.98586007842139	0.553417992611538	0.643153259238779	0.860476075743673	0.389526665905015	0.498940350101515
ANP32B	7063.31925790888	-0.693073312706852	0.109139744191568	-6.35032927592656	2.14854537093435e-10	1.93763085973604e-09
ANP32E	719.961717501841	-1.2851465849436	0.184955942670184	-6.9483930410135	3.69470461167714e-12	4.3749861906669e-11
ANPEP	3.37403275098753	0.756780181772815	0.814572694330733	0.929051743373989	0.352862271356261	0.461403702894348
ANTXR1	497.584453637987	-0.710747137011839	0.0884829017240684	-8.03259300003841	9.54338453185125e-16	1.76895456275316e-14
ANTXR2	82.9775169652859	-1.29346367089475	0.210225933056656	-6.15273126434957	7.6159796076359e-10	6.26516837874366e-09
ANXA1	1338.33461871	-0.250557571487738	0.117363232174823	-2.13488983597955	0.0327700097572821	0.062403393459626
ANXA11	1334.18666000047	0.497128896410464	0.107907583282596	4.60698758407503	4.08544385626001e-06	1.80040968820957e-05
ANXA13	3.21960912453429	-0.736187258157376	0.860703658942499	-0.855331856102355	0.392367456617916	0.501593733344947
ANXA2	17560.6248018547	0.284784187402365	0.0616522879959356	4.61919900557688	3.85224255381181e-06	1.70672131388898e-05
ANXA2P1	1.31814468601985	-1.40311268290286	1.30195587023436	-1.07769603792354	0.281169427212536	NA
ANXA2P2	9.02301950587231	0.500414459786074	0.530079321939355	0.944036937632752	0.345150772977752	0.453316450872215
ANXA2P3	18.6760580092058	0.129799725801369	0.340475335699252	0.381230920985193	0.703031906848107	0.779079187615294
ANXA2R	3.9066130850457	-1.07225051815238	0.912141929394359	-1.17553034631828	0.239782603729084	0.338426801334941
ANXA3	575.302884591194	-0.401612873496849	0.148475559505815	-2.70490897514429	0.00683231084225282	0.0156597838223904
ANXA4	527.059191033205	0.831569813030849	0.0879726265195623	9.45259731270993	3.30525436535342e-21	1.05506669264841e-19
ANXA5	5650.00378008307	0.0369481187149584	0.0686594647781538	0.538135839455518	0.590483271198622	0.687564575571788
ANXA6	357.995697494589	0.438718042325235	0.0931698229370611	4.7087997861883	2.49179677803097e-06	1.14659081566881e-05
ANXA7	1535.11557956502	-0.330228771741248	0.0954629530267112	-3.45923482640274	0.000541712392322988	0.00159891305974689
ANXA8	3.37751007853926	1.10033484371588	1.14015256444962	0.965076848506705	0.334506321912178	0.442066340941547
ANXA8L1	9.42918967666721	-2.72790540368663	0.663739583270071	-4.10990314943544	3.95825097359858e-05	0.000145880551689744
ANXA9	9.63596461532922	0.408220727487917	0.493122018596651	0.827829040466799	0.407767325773549	0.517085769999867
AOAH	21.9197126052084	-1.40071823448236	0.324081689474416	-4.32211470124706	1.54540806969994e-05	6.13833588916403e-05
AOC2	5.77991982680968	-0.415578299200625	0.612979232777583	-0.677964728621427	0.497794057169374	0.603425326335652
AOC4P	1.35640970575828	-0.159822287246735	1.20384445612592	-0.132759914649653	0.894383257138315	NA
AOX1	11.3482313612207	-1.48986973438245	0.479263029304931	-3.10866819112501	0.00187932645572	0.00491033711334312
AP1AR	122.86398200755	-1.19627622044869	0.23777411144659	-5.0311457928312	4.87557201359826e-07	2.51392818901278e-06
AP1B1	746.080022707123	0.344752638668684	0.114756595809473	3.00420761209287	0.00266273557136295	0.0067453589182518
AP1G1	1737.07536639726	-0.116284565522844	0.0788530431115154	-1.47469978245979	0.140293274604621	0.217302683312295
AP1G2	858.224980588205	0.915311881627511	0.122818245091128	7.45257254692391	9.15374918961267e-14	1.3387783549901e-12
AP1M1	811.061593607492	0.572390986817044	0.120844057255639	4.73660848382623	2.17324430927818e-06	1.00915744157895e-05
AP1M2	158.577600323344	-0.657718017948146	0.155964858346947	-4.21709111218527	2.47474001786484e-05	9.48720673840169e-05
AP1S1	403.563254256714	0.276587658647488	0.102764636401705	2.69146730171177	0.00711384715262727	0.016224726469695
AP1S2	256.484571187538	-0.335079671636086	0.134105635907178	-2.49862482936968	0.0124676224086137	0.0266616352553817
AP1S3	140.862088743638	-0.116096565489281	0.156499168323735	-0.7418350316669	0.458187292720861	0.566106102343424
AP2A1	388.08621370533	0.454774431040178	0.154833119947317	2.93719090072536	0.00331200155266149	0.00817583818576218
AP2A2	440.880975953052	0.529567167928083	0.123492702433026	4.28824665340274	1.80089050431253e-05	7.04289609005126e-05
AP2B1	5360.16697065596	0.265967870505388	0.0543454460767301	4.89402313728126	9.87952162172187e-07	4.85249787019467e-06
AP2M1	5576.52541028288	0.180658872391911	0.0860540900052014	2.09936416015777	0.035784811526626	0.0674749076197595
AP2S1	2520.66843951523	-0.389132861139778	0.0732000250187924	-5.3160208762207	1.06060986668181e-07	6.10013636866344e-07
AP3B1	351.166485707916	-0.505391154468433	0.123862185398009	-4.08026996168723	4.49834270814333e-05	0.000163601615895659
AP3B2	48.6799511071841	1.63541416485252	0.241945070344431	6.75944404456911	1.38522244245767e-11	1.49514715891333e-10
AP3D1	1378.61470894386	0.66956592660432	0.108669333175023	6.1614984378888	7.20597819476731e-10	5.95278104205004e-09
AP3M1	1843.30313180237	-0.248758497533687	0.104048928515582	-2.39078384643272	0.0168124477380744	0.0346759488930639
AP3M2	222.137212362683	0.170234001787066	0.110727822740666	1.53740945657144	0.124193072078332	0.196444504502635
AP3S1	981.992821144028	-0.418954995269286	0.101885956473322	-4.11199943319948	3.9224726256436e-05	0.000144731422531661
AP3S2	627.426002982005	0.16414067714256	0.0900838101626303	1.82208852896246	0.0684415539751316	0.118345757049406
AP4B1	178.447594327917	-0.563942579323976	0.122430930935953	-4.60621000765721	4.10074259100438e-06	1.80664574900996e-05
AP4B1-AS1	24.0375547432266	-0.276100609981607	0.296041421279485	-0.932641820149037	0.351004933322159	0.459509577879612
AP4E1	123.03749466559	-0.261102743468129	0.180796251432524	-1.44418228475039	0.148687706710622	0.228528024270442
AP4M1	91.7515827209461	0.123629709965755	0.160667926571442	0.769473488604349	0.441612277025835	0.550118926902206
AP4S1	64.3277933301033	-0.129352830446584	0.201684470720228	-0.641362371553235	0.521287274517756	0.625028406787499
AP5B1	150.864546479923	0.667585101158913	0.133714544306091	4.99261396449679	5.95675432136099e-07	3.03174135689708e-06
AP5M1	337.160285746784	-0.733415575479924	0.160859069217047	-4.55936727129963	5.13079724724996e-06	2.22066436413566e-05
AP5S1	132.007739589577	0.0779025725300672	0.165378682220129	0.471055709746038	0.637600952283331	0.727103090576753
AP5Z1	165.072855596989	1.15869363106502	0.190611855076143	6.07881199520436	1.21076214789003e-09	9.64493393027805e-09
APAF1	188.532635693311	0.0355209715308821	0.144323983257927	0.246119672760148	0.805589594731419	0.860896608195596
APBA1	9.31246681480671	0.638535335656342	0.483811236713416	1.31980261556963	0.186900928118286	0.276668225547688
APBA2	226.40245911584	1.23938971730092	0.11859721192492	10.4504119210285	1.45890193080682e-25	6.55963991003055e-24
APBA3	48.9577962806837	0.825648354798039	0.247814612552534	3.33171779619336	0.000863117323955215	0.0024268138872759
APBB1IP	1023.53563698903	0.030438443410005	0.0755622705529687	0.402825949872269	0.687076269593398	0.766627854125872
APBB2	523.820971864676	-0.146062533042261	0.0873929671522547	-1.67133051779548	0.0946564117281213	0.156139499802752
APBB3	80.9007541716154	1.72326292939165	0.202937820449306	8.49158094620475	2.03844872287253e-17	4.46162274712727e-16
APC	446.806305237638	-0.372989913073473	0.0973137462291646	-3.83285946257908	0.000126662321390999	0.000423832649740624
APC2	32.8137098154531	0.768673183621316	0.259965995386374	2.95682203543151	0.00310827461210753	0.0077494018043623
APEH	174.948487907909	0.433780099825468	0.156969897523456	2.76346042565677	0.0057192027227226	0.0133515937171763
APEX1	1357.08080415049	0.0490166157573828	0.0735978430370705	0.666006145488444	0.505407172337036	0.609891317465527
APEX2	669.326721200058	0.172909207189171	0.14485509609232	1.1936701700779	0.232607013504582	0.330555987416636
APH1A	1188.51120183874	0.760750490972359	0.117855904687396	6.45492046402079	1.08275753442457e-10	1.0209320143343e-09
API5	973.723829164138	-0.389480006873719	0.103346470406065	-3.76868223310762	0.000164111650850918	0.000536999945530243
APIP	157.512895463968	-0.88596629599452	0.183010231049834	-4.84107522793778	1.29138469832069e-06	6.23581497314289e-06
APITD1	155.360107086111	-0.62811619862752	0.143463851718051	-4.37821925945466	1.1965294288993e-05	4.85610966791369e-05
APITD1-CORT	24.4652629138457	0.534320750279719	0.323317033568136	1.65262171430605	0.0984078759729344	0.161418047132173
APLF	36.157516116517	-0.765362497066351	0.268953506398947	-2.84570559169831	0.00443131436703809	0.010601336910015
APLN	7.90387339855539	2.53990107128625	0.672432557420534	3.77718336695261	0.000158611957310358	0.000520884050958493
APLP1	40.7365885385157	2.11688015597521	0.270735282308047	7.81900363310088	5.32430740522818e-15	8.99985237766659e-14
APLP2	3638.57057212568	-0.182469955850118	0.0555542451447227	-3.28453667896615	0.00102150200988687	0.00282937108593949
APMAP	864.230561533497	-0.0108306413008157	0.0800013632192096	-0.135380709340402	0.892310875427303	0.92464149510899
APOA1BP	912.853177490765	0.681732445786798	0.132068501251813	5.16196094697062	2.44376280055673e-07	1.32618253940038e-06
APOA2	2.99745924882374	-0.977383521936078	1.02239348226597	-0.955975892735412	0.339084414124231	0.446803267610568
APOBEC3A	5.92427409390228	2.27915549196223	0.862171418865004	2.64350620084646	0.0082052262689317	0.018412507527193
APOBEC3B	340.569002558752	-0.958203242980955	0.10785380994191	-8.88427811216912	6.43371588187119e-19	1.6597932267706e-17
APOBEC3B-AS1	12.0791900456318	-0.615268723333336	0.704499566444396	-0.873341521611706	0.382476955041606	0.491831985740297
APOBEC3C	112.084092914787	0.440517627353979	0.190463083295927	2.31287669889044	0.0207294192707117	0.0416786599033078
APOBEC3D	6.72846997096186	1.8752386883557	0.761384469678306	2.46293267466831	0.0137805789602047	0.0291250296933576
APOBEC3F	74.1877655562779	0.410531704841025	0.175426678633698	2.34018969086362	0.0192739477271984	0.0391019872866986
APOBEC3G	22.3618599995265	0.604993299225758	0.317428359769944	1.90592075536107	0.0566604877686825	0.100594099279756
APOC1	146.00756036003	-0.535243071119562	0.145454926061739	-3.67978648514368	0.000233429317384869	0.000740769745449825
APOC1P1	4.26894173263189	-1.03771608177891	0.785495456883635	-1.32109749672637	0.186468857638331	0.276146667454491
APOE	161.054158989208	0.496628380065124	0.168309842792046	2.95067936507272	0.0031707588312216	0.00787535222962979
APOF	1.27787267667721	0.630927069718301	1.31810218273672	0.478663246280599	0.632178216620465	NA
APOL1	72.0891322056239	-0.69998790429174	0.189489776254161	-3.69406686803435	0.000220695725391845	0.000704052023209298
APOL2	148.666554908774	0.948261510863361	0.131909239985449	7.18874213033115	6.5390941360397e-13	8.57547703490473e-12
APOL3	15.9987671170738	-1.42786270660332	0.389633310137228	-3.66463202568701	0.000247694443528032	0.000782410168165523
APOL4	24.6324843718494	-0.511416655679419	0.317171666686669	-1.61242856596218	0.106868712865965	0.172917225413499
APOL6	260.360981928291	0.0500149110377701	0.121114842154412	0.412954433561538	0.679639998681058	0.760974362094899
APOLD1	59.7121646354576	-0.444950731339348	0.228629331423604	-1.94616643703928	0.0516347501383238	0.0928674998581811
APOM	26.1246937897714	0.350798553560961	0.353412445766516	0.992603847892551	0.320903048850755	0.42753566540504
APOO	449.532557294822	-0.262272224215046	0.0829041804194233	-3.16355849473664	0.00155853028654385	0.0041467155008379
APOOL	594.092244088377	-0.280855715281095	0.0924851589855083	-3.03676523197742	0.00239131623625739	0.00611606429546279
APOPT1	178.903386811751	-0.138551803878902	0.178751848686274	-0.775106970345651	0.438276453137108	0.546672173276085
APP	4479.48458232711	0.556823739467391	0.0605978039763135	9.18884353771372	3.97087285765244e-20	1.17021771836847e-18
APPBP2	334.555407142405	-0.00896712456604994	0.123095717696622	-0.0728467629406087	0.941928058334816	0.959611695087395
APPL1	484.092678731476	-0.161816702203273	0.12359673016989	-1.30923125539687	0.190456027876056	0.2809266576704
APPL2	306.300407737504	-0.06367474642558	0.0985590533451117	-0.64605679807636	0.518242572448667	0.622088738567862
APRT	430.196512746932	0.914980585387622	0.17056446281419	5.3644268582746	8.12066569199474e-08	4.74897495336013e-07
APTR	73.6597645717842	-0.46703097093662	0.181352574153299	-2.57526518780943	0.0100163257947498	0.0220057125550715
APTX	308.177286153442	-0.427151620682486	0.112738138498194	-3.78888303792003	0.00015132613392127	0.000498831036765611
AQP11	22.4434584519354	0.745574674839501	0.308804446146829	2.41439099774166	0.0157615382293358	0.0327877497838807
AQP3	3.12030297651619	0.859823515665129	0.962018713593739	0.893770051991143	0.371444935729459	0.480370197890264
AQP4-AS1	1.64016596743202	-2.45450388625414	1.35027901218796	-1.81777533687421	0.0690984776582409	0.119271991105379
AQP6	1.32677830217451	-0.651251538823054	1.50630027578501	-0.432351735767728	0.665485790886674	NA
AQR	701.668397205201	-0.358936790076317	0.0892796820602646	-4.02036366834316	5.81083692259641e-05	0.000206936276648336
ARAF	1663.2187223117	0.6305010097476	0.145195342408215	4.34243274811775	1.40913627105655e-05	5.63977047243563e-05
ARAP1	62.3942560225391	0.3543340268747	0.233437877359309	1.51789431468016	0.129041043434328	0.20256769567781
ARAP2	107.430745908244	-0.820234201121651	0.177295012429101	-4.62638057260442	3.72111272781801e-06	1.65608458703823e-05
ARAP3	163.415505872828	1.00096781184846	0.161411949905482	6.20132408061858	5.59900824556629e-10	4.70933152113718e-09
ARC	1.89634216977227	0.334407375745314	1.12019859040572	0.298525081721623	0.765302435870602	0.82893278500211
ARCN1	3264.85742449057	-0.242505544047542	0.0694377123308915	-3.4924183978287	0.000478667826494815	0.00142639567989943
AREG	3759.11707979066	-1.58536714652629	0.0567560355558487	-27.9330141895881	1.06027874819041e-171	2.08570083253406e-168
AREL1	487.760187242468	0.291544909428411	0.0846720034740988	3.44322677468704	0.000574817091180244	0.00168539172659905
ARF1	8036.23512862784	0.239276910081631	0.105722749968458	2.26324901833349	0.0236203430714206	0.0467328814326057
ARF3	3163.32512749194	-0.0557954951497822	0.0572308619598034	-0.974919706590661	0.329600090057586	0.436609142865003
ARF4	3948.01574307808	-0.239730282964743	0.0914149263193698	-2.62244135194306	0.00873022921553521	0.0194655167419775
ARF5	660.35152042581	1.19518184810835	0.123691164049424	9.66262915620058	4.3456528834731e-22	1.48668563972209e-20
ARF6	632.374706246462	-0.115612943613902	0.094042686394239	-1.2293666636578	0.218934363225852	0.314609816274958
ARFGAP1	290.781713687147	0.412957875808817	0.136353021377655	3.02859351143421	0.00245695025417816	0.00626966533971165
ARFGAP2	114.299470852545	0.394172735773905	0.184230544771416	2.1395623416463	0.0323901527187248	0.0617697325902292
ARFGAP3	588.572238061249	-0.10347512431311	0.0980263402735269	-1.05558489712438	0.291157903918451	0.395541430763523
ARFGEF1	453.337255526091	0.00442981506234336	0.119058362932768	0.0372070886347131	0.970319886614339	0.979684137916566
ARFGEF2	672.15000150198	0.016588720433183	0.0782392263753353	0.212025619394577	0.832087047291767	0.87995120376524
ARFGEF3	204.135316356594	4.24765186256894	0.190374942536275	22.3120322768296	2.82371071613773e-110	2.22183677699298e-107
ARFIP1	178.333379549585	-0.560408508879691	0.156584695970432	-3.57894815586266	0.000344979888994823	0.00105806831282626
ARFIP2	266.468758522942	0.523309111832528	0.124911169707122	4.18945009529192	2.79631268369774e-05	0.00010611423367097
ARFRP1	40.2292033001246	0.365211087804971	0.30309026087715	1.20495817565382	0.228219448342216	0.325286609778231
ARG2	111.514821557786	-0.420983341731888	0.174966152040792	-2.40608447303418	0.0161245357838148	0.0334456069104907
ARGFX	9.05467651797964	0.804592125347807	0.539733465060572	1.49072121228857	0.136034704509591	0.211766391468919
ARGFXP2	2.75771689032947	0.231596335645693	0.832547367675311	0.278177968771158	0.780875746041765	0.841572497976938
ARGLU1	137.197603171038	0.0295136855969935	0.167161159875002	0.176558272382549	0.859855372877498	0.900760491737254
ARHGAP1	2364.11171707187	0.443131648957513	0.135175093151466	3.27820487211337	0.00104469543405603	0.00288782224587031
ARHGAP10	95.4984193542687	-0.09990843196536	0.156790086862336	-0.637211407715344	0.523987148008336	0.627590448046893
ARHGAP11A	525.446847516963	-1.28529863223276	0.14296288578175	-8.99043570087779	2.46252257800477e-19	6.67000306541498e-18
ARHGAP11B	13.7357642926917	-0.449985400829193	0.495433047425393	-0.908266824685237	0.363737265718704	0.472554475768973
ARHGAP12	188.59839644347	-0.728215442721033	0.165302244911533	-4.40535724793551	1.0560968209203e-05	4.33032716801011e-05
ARHGAP17	473.384075010882	0.532821979362389	0.170621353027985	3.12283292745309	0.00179119394659758	0.00470192145748226
ARHGAP18	309.865104192532	-0.685945358729	0.137009715355028	-5.00654538951151	5.54155987874123e-07	2.83233282922217e-06
ARHGAP19	128.26019112555	-0.612678046269145	0.178016558565493	-3.44169133032497	0.000578089487885926	0.00169299908320103
ARHGAP19-SLIT1	12.3718969055839	-2.3313198559205	1.31414872318153	-1.77401523495486	0.0760606303342369	0.129865047148735
ARHGAP21	1061.18977591914	0.608171624827875	0.0777416864298706	7.82297957192498	5.1587478878423e-15	8.74819132661361e-14
ARHGAP22	25.4338994588018	0.923512256309923	0.349921552309273	2.63919798656383	0.00831024320213365	0.018626733694912
ARHGAP23	617.919413485534	-0.287844775898133	0.0876212257694504	-3.28510327686482	0.00101944996353974	0.00282448663313818
ARHGAP24	33.2363645446837	-0.462453999159134	0.278328456965182	-1.66154048422359	0.09660494513401	0.158824908229619
ARHGAP26	372.60408646174	-0.311527676213753	0.0935806298291442	-3.32897605821342	0.000871658970370033	0.00244776895373184
ARHGAP27	319.364458121954	0.730662054692557	0.121786455880323	5.99953459036989	1.97883874244613e-09	1.51537641313259e-08
ARHGAP28	39.5250440629296	1.01970624157479	0.282699016727181	3.60703851530853	0.000309711702537314	0.000959813521628536
ARHGAP29	1883.05593312486	-0.21129068238267	0.0800547818585684	-2.63932618985777	0.00830710084340861	0.0186223427311569
ARHGAP30	2.02896030382867	0.76121657401681	1.0961257125396	0.694461014196223	0.487393141635428	0.593799324140027
ARHGAP31	291.225261540685	0.333490462041297	0.129338921108304	2.57842310097858	0.00992523881990439	0.0218391335722645
ARHGAP31-AS1	7.01700400387457	-0.46693695091335	0.530322775263087	-0.880476895757886	0.37860101600758	0.487844443536501
ARHGAP32	283.763875396059	0.519546613083059	0.111778613586948	4.64799657475555	3.35174478217408e-06	1.50146335431464e-05
ARHGAP33	76.6098353340025	0.742767572233478	0.216177249924772	3.4359192398458	0.00059054698196795	0.00172612144413626
ARHGAP35	619.726236991778	0.231107341611982	0.0798095298175214	2.89573616259101	0.00378270283864543	0.00920352420713717
ARHGAP39	79.9165410941155	0.290028767279967	0.18355688014045	1.58004846812633	0.114095767234257	0.182825077788973
ARHGAP4	132.256678875788	1.04004517499583	0.167234517905237	6.21908196957982	5.00072028459946e-10	4.24467826961929e-09
ARHGAP40	129.74381535011	0.69059023206734	0.157376242003631	4.38814793945459	1.14320005831381e-05	4.65714194089682e-05
ARHGAP42	149.756971631918	0.0279366872289331	0.17824894361999	0.156728486921592	0.875458835207058	0.911967676550835
ARHGAP44	13.9709772328647	-0.22092867030445	0.393953998369041	-0.560798141963499	0.574935153490647	0.673491465221088
ARHGAP5	817.422989833298	-0.556963305416938	0.150619211073816	-3.69782381308569	0.000217455731215413	0.000695125094888677
ARHGAP5-AS1	24.2059571523204	0.13000954730644	0.339323824159143	0.383142998074504	0.701613739818236	0.778078368731947
ARHGAP6	24.1719816415404	1.96774040828973	0.336433062203173	5.84883184608476	4.95037215431638e-09	3.53787495878642e-08
ARHGAP8	119.418686187226	0.0404881818340758	0.200499328872411	0.201936744934646	0.839966175475744	0.885783535714118
ARHGAP9	4.65219976570679	0.269659279013519	0.712321550304962	0.378563977038279	0.705011676668426	0.780716962615651
ARHGDIA	2776.48019961475	1.10751566606386	0.1989517577959	5.56675486727812	2.59527083129916e-08	1.63825820586261e-07
ARHGDIB	103.722761973577	-0.812523442422774	0.148977862909814	-5.45398777075119	4.92525906307353e-08	2.98685171004193e-07
ARHGEF1	265.93243658515	0.528014310981886	0.163587706056552	3.22771388944932	0.00124783713549192	0.00339450527246954
ARHGEF10	653.92275222408	0.19197287325404	0.0800494402112529	2.3981788348228	0.0164768186005841	0.0340774995817312
ARHGEF10L	38.1145823617555	1.2580976706126	0.26994197006234	4.66062268983982	3.15254172967773e-06	1.42031346120637e-05
ARHGEF11	396.998232690787	0.606130276649955	0.117193643910018	5.17204053417221	2.31551336740944e-07	1.2600011709171e-06
ARHGEF12	719.162315728326	-0.280386710781388	0.106674292000674	-2.62843751313218	0.00857781131253806	0.0191664087214839
ARHGEF16	98.0215526196812	1.23362626375508	0.187235340003509	6.58864007046941	4.4387337617377e-11	4.44636239391892e-10
ARHGEF17	204.510441752678	0.955939749769132	0.217979239839511	4.38546235170355	1.15739675781369e-05	4.70644774617935e-05
ARHGEF18	133.291166550547	0.227823939602683	0.133436669390302	1.70735631100247	0.0877558455422058	0.146511111956046
ARHGEF19	6.48460069446435	0.605020249038204	0.647577603712167	0.934282232075341	0.350158327149066	0.458782915189814
ARHGEF2	426.319171798523	0.0328257288333051	0.0996698538060523	0.329344607018093	0.741895231463573	0.810046850589207
ARHGEF25	31.3614597542831	0.496305874406096	0.255200182261227	1.94477084619818	0.05180256442008	0.0931144438924956
ARHGEF26	199.801829161927	-0.863045291911777	0.128306582626107	-6.72643035335718	1.73875813318737e-11	1.85009038147192e-10
ARHGEF26-AS1	36.1550419555207	-0.181235032781845	0.269867020268426	-0.671571622948139	0.501856448692943	0.60667651967129
ARHGEF28	286.47671313389	-0.257053224781979	0.112362312193592	-2.28771747184318	0.0221539795534825	0.0441089544829395
ARHGEF3	71.986431222086	0.145850155914675	0.176910560533944	0.824428770529449	0.409695972987916	0.518915486082207
ARHGEF33	54.428113318227	-0.745636530258319	0.21706598522547	-3.43506850916238	0.000592404043654116	0.00173058519305454
ARHGEF34P	145.994773504603	1.46651997757438	0.506269379990577	2.89671869470297	0.00377087713647899	0.00917758946748683
ARHGEF35	32.3110095862459	-0.476891836220459	0.379418320893492	-1.25690250037855	0.208788943030207	0.302691072912609
ARHGEF37	37.9617342441758	1.0604363362936	0.252415988824565	4.2011456613021	2.65567648907149e-05	0.000101192205589632
ARHGEF39	161.918790250597	-0.466779800053324	0.123169775323838	-3.78972681265406	0.000150813052796625	0.000497556606260062
ARHGEF4	21.3465025269352	2.15290723995175	0.393757926171439	5.4675908644805	4.56193366378114e-08	2.78152460546004e-07
ARHGEF40	92.7405430557858	0.957376913547442	0.213194541337326	4.49062582719994	7.10142082112654e-06	3.00740203073381e-05
ARHGEF5	266.457429705003	0.278270590410549	0.140011808414273	1.98747943878555	0.0468692922196239	0.0854177245697998
ARHGEF6	163.685188807278	1.69286278692544	0.160073992356713	10.5755017539203	3.87099873577877e-26	1.85160811869151e-24
ARHGEF7	590.157053796181	0.852210902825222	0.0879917808177662	9.68511939302806	3.4880075202389e-22	1.19848852283842e-20
ARHGEF9	153.723034318028	0.257007674006021	0.13766865917044	1.86685681079986	0.0619215864991023	0.108466162815714
ARID1A	1642.12876856227	0.121303176801165	0.111825538607297	1.08475378980423	0.278030717137692	0.381495282552608
ARID1B	1171.46411954984	0.176637283599353	0.105163365260383	1.67964654955651	0.0930261050699078	0.153824925447635
ARID2	504.396131817056	-0.0192624251046702	0.111023225373401	-0.173499058776985	0.862259167649765	0.902578989045121
ARID3A	52.2059656370589	1.40768350952299	0.225248672446179	6.24946417768273	4.11863188466355e-10	3.55344901145561e-09
ARID3B	96.137426907559	-0.660317174167419	0.221705050561205	-2.97835873605923	0.00289796581205534	0.00729217908287734
ARID4A	92.4095278940516	-1.27036050868471	0.192598350473463	-6.59590544551286	4.22668252847201e-11	4.24475449588794e-10
ARID4B	186.7977817328	-0.636489134032984	0.132677576614541	-4.79726228254931	1.60848925173864e-06	7.60600821953455e-06
ARID5A	46.728017980855	0.647992650520362	0.260744234474969	2.48516578640809	0.012949111392611	0.0275602063815959
ARID5B	81.7388931773102	-0.293865029556839	0.173020060352747	-1.69844484482156	0.0894238342386483	0.148869446674453
ARIH1	585.789699261995	-0.342649901456696	0.105350330862648	-3.25248054420854	0.00114402427544675	0.00313486157456128
ARIH2	263.469216440149	-0.571801988136953	0.112503589042018	-5.08252219334441	3.72455776464157e-07	1.94930792472822e-06
ARIH2OS	7.12317629687752	0.841638177156534	0.63951912912404	1.31604847897097	0.188157771758992	0.278293125392035
ARL1	510.83086772613	-0.427497372960498	0.13380499195508	-3.19492843065238	0.00139865520024592	0.0037644325100513
ARL10	2.20334782359793	1.42678218070498	1.07284083058974	1.32991040238529	0.183547793630588	0.272859590814715
ARL11	3.72217102316275	1.0685793858134	0.889825461352977	1.20088650215586	0.229795230840532	0.327206618506827
ARL13B	281.08803172469	-0.426699470047331	0.120117727184555	-3.55234385505586	0.000381815553268829	0.00115817875130909
ARL14	1.59912325938345	-1.77268544413092	1.28179408349469	-1.38297209119413	0.166673423543282	0.251804050081995
ARL14EP	141.625872062717	-1.02704955953842	0.211045935898976	-4.86647399848556	1.13606862064484e-06	5.52652608441665e-06
ARL15	35.6236845929555	-1.16780730245968	0.290587071301378	-4.01878616701605	5.84987301175207e-05	0.000208185100827549
ARL16	456.380319102906	0.418666004016658	0.0903995222547134	4.63128558176456	3.63402214020062e-06	1.62053291074914e-05
ARL17A	348.612273266195	0.0910274033649086	0.102484823379026	0.88820373947717	0.374431167650368	0.483580080862851
ARL17B	4.55977415752402	0.208255256329779	0.895287261039282	0.232612777364919	0.816062104552297	0.868138263999155
ARL2	204.337816191213	0.321214675682375	0.138647459677334	2.31677288880676	0.0205161066268558	0.0412761403716223
ARL2BP	884.304946154912	-0.00747596088472978	0.0983282146424161	-0.0760306785993942	0.939394690837568	0.958162547345752
ARL3	129.124362306333	-1.11268454484831	0.165006365907983	-6.74328253171036	1.54847677995138e-11	1.66110286885445e-10
ARL4A	310.981568584538	-0.48568933751681	0.118288836213486	-4.10596090944917	4.02637573149714e-05	0.000148045922072816
ARL4C	2343.87326413472	0.0922015162086523	0.0733874599194956	1.25636609183361	0.208983269554411	0.302889087583143
ARL4D	25.0738699817502	-0.658994413066144	0.306867603541724	-2.14748772910641	0.031754473060146	0.0606824702547077
ARL5A	255.553178398742	-1.37081845486841	0.198716222542666	-6.89837214761913	5.260180038452e-12	6.11821531892972e-11
ARL5B	153.36316840217	-0.935396540760607	0.162201028676613	-5.76689647650477	8.07446159832107e-09	5.52949530777975e-08
ARL6	87.012974987589	0.199742340625055	0.204078051597231	0.978754643440378	0.32770122540954	0.434789156417665
ARL6IP1	3453.69006543665	-0.814291475856736	0.103691582994091	-7.85301422105916	4.06155591830268e-15	6.9854322935879e-14
ARL6IP4	447.238396857667	0.308007712925442	0.129948629908908	2.37022670528617	0.0177771811387028	0.0364080556454667
ARL6IP5	1007.24362481777	-0.157452708154172	0.102819533073935	-1.53135015737673	0.12568287548902	0.198282848277765
ARL6IP6	196.007710940717	-0.635235539664245	0.142355932542453	-4.46230464947293	8.10828370402155e-06	3.40085449494102e-05
ARL8A	314.859006195594	0.959432107378644	0.10881685317369	8.81694406147944	1.17625969528198e-18	2.95699661735664e-17
ARL8B	841.724675294492	-0.270075717570678	0.132060348510522	-2.04509317608805	0.0408456729188266	0.0758900064608706
ARMC1	495.613425832344	-1.07781009534223	0.171188948326633	-6.29602615050678	3.05372877390115e-10	2.69828914738251e-09
ARMC10	700.806428115488	-0.660186740829203	0.134345187053236	-4.9141078687664	8.91876381369597e-07	4.41922500428632e-06
ARMC2	47.0739306010748	0.00682173613232715	0.239648730519981	0.0284655633999213	0.977290833318732	0.984556945525204
ARMC3	21.3688007325916	-0.147660806979807	0.354793129062904	-0.416188462752409	0.677272101416907	0.758797861753292
ARMC4	4.31508575993564	-0.765561852916621	0.759581970402329	-1.00787259670095	0.313515628661139	0.419576107512573
ARMC5	93.4411815092705	0.626708989389687	0.227646678084157	2.75298982908068	0.00590537308617118	0.0137291854420263
ARMC6	248.488547640436	-0.16780606832788	0.152897635234264	-1.0975059756207	0.272420269991519	0.375105240078444
ARMC7	152.133441277757	0.600887636949713	0.159460824024112	3.76824615467215	0.000164398548338457	0.000537755135149096
ARMC8	1053.77152653858	-0.262949189228662	0.0893007214092134	-2.94453600238814	0.00323439313857586	0.00801316826539173
ARMC9	135.884198387865	-0.173101470018538	0.1406074826872	-1.23109714156269	0.218286534506601	0.313925812342155
ARMCX1	75.4994916640752	-0.474463495724685	0.203898169131765	-2.32696300189961	0.0199672345010652	0.0403110159516694
ARMCX2	221.104426503641	-0.343791789524167	0.191348346792417	-1.79668021849767	0.0723864011234873	0.124306503107848
ARMCX3	197.279741374206	-0.413968891576148	0.17685090171575	-2.34077908317094	0.0192435500211166	0.0390554225796121
ARMCX4	30.9770167546769	-0.638049982185809	0.297926810605184	-2.1416333121874	0.0322230009163112	0.0614733137859121
ARMCX5	188.433980802407	-0.24405526367792	0.125777082158856	-1.94037943549747	0.0523335939255994	0.0939187783791947
ARMCX5-GPRASP2	104.12427649337	-0.320478107389972	0.147696657979822	-2.16983993932859	0.0300189735645253	0.0577728490870656
ARMCX6	415.738362797086	-0.0291849858211319	0.0925457889389898	-0.315357253482078	0.752490418914175	0.818661716035421
ARMT1	216.162980808848	-0.196699520855463	0.142298672054466	-1.38230046714824	0.166879462621873	0.252057021142185
ARNT	405.382720028227	0.318323855448722	0.0940429289255471	3.3848781517719	0.000712098574157455	0.00204121953761673
ARNT2	1.61046628563326	-0.312602249263078	1.1387410516036	-0.274515658167293	0.783688372167617	0.843794739518459
ARNTL	129.205458963266	0.558276894333761	0.152049526397752	3.67167795625581	0.000240963203384534	0.000762678586416414
ARNTL2	469.947257836456	-0.776009093281919	0.116313708057294	-6.67169077697765	2.52872951878555e-11	2.6180668708637e-10
ARPC1A	2846.0693713046	0.0407026833651574	0.0517234890200044	0.786928417559291	0.431323771032569	0.539780690635351
ARPC1B	1900.00240000395	0.347019104814784	0.103968470708969	3.33773405002915	0.000844645519660684	0.00238253926203624
ARPC2	4769.93659188735	0.0108566142512023	0.0563708275479655	0.19259277756681	0.847277901702174	0.891522622297881
ARPC3	6912.25638153762	-0.434431403685624	0.0842685643024928	-5.15531986668452	2.53198340830896e-07	1.3702139923163e-06
ARPC4	655.931690068066	0.328588304824575	0.111494494876356	2.94712582167371	0.00320742666728525	0.00795387227593254
ARPC4-TTLL3	41.8067131553719	0.936544174535284	0.389098178804288	2.4069610847661	0.0160858838414338	0.0333786331767726
ARPC5	1456.35544026098	-0.372148547582468	0.168387286368878	-2.21007509300447	0.0270999511297398	0.0527420147079785
ARPC5L	266.984021905388	-0.603693170594102	0.122429177351379	-4.9309583193675	8.1827193789129e-07	4.07504604006178e-06
ARPIN	95.7268058319254	0.038967169299712	0.18071689768338	0.215625488259451	0.829279686374421	0.87774429035126
ARPP19	2711.70788478837	-0.158804772759978	0.103694428428619	-1.53146871212367	0.125653593398821	0.198256526901669
ARRB1	156.802132775311	0.11538879001811	0.159114367500935	0.72519403389158	0.468333002438752	0.576423937070126
ARRB2	428.079193134386	0.111483405782381	0.113356503447677	0.983476045852452	0.325373199103798	0.432210520325522
ARRDC1	94.3754739375371	1.4000656323389	0.237964460375322	5.88350726881945	4.01662446782378e-09	2.92366416513149e-08
ARRDC1-AS1	97.842996349953	-0.327360777489958	0.198871757180244	-1.64608983262143	0.099745265411644	0.163254419322209
ARRDC2	31.1700693257471	1.11047686490575	0.285028673418848	3.89601807981581	9.77870924002256e-05	0.000334102360638808
ARRDC3	304.186807871968	0.8668948383226	0.144406213516786	6.00316854247987	1.93503565822252e-09	1.48835074063772e-08
ARRDC3-AS1	48.4841461496875	-0.0114180997682551	0.232461271000562	-0.0491182884749325	0.96082502890256	0.973443860158346
ARRDC4	275.822996899621	0.798407638170711	0.146940392167486	5.43354775629471	5.52444894488894e-08	3.32587043021106e-07
ARSA	164.476731249567	1.64199399182234	0.212915420271119	7.71195430434998	1.239055004871e-14	1.99784924299744e-13
ARSB	313.287580034248	0.128993936609652	0.119978824277852	1.07513919548772	0.282312413424244	0.386024020336896
ARSD	451.375070901856	0.594651549349845	0.0860916035175266	6.90719565037239	4.94327973231749e-12	5.76667110062864e-11
ARSE	172.291171985116	0.214778821399351	0.143269658739606	1.49912286585197	0.133841760655311	0.209017345185335
ARSG	43.9457468336309	-0.142477279667151	0.227502704646957	-0.626266311375288	0.531140279185787	0.633944222491219
ARSJ	275.533891726866	-0.153719684177385	0.101271092855549	-1.51790288662776	0.12903888216537	0.20256769567781
ARSK	94.7427154231578	-0.572385031753022	0.201021423068754	-2.84738324410953	0.00440802603091517	0.01055364455325
ARTN	2.74199559433221	1.17604726157785	0.887982542012949	1.32440358445774	0.185369044788824	0.274814192919615
ARV1	151.293593967213	-1.22620878910559	0.169743447702114	-7.22389468168156	5.05193887988374e-13	6.74892717765114e-12
ARVCF	8.32685934681239	3.40459405059145	0.746629530447203	4.55995096865808	5.11655658816797e-06	2.21511006954606e-05
AS3MT	12.3818649693727	-0.236437342006709	2.85086176813476	-0.082935393307899	0.933902911181027	0.954773605746497
ASAH1	1401.83865420476	0.910606311967553	0.0847640147076201	10.742840757467	6.40429017179495e-27	3.21994614803633e-25
ASAH2	5.65284590195671	0.068151607803569	0.701974938208322	0.0970855284057791	0.922658473227331	0.946205351885649
ASAH2B	24.4447705861321	-0.726621688966083	0.33707064485437	-2.15569554945972	0.0311074459310663	0.0596436189885694
ASAP1	3104.62385626838	-0.132654916751523	0.0686994994662489	-1.93094444329532	0.0534899232541788	0.0958191146557782
ASAP1-IT2	3.04938759087148	1.02054289054767	1.01747479883527	1.00301539823484	0.315853431817811	0.422166252464489
ASAP2	676.124698424456	0.0329928045307936	0.0906448736328924	0.363978713947057	0.715873904571477	0.789061403619717
ASAP3	119.916583749328	0.590204580061201	0.145782512888291	4.04852796379944	5.15407768725769e-05	0.000184886529665772
ASB1	134.236699353545	0.025640804332339	0.13804434648662	0.185743241102773	0.852646116831359	0.8956141997447
ASB12	3.30637180957578	0.39845609385365	0.765061169910162	0.520815994230159	0.602494960042758	0.697831266710337
ASB13	62.1122578203028	0.970048153393986	0.247595987330517	3.91786702140315	8.93359632357282e-05	0.000307430582427434
ASB14	1.35754961303704	0.918967544286036	1.21587629079958	0.75580678004808	0.449765051105459	NA
ASB16	3.87873258081031	-0.187702478274959	0.755917302119932	-0.248310863832005	0.803893894062347	0.859551447945316
ASB16-AS1	125.966851363441	0.43345034364619	0.191574034551915	2.26257355105569	0.0236619900864998	0.0467976295075087
ASB2	25.290537375	-0.638515733183779	0.318861325598774	-2.00248723166644	0.0452323549936671	0.0828566605209335
ASB3	23.3355248697302	-0.83618101486003	1.73629231977886	-0.481589998028978	0.630097232793074	0.720668178962625
ASB4	8.50764085185273	-0.104865064193241	0.532878726110326	-0.196789736679279	0.843992083015225	0.888729409395856
ASB5	5.0481384358644	-0.943202585563729	0.686202645955316	-1.37452484499039	0.169278802538099	0.255064609510294
ASB6	243.234405019565	0.568760306106865	0.122966872211084	4.62531327242783	3.74032640845781e-06	1.66228513668175e-05
ASB7	172.487068010968	-0.292620327279287	0.136036234557679	-2.15104694885697	0.0314724941901047	0.0602382526722564
ASB8	197.405552726374	0.17762589060205	0.131718100773302	1.34853060861969	0.177487782256997	0.265203686800073
ASB9	110.099639860917	-0.875239732309071	0.182243032059981	-4.80259641433647	1.56621363044809e-06	7.42171150327058e-06
ASCC1	508.446233686767	-0.0935423796855838	0.109048640153152	-0.857804183107733	0.391000599529934	0.500176917151892
ASCC2	511.29663736323	0.141045612824935	0.110738360675246	1.27368340983995	0.202775638319769	0.295663169120429
ASCC3	728.987208704307	-0.34443123192259	0.125889493919282	-2.73598074946137	0.00621946642894231	0.0143808027023604
ASF1A	410.725888927763	-0.929517475189703	0.156112424571562	-5.95415437138131	2.61419963597237e-09	1.96183403296601e-08
ASF1B	1499.75375520805	-0.0950052903103669	0.0858629999578255	-1.10647531948606	0.268520840734618	0.370774104645142
ASH1L	1102.95492967014	0.0821354338264537	0.0939842481752576	0.873927657252641	0.382157651823594	0.491501713529577
ASH1L-AS1	18.4471642218585	-0.193965776879098	0.335483527696195	-0.578167811132439	0.563150828509945	0.663693895623531
ASH2L	302.161131655283	-0.402218104496319	0.118926423258713	-3.38207518123481	0.000719404530341505	0.00206028554940569
ASIC1	214.856482720754	0.755080568105171	0.12167669343839	6.20563023836196	5.44781328478901e-10	4.59443931740218e-09
ASIC3	14.3455223677934	0.825881276480458	0.416951462435484	1.98076119377624	0.0476180605987553	0.0865917979711823
ASL	183.322984254186	0.900842155472707	0.147455750815017	6.1092371812803	1.0010846194581e-09	8.0956159591018e-09
ASMT	10.2761136062457	-0.155450408446172	0.512320926060261	-0.303423890258755	0.761566841515071	0.826251457078433
ASMTL	30.8585033380372	-0.385988739795618	0.266438726387249	-1.44869608494755	0.147422474297232	0.226838704177469
ASMTL-AS1	19.4630077407551	0.334549179340835	0.369454898353788	0.905521027956362	0.365189424951637	0.474000213722225
ASNA1	741.048646242927	-0.293846976179343	0.0849816359056453	-3.45777029410918	0.000544665567327301	0.00160663580750323
ASNS	579.219437327637	0.168890246482601	0.10678338724224	1.58161536962177	0.113737403172719	0.182325100716012
ASNSD1	157.693435780905	-0.888014275493409	0.162375238105577	-5.46890206815905	4.52831849868059e-08	2.76209876797428e-07
ASPH	4973.75460963556	0.618601938724223	0.0893027320152608	6.92702143332536	4.29793487883873e-12	5.05505240570143e-11
ASPHD1	29.4461142099454	0.42773611953898	0.3495907841498	1.22353373982449	0.22112816871741	0.317103516594303
ASPHD2	10.4574445347605	-1.46502593723243	0.507342433238888	-2.88764716146383	0.003881349946655	0.00941442726734121
ASPM	718.67792625099	-1.61056591916113	0.180465662537339	-8.92450063084935	4.47714468251639e-19	1.17624083253356e-17
ASPSCR1	59.3755245202232	0.388214937809502	0.22708018937438	1.70959403759112	0.0873409689736542	0.145973325057179
ASRGL1	49.7935817472794	-0.610661712778249	0.219820521128096	-2.77800138787951	0.00546943846160412	0.0128160442332138
ASS1	225.443392980712	1.61139454845738	0.153780482536889	10.4785374702595	1.08407189014105e-25	4.97377240091827e-24
ASTE1	128.926026349395	-0.16187183807696	0.179207901679325	-0.903262839194522	0.3663864140069	0.475061629498771
ASTN2	573.058487496456	-0.207357633819474	0.120852613191843	-1.71578940945457	0.0862005932286288	0.144374067224237
ASUN	409.252004894006	-0.688258063150104	0.148582996505357	-4.63214553036214	3.61895610813702e-06	1.61472957963573e-05
ASXL1	1545.21488346063	0.248428268190265	0.0806563944822047	3.0800814961432	0.00206943960987998	0.00536078537295164
ASXL2	779.407940090583	0.35500368550886	0.0734629329542521	4.83241917022199	1.34883882162707e-06	6.48340761635469e-06
ATAD1	536.539111201719	-0.712540236901841	0.127799622483517	-5.57544868329904	2.46892681688038e-08	1.56226382457767e-07
ATAD2	1476.28307483764	-1.05416435703396	0.123524753785883	-8.53403325831553	1.4133218465696e-17	3.13701634689221e-16
ATAD2B	38.811319508497	-0.178473543197075	0.264884402795486	-0.673778981750284	0.500451839381924	0.605769602057791
ATAD3A	174.160414775933	-0.116481882532339	0.167349993551752	-0.696037568094185	0.486405302889107	0.592963068523192
ATAD3B	166.580293625735	-0.00502757545175632	0.135427201743219	-0.0371238228881745	0.970386277200391	0.979684137916566
ATAD3C	26.9363335168231	-0.0451497481334234	0.306034490938501	-0.147531567422237	0.882712465132892	0.917614450272732
ATAD5	278.135273404016	-1.07921227475741	0.161591111454747	-6.6786611283359	2.41135011194893e-11	2.49982982290779e-10
ATAT1	268.60820598462	0.563812807522201	0.14245284716246	3.95789076001551	7.56145229013799e-05	0.000264491164014006
ATCAY	4.3724600400985	1.81530992329143	0.764607249719898	2.37417304630115	0.0175883053440384	0.0360728738692992
ATE1	476.411821797589	-0.280652793951543	0.0882750101250555	-3.1793006146808	0.00147630896446649	0.00395144157707515
ATE1-AS1	11.2553325219328	-0.656636945225193	0.473289694326406	-1.38738906233682	0.165323158396191	0.250111928958517
ATF1	419.020174451274	-0.128947405554713	0.100923100433231	-1.27767978788982	0.20136235476767	0.293900888237694
ATF2	650.13862839294	-0.347135689357372	0.100875641290122	-3.44122411434289	0.000579088672975975	0.00169546389704612
ATF3	263.422387869957	-0.0814232066541387	0.103446017350301	-0.787108182023228	0.431218540109244	0.539691917106663
ATF4	4795.37740861022	0.433574460491986	0.0836079563915018	5.18580383022083	2.15085119275855e-07	1.17772947879058e-06
ATF5	185.278340200184	0.438249810795592	0.172639215370404	2.53852990385359	0.0111319289011894	0.0240867819494043
ATF6	1459.71998400533	-0.242031250918723	0.098545927350338	-2.45602489546102	0.0140483424836296	0.0296169310877114
ATF6B	1158.31330895352	0.645815866034613	0.16109087325164	4.00901586166079	6.09723214457934e-05	0.00021630329634636
ATF7	1363.17141217784	0.467430408234154	0.0940957484600742	4.96760391286424	6.77852372038743e-07	3.41793104093998e-06
ATF7IP	1344.45999023113	-0.422877404895212	0.077737023381798	-5.43984560379022	5.33267657446149e-08	3.21780411243483e-07
ATF7IP2	33.7958169239061	-0.980452203095309	0.302883335302668	-3.2370622243563	0.00120767075668342	0.00329492279783755
ATG10	62.4249991985708	-0.237454304434726	0.197452071937509	-1.2025921131376	0.229134201192593	0.326383501463417
ATG101	70.7018626238406	0.248886443313075	0.196457394311623	1.26687236275917	0.20520093229489	0.298396513724328
ATG12	407.92148076261	-0.74098329420227	0.13698880535421	-5.40907917465458	6.33496210518002e-08	3.77054836040915e-07
ATG13	428.152677456864	0.462440563571405	0.107268783916249	4.31104508402425	1.62484769646887e-05	6.42306661625989e-05
ATG14	97.4304171705255	-0.0194624822863704	0.181135473491246	-0.107447105259097	0.914434286183518	0.940306610145714
ATG16L1	180.871569956287	-0.126338220004656	0.12291495233937	-1.02785070164478	0.304020062220573	0.409374836926941
ATG16L2	19.4642920434157	1.12644483523677	0.347995950477262	3.23694811302227	0.00120815376664919	0.00329566923656757
ATG2A	162.558559859029	0.968095695327842	0.186659306698126	5.1864314319644	2.14361896437929e-07	1.17417792002913e-06
ATG2B	228.107758550857	0.10095769980854	0.112472562252324	0.897620697766707	0.369387800620478	0.478100759664817
ATG3	902.080112934872	-0.653302264693202	0.0897372200675347	-7.28017052680636	3.33398473213873e-13	4.56234067214497e-12
ATG4A	126.302676412582	-0.539314719764413	0.175052329438479	-3.08087713824998	0.0020639179311623	0.00534736194973677
ATG4B	372.246105591917	0.220400225128435	0.11160757429024	1.97477838336739	0.0482933031935493	0.0877588582398251
ATG4C	66.6821059557211	-1.07388039156265	0.231011700777351	-4.64859739982459	3.34199801536248e-06	1.49755540417662e-05
ATG4D	26.5633872867579	0.960213778852762	0.342909618450412	2.80019494113904	0.00510717540867644	0.0120515248772441
ATG5	499.453558351568	-0.549273257292036	0.122693154648469	-4.47680442210303	7.57686005641036e-06	3.19670366508659e-05
ATG7	184.434538439013	-0.208152636274555	0.146826066385063	-1.41768176046246	0.156283697570036	0.238433014896719
ATG9A	628.355851327959	1.36355977078199	0.157625332210515	8.65063852148398	5.12120767170225e-18	1.19396215006783e-16
ATG9B	25.3106521194096	0.187054577186264	0.337917248093811	0.553551433794629	0.579885871341727	0.677899076869734
ATHL1	19.3794368712797	1.14997014275526	0.389144284368019	2.95512535825329	0.00312542029376545	0.00778362702373587
ATIC	1695.13163483796	-0.722618169955762	0.0721204257809832	-10.019604877961	1.25001671188286e-23	4.89341119276135e-22
ATL1	50.1010880239322	0.865353137622134	0.220334298393849	3.92745543444765	8.58493219875893e-05	0.000296469339503773
ATL2	431.962464134689	-0.264913458277051	0.137880734457831	-1.92132323140526	0.0546909701057804	0.0976462160535156
ATL3	633.932496862031	-0.299300377214486	0.0780541408701295	-3.83452272842868	0.000125808339383386	0.000421154187806071
ATM	139.86245498129	-0.321636263773699	0.160685201133712	-2.00165454879727	0.0453218978784315	0.0829632761525794
ATMIN	1438.77816782687	-0.23482735794199	0.0913476665723228	-2.57069903100447	0.0101493488193558	0.0222615193372214
ATN1	2583.13460769175	0.373884294265525	0.168771948926482	2.2153224907558	0.0267379371924958	0.0521212582185441
ATOH7	1.92881299451946	-0.342143324242304	1.12378706022716	-0.304455653879075	0.760780773136484	0.825569371593494
ATOX1	630.741622968238	-0.395771200330282	0.0972515576345015	-4.06956155723182	4.71016937747189e-05	0.000170439033095597
ATP10A	33.9263625843811	-0.49990003217159	0.286670378535131	-1.74381474195573	0.0811913990332071	0.137284736927644
ATP10D	205.805809636472	-0.183696490590326	0.121929911299142	-1.50657446259963	0.131919767319317	0.206569291373542
ATP11A	1521.17515909369	1.70450860354863	0.10234107211018	16.6551763471225	2.77524972307531e-62	6.82407888938065e-60
ATP11B	332.259026216217	-0.0476796958761822	0.143102715668029	-0.333185122683415	0.738994547553302	0.80794478219024
ATP11C	292.324197122856	-1.0514020998739	0.144518677456125	-7.27519873819147	3.45910822956731e-13	4.71715651721844e-12
ATP13A1	698.078337539725	0.723751459729225	0.15820663219911	4.57472262489192	4.76851315442428e-06	2.07700225605245e-05
ATP13A2	337.902834993081	1.20252151904547	0.190035010155987	6.32789462351386	2.48528760801488e-10	2.22474238266952e-09
ATP13A3	2029.27639945973	-0.322964618258772	0.139038379227064	-2.32284510258379	0.0201874751420578	0.0406825837252611
ATP13A4	2.84406417273426	0.37007726143848	0.918293489972425	0.403005428525463	0.686944230981119	0.766534876476627
ATP1A1	1807.27950507643	-0.246337240869071	0.099571172546674	-2.47398152064143	0.0133616607923412	0.0283271528881952
ATP1A1-AS1	15.1869702981848	0.0547928970289168	0.398359590553062	0.137546323292594	0.890598979968825	0.923600384459592
ATP1A2	2.55607801866166	0.205092183908022	1.03367809302151	0.198410109774625	0.842724208224197	0.888096890432209
ATP1A3	33.9748987987755	0.440870553028686	0.34111336157143	1.29244586315147	0.1962027825639	0.287570381783374
ATP1B1	1662.42290217892	0.438692262391158	0.104463914489347	4.19946222133861	2.67549663269041e-05	0.000101898089323933
ATP1B2	10.7017353563793	-0.855089662054319	0.515824918338766	-1.65771297906307	0.0973754128469487	0.159891159429511
ATP1B3	3371.61721871261	-0.236202237451647	0.0609770736634708	-3.87362369593586	0.000107228942152019	0.000363520435727342
ATP2A1	7.05685077213776	0.033396960446379	0.518337815077191	0.0644308778463434	0.948627144132324	0.964563246573004
ATP2A1-AS1	22.5031067614927	-0.591648992305089	0.313353677491841	-1.88811887270892	0.0590099937655295	0.104154359790056
ATP2A2	4095.66582128702	0.110067757373381	0.0530592467219129	2.07443120989359	0.0380392812892151	0.0711811445744239
ATP2B1	727.380790964452	-0.318846020355268	0.14145683236229	-2.25401640225238	0.0241951361278022	0.0477320869052555
ATP2B4	1458.97636201304	1.06744869778791	0.0838324206510955	12.7331250785487	3.870321656404e-37	3.44108767835196e-35
ATP2C1	969.788497575734	-0.368782573464084	0.135853706871342	-2.71455657675452	0.00663645634704566	0.0152620069462893
ATP2C2	3.6259523903856	-0.90898693879546	0.827553951422613	-1.09840202833043	0.272028977086174	0.37473721360037
ATP5A1	3144.79339221803	-0.0318652002350826	0.0693858515153128	-0.459246367078888	0.64605725730177	0.733867695839322
ATP5B	6448.5180182305	-0.074489871347246	0.0572343884455763	-1.3014880279201	0.193091459825719	0.283994856196519
ATP5C1	3084.1441241986	-0.557686593921155	0.0884085886165936	-6.30805900928592	2.82556494177854e-10	2.5065341312722e-09
ATP5D	403.438744297061	0.359240167521776	0.235435341752032	1.52585489013004	0.127046007106416	0.200052332783036
ATP5E	3106.46894650603	-0.970842493795143	0.143333404470906	-6.77331636249667	1.25863307200029e-11	1.36848182062414e-10
ATP5EP2	1.49532614755747	-0.263088298065914	1.45786124950244	-0.180461822519601	0.856790023522996	0.898647334056345
ATP5F1	2956.8067387716	-0.785275596901648	0.129374744316222	-6.06977506353368	1.28089528462856e-09	1.01497729578045e-08
ATP5G1	687.941697202166	-0.552792087316256	0.108821218592607	-5.07981894032758	3.77794760963577e-07	1.97192575564969e-06
ATP5G2	3191.00381457375	0.212853521189807	0.126559431662793	1.68184637362262	0.0925986336861997	0.153246892241006
ATP5G3	2102.34831439405	0.111159011673167	0.0972311827116683	1.14324446718704	0.252937104585373	0.352972529472379
ATP5H	1662.29226019347	-0.667531535153645	0.139702101895937	-4.77824976213232	1.76827649990439e-06	8.31163897222085e-06
ATP5I	2968.31594081979	-0.258493107384664	0.094887341978735	-2.72421064806088	0.00644553818444409	0.0148663981252523
ATP5J	577.050448351558	-0.840213378921573	0.127211738778136	-6.60484155779798	3.97942714676003e-11	4.01694964775899e-10
ATP5J2	905.300861464959	-0.765127626316873	0.0840349393489976	-9.10487509414737	8.63657579830312e-20	2.43137376275306e-18
ATP5J2-PTCD1	74.6776554958682	0.512210019503259	3.22814874202221	0.158669894244834	0.873928958556972	0.910796027868283
ATP5L	1430.86679507541	-0.167370940131836	0.0720177011138779	-2.3240250319457	0.0201241524658149	0.040580956862446
ATP5L2	1.64335763054303	0.606628588613709	1.31537287812591	0.461183743941878	0.644666783573108	0.732870127363288
ATP5O	2048.27203916036	-0.211088085739011	0.0857450617425766	-2.46181041157494	0.013823771796264	0.0291888765272786
ATP5S	56.2310671343881	-0.783790021961011	0.234355100675441	-3.34445471723051	0.000824444872371473	0.00233140861752199
ATP5SL	261.858813935364	0.422549096425935	0.143936437649227	2.93566454281499	0.00332834039486905	0.00821120282986251
ATP6AP1	1954.62082783903	0.881735947853181	0.144983886728675	6.08161339682715	1.18979172726758e-09	9.49480345436612e-09
ATP6AP1L	11.3376566895076	0.0236834415602268	0.466447933226173	0.0507740304398414	0.959505584884381	0.972494857459887
ATP6AP2	1503.66353150069	-0.452376089473651	0.127129446762979	-3.55838950764148	0.00037313569702	0.00113513173477745
ATP6V0A1	424.735200051181	0.337987895860719	0.121948338003552	2.77156623365277	0.00557873215518874	0.0130527070957783
ATP6V0A2	368.677725976375	0.276039923964046	0.114505800204703	2.41070691153257	0.0159216373203173	0.0330901751861904
ATP6V0A4	7.34036526302757	-0.999451541024297	0.558615730733126	-1.78915753001194	0.0735894492117268	0.126124718170872
ATP6V0B	751.648730413987	0.00409082710820279	0.0756962191816861	0.0540426873683609	0.956901154312974	0.970747809250635
ATP6V0C	6670.98423110288	0.55042967357076	0.142188171941263	3.87113545420739	0.00010832957141988	0.000366935528505092
ATP6V0D1	2146.54291756671	0.686459230859238	0.107055783293342	6.41216391811621	1.43468453068569e-10	1.33044375129056e-09
ATP6V0D2	102.076808469707	0.904974962535643	0.184795459768051	4.8971709785053	9.72262370275529e-07	4.77991031584692e-06
ATP6V0E1	2268.17629082372	-0.682006251741674	0.141151871670823	-4.83171950657633	1.35358869068066e-06	6.50028233910333e-06
ATP6V0E2	128.866200884204	0.997831351027876	0.201273191567526	4.95759690228347	7.13704477364541e-07	3.58836017900504e-06
ATP6V0E2-AS1	17.0828108400894	-0.092946728580947	0.382479510545989	-0.243011000637043	0.807996875579647	0.862304315636994
ATP6V1A	1451.77283846005	-0.453840893091307	0.107902309595525	-4.20603502179465	2.59889977071791e-05	9.92450514238964e-05
ATP6V1B1-AS1	17.6658796733862	-0.357364950082662	0.359802101924598	-0.993226410215782	0.320599630617558	0.427167588436924
ATP6V1B2	846.445634211944	-0.085862523641043	0.0940439153143844	-0.913004561262774	0.361240142613363	0.469964937088814
ATP6V1C1	1202.28822433866	-0.0920861725278922	0.087255730493794	-1.0553595965189	0.291260894068243	0.395647189464993
ATP6V1C2	10.4565136998036	0.0509857422743123	0.451334240312828	0.112966705648065	0.910056951249187	0.937459333757181
ATP6V1D	437.119672702864	-0.472898505433011	0.137281960592361	-3.44472429875338	0.000571642133464689	0.0016770940071465
ATP6V1E1	1692.96350067326	-0.254602517557516	0.111265378486814	-2.28824564316463	0.0221232200317442	0.0440588602429206
ATP6V1E2	9.81154654122987	0.165204043404801	0.446706706308128	0.369826647041307	0.711511659247529	0.785862680113864
ATP6V1F	748.923468850632	0.37844087120263	0.101813679767372	3.71699433776784	0.000201606959925871	0.000648148871982314
ATP6V1G1	918.03108339741	-0.202239708453296	0.100693368229332	-2.0084709848288	0.0445932663302547	0.0818383944302295
ATP6V1G2	13.3350192084974	-1.0370865411494	0.42630674024405	-2.43272377198563	0.0149857284388224	0.0313729424559994
ATP6V1G2-DDX39B	3.61249086400128	-3.6519198430202	3.38278136741083	-1.07956129775403	NA	NA
ATP6V1H	548.367497575919	-0.0409644429499458	0.095413195102146	-0.42933729350632	0.667677780578113	0.751376232333937
ATP7A	122.339489680259	0.0408255518253313	0.189393130121701	0.215559834715745	0.829330866952588	0.87774429035126
ATP7B	49.9538630253034	0.0102786493370291	0.21499975364938	0.0478077261139165	0.961869479050518	0.974188440714249
ATP8A1	2.31419867816525	-0.372772124749431	1.14428112480401	-0.325769705249031	0.744598601145762	0.812434873898
ATP8A2	7.19419878709817	-1.85113600234249	0.645201675315988	-2.86908120850104	0.00411666088415868	0.0099240031148905
ATP8B1	40.259927857527	-0.447205512476548	0.233758201004842	-1.91311154241508	0.0557337744163144	0.0991950246538724
ATP8B2	183.314986058164	-0.187501372136481	0.134296405663818	-1.39617565496019	0.162661605923395	0.246823420346782
ATP8B3	58.9814481754702	0.366841263003638	0.214526647634993	1.7100032422443	0.0872652734995291	0.145893297467554
ATP9A	249.785491410085	0.613348438991891	0.113926488616599	5.38372108576099	7.29615324740499e-08	4.30196941380338e-07
ATP9B	138.815776898037	-0.450778081562482	0.14138581844823	-3.18828356697981	0.00143120107344675	0.00384479537262402
ATPAF1	344.203128954572	-0.526568064875434	0.158753004525857	-3.31690141202756	0.000910217290651516	0.00254424325097387
ATPAF2	157.376590224416	0.406608612186755	0.125110586360929	3.24999365772083	0.00115407582262525	0.00315965400498495
ATPIF1	983.607283087527	-0.169407625348406	0.0720226604762632	-2.35214339803844	0.0186655775919649	0.0380049417214066
ATR	626.67242883972	-0.852691291439545	0.157174556904877	-5.42512292212535	5.79146700309453e-08	3.47068987919644e-07
ATRAID	1445.24677591658	0.176460666543395	0.0650982207731817	2.71068340190476	0.00671447038956198	0.0154143866550747
ATRIP	63.345357197065	-0.45165784421359	0.193480790389825	-2.33438081012379	0.0195757907042022	0.0396275042850567
ATRN	784.786274596088	0.590124348449118	0.0860862989187176	6.85503216959427	7.1296473286788e-12	8.0835201737333e-11
ATRNL1	136.769772776192	1.14801846606632	0.179084951168524	6.41046865510217	1.4507297992974e-10	1.34373954394015e-09
ATRX	460.998574479767	-0.522449493398484	0.177123251828075	-2.94963810796338	0.00318146344380557	0.00789751864545172
ATXN1	341.096742518486	0.480901846832783	0.111409254398093	4.31653411048241	1.5849819774074e-05	6.27809246877933e-05
ATXN10	1474.17043281874	-0.463046621420792	0.0886835070257203	-5.22133863387357	1.77634375638474e-07	9.85347962433086e-07
ATXN1L	347.59334561328	0.140424595103585	0.0988949874594408	1.41993642661795	0.155626189896607	0.237614179722801
ATXN2	2314.4764619782	-0.153454930734701	0.111337347828721	-1.37828800242999	0.168114385921712	0.253654467042185
ATXN2L	3381.57969630797	0.650910664495846	0.159506938851011	4.0807670762451	4.48873194336865e-05	0.000163329272194288
ATXN3	95.7016423883887	-0.607559184598238	0.19986424135622	-3.03985935891043	0.00236688647324975	0.00606244993970237
ATXN7	510.113008643285	0.339807605134401	0.082101097166166	4.13889237614764	3.48986604073963e-05	0.000129650665446458
ATXN7L1	94.9548907447911	0.0335360068892741	0.173734740653623	0.193029941870609	0.846935518824873	0.891325268923497
ATXN7L2	53.2346134648584	0.561125168316401	0.268708307508065	2.08823156053543	0.0367769516670173	0.069089040036272
ATXN7L3	317.283811755104	0.238692872166096	0.106740100032871	2.2362061876707	0.0253382680903666	0.0497006512449333
ATXN7L3B	576.293503797131	0.699086239644067	0.0856601604227288	8.16115958917319	3.31823399945121e-16	6.51923201615028e-15
AUH	33.1138148261876	-0.726489714224114	0.260758527980357	-2.78606310539857	0.00533524840982638	0.0125333339640898
AUNIP	162.522294385169	-0.887581156324412	0.130703183160224	-6.7908151497455	1.11501718169311e-11	1.22535093493746e-10
AUP1	941.32245438603	0.0694231724976532	0.123751870700563	0.560986853003893	0.574806499647935	0.673491465221088
AURKA	1553.31201139839	-1.30893386655024	0.0790480772692174	-16.5587059390749	1.38541772881899e-61	3.30338163612491e-59
AURKAIP1	251.613985598919	-0.219717959699241	0.125638898751778	-1.74880520190911	0.0803246973183883	0.136111743480077
AURKAPS1	12.8478657380598	-0.24533418578604	0.419892230537363	-0.584278936221493	0.559032661321982	0.659779285377533
AURKB	1179.32750977792	-0.453873246997857	0.118113955438048	-3.84267248789175	0.000121701825148388	0.000408798638710819
AURKC	1.5680750556222	0.613029904199685	1.17733129926957	0.520694476210746	0.602579623002864	0.697831266710337
AVEN	55.8942837468741	-0.781820644085258	0.204899452111631	-3.81563072047317	0.000135835521585694	0.000452315616418549
AVIL	1.65338655320744	0.205286209160588	1.17658526576869	0.174476270554408	0.861491178084188	0.902075099441803
AVL9	457.593182004848	0.291363416277203	0.107069171158601	2.7212633956567	0.00650329210007976	0.0149820389077668
AVPI1	114.891364127531	0.825739167570028	0.202610915912905	4.07549200322939	4.5917160307822e-05	0.000166535688353122
AVPR2	1.70528352157663	1.46281432613543	1.23158679535394	1.18774765339623	0.234932843297196	0.333105518962786
AXDND1	2.46674920123361	0.0134970999676507	0.896666580736558	0.0150525292874902	0.987990272806796	0.991197232639396
AXIN1	72.6268742073757	0.33692926879831	0.240321890110996	1.40199158987429	0.160917758116806	0.244530973298974
AXIN2	1.67916467205129	0.441800316631645	1.09426987163466	0.40373981600322	0.686404057321081	0.766203762949486
AXL	1447.66281509605	-0.469099381033009	0.112206885308186	-4.18066484730047	2.90658006458486e-05	0.000109821969931265
AZI2	470.136747167423	-0.00900398192305008	0.107345196548689	-0.0838787594838124	0.933152827513392	0.954316743344051
AZIN1	1437.18332080619	-0.682484185333872	0.107551274903995	-6.34566336794323	2.21469035261317e-10	1.99385481001564e-09
AZIN1-AS1	1.27385877226971	0.470784268534514	1.61036702998421	0.292345943358721	0.770022134569323	NA
AZIN2	11.4054406050674	1.07764578796129	0.478095832736772	2.2540371912311	0.0241938283711054	0.0477320869052555
B2M	2572.24185368771	-0.483256416326453	0.101881563539684	-4.74331566513721	2.10248260178323e-06	9.78608953098571e-06
B3GALNT1	353.787594856411	-0.0651560497340876	0.11019750493135	-0.591266106929353	0.554342135185175	0.655472400737027
B3GALNT2	438.758759874773	-0.739195803478118	0.1047957628755	-7.05368025572086	1.74246526635445e-12	2.17455796166694e-11
B3GALT1	4.64577986730447	1.30111910059864	0.768446901421363	1.69318022909848	0.0904211666920665	0.150307161744275
B3GALT5	109.157738330609	0.192763406015657	0.157852032324511	1.22116518347623	0.222023483682293	0.318126519412569
B3GALT5-AS1	8.6664721885595	0.488676548203988	0.514663254284568	0.949507360659148	0.342362630163769	0.450632377959789
B3GALT6	280.550962460819	-0.0195917106313677	0.0991244442005454	-0.197647621526436	0.843320773104782	0.888428103250097
B3GAT3	127.865689175784	1.00798070898284	0.178077990716006	5.66033289644614	1.51079637012464e-08	9.90641769860479e-08
B3GLCT	227.857649277222	-0.283176088278126	0.115961554021079	-2.44198252316153	0.0146068537295747	0.0307063928856955
B3GNT2	142.23479843116	-0.0743053443688771	0.139383213207431	-0.533101100620313	0.593963597229404	0.69044209850784
B3GNT3	15.2417778127354	0.174454569767767	0.428935189331142	0.406715452839862	0.684216989614262	0.764521639133743
B3GNT4	71.3644033151374	2.48079169770125	0.265831372789519	9.33220060397276	1.03695190841031e-20	3.18099652683294e-19
B3GNT5	494.71608826186	0.296249174177597	0.109298885253861	2.71045009735936	0.00671919586071801	0.0154229850146032
B3GNT7	2.84395737060895	-0.130206469339121	0.874372114262603	-0.148914251970318	0.881621295162268	0.916991032516101
B3GNT9	71.0251828759986	1.11982058391474	0.220326306741305	5.08255505426127	3.72391325557967e-07	1.94930792472822e-06
B3GNTL1	52.8386183576802	-0.0855278803855599	0.265553848414239	-0.322073586567439	0.747396947865624	0.814471696458786
B4GALNT1	298.270242168732	1.0718822111238	0.153637995723633	6.97667400616135	3.0224992935934e-12	3.63925565289054e-11
B4GALNT3	34.0176544308853	0.902803528077984	0.264552448497061	3.41256916428809	0.000643535942916696	0.0018623546005781
B4GALNT4	72.7506900968163	2.31924175537817	0.25073689147537	9.24970291260867	2.25117499622819e-20	6.76082841901585e-19
B4GALT1	1802.52666621261	0.730887551962841	0.0848822709697465	8.61060317558352	7.26771553375524e-18	1.66900103454012e-16
B4GALT1-AS1	1.9554734965226	0.0435566603448612	1.05458051947111	0.0413023562835257	0.967054854632332	0.977626442297686
B4GALT2	413.792457146588	0.529177741462389	0.168401254568653	3.14236222775085	0.00167590562918423	0.00442215407217843
B4GALT3	670.878515538581	0.424176374660308	0.138835002006146	3.05525529247683	0.0022486902242866	0.00578512964845483
B4GALT4	185.26485565563	0.099152460749226	0.146485992821668	0.676873323102871	0.498486331260985	0.603854929955671
B4GALT5	1408.44232035928	0.4528885185579	0.0658456664234139	6.87803075217806	6.06855723814101e-12	7.01181242706498e-11
B4GALT6	72.4331736852751	-0.227371935064275	0.197135764229337	-1.15337739934273	0.248755513821014	0.348372832695675
B4GALT7	108.708279610665	0.961396049189776	0.191852660977159	5.0111165740059	5.4115118636084e-07	2.76946218528798e-06
B4GAT1	51.328512159698	1.10803636246724	0.23772032966582	4.66109214985899	3.14535848409895e-06	1.41748300298583e-05
B9D1	123.528164072879	0.648963274050108	0.168715304233337	3.84649914836758	0.000119817547075251	0.000402899303060517
B9D2	18.3002583285724	0.820389593605851	0.34930868799089	2.34860918668947	0.0188436734795736	0.0383328450811854
BAAT	2.32991673616997	0.519775336123114	0.975569971393294	0.532791446400076	0.594177955555471	0.690589253070638
BABAM1	829.569787300716	-0.0011239986987416	0.0999984878225322	-0.0112401569585369	0.991031841143398	0.99332188231123
BACE1	265.536114236102	0.628781513736637	0.12036818492469	5.22381818858567	1.75270878647469e-07	9.73954031523733e-07
BACE1-AS	1.73292939209747	0.495430950333256	1.08774355127192	0.45546668583228	0.648773529324303	0.73610303035159
BACE2	772.848660945277	0.237050812789945	0.0909928658338487	2.60515822441284	0.00918318412419516	0.0203744210577272
BACH1	224.678669145251	0.144396930935818	0.139784500116895	1.03299672578195	0.301605430919846	0.407098779173653
BACH2	30.6901736942742	-0.351325501061159	0.319191709691477	-1.10067238713919	0.271039268225094	0.373497807710885
BAD	72.7442033667686	0.872905555615817	0.221445014205028	3.94186140857352	8.08516925396685e-05	0.000280998914641511
BAG1	109.753577271111	0.0308804608585267	0.153503510090887	0.201171040585606	0.840564834842198	0.886355454697914
BAG2	772.075015746385	-0.860248057104003	0.138978658217931	-6.18978531045433	6.02462131941302e-10	5.0511169794141e-09
BAG3	1256.73102394364	0.129014142661889	0.146165769286041	0.882656338019971	0.377421979301582	0.486643972820073
BAG4	198.557415064133	-0.690872528072055	0.117080123130659	-5.90085242138887	3.61628272969944e-09	2.65683666280486e-08
BAG5	333.591707518841	-0.0140771444953262	0.128924441973524	-0.10918910549341	0.91305250120044	0.939541841204432
BAG6	1354.68547866152	0.446715105653982	0.160859731944878	2.77704743289675	0.00548551730702943	0.0128476655384768
BAHCC1	29.3873607990021	0.176887556471524	0.279325799873185	0.633266087671927	0.526559895020948	0.629814780568873
BAHD1	117.133061540849	0.648808924338503	0.185371935204816	3.50003857715376	0.000465190831387373	0.00139124061450838
BAIAP2	193.3626463551	0.0114024311938731	0.168542962919234	0.0676529651335077	0.946061891863144	0.962514610308398
BAIAP2-AS1	29.0131226892645	0.381259521819717	0.29509112403808	1.29200606444034	0.196355044428129	0.287713159605723
BAIAP2L1	1657.35021895369	0.224355709197934	0.0801346391702661	2.79973444094799	0.00511446626382022	0.0120614949188879
BAIAP2L2	128.441430810307	0.89213019766558	0.212030012422867	4.20756565295266	2.58136420097322e-05	9.86232785402173e-05
BAIAP3	10.9277746710132	2.21615999890606	0.576859093243875	3.84177006978227	0.000122150236122224	0.000409867434084315
BAK1	150.767108647226	0.631568564755181	0.162934179633518	3.87621901172452	0.00010609219783895	0.000360054543323604
BAMBI	207.887633688471	0.778767646346253	0.125873157630787	6.18692389230868	6.13495655435827e-10	5.14088452055038e-09
BANF1	1474.02890937151	-0.060857120570056	0.08021823566688	-0.758644466113361	0.448065265486833	0.556571401291837
BANK1	10.8151156456605	-0.471910851752815	0.533518617910059	-0.884525555268195	0.376412573447638	0.485660791042508
BANP	170.840808127744	0.297016512369841	0.184057268821413	1.61371791655797	0.106588625920644	0.172534993428634
BAP1	291.206052601629	0.186285391411497	0.128878622909595	1.44543282047769	0.148336350130177	0.228099388508754
BARD1	292.165271366568	-0.645839399582424	0.13908927371899	-4.64334439539351	3.42814201132105e-06	1.53394002934772e-05
BASP1	3758.68350477792	-1.18993191328521	0.0719704417508192	-16.5336196963341	2.10136685931048e-61	4.93570302462224e-59
BATF2	3.80993153689535	-0.593475977432582	0.733737484567576	-0.808839659844206	0.418607380430498	0.527052111835727
BATF3	23.6808617345657	-0.0844632845474901	0.307596620528468	-0.274591068011012	0.78363042934587	0.843790083244335
BAX	364.268484996043	0.48090865046785	0.141208739603058	3.40565783548313	0.000660048474134751	0.00190380917108845
BAZ1A	624.884369920957	-1.10891671553536	0.14052353906921	-7.89132356671716	2.98998315911498e-15	5.19926684806546e-14
BAZ1B	1256.99779463889	-0.360136119904113	0.08337177019655	-4.31964103742894	1.56283202873879e-05	6.20284681872948e-05
BAZ2A	1052.89625583329	0.395747296455927	0.105416772959381	3.7541207660418	0.000173950987168417	0.000566060108575139
BAZ2B	141.583460308601	-0.333851546060614	0.135288721012272	-2.46769681583677	0.0135985442079606	0.0287789524207471
BBC3	8.26180153324351	0.782093009165041	0.582096961470107	1.34357858043072	0.179084699773675	0.26713326259131
BBIP1	270.352072499903	-0.616286979244524	0.109231133576359	-5.64204507512232	1.68042089296647e-08	1.09230828552719e-07
BBOX1-AS1	2.09624664811253	0.84637273457597	1.1772920370757	0.718914855381414	0.472193382777445	0.579769623528802
BBS1	225.745213749699	0.590886211697379	0.112338456118853	5.25987477584903	1.44153537582785e-07	8.1222492693888e-07
BBS10	136.400410482321	-0.680810942889932	0.170436608603926	-3.99451120546556	6.48278556096219e-05	0.000229206012969809
BBS12	30.7612727565858	-1.04230010116231	0.289596300607572	-3.59914853530782	0.000319260804645738	0.000986583701294163
BBS2	130.667573316447	0.7295116064807	0.14290065531239	5.10502631975999	3.30748477623817e-07	1.75134212394549e-06
BBS4	86.9624731317654	0.0804216354808896	0.167199976843677	0.480990709442979	0.630523101753913	0.721010176740396
BBS5	68.7803273786904	0.836279768279294	0.238140595078712	3.51170604912145	0.000445240167356549	0.00133716498352863
BBS7	156.590630209441	-0.263495179858587	0.165637367955823	-1.59079550170625	0.111655605634449	0.179463207626323
BBS9	76.0197307479173	0.22271223063271	0.206684720062849	1.07754569648394	0.281236547359528	0.385012244921391
BBX	1207.97702251951	-0.242684333906856	0.102650500455959	-2.36418071834903	0.0180699955404601	0.0369212567930694
BCAM	51.7972803161684	0.259263589630072	0.287196838019142	0.902738315011643	0.36666479625361	0.475383415607436
BCAN	9.58587491523893	0.520235879505013	0.604961259744771	0.859949081242816	0.389817111395375	0.499059606723042
BCAP29	649.587045232326	-0.288950842776946	0.135264524059457	-2.13619088069194	0.032663858457476	0.0622313729473728
BCAP31	1232.60531537873	0.378314495960101	0.08485841023116	4.45818505118759	8.26565314340747e-06	3.46224603454361e-05
BCAR1	821.342151073309	0.763859590484059	0.166698617182806	4.58227910580922	4.59935447477038e-06	2.01167430154145e-05
BCAR3	345.428663824909	0.581143670353954	0.105324345186647	5.51765756838176	3.43548014875467e-08	2.13018719861908e-07
BCAS1	6.92566230494542	-1.99966194420315	0.636868982981906	-3.13983252071795	0.0016904444654487	0.00445902188279687
BCAS2	1215.1471656469	-0.962227145434117	0.150178030599298	-6.40724306740651	1.48174493672584e-10	1.37004818268241e-09
BCAS3	85.3151929365517	0.488973992798296	0.164839027517671	2.96637271016343	0.00301335068853372	0.00754992832119967
BCAS4	22.4494364564817	-0.316493071734791	0.359292467422184	-0.88087867247965	0.37838349216144	0.487604079278134
BCAT1	856.671427828503	-0.849450678720567	0.142702314000979	-5.95260619750523	2.63905778457467e-09	1.97577794271416e-08
BCAT2	330.303599594332	0.78767801811282	0.138011928524069	5.70731839295654	1.14769971422585e-08	7.69222759913637e-08
BCCIP	845.762082306945	-1.47589084039938	0.149967772298798	-9.84138670446332	7.46743780441089e-23	2.74567917588818e-21
BCDIN3D	22.7159107678415	-0.292523450378803	0.394451249870232	-0.741595952541762	0.458332176554691	0.566240654925512
BCDIN3D-AS1	23.9297813512979	0.589863970559895	0.359601481688959	1.64032686347523	0.100937222992115	0.164845275864146
BCHE	98.4844576634764	-0.6971458546544	0.218089974209808	-3.19659744644533	0.00139058846599145	0.00374656577457755
BCKDHA	449.561227545254	1.31256560875975	0.172094177692737	7.62701926559799	2.40243700428111e-14	3.75816611693557e-13
BCKDHB	407.728254889523	0.0884230394402188	0.144043131810289	0.613865016186094	0.539304529517148	0.641741805747551
BCKDK	2279.13305923528	1.41076909448525	0.142816487385001	9.87819488013409	5.17568135274302e-23	1.92552476236683e-21
BCL10	911.975330291392	-0.606683936830998	0.0762853970103429	-7.95281876489079	1.82314961180075e-15	3.25662944845725e-14
BCL11A	6.22573475895729	-0.531874500356572	0.600245981437257	-0.886094229374142	0.375566752369653	0.484807971621789
BCL2	58.2960138167556	0.497661927513382	0.263093687558438	1.89157684523632	0.0585473833868419	0.103430643506818
BCL2L1	1342.66636179777	0.188387662619343	0.0812734450958412	2.31794853038638	0.0204521184792466	0.0411579269191692
BCL2L11	205.250201812584	-0.310107609438551	0.116714943882074	-2.65696575883099	0.00788474510467778	0.0177768243140851
BCL2L12	200.929504786049	-0.244802091902466	0.1497574446919	-1.63465724462716	0.10212092009527	0.166467466287473
BCL2L13	399.953506106673	0.0494148807833256	0.0900637031005388	0.548665878507832	0.583234766641829	0.680864771225149
BCL2L15	16.3060105020537	-1.17221175366778	0.378747683374096	-3.09496745491632	0.00196834493847759	0.00511997426393749
BCL2L2	48.2325898424876	0.119462855144901	0.286074921288938	0.417592897016802	0.676244790916175	0.757927802481863
BCL2L2-PABPN1	1300.91629647402	-0.510886612437596	0.0984317116402468	-5.19026443738792	2.0999563503988e-07	1.15186521736584e-06
BCL3	220.92373290581	0.0255414656782993	0.202921802116399	0.125868513939415	0.899836006650505	0.929852205440869
BCL6	296.384431574105	0.688417012722705	0.120049790577233	5.73442910156363	9.78413404605787e-09	6.61679920424636e-08
BCL7A	189.566980893914	0.737913759129176	0.126124192828709	5.8506916284598	4.89533092333531e-09	3.50490549319963e-08
BCL7B	496.938784050949	0.174721063910685	0.11211916299332	1.55835148288696	0.119149951012603	0.189706877689734
BCL7C	91.495764913811	0.53121500734418	0.207872910260615	2.55547972402072	0.0106041538922638	0.0231062678676939
BCL9	711.685349801222	-0.0219177291910369	0.127886516157118	-0.171384207261611	0.863921671837821	0.903718116838061
BCL9L	636.177854180578	0.695531197532003	0.220505945200197	3.15425145068325	0.00160910377812284	0.00426519557963939
BCLAF1	2293.7028064084	-0.687848587904385	0.122839106948085	-5.59958961762144	2.14859836393467e-08	1.37281739558424e-07
BCO1	8.5904103188417	0.827905934697272	0.53990427661559	1.53343096277553	0.125169704662457	0.197592099736492
BCO2	20.5146394961591	0.668372335305425	0.370018639145374	1.80632072170514	0.070868256908313	0.122045716673903
BCOR	802.380245985772	0.692187939885074	0.100426984274407	6.89244972241463	5.48396773856283e-12	6.36439530248992e-11
BCORL1	139.038810258505	0.695976024741692	0.187511150805633	3.71165139647143	0.000205911448239196	0.000661176996723164
BCR	105.771830929261	0.198696963921956	0.164409206482708	1.2085513224763	0.226835267172814	0.323724186043218
BCRP3	34.8684885283961	1.45830539686901	0.319093924851669	4.57014466053187	4.87387665870076e-06	2.11820483231079e-05
BCS1L	177.68738153652	-0.00348073256661397	0.128411720416522	-0.0271060348332981	0.978375161429633	0.985085176611375
BCYRN1	40.5621627467859	-1.72551147095648	0.30916561559999	-5.58118815253056	2.3888105207182e-08	1.51522415012263e-07
BDH1	429.188255046555	0.664097469621746	0.124871571285298	5.31824387878054	1.0477357306455e-07	6.03080365514566e-07
BDH2	101.41626368219	-0.390429899307831	0.184446069015621	-2.11676996637301	0.0342793754771794	0.0649945219137797
BDNF	198.894479171204	-0.998462058774513	0.115377464554351	-8.65387415671775	4.97800972241164e-18	1.1674953651504e-16
BDNF-AS	8.22772874667066	0.276835077516519	0.55732998778312	0.496716637512509	0.619388888220645	0.711275754081165
BDP1	286.40763155296	-0.823769759346219	0.185219678783386	-4.44752827970087	8.68640260986371e-06	3.62401691069526e-05
BECN1	326.176167249847	-0.234829668760434	0.104141351119744	-2.25491282987505	0.0241388008474528	0.0476567944970976
BEGAIN	4.20623702399246	1.17715583637861	0.784905767775728	1.49974160556171	0.133681348762794	0.208808276474451
BEND3	184.754525435566	0.139252170545144	0.146983707569685	0.947398680082448	0.343435663461588	0.451629233383054
BEND3P3	2.89504123710302	-0.0476195380370909	0.833227139457743	-0.0571507285133335	0.954425126915537	0.969081116347494
BEND6	56.4321368771035	-0.213337643468886	0.227329560962707	-0.938450954488417	0.348012710543799	0.456351639515688
BEND7	107.420852519993	-0.545165345793181	0.150081335786899	-3.63246597543124	0.000280725600515751	0.000877936958528692
BEST1	2.42429133858892	-0.0995732950920958	1.02395339260995	-0.0972439720506167	0.922532648846851	0.946161124537467
BEST3	51.3364384019816	-0.493099222401198	0.24060138646719	-2.04944464220052	0.0404186557259913	0.0751498564697454
BET1	330.08105466524	-0.520822654237713	0.184881673672149	-2.81705938665013	0.0048465563304458	0.0115142296153722
BET1L	422.607853315816	0.831331859846226	0.138756507107918	5.99129999142782	2.08170232087722e-09	1.58950749265623e-08
BEX2	24.101401693315	0.370085386826671	0.316911688213711	1.1677871173281	0.242892645849126	0.341896383517682
BEX4	11.1615317571248	-0.22353132148846	0.448772399527515	-0.498095073858826	0.618417032509141	0.710574535674383
BEX5	5.02586165139444	0.185740418724792	0.626268383101539	0.296582781019424	0.766785058449573	0.830024519522695
BFAR	938.56618083675	0.234631410411915	0.0690131894916757	3.39980534358895	0.000674338408854241	0.00194182315464578
BFSP1	19.7100617270021	-0.432797225466362	0.337991948876409	-1.28049566537048	0.200370868240702	0.292589436160706
BGN	9.13167788305801	-0.487024043257502	0.62449496186247	-0.779868650669366	0.435468192669191	0.543583957169434
BHLHB9	8.57371422054188	-0.232076388176313	0.483950440896571	-0.47954577279931	0.631550413324318	0.721922630528422
BHLHE40	2030.37034146942	1.41680370732026	0.0734051654907803	19.3011445154797	5.2532694178757e-83	2.36202002368886e-80
BHLHE40-AS1	10.2847261822996	0.588403751761369	0.473814778436529	1.24184339227019	0.214294349291593	0.309069416760359
BHLHE41	490.889127152242	1.70613070169895	0.0882652370439292	19.329588395597	3.02824077223268e-83	1.4016301480184e-80
BHMT	1.28089409146484	0.921917213084022	1.28908469995482	0.715171945735086	0.474502801907056	NA
BHMT2	10.5048103627283	0.549840442456509	0.467734917439218	1.17553858383464	0.239779310176177	0.338426801334941
BICC1	1165.5663292106	0.70594199934847	0.080507327633079	8.76866764930863	1.80792829347162e-18	4.4524831853463e-17
BICD1	315.340612529881	0.912597665226563	0.0958575608854773	9.52035141303939	1.72594419038078e-21	5.64681574303997e-20
BICD2	197.67517199519	0.0522480773658776	0.115626259051761	0.451870343245198	0.651362390399856	0.737923111203119
BID	687.969909507452	0.0727183475136784	0.0871137289000117	0.834751863246996	0.40385743387809	0.513078585366877
BIK	19.667247864572	-1.18463152298748	0.34290635399013	-3.45467941670623	0.0005509475029775	0.00162273270716019
BIN1	182.430098233824	0.00434060839972237	0.145809367579618	0.0297690640304863	0.976251231154289	0.98395071312796
BIN3	68.6601336877635	0.222157323748246	0.2061774050851	1.07750567360449	0.281254417463068	0.385012244921391
BIN3-IT1	2.19460279443595	-0.618562435847212	1.18704759988981	-0.521093202921796	0.602301845708291	0.697763850552958
BIRC2	416.654513741327	-0.128108337530016	0.14090985781103	-0.909150995679934	0.363270427310505	0.472110555337799
BIRC3	280.655276689444	-0.559674649633952	0.128363713424955	-4.36006901561907	1.30021429284113e-05	5.23981365593875e-05
BIRC5	593.770582005622	-0.849766798472123	0.0834594940258011	-10.1817870859536	2.39128851719202e-24	9.77446945325995e-23
BIRC6	675.327882928331	-0.26150493570137	0.126104001045827	-2.07372433493476	0.0381049198409169	0.0712774424743265
BIRC7	4.69120404275201	2.55592201133717	0.814776625772027	3.13696040177313	0.00170709181237047	0.00450067077421246
BISPR	90.6903636323518	-0.508131010946502	0.161567442273291	-3.14500869604039	0.0016608189315062	0.0043882316193944
BIVM	119.310470038248	0.175464327059752	0.175425268120595	1.00022265286851	0.317202768906622	0.423574032607849
BIVM-ERCC5	256.166026850645	-0.104649320204084	0.176769351438838	-0.592010545675913	0.553843526668604	0.654932039313482
BLACAT1	1.34530190496896	-0.752669637961381	1.21829273319785	-0.617806884545495	0.536702644730381	NA
BLACE	6.86867459295825	0.431244653696181	0.590129087983245	0.730763255832638	0.464923770789982	0.572989692295555
BLCAP	716.238639139166	0.127127505133839	0.084363351446344	1.50690439573982	0.131835164564592	0.206457357423921
BLM	167.819704839186	-1.11734470872149	0.148095134933109	-7.54477660070446	4.53063464095174e-14	6.86223266069851e-13
BLMH	456.113386919056	-0.287342790302004	0.0835185857992722	-3.44046522761534	0.000580715050900054	0.00169990936681811
BLOC1S1	205.545458274077	-0.0184083972227138	0.135777465926179	-0.135577705012717	0.892155131510644	0.924586454039052
BLOC1S1-RDH5	17.2644335556153	0.428160865091757	0.357164721671799	1.19877703231059	0.230614655558641	0.32810621413311
BLOC1S2	361.101119632209	-0.121173377603073	0.11680533008288	-1.03739596058753	0.299551360102623	0.404777584916278
BLOC1S3	145.009327351499	0.525520373344459	0.167176596122535	3.14350444699369	0.00166937879182197	0.00440862796558187
BLOC1S4	74.3474758054352	0.107738828197725	0.192157293043888	0.560680401410097	0.575015430067694	0.673491465221088
BLOC1S5	73.9135233467552	-2.41585460440329	1.25250481210086	-1.92881862094495	0.0537533833167377	0.0962362904727532
BLOC1S5-TXNDC5	61.7654154244339	-0.0345663794773938	1.80191669263076	-0.0191831174097886	0.984695025481098	0.989618739549988
BLOC1S6	238.631382314492	-0.518160940842563	0.153839794915821	-3.36818533283988	0.000756647141758069	0.00215517756920303
BLVRA	167.287572750889	0.142058901861593	0.144706326742458	0.981704843592791	0.326245278516649	0.433113037625823
BLVRB	232.177920425187	1.55036045439791	0.206110257150274	7.52199563395604	5.39463864002606e-14	8.06990763099716e-13
BLZF1	497.417510885249	-0.649801189409726	0.160033685587425	-4.0604025772733	4.89881751681149e-05	0.000176656029473103
BMF	16.6102840646451	0.601111591083221	0.38087360581922	1.57824428340287	0.114509500426909	0.183376005720797
BMI1	117.801533066009	0.121124399833664	0.230707808165933	0.52501213893267	0.599574752384596	0.695116242690172
BMP1	509.459365986347	0.798012934774639	0.140054690350214	5.69786654612686	1.21315952860761e-08	8.09647646382438e-08
BMP2	87.1773707019186	0.449102597154186	0.183209814315151	2.45130207043196	0.0142340445307542	0.0299586945005321
BMP2K	685.304006038242	0.0414900250656421	0.0975115947821015	0.425488119216543	0.670480880688878	0.753560749850084
BMP3	22.9448147905251	-0.00845266000310332	0.30393914677666	-0.027810369584654	0.977813395429961	0.984822361848403
BMP4	2.38129117517304	0.0885968452713577	0.920873505545022	0.0962095713883324	0.923354129212615	0.946571814957913
BMP7	2.64112582917983	2.68360324372448	1.13837020432909	2.35740819069144	0.0184030053065341	0.037518861835591
BMP8A	7.64538723223158	0.895550520954608	0.627081175683594	1.42812534593843	0.153255783360133	0.234723723867485
BMP8B	49.2068740707354	2.74361859569773	0.306347610638105	8.95590009656979	3.36975032464115e-19	8.92756916816124e-18
BMPR1A	276.6526165418	0.09957629675638	0.120966354367563	0.823173495448263	0.410409338899425	0.519515103463662
BMPR1B	31.3196793568891	-0.339440086130724	0.283176083466395	-1.19868910529305	0.230648855888417	0.328125207477492
BMPR2	762.842532644764	0.238988458345783	0.122785432506033	1.94639098033099	0.051607792228021	0.0928441268409607
BMS1	880.172701099695	-0.716582692713858	0.0882311732503916	-8.12164982415302	4.59888638014572e-16	8.90192803989584e-15
BMS1P17	5.45736991570386	1.2487178888568	0.656901200618616	1.90092191593022	0.057312241018135	0.101567875777296
BMS1P18	5.45736991570386	1.2487178888568	0.656901200618616	1.90092191593022	0.057312241018135	0.101567875777296
BMS1P20	187.312636454575	-0.212464049552658	0.136723172332008	-1.55397249733737	0.120190977050137	0.1911059555989
BMS1P21	2.42402999912323	-0.183404459813589	0.915014376254339	-0.200438883336855	0.84113735195202	0.886780900895621
BMS1P4	83.903844126119	-0.0678006562243701	0.171877768665024	-0.394470190944288	0.693233930925936	0.771676046963095
BMS1P5	179.559002215844	-0.232695184569207	0.16471870344373	-1.41268222554155	0.157749180081074	0.240382713080305
BMS1P6	64.3212749968727	-0.197208234381988	0.192625800863815	-1.0237893028744	0.305934804021598	0.411298632444464
BNC1	888.034967031181	-0.386382338267044	0.0696279180545486	-5.54924445628749	2.86906777053821e-08	1.80241594830179e-07
BNC2	73.8317180178523	0.875965054976097	0.184591251736572	4.7454310360611	2.08062794234106e-06	9.69296682315607e-06
BNIP1	135.620250713877	-0.171146286538124	0.134979282803614	-1.26794485037478	0.204817645894306	0.298004372544258
BNIP2	298.024926823388	-0.817998963937701	0.162994838340067	-5.01855747254435	5.2060919105664e-07	2.672154872687e-06
BNIP3	4113.75761244231	1.27302162047245	0.074344037363227	17.1233856220745	9.93267845015871e-66	2.69500966845082e-63
BNIP3L	1855.96969345385	0.949634890897823	0.0872046679217731	10.8897254416437	1.29028669859165e-27	6.85987897828948e-26
BNIPL	1.85716704395474	-0.63525343878516	1.08133158882579	-0.587473301760264	0.556885876173275	0.657887022996684
BOC	40.4824213960428	1.63388841829589	0.257739834014647	6.33929335968701	2.30821366782084e-10	2.07449220391185e-09
BOD1	281.54024313576	-0.126550399789989	0.103453032792273	-1.2232642811361	0.221229893521519	0.317162688744479
BOD1L1	675.649315284784	-0.564801946113756	0.140734325490193	-4.0132493913371	5.98885805971621e-05	0.000212746409222921
BOK	121.825822281534	1.65134504343352	0.22149483835588	7.45545609862146	8.95574724477049e-14	1.31348177437981e-12
BOLA1	95.7784795968585	-0.312348266658792	0.176483778171062	-1.76984122787783	0.0767535937142791	0.130808605149718
BOLA2	116.947972550097	-0.0179325197825816	0.211964658082338	-0.0846014611342222	0.932578237417648	0.95397710102974
BOLA2B	116.947972550097	-0.0179325197825816	0.211964658082338	-0.0846014611342222	0.932578237417648	0.95397710102974
BOLA3	283.798694592788	-0.535084770513481	0.131325049836357	-4.07450651022212	4.61120233799391e-05	0.000167203896758088
BOLA3-AS1	62.1230318460186	0.620857559971277	0.203396031070396	3.0524566123731	0.0022697654132281	0.00583457992616311
BOP1	177.942823566757	-0.428706302683227	0.197066892251362	-2.17543544623622	0.0295975006795611	0.0570524091369736
BORA	173.677443547635	-1.21351117815569	0.155636087947356	-7.79710666183131	6.33426989587114e-15	1.06045112075877e-13
BPGM	89.5005548688963	-0.287114747311224	0.164588005026852	-1.74444515117843	0.0810814976756187	0.137128374951232
BPHL	153.512878609275	1.31602828783957	0.148053401232745	8.88887574943805	6.17303112529999e-19	1.59515584267399e-17
BPNT1	317.087011536172	-0.459580410826876	0.104784540422588	-4.38595625817914	1.15477327659941e-05	4.69820761474791e-05
BPTF	1626.4616987283	0.0788512833924644	0.0705582917836089	1.11753390564342	0.263766110898595	0.365266392750017
BRAF	167.407030826276	-0.349008062508645	0.132544510049776	-2.63313857644936	0.00845998221706666	0.0189326991112028
BRAP	471.661439891027	-0.491758617373136	0.134330726775118	-3.66080515738134	0.000251423907648485	0.000793235371825222
BRAT1	60.6069613450089	0.569404501817559	0.29815072673793	1.90978740198764	0.0561605920046409	0.0998192044699609
BRCA1	514.367475286483	-1.01839520416584	0.120064560574265	-8.48206331072954	2.21235122620601e-17	4.81545937023568e-16
BRCA2	262.387855386626	-0.890625450892366	0.160100230961781	-5.56292421030282	2.65291127621614e-08	1.67397212324833e-07
BRCAT54	2.61876925894128	-2.07846267697129	1.11227739396794	-1.8686549670461	0.0616708330796639	0.108063010820028
BRCC3	408.54950435585	-0.215921066806713	0.124795467573457	-1.73019958981778	0.0835946216191177	0.14059298497596
BRD1	111.929673985572	0.28949593184665	0.154044634390559	1.87929902908967	0.0602036742054659	0.105987830962235
BRD2	5677.00625350896	0.259924607691361	0.0556638580083188	4.66953993114376	3.01875020432742e-06	1.36747472554694e-05
BRD3	196.52609753237	0.0901221817612931	0.12608302662558	0.714784409712201	0.474742270088456	0.582263198845143
BRD4	2809.16092382715	0.319733538596826	0.125548157022966	2.54670037520614	0.0108746759482845	0.0235999658209081
BRD7	759.496194136792	-0.671051878737027	0.148876536813238	-4.50743880198427	6.56148470340064e-06	2.79247884699307e-05
BRD8	296.347108493711	-0.565686600022238	0.113829673076055	-4.96958819906543	6.70952457948994e-07	3.38639475007804e-06
BRD9	283.567745901416	0.0473061836114941	0.134668476874172	0.351278819732215	0.725379183139482	0.797045957622262
BRE	873.531552546271	0.14628736954019	0.0672034875282478	2.17678240997092	0.0294968060820153	0.0568861810432199
BRE-AS1	2.15748399494884	-0.419484745638662	0.961315181404087	-0.436365464473334	0.662571591680948	0.747144125159377
BRF1	60.7044639139561	0.865488651988598	0.230882510379068	3.74861071359463	0.000177816839364721	0.000577446058828438
BRF2	54.7781529273715	0.387727831100762	0.199050441975785	1.94788731565806	0.0514284478675055	0.0925794422433007
BRI3	1968.59559628621	0.860909135340229	0.101808092556849	8.45619551176151	2.76242297257729e-17	5.96327164875841e-16
BRI3BP	116.01802986341	0.0702767759413969	0.166453125702539	0.422201599668278	0.672877873994108	0.755365137847769
BRICD5	1.85596428272181	0.470015865738768	1.30402252860206	0.360435387755637	0.718521566891	0.79122342020598
BRINP1	76.7478489140992	-0.102153791171655	0.181510806876356	-0.562797295266512	0.573572922299082	0.672651991819111
BRIP1	414.128124009185	-0.745956286135972	0.141247517426047	-5.28119927153078	1.28341006895185e-07	7.29924982114031e-07
BRIX1	678.975081854307	-1.37968334916503	0.164293102593026	-8.39769489643563	4.55328413331815e-17	9.67004485911305e-16
BRK1	909.56306543148	0.230239129179677	0.0816988976105352	2.81814242191179	0.0048302379131682	0.0114806606312533
BRMS1	95.3317625616969	-0.320370681204851	0.176561353175203	-1.81450059961279	0.0696006905082403	0.120059856026327
BRMS1L	57.7506620455191	-0.90255254656233	0.25112199779787	-3.59407998692653	0.000325539825743166	0.0010039232290261
BROX	579.706246224254	-0.298927700807309	0.105484161062755	-2.83386337622261	0.00459889891314226	0.0109755644822747
BRPF1	261.2111479994	0.184565824775288	0.112247277445015	1.64427885447555	0.100118615109732	0.16378031663013
BRPF3	936.4129006977	0.28173701235982	0.0806098365616155	3.49506988696683	0.000473937640312071	0.00141444275471099
BRSK1	6.03799289147801	0.294769473815352	0.766007194179257	0.384812931334391	0.700376017721963	0.777333901607344
BRSK2	21.9155209103173	1.40834418305613	0.377187510690336	3.73380385919606	0.000188609397949248	0.000610478423596734
BRWD1	186.257729998106	-0.107449519625506	0.159593734040333	-0.673269036980806	0.500776147410796	0.605835964929559
BRWD3	247.552533479433	-0.409363617439151	0.127345184603502	-3.2145983274808	0.00130627168111323	0.00353817511973819
BSCL2	121.763267203857	0.015257849501404	0.192432090783114	0.0792895272265205	0.936802336138614	0.956681269553106
BSDC1	569.383069903449	0.358879888294588	0.108838197445375	3.29737074591581	0.000975945827661967	0.00271446791974485
BSG	3775.85336079494	0.44420621380432	0.124923244263449	3.55583315517757	0.0003767831459903	0.00114467883560798
BSN	16.7611227785222	1.59259943636239	0.377667733283618	4.21693275863309	2.47647780792281e-05	9.48924549872931e-05
BSN-AS2	5.59317147023467	1.10636656059326	0.621598570132613	1.77987307846802	0.0750967344568711	0.128375056717295
BST1	4.02798901562163	-0.495485143152045	0.699845611565662	-0.707992069913203	0.478950182081643	0.586145035805181
BST2	392.894072824105	-0.015121809491935	0.115822405295172	-0.130560313036128	0.896123139522547	0.927416141435376
BTAF1	531.10483976708	-0.162559181624347	0.129621600340412	-1.2541056521246	0.209803606247737	0.303826203323883
BTBD1	372.745872036676	-0.28719767416419	0.126001925753458	-2.27931178390191	0.0226485380400417	0.0449798136214205
BTBD10	368.105961952407	-0.342608486004011	0.111200387202159	-3.08100083663521	0.00206306069141182	0.0053460210934872
BTBD11	4.12101694541103	-0.340658150002594	0.704210355265961	-0.483744874603465	0.628566941630238	0.719400578940731
BTBD16	2.91266903158302	1.18976724097692	1.01134906583265	1.17641601814046	0.239428673898309	0.338048541282765
BTBD19	49.4552400786945	0.78978894893602	0.299759898543133	2.63473851163709	0.00842021226899538	0.0188490583893571
BTBD2	408.786555637223	1.23934630098668	0.166212636861837	7.45639034664298	8.89250370050975e-14	1.30542286133323e-12
BTBD3	225.610595151524	-0.411708881304231	0.122316215269956	-3.36593868928642	0.000762836616056731	0.00217084264500629
BTBD6	129.931992424859	0.832359274800536	0.159640197863515	5.21397045318226	1.8484092236083e-07	1.02279943572165e-06
BTBD7	402.963274506137	-0.0938110534464936	0.111053456500462	-0.844737808283375	0.398257244942068	0.507356452979303
BTBD8	1.81699530134125	0.160314532704977	1.06285670562242	0.150833627766497	0.880106958607501	0.915900225340977
BTBD9	65.9768228755501	0.356000201530212	0.188130781546412	1.89230172013285	0.0584507918948621	0.103306391739605
BTC	31.9704044060773	-0.0204766217301136	0.26544943261889	-0.0771394443306728	0.938512614429747	0.95774418087549
BTD	118.18943558233	-0.175812341441791	0.166404534201542	-1.0565357625944	0.290723510971372	0.395155976175201
BTF3	9811.35865670993	-0.326231662294178	0.0611751027918052	-5.33275217214477	9.67352941806217e-08	5.59472004601413e-07
BTF3L4	1073.69124250572	-0.324562522330228	0.125045373999621	-2.59555801185586	0.00944374593769892	0.0208877343389414
BTG1	459.615762618611	0.863739965859128	0.109001402591784	7.92411790418772	2.29771531009429e-15	4.03561895479396e-14
BTG2	45.1442601619595	0.368911239194609	0.218332876244189	1.68967333523335	0.0910904673058736	0.151196148506754
BTG3	450.263252722739	-1.1097288210918	0.141080847442444	-7.86590696901316	3.66432790439382e-15	6.32991528336395e-14
BTN2A1	282.577764478952	0.110813239363653	0.101338191158632	1.09349928291288	0.274174643671519	0.377157899253382
BTN2A2	171.87948485952	0.285347874058638	0.158766405228304	1.79728119212822	0.0722909905017819	0.124156206212653
BTN2A3P	24.3369423985552	-0.0142594778634509	0.284791090736021	-0.0500699576893308	0.960066639989685	0.972986813326932
BTN3A1	185.755389750976	0.473157845398358	0.137002878645005	3.453634332928	0.000553086766494002	0.00162787003867887
BTN3A2	227.012158669986	0.223862813523061	0.128416100286425	1.7432612657116	0.0812879880580054	0.137403766709864
BTN3A3	99.5569679255077	0.0773533149275232	0.154534403468002	0.500557242863656	0.616682760347033	0.709099561565195
BTRC	301.646375737935	-0.0983972350745805	0.123686919479011	-0.795534689432359	0.426302540484933	0.534823912217722
BUB1	1103.21312918307	-0.796870717550491	0.0941122412099289	-8.46723770792976	2.51280944351576e-17	5.43935106088135e-16
BUB1B	543.473451795095	-0.900755756478945	0.122310203965904	-7.36451847247384	1.7778743509615e-13	2.49584376994479e-12
BUB3	3600.26145918228	-0.756658386585899	0.0938022131185874	-8.06653021746204	7.23241878959903e-16	1.36307274840623e-14
BUD13	191.143567651788	-0.0719903710044228	0.11868673432842	-0.606557855111397	0.544144376423698	0.645791859108577
BUD31	2448.98809071187	-0.485594308254314	0.135381957328924	-3.58684656238582	0.000334701135622882	0.00102955273090252
BVES	283.444858117863	-0.289760007249729	0.114785438625839	-2.52436206820839	0.011590848058997	0.0249929330981425
BVES-AS1	15.6050983053485	-0.240765970716084	0.41976913158254	-0.573567593711311	0.566260446296761	0.666161369766923
BYSL	357.048091682467	-0.26161789607888	0.117362660218514	-2.22914081524551	0.0258045369694476	0.0504893694253632
BZRAP1	21.6041385132548	0.966612176179844	0.354116667158512	2.72964326682529	0.00634028930561009	0.0146472596597748
BZRAP1-AS1	44.2366700485845	0.00682020814731533	0.242418819759736	0.0281339879225339	0.977555286353247	0.984625418672622
BZW1	2852.78554230889	-0.395131943118444	0.134719873290066	-2.93298927224852	0.00335715491747642	0.00827302645416949
BZW2	1261.97318746876	-0.464417996787664	0.0715569003284833	-6.49019164686766	8.57272532009613e-11	8.21613753729311e-10
C10orf10	15.4609662428224	2.50612856533826	0.469279661209609	5.34037328376537	9.27553926774391e-08	5.3803598030404e-07
C10orf11	31.4547716916777	0.463675103786474	0.271862935046308	1.70554733291426	0.0880923923934354	0.147010602237062
C10orf111	5.48194980185415	0.252190107186559	0.644861617790231	0.391076318126589	0.695740824884511	0.773553171489916
C10orf12	270.118171037574	-0.0849425281481387	0.103515383933654	-0.820578786652437	0.411886234996234	0.521175016493988
C10orf126	7.72524532701743	0.450775974852095	0.508825224877736	0.88591514888125	0.375663252260596	0.484892765815698
C10orf128	22.8670269659764	-0.134575712073175	0.319132795236253	-0.421691891532328	0.673249923672658	0.755539759597563
C10orf131	2.96563376532735	-0.976063300940372	0.928874471327728	-1.05080216010802	0.293349463498279	0.398071958874917
C10orf2	129.673686091184	-0.569662248317036	0.14459432686655	-3.93972751671503	8.15742080878634e-05	0.000283197289362168
C10orf25	78.6011662920458	0.143652067576281	0.174226451656822	0.824513535173382	0.409647828299089	0.518915486082207
C10orf32	38.3136986895508	-0.547350690113037	0.300016390430216	-1.82440262456378	0.0680912255154743	0.117843573731114
C10orf32-ASMT	47.4300592214102	0.584667571020126	0.449016439896093	1.30210727062783	0.192879718071649	0.28381001620323
C10orf35	101.783196654058	0.90203994039742	0.185162747656467	4.87160593485564	1.10694783876777e-06	5.39821448363445e-06
C10orf54	26.9317526228606	-1.53179512602638	0.353481893553743	-4.33344721175509	1.46792491065198e-05	5.85718415794377e-05
C10orf55	7.92593724826527	-0.269028376744926	0.582819506381281	-0.461598099925172	0.644369557416918	0.732691020597546
C10orf62	2.07434054853123	1.46381989476374	1.17029046900445	1.25081758207344	0.21100103869164	0.305335480081871
C10orf76	371.611804674263	0.217023913486034	0.113968384386974	1.90424664395645	0.0568780695534655	0.100934842192477
C10orf88	141.759528439352	-0.421289234929154	0.16920507676142	-2.48981438968982	0.0127809823268354	0.0272509332792582
C10orf91	2.86382116521551	1.02138738444773	0.845264923358485	1.20836362212862	0.226907426078658	0.323797802339485
C10orf95	1.50597097513748	1.8063726989731	1.39344293944563	1.29633776011794	0.194859144801909	0.285947254918654
C11orf1	367.745627472422	-0.785609206430062	0.139046986343174	-5.64995493315579	1.60489906741142e-08	1.0458093840105e-07
C11orf24	1006.24623512066	0.462789136998741	0.137247710536053	3.37192609764643	0.000746444748891728	0.00212881497160368
C11orf30	605.895277196507	-0.0381316525780881	0.0852399299976126	-0.447344954168265	0.654626013651121	0.740980333512745
C11orf31	190.775705448005	0.388412622462862	0.165476276726184	2.34724052382188	0.0189130412925371	0.0384450279728801
C11orf44	2.0788469123578	-0.804695642815109	1.07772128970684	-0.746663957092286	0.455266431467176	0.563293327462768
C11orf45	43.182964423699	0.616772595219152	0.261978306478967	2.35428880928608	0.0185581858767949	0.0378058473971678
C11orf49	369.835026218964	0.513947596165651	0.110634526478306	4.64545393310317	3.39329490680231e-06	1.51877935006678e-05
C11orf52	4.97845123917241	0.693288801104808	0.793108436055337	0.8741412517978	0.382041334721277	0.491443786696389
C11orf54	35.7112234855997	0.0248183497931851	0.266742108702648	0.09304248929385	0.925869806029478	0.948471106463084
C11orf57	177.187033605425	-0.463336258599362	0.144265570522977	-3.21168978100404	0.00131956781516569	0.00357050184100112
C11orf58	703.602889952286	-0.540627680645764	0.122383421592043	-4.41749114065391	9.98531619939282e-06	4.1168174228411e-05
C11orf63	86.9943298804683	0.0260774174606499	0.189592417706499	0.137544622174814	0.890600324485799	0.923600384459592
C11orf65	2.03578840410612	0.60573703804319	1.02785841607137	0.589319529394337	0.555646946519881	0.656867187303438
C11orf68	81.8210385491865	0.329093068976184	0.194270278621696	1.69399596948656	0.0902660489388603	0.150096873642312
C11orf70	63.9489488541435	-0.379113362037667	0.220069099319636	-1.72270147517181	0.084942523437668	0.142509647264241
C11orf71	33.5815731521501	-0.252493635106534	0.292030983929868	-0.864612486348954	0.387251516882474	0.49651109020527
C11orf72	277.549591456927	0.107631064748773	0.108798497094975	0.989269775066992	0.322531167888987	0.429123519535761
C11orf73	290.440167105656	-1.10534267505852	0.209866557062283	-5.26688334973964	1.38759314837343e-07	7.84077320500991e-07
C11orf74	131.278552605725	-1.03224122300266	0.175053807687355	-5.89670819869421	3.70824784632775e-09	2.7142649468679e-08
C11orf80	106.18789081924	1.01231819959719	0.155310295880014	6.51803664310359	7.12335933374635e-11	6.91977196513372e-10
C11orf84	192.70053250872	0.352675590913703	0.171610533362615	2.05509291302356	0.0398700313134275	0.0742350547538344
C11orf85	6.35601886565495	-0.0777194448852033	0.601993664377373	-0.129103426637532	0.897275810637805	0.928299450062158
C11orf91	6.26377693112097	-2.39173920278779	0.682164980917907	-3.5061008255943	0.000454722932966522	0.00136304281830365
C11orf95	72.5741081981975	-0.428175699938191	0.191962777638717	-2.23051419241307	0.0257133263180048	0.0503547307449529
C11orf98	1053.84683945997	-0.756371492222586	0.0804496916628477	-9.40179479360124	5.36401477708243e-21	1.67487104259814e-19
C12orf10	264.028808218312	0.218155224258752	0.164266899193225	1.32805346256727	0.184160445843038	0.273537794830759
C12orf29	361.719184079228	-1.21268008881138	0.206565924290879	-5.87066861571867	4.34041081555831e-09	3.12895304647005e-08
C12orf4	400.317521848641	-0.574914575119708	0.131216913795865	-4.38140601305487	1.1791590714208e-05	4.78999130277467e-05
C12orf43	377.689980710882	-0.22598635867944	0.0955023391816942	-2.36629134548735	0.0179672989249738	0.0367304992442599
C12orf45	218.194490802554	-0.606076419282632	0.116923048756217	-5.18354957153309	2.17702331242368e-07	1.19123142794198e-06
C12orf49	617.101196819822	0.13138756143198	0.100151470413559	1.31188849139645	0.189557761163749	0.279995352678236
C12orf57	359.440390308056	0.086540465698722	0.166362993841938	0.52019060068698	0.602930735853172	0.69797859277044
C12orf60	14.6812459981523	-1.44636011134892	0.409416500146171	-3.53273527283961	0.000411284085960304	0.00124110789276267
C12orf65	313.501358233678	-0.169454739492411	0.105352620612415	-1.60845300769331	0.107736000253219	0.17414147863444
C12orf66	72.9604285177599	-0.320639232052673	0.173620467415671	-1.84678244924326	0.0647786765252286	0.112755450998509
C12orf73	100.221925302769	0.195553533605776	0.148939227351909	1.31297534627146	0.189191255754404	0.279611456781279
C12orf75	2495.18591544021	-0.655799218825416	0.146357541060426	-4.48080238349086	7.43629414255973e-06	3.13908156978172e-05
C12orf76	80.8097953009859	0.158729210673005	0.171993330111562	0.92288003592957	0.356069725560149	0.4646711394925
C12orf77	1.241035124547	-0.135187363228594	1.28124205191214	-0.105512742909771	0.915968959051554	NA
C14orf1	754.345121716168	0.172500529558001	0.0774862269540384	2.22620891917117	0.0260001908194898	0.0508595404507535
C14orf105	435.773603039647	-0.250740331373365	0.139200904554602	-1.80128377883501	0.0716581632269095	0.123284630447346
C14orf119	745.321494224801	-0.735150545190598	0.0994486200262543	-7.39226492028265	1.44348559044305e-13	2.05204451100291e-12
C14orf142	42.2459490979292	-0.91468178299447	0.237405572777766	-3.85282355545503	0.000116763532482085	0.000393386364947669
C14orf159	184.554720071863	0.666431299665431	0.126764039209673	5.25725831884486	1.46218861047084e-07	8.22389641278754e-07
C14orf166	1674.80514210286	-0.786008525003966	0.139388106919468	-5.63899275465506	1.71047732400446e-08	1.10864010081788e-07
C14orf169	85.3927245709553	-0.040974197806756	0.16508792090389	-0.248196219217093	0.803982591479927	0.859587882472968
C14orf178	1.66946598676165	1.37671046029285	1.15768467977489	1.18919295067509	0.234363747851722	0.332418413694687
C14orf2	862.08898917215	-0.812487050752663	0.122166667291164	-6.65064431049949	2.91812720841436e-11	3.00343805616853e-10
C14orf28	13.3607318370883	0.775319736574159	0.424313410456256	1.82723363784442	0.0676646482642746	0.117140952028918
C14orf37	16.4827446707709	0.168482620712603	0.371491063119118	0.453530750640371	0.650166605661759	0.736886703154419
C14orf39	26.72335124198	-0.937669329804674	0.366966636687394	-2.55518958962866	0.0106129974150199	0.0231197038095471
C14orf79	34.7350782928984	0.322374480875845	0.265409538936698	1.21463034888408	0.224507108364438	0.32089703543163
C14orf80	8.89894676112639	0.154637041361393	0.501708532184612	0.308220872162668	0.757914271388935	0.823416498471001
C14orf93	49.9446479687781	0.0478079573760218	0.237949496937158	0.200916404495059	0.840763940332356	0.886506005293822
C15orf38-AP3S2	12.5341699760974	1.89250962611427	3.24489113404555	0.583227463706864	NA	NA
C15orf39	142.929663409145	0.568143179561081	0.211247585125496	2.68946591376921	0.00715664554733342	0.0163105186065729
C15orf40	139.598352869602	-0.382375026605147	0.134182468587557	-2.84966456967244	0.00437653578305228	0.0104910195914537
C15orf41	547.130155967972	-0.433377790611126	0.0846460877401226	-5.11987975087126	3.05730538291512e-07	1.63149592441286e-06
C15orf52	38.8120159665661	0.208125698610314	0.264652140633478	0.786412299980415	0.431625979818306	0.540072993909571
C15orf57	128.809710698947	-0.34412348627202	0.161630670854943	-2.12907293183766	0.033248226850782	0.0632298907493361
C15orf59	1.52330278135426	1.87129872532064	1.41484454296287	1.32261790500452	0.185962476810445	0.27551228559273
C15orf61	84.7538282704444	0.00908337364841813	0.165756834815424	0.0547993912802014	0.956298285363572	0.970294398244135
C15orf62	3.68339298835655	0.416552984190989	0.813528188465787	0.512032637709279	0.608628167665022	0.702719988259855
C15orf65	14.8269308355077	-0.281443125183352	0.375403639917631	-0.749708034917041	0.453430567235897	0.561640050105573
C16orf13	304.842955584659	0.937626590359078	0.19752470621849	4.74688259666074	2.06575775906409e-06	9.62939272938137e-06
C16orf45	1.46637010343976	-2.21014070124321	1.53352509433833	-1.44121586885204	0.149523706587306	0.229588698464672
C16orf46	55.9145716240684	0.418187484493008	0.198251257580695	2.10938124477113	0.0349116870582534	0.0660660436791406
C16orf52	49.5668542422303	-0.31491799444588	0.264290376787639	-1.19156057921443	0.233433589873887	0.331337999805661
C16orf58	632.944223294971	0.81644422274924	0.15575436879276	5.24187044689298	1.5895696446065e-07	8.90215569294397e-07
C16orf59	23.7672760461639	-0.109846630854638	0.326104570894631	-0.336844805803509	0.736233894671156	0.805206254808533
C16orf62	3.12215204244196	-0.70297744400948	0.888517360487933	-0.791180313712089	0.42883877763123	0.537402366060098
C16orf70	312.557833570653	0.0909203874075322	0.114864537766382	0.79154445031983	0.428626348054741	0.537259485411187
C16orf72	602.042867280292	-0.383587854783504	0.135970850826016	-2.82110358546134	0.00478587464620615	0.0113855342868248
C16orf74	29.8738019533061	0.708779615744362	0.285955160384003	2.47863901036986	0.0131884708512621	0.0279977021160545
C16orf86	3.32075323469076	0.44047786441031	0.792742816020851	0.555637787575641	0.578458493804381	0.676616717481756
C16orf87	87.8578105643049	-0.912154831439152	0.235592300440856	-3.87175145254012	0.000108056107088459	0.000366166872793083
C16orf91	22.5171066673766	0.486347650155847	0.379695823581374	1.28088754195005	0.200233169246449	0.292442634285974
C16orf93	10.0941818956344	-0.33361738026702	0.669729957960651	-0.498137161555226	0.618387369396808	0.710574535674383
C16orf95	8.47544597427325	-0.419716419624518	0.47471092747592	-0.884151586432162	0.376614388916614	0.485881344349955
C17orf100	55.9928814409009	-0.25674354044261	0.22352191675856	-1.14862803686466	0.250709391044032	0.35036500680083
C17orf104	264.129394366165	-1.17646262330195	0.14174067175907	-8.30010616361194	1.04018401741087e-16	2.12038547694234e-15
C17orf107	1.79529248104668	0.474597799732406	1.13736697312166	0.417277634174488	0.67647534587207	0.758078225307183
C17orf49	575.083493725539	0.416599462150977	0.0973795186800367	4.27810147141734	1.88494096869906e-05	7.34786128917938e-05
C17orf51	224.75441395605	0.0465923494406532	0.121543146494985	0.383339997229508	0.701467686600165	0.777996827403397
C17orf53	251.078143630932	-0.00148196698331671	0.150975601825945	-0.00981593691558996	0.992168141255453	0.994129115512959
C17orf58	179.414317951645	0.556880594107626	0.120521764882209	4.62058114276611	3.82666641945743e-06	1.6969611018187e-05
C17orf59	8.22152771219232	2.05905417433252	0.574814387695538	3.58212010417376	0.000340817028063586	0.00104632024397906
C17orf62	236.254561724344	1.06625818913138	0.200520204541869	5.31746011115173	1.05225742771834e-07	6.05461613894097e-07
C17orf67	47.3706241328365	0.241391321024536	0.225027809519189	1.0727177300455	0.283397782862117	0.387109120730451
C17orf75	183.513257850578	-0.0754251314823389	0.134505983397596	-0.56075670075869	0.574963407875463	0.673491465221088
C17orf77	2.79859335115772	1.24188293245367	0.932874563895383	1.33124321373708	0.183108996507559	0.272310175584904
C17orf80	459.639212997529	-0.547475239904317	0.104556151556281	-5.23618392371317	1.63930599334946e-07	9.1611358016124e-07
C17orf85	539.864610125769	-0.24975868709929	0.0873857709375001	-2.85811619465968	0.0042616430700046	0.0102421314894109
C17orf89	94.8215817267206	-0.492612368855891	0.181668462948995	-2.71160090672532	0.0066959157324725	0.0153785209985289
C17orf96	72.3956406296948	0.638749425513663	0.189095003249421	3.37792863130887	0.000730340327996813	0.00208742567048417
C17orf97	142.128785610641	0.0923494255617863	0.130252020947149	0.709005702101606	0.478320938348125	0.585648222732781
C18orf21	208.864536394025	-0.877330315932593	0.13079388459668	-6.7077319298066	1.97672631852274e-11	2.08737695711381e-10
C18orf25	283.762412806317	-0.340537124987086	0.11901994297603	-2.86117701346629	0.00422071321114638	0.010157725004406
C18orf32	62.7241689844726	-0.177186281340472	0.33021809621203	-0.536573505125844	0.591562249548516	0.688464363344549
C18orf54	133.268839649875	-1.17967496314458	0.23040983101606	-5.11989856484184	3.057000395195e-07	1.63149592441286e-06
C18orf8	745.851991797668	-0.336082123271879	0.0755979433336282	-4.44565167320339	8.76258313403753e-06	3.65354668396021e-05
C19orf12	87.6888023242096	0.0385655978660907	0.164961529164847	0.233785404762779	0.815151580937916	0.867342848104141
C19orf24	305.32032984499	0.805188473494588	0.199241040691303	4.04127819600239	5.31606479172915e-05	0.000190220353859576
C19orf25	61.6915080637808	0.75507082920217	0.240210058012616	3.14337724010922	0.00167010451492158	0.00440906471251819
C19orf33	228.222715804161	-0.0959785096917811	0.140501764232566	-0.683112487704512	0.49453576512129	0.600363290574229
C19orf43	1159.43749711455	0.106390883011296	0.0790777605135756	1.34539575122428	0.178497466611689	0.266434092010637
C19orf44	79.2417985241	-0.098879144385978	0.178203507213701	-0.554866432945128	0.57898602310331	0.677082785581986
C19orf45	2.37107790960361	1.52897689186684	1.01938939376256	1.49989484020763	0.133641644773138	0.208766980722144
C19orf47	78.3634807971739	0.546205718951528	0.186699466071591	2.92558800753123	0.0034380591511032	0.008441993581044
C19orf48	388.365342138349	0.228991492779651	0.175860304180937	1.30212155520923	0.1928748356643	0.28381001620323
C19orf52	40.7578318756626	-0.0503100623643373	0.248743242814941	-0.202257001215373	0.839715813287417	0.885638211494142
C19orf53	715.348273324425	-0.0877495091585136	0.132138307914619	-0.664073201355152	0.506643461120309	0.611055192186565
C19orf54	402.283120256862	0.624242040039826	0.148478733758795	4.20425217966846	2.61946761217051e-05	9.99334831823691e-05
C19orf57	9.82567621643979	1.41286097525298	0.510359350160161	2.76836502517216	0.00563383164022598	0.0131737902707632
C19orf60	15.5910580447433	0.458667834741022	0.431710595204765	1.06244284906529	0.288034690105118	0.392246618049865
C19orf66	136.184237896323	0.765792966800571	0.149873628109089	5.10959116999002	3.22856668654852e-07	1.71301260776177e-06
C19orf68	11.1258785981358	0.28535651199284	0.467101544632698	0.610908945328425	0.54125986246803	0.643338856167628
C19orf70	181.869669061224	0.666663728552352	0.169597440604202	3.93085960600183	8.46426898810993e-05	0.000292687763273755
C19orf73	2.90862296607704	0.305655646726173	0.807359194540352	0.378586939732804	0.704994622069819	0.780716962615651
C19orf81	1.67042149136883	2.53575533550939	1.59259738256687	1.59221367764801	0.111336700994702	0.17900548258619
C1D	199.16257324642	-1.01129656026879	0.173939315280111	-5.81407693045247	6.09693724262757e-09	4.27383079675858e-08
C1GALT1	422.411476298778	-0.458629376015179	0.146740032525928	-3.12545505217973	0.00177530198287952	0.00466409470861019
C1GALT1C1	218.348234528526	-0.380623022402226	0.120784378982664	-3.15126033356395	0.00162567519501757	0.0043054948744516
C1QBP	1422.03842081139	-0.904822017592628	0.125120700369207	-7.23159329289777	4.7735998868999e-13	6.39337373788458e-12
C1QL1	93.485482164082	2.64633997960175	0.295054823424583	8.96897718494055	2.99280539666917e-19	8.03262153790147e-18
C1QL3	1.23443403429258	-1.15155239063003	1.36957842761054	-0.840807921193023	0.40045554883534	NA
C1QL4	1.8611479099	1.0471966768993	1.08395595367679	0.96608785010793	0.334000223667112	0.4416200235128
C1QTNF1	4.68250994134498	0.228839497223768	0.652823258433469	0.350538211173567	0.725934818614624	0.797433773596143
C1QTNF3-AMACR	4.3519761451653	-0.406842061108689	2.48610963360089	-0.163646065969913	0.870009778116551	0.907733466698943
C1QTNF6	138.208066302633	0.546326037426241	0.194441759447367	2.80971556202218	0.00495853010618443	0.0117500961121856
C1QTNF9	1.25530915190339	-1.26643763379391	1.40637978279497	-0.900494766269358	0.367857009305095	NA
C1QTNF9B-AS1	38.9989705836866	-0.948638787727715	0.243122408180822	-3.9018977922519	9.54414583593832e-05	0.000326797700217931
C1R	66.2878069844468	1.195864265818	0.219111482476394	5.45778912315486	4.82099734709477e-08	2.92700753284068e-07
C1RL	128.968888708741	1.49406890653037	0.187763543999183	7.95718313953891	1.76000109816819e-15	3.15223959113129e-14
C1RL-AS1	41.203696392316	0.477243219814053	0.226577141457618	2.10631671290338	0.03517685051075	0.0664910145194936
C1S	141.848484033694	0.567031776062082	0.140081082693012	4.04788259171822	5.16830584777107e-05	0.000185354669841325
C1orf101	2.81205475791483	-0.500622099146952	0.919290845701687	-0.544574224237849	0.586046386483033	0.683612184721925
C1orf105	4.54664900517215	-1.83468555529114	0.759763195128935	-2.41481236134345	0.015743317604762	0.0327618350275409
C1orf106	438.473842722738	0.848241364457329	0.139865527843945	6.06469211916002	1.32206660902135e-09	1.04602122806279e-08
C1orf109	86.4254575890967	-1.17930424720283	0.208509112074643	-5.65588829892796	1.55042280603227e-08	1.01493359810856e-07
C1orf112	245.5533156734	-1.16787451374311	0.164380672682071	-7.10469482018669	1.20588704954435e-12	1.53287920021643e-11
C1orf115	5.42737579431809	0.686097707323411	0.606249385125729	1.13170870627955	0.25775692003339	0.358549707146391
C1orf116	86.6215322915845	-1.15924265036163	0.233231314961753	-4.9703559342009	6.68301030553431e-07	3.37517757311276e-06
C1orf122	241.871852384916	0.253764593198647	0.191730409488297	1.32354900756699	0.185652869983202	0.275183122814886
C1orf123	428.817321801655	-0.337656076892207	0.0905823817027923	-3.72761314667219	0.000193301786679303	0.00062374209903059
C1orf131	166.447497383543	-0.940109839403352	0.164386712458965	-5.7188919064126	1.07220973619295e-08	7.22009611402162e-08
C1orf140	1.91479810115813	-1.14847245501815	1.17572453153044	-0.976821036066319	0.328657759810557	0.435874529423457
C1orf145	6.86023138418979	2.02848096146919	0.636647388151066	3.18619223014525	0.00144158777591901	0.0038704425692003
C1orf159	77.371585757754	0.136079837067373	0.223689834595453	0.608341623183173	0.54296092039934	0.644860626537151
C1orf162	8.66485170951375	-0.00369066935452828	0.496966382182953	-0.00742639640596373	0.994074647430542	0.995592994756854
C1orf174	581.299691221971	-0.282599461070886	0.0994911815070359	-2.84044733201707	0.00450503113688606	0.0107613350032143
C1orf186	2.66328929450333	0.879973462729932	0.968899313897286	0.908219719126789	0.363762147770563	0.472554475768973
C1orf189	1.48636217131828	0.0857918372444514	1.13205694723429	0.0757840296409543	0.939590922082814	0.958162547345752
C1orf194	1.2446849350606	0.0136992504135966	1.31655626017565	0.0104053665065319	0.991697868529462	NA
C1orf198	508.517260629638	0.384101227702644	0.092425060613925	4.15581255939987	3.24133486471225e-05	0.000121161251225598
C1orf204	3.96566625329553	2.23095936534314	0.856978451734311	2.6032852527718	0.00923350930790641	0.0204774148785968
C1orf21	4.56651768013805	0.825042815605745	0.742221121490805	1.11158628031036	0.266316074130442	0.368408584615925
C1orf210	5.67591862595414	0.220800316677935	0.590894392654395	0.373671369068275	0.708648828922154	0.783751958728508
C1orf216	41.0628547203326	0.331764584431347	0.23473783844642	1.4133408854196	0.157555517936042	0.240140550678885
C1orf220	3.08926255436402	-0.244716445513016	0.832821511685128	-0.293840207150579	0.768880009725533	0.831498250953482
C1orf226	51.6753886719882	0.246310503434942	0.228765663697209	1.0766935013506	0.281617216601724	0.385335825937549
C1orf229	3.09798102590731	1.04756530294397	1.23278543052065	0.849754772411239	0.39546143958118	0.504775462299378
C1orf233	50.0203432436251	2.20218534617376	0.360667628853427	6.10585805322917	1.02249852516526e-09	8.24337053817911e-09
C1orf27	263.140665921016	-0.856758268855214	0.169677923504593	-5.04932080237311	4.43383625933651e-07	2.29373048038063e-06
C1orf35	61.2704931576642	0.429209226091348	0.196623699303682	2.18289670884709	0.0290434174685428	0.0561080604839747
C1orf43	2228.53763122648	-0.00655050872923669	0.056510065275076	-0.115917557294449	0.907717880789632	0.936013737465167
C1orf50	130.078654427293	-0.201612730862052	0.136315462308401	-1.47901586106147	0.139136075743216	0.215765118641209
C1orf52	392.500717772054	-0.558901835467378	0.0945929791570621	-5.90849173424782	3.45254133591096e-09	2.5400955120725e-08
C1orf53	40.8648113769447	-0.766467058645841	0.311086042721	-2.46384264604649	0.0137456441909816	0.0290625241303102
C1orf54	14.2951033640208	0.628586974061173	0.420340462146752	1.49542342616952	0.134803970507654	0.210311300077223
C1orf56	74.220312076434	0.251570797060731	0.187318788205843	1.34300888592276	0.179269096562656	0.267357635766349
C1orf74	63.2206131420553	0.0238210882888999	0.190410027047447	0.12510416945093	0.900441082487826	0.930355282982793
C2	1.86586279947586	0.0950051909108375	1.17989649299521	0.0805199366850083	0.935823740533713	0.956219058548721
C20orf141	2.23471750729312	0.582068411530561	1.18503734223441	0.491181493431302	0.62329808700831	0.714513548605025
C20orf144	1.45391700750734	-0.710699166462536	1.23613952090955	-0.574934426446946	0.565335645874593	0.665491262868519
C20orf166-AS1	32.9103229473923	3.23564325127906	0.355182176487809	9.1098131197755	8.25239971395133e-20	2.32738376878947e-18
C20orf194	155.669319565927	0.829868693644821	0.134347501521538	6.17703108912509	6.53182149745873e-10	5.45022666519131e-09
C20orf196	32.3000273177141	-0.127056457719376	0.278777287934011	-0.455763303606895	0.64856019500945	0.735914037700174
C20orf197	2.07801299645357	-2.80235638467166	1.27554076495858	-2.19699476618661	0.0280208200021641	0.0543326323772863
C20orf203	3.71280688772113	0.319700735069377	0.837310473797689	0.381818626511798	0.702595901689073	0.778754169945129
C20orf24	1221.89883262233	-0.00668118623024348	0.117532224626204	-0.0568455693873926	0.95466821348041	0.969265398422014
C20orf27	301.585334648722	0.131136324730592	0.135342111332593	0.968924774701752	0.332582723365255	0.440041560248782
C20orf96	125.099225573214	0.696263477462693	0.187158414218318	3.720182607716	0.000199078784976894	0.000640675427235457
C21orf140	6.52493066568624	0.297431043588948	0.611631718203376	0.486291071468023	0.626760808723763	0.71769881735326
C21orf2	30.3866575223242	0.576085661545148	0.277185915701351	2.07833670079342	0.0376783583929386	0.0706222398796659
C21orf33	124.313853782207	0.464044932599561	0.146186357257578	3.17433816195257	0.0015017861320657	0.0040120243752804
C21orf58	27.2050094726005	0.366853822680304	0.364738278040946	1.00580017170317	0.314511704695746	0.420766020300684
C21orf59	307.245366476266	-1.01702787101043	0.132266754226519	-7.68921772487652	1.48037357222697e-14	2.36995309319795e-13
C21orf62	6.85718575935872	0.443264458183013	0.575349174005727	0.770426861130074	0.441046724756692	0.549501409824722
C21orf62-AS1	2.16304581714047	0.0804639047589407	1.10084912502377	0.0730925818351387	0.941732444707982	0.959474523007219
C21orf91	312.331115790788	-1.78881040456194	0.115143707008815	-15.5354595664094	1.99635953372209e-54	3.83130609538836e-52
C22orf23	30.3575593253221	0.443521506177015	0.269695454234834	1.64452718506269	0.100067353666422	0.163730499547566
C22orf24	2.72307953446544	-0.735953432677037	0.884508005745418	-0.832048356709687	0.405381650108403	0.514682616196526
C22orf29	187.648152773227	0.973261161345146	0.178234501478283	5.4605654532253	4.74620465007235e-08	2.88828393573815e-07
C22orf39	94.707668721238	-0.147483748069452	0.161588529466236	-0.912711741090932	0.361394167211418	0.47006033634235
C22orf46	29.1969876302403	-0.180220081790189	0.279094547768267	-0.645731287949869	0.518453394128971	0.622192135433989
C2CD2	148.189260439965	0.168985819869689	0.136615948597035	1.23694064715777	0.216109118261449	0.311096706373986
C2CD2L	71.0873629198582	0.329617473217901	0.232203619850452	1.41951909892786	0.155747732753873	0.237753620171471
C2CD3	377.537599406441	-0.0953126646542943	0.089278332719534	-1.0675901055827	0.285705448775969	0.389681630038779
C2CD5	245.031103318008	-0.576728853013711	0.139218317897157	-4.14262190295785	3.43357755542822e-05	0.000127800875094073
C2orf15	17.3043485130166	0.0482820900992527	0.381484881238907	0.126563574269188	0.899285828558269	0.929418947644649
C2orf16	18.6288839382315	0.529811119401262	0.3477909841883	1.52336070653981	0.127668486955944	0.200885119910224
C2orf27A	2.43013792993338	-1.12019250336606	0.95749082090044	-1.16992505715367	0.242031129195492	0.340866644008364
C2orf42	84.4462165782806	-0.475905268911745	0.163045546893408	-2.918848616104	0.00351326792448793	0.00860652199994809
C2orf44	167.553193506248	-0.326648574664792	0.1435651435857	-2.27526380363909	0.0228901094185818	0.0454251767869131
C2orf47	421.84504648204	-0.538481372007454	0.104320210928215	-5.16181253101562	2.44570152553289e-07	1.32671509504692e-06
C2orf48	2.64337786158686	-0.350829248411066	0.887025840384948	-0.395511869483774	0.69246516362545	0.771055280547209
C2orf49	258.250758782959	-0.378634668851431	0.114490173548706	-3.30713682332183	0.000942548424390408	0.0026304104548026
C2orf61	2.39403904479028	-2.28928894476126	1.18005991321284	-1.93997687670656	0.0523825001256028	0.0939851105320501
C2orf66	1.34982360533513	-0.666585660206476	1.31458587830176	-0.507068934186029	0.612106451515591	NA
C2orf68	101.038463683566	0.522315008710699	0.152550865387802	3.4238744394069	0.000617351377756288	0.00179679279299995
C2orf69	72.1312114201741	-0.58838124708516	0.193433833003463	-3.0417700872144	0.00235191461127417	0.00602999026354213
C2orf70	14.3111617207768	-0.102828843701985	0.378680957987742	-0.271544796570715	0.785972050770445	0.84490944155919
C2orf72	78.0557908170708	3.06290102122781	0.240210536561204	12.7509020423315	3.08158735448151e-37	2.77113943985575e-35
C2orf73	1.40017313719604	-0.931171112486943	1.21982431452452	-0.763364938212356	0.445245784012176	NA
C2orf74	66.7669708716852	-1.2885867198369	0.221735114542472	-5.81137869162389	6.19604239210733e-09	4.33557666183162e-08
C2orf76	56.1480431308883	-0.936306539893884	0.238767831560049	-3.92140990591694	8.80323630306013e-05	0.000303342521789484
C2orf78	1.52967463158237	-2.22267732599602	1.42549591176328	-1.55923093686509	0.118941731075508	0.189471203759012
C2orf83	1.70432076129979	4.24626457391022	1.38499736896848	3.06590082338766	0.0021701528527423	0.00560047481856438
C2orf88	13.8250472055013	0.534012944361273	0.41126283190247	1.29847120366061	0.194125465347879	0.285066874165481
C2orf91	18.3043941327599	-0.295492143086546	0.375042698570788	-0.787889336901124	0.430761438856044	0.539334295749668
C3	2355.25730798464	1.44586957662091	0.111463200060738	12.9717213917511	1.77009880029784e-38	1.68824514062347e-36
C3AR1	46.9984508279209	-0.493336727143801	0.235981046876625	-2.09057775475386	0.0365659315816127	0.0687336437290778
C3orf14	270.363207188288	-0.572139384460913	0.182668720850153	-3.13211469264216	0.00173552063015498	0.00456949776756717
C3orf17	582.239167340169	-0.322795285078585	0.104677675825411	-3.08370703240457	0.00204438808587813	0.00530199988587081
C3orf18	6.04797014359287	2.64701851273048	0.739696341333808	3.57852048849859	0.000345544784093917	0.0010593879344021
C3orf33	41.6996055260644	-0.105241866291598	0.245901348323749	-0.427984096097915	0.668662699289433	0.752161894118499
C3orf35	3.85482972566075	2.22821463103897	0.888534496247647	2.50774127560483	0.0121505597151897	0.0260686241633184
C3orf38	202.576702068326	-0.449010571924255	0.137973305362034	-3.25432931208017	0.00113660439548075	0.00311615738182587
C3orf52	349.135345586979	0.0140250811225582	0.109239522833649	0.128388341131036	0.897841657228416	0.928522978235105
C3orf58	316.9815731606	1.43095467988913	0.110554770634024	12.9434005577752	2.56040299659371e-38	2.39839654508305e-36
C3orf62	51.2526473747167	0.166887324846122	0.213212999424874	0.78272584362252	0.433788122636633	0.542088754540832
C3orf67	158.78476331422	0.926125476055534	0.135635582590883	6.82804215800071	8.60812930342822e-12	9.62117406591263e-11
C3orf70	11.7700367899691	0.750710157228733	0.428963417018083	1.75005636249183	0.080108588597908	0.135774782850326
C3orf80	14.5730812713292	-0.442198575426884	0.414981999649157	-1.06558495501187	0.286611303210733	0.390612460260441
C4A	17.2778183667861	0.675350592525558	0.996304571930142	0.677855558985543	0.497863279986154	0.603425326335652
C4B	5.3003123092583	3.26400489165919	2.10308083762123	1.55201114159315	0.120659557730746	0.191645080743716
C4B_2	5.3003123092583	3.26400489165919	2.10308083762123	1.55201114159315	0.120659557730746	0.191645080743716
C4orf19	72.0919896874777	-0.0588729695347479	0.213605928819746	-0.27561486640396	0.782843890045423	0.843116226228088
C4orf26	192.296482689776	-1.86392336381945	0.142917157658617	-13.041984561936	7.05952495104197e-39	6.77413074113094e-37
C4orf27	70.5766383029368	-1.07887773306798	0.239523544696679	-4.50426589350212	6.6602773605786e-06	2.82971881272747e-05
C4orf29	82.7639439814962	-0.242105603610696	0.231624481074369	-1.04525049549042	0.295907211017	0.400575636969852
C4orf3	313.62508124678	0.545261176929098	0.196130815859003	2.78008927123967	0.00543439568576502	0.012745318167941
C4orf32	27.8447519858073	-1.33193652525751	0.287490483860806	-4.63297604626937	3.60446258501606e-06	1.60963188707144e-05
C4orf33	58.4530536590361	-0.743023660293231	0.245214537146438	-3.03009629420751	0.00244475779089423	0.00623956428078211
C4orf36	28.0258918738551	0.479648493946889	0.284323390300094	1.68698218405681	0.0916067777505173	0.151908942198092
C4orf46	429.250093582411	-0.887467170549183	0.136720597319303	-6.49110074085293	8.52114731707164e-11	8.17168161662135e-10
C4orf47	24.8388277195357	1.52669465713733	0.318768577573134	4.78935116114783	1.67321450177387e-06	7.90257401393017e-06
C4orf48	238.464355472947	0.599636151650908	0.246129052010509	2.4362672620431	0.0148397156188103	0.0311169360017613
C5	45.2099264184254	-0.0861739648965927	0.304700551046283	-0.282815257802088	0.777318457597383	0.838830183584311
C5AR1	22.1969069793922	-0.362607090821601	0.317191801590954	-1.14317926567728	0.252964169130843	0.352978997128221
C5orf15	1632.6469707187	0.0842295085824734	0.0649504803542161	1.29682656884316	0.19469086682146	0.285743522056556
C5orf22	694.150545060503	-0.549791221319838	0.128370934741598	-4.28283257753426	1.84529020057405e-05	7.20400195644601e-05
C5orf24	268.224609036007	-0.0604991440012716	0.13863587880267	-0.436388794327795	0.662554667727274	0.747144125159377
C5orf28	154.114019218078	-0.761644263879506	0.168975553637535	-4.50742280456313	6.56197926935272e-06	2.79247884699307e-05
C5orf30	213.642816620676	-0.173121507986286	0.136398093131301	-1.26923701066432	0.204356544503719	0.297498514417672
C5orf34	166.834970870171	-1.39397123432563	0.166915534550764	-8.35135709853108	6.74830565771507e-17	1.40473658909341e-15
C5orf42	233.757324841959	0.0371264580392724	0.154840316098642	0.239772553910447	0.810506585182185	0.863912532293218
C5orf45	4.6665312904938	0.277094181153805	0.677938507245368	0.408730553276442	0.682737409233163	0.76341044543856
C5orf49	7.72372424951401	1.14846847656218	0.58718804451288	1.95587850824675	0.0504794676426191	0.0911449701783058
C5orf51	1035.21055904954	-0.318314565725314	0.123522436491582	-2.57697771163222	0.00996683770866684	0.021918407632936
C5orf56	2.57511983206982	-0.909781950611334	0.993240322464603	-0.915973637028572	0.359680722319948	0.468384568772409
C5orf60	1.78341355343366	1.87763359546959	1.43284317768543	1.31042505189065	0.190052083319408	0.280488571246133
C5orf66	14.0111639182174	-0.113688387217148	0.386528409132994	-0.294126859839768	0.768660966995303	0.83148320302482
C5orf67	1.19358447974794	-1.02312234911918	1.53020517549687	-0.668617754992868	0.503739343688631	NA
C6orf1	37.8427224952988	0.390115363722441	0.288048118304947	1.35434095531719	0.175627625587604	0.262923510642325
C6orf106	322.063544486397	0.322113420484477	0.10736306803179	3.00022555604595	0.0026977974791344	0.00682560111400933
C6orf118	4.37761403905062	-0.918243562925128	0.771899772773272	-1.18958910899283	0.234207928542333	0.332280411236567
C6orf120	441.780575236441	0.0368163558293954	0.107956342218162	0.341030041153075	0.733080966334586	0.80276217154042
C6orf132	48.0011868040277	1.11036669855085	0.275241725485964	4.03415105972904	5.48000574175763e-05	0.000195641675040925
C6orf136	408.56796165696	0.0212869831291443	0.0897619229776705	0.237149366045107	0.81254091590745	0.865328307074206
C6orf141	9.61709224436283	0.66353265906066	0.468837470271971	1.4152722449333	0.156988689476294	0.239392539369035
C6orf163	3.96705558232509	-0.114426507472619	0.825646676721846	-0.138590162958008	0.889774017112735	0.923091417186572
C6orf165	71.9839163744436	-0.382203922895669	0.205173676631271	-1.86283118366373	0.0624860212227907	0.109260279553673
C6orf201	6.32822670650853	0.762265655866297	0.609804266386353	1.25001692819143	0.211293363561772	0.305674173779335
C6orf203	35.5163910243516	-0.397381020079984	0.28601969226563	-1.38934846384959	0.164726813467224	0.249332101907637
C6orf223	1.8616716732655	3.52384721324794	1.35750009966248	2.59583569395251	0.00943611764154296	0.0208737958005288
C6orf226	24.0960581706549	0.648963115931951	0.346881341253353	1.87085045735557	0.0613658115929291	0.107624403993974
C6orf47	31.8229594288797	0.617706910257563	0.266332880888313	2.31930397852978	0.0203785598665417	0.0410308849308812
C6orf48	754.880464399235	-0.184625488485079	0.0749656587123606	-2.46280085650255	0.013785646096067	0.0291279152274177
C6orf52	19.4254093823488	-0.142801407075858	0.328609587385447	-0.434562509913494	0.663880012380283	0.748118851043932
C6orf58	5.79589556359407	-0.82976421570027	0.659058469771808	-1.2590145696596	0.20802506940342	0.30175043941392
C6orf62	1039.75650848498	-0.282980410259441	0.119854005470645	-2.36104257966372	0.0182236380831821	0.0371917251348771
C6orf89	603.195769757994	0.141419986462072	0.0785354617472798	1.80071503134659	0.0717478071849958	0.1234093888553
C6orf99	8.4404366897482	-0.271253509931524	0.592194937525131	-0.458047667656756	0.646918195299532	0.734395595428179
C7orf13	110.516199411724	0.388363506044229	0.187133228438426	2.07533161953659	0.037955810884449	0.0710678874741671
C7orf25	113.984768488725	-0.621612062539325	0.179458476600482	-3.46382112628307	0.000532560513825179	0.00157447018712509
C7orf26	100.717950798459	0.171151388374205	0.15929871512877	1.07440532860452	0.28264105528783	0.386406245075544
C7orf31	182.127745871449	-0.155270422144051	0.12441034777452	-1.24805070415414	0.212012489320832	0.306517275557366
C7orf43	171.55901277247	0.25251983965868	0.147987864283086	1.70635505067926	0.0879419941606068	0.146775178927295
C7orf49	421.314540761089	0.222329720552739	0.0923939737252763	2.40632274582987	0.0161140216863609	0.0334282044922569
C7orf50	93.2722313363605	0.610654653830112	0.207704221446418	2.94002042701691	0.00328190609779978	0.00811299972684184
C7orf55	23.4736921771754	-0.315850260828388	0.328130150700882	-0.962576161177921	0.335760265541778	0.44331397758461
C7orf55-LUC7L2	433.448249724469	-0.682366740374497	0.154575609424354	-4.41445285524449	1.01265780584211e-05	4.16959599438444e-05
C7orf57	21.7503525126786	-0.554334280075568	0.31737616430071	-1.74661597948592	0.080703973482551	0.136622034283015
C7orf60	211.816155078262	0.170242056058854	0.172182536003317	0.988730100104781	0.322795211754164	0.429438519517734
C7orf61	3.61867027598597	-0.916721048629858	0.864139710583933	-1.06084819086765	0.288758897459089	0.393164800944254
C7orf73	1367.29059750423	-0.437558366515102	0.079378677856197	-5.5122909367146	3.5419279406871e-08	2.19015009833371e-07
C8G	1.19607989653158	1.14091224356512	1.52609921846524	0.747600306559688	0.454701279767892	NA
C8orf31	15.5257389673219	-2.25983141651399	0.444372568111367	-5.08544311391347	3.66768752643636e-07	1.92587249261024e-06
C8orf33	392.967082028251	-0.0298028720253666	0.0920656971143558	-0.323713097923411	0.746155253667923	0.813456544992872
C8orf34-AS1	1.56570421112175	0.268282628315558	1.23169905035729	0.217815080914233	0.827573193796179	0.876849232994135
C8orf37	59.1836156170235	-0.319191483856371	0.202145778295073	-1.57901632449848	0.114332312722527	0.183110890017749
C8orf4	9.781368963259	-1.26281782337783	0.527946959673444	-2.39194070585979	0.0167595496939757	0.034580442314684
C8orf44	24.4187461255744	0.157370882457805	0.30271349558773	0.519867415069367	0.603155987990551	0.698136641880501
C8orf44-SGK3	8.78960880925121	-2.18623056651389	3.25742263963446	-0.671153488010148	0.50212275548599	0.606905207610064
C8orf46	42.9482475590653	-0.294481921296111	0.244818430807461	-1.20285846259553	0.229031096615181	0.326325248296343
C8orf48	27.6354408650905	0.081936692145126	0.314551434130506	0.260487421942991	0.794487816359963	0.85204134973809
C8orf49	2.61238919981362	1.77917757975394	1.08031675006597	1.6469036323331	0.0995778551877537	0.163048247538204
C8orf58	134.163294029098	0.945290046051186	0.155715294124609	6.07063070692805	1.2740886864718e-09	1.01060149490962e-08
C8orf59	439.646557793514	-1.30150686884101	0.189673694684548	-6.86182061780143	6.79884062236641e-12	7.77003303370952e-11
C8orf76	61.494244143981	-0.846995989780015	0.247563394836258	-3.42132967735489	0.000623157433935718	0.00181034309356588
C8orf82	45.337248648183	0.491039535782416	0.254916884483612	1.92627309398167	0.054070283178346	0.0967046307964121
C8orf86	3.9531727309879	0.552375181366933	0.707691597096274	0.78053093131723	0.435078428372585	0.543281677290115
C8orf88	170.979055768327	-1.05041830033468	0.196568414252992	-5.34377969281854	9.10281944243164e-08	5.28601732714194e-07
C9orf114	131.786966807977	0.813306241867497	0.23406214943036	3.47474482246212	0.000511339519108594	0.00151628980821781
C9orf116	139.491653667548	0.061415616613194	0.152925465408484	0.401604902421874	0.687974821348319	0.767402695419523
C9orf117	13.4112348266266	0.349508691677058	0.430320351978423	0.812205813808647	0.416673544096646	0.525415990660971
C9orf139	1.63472621985899	2.04385809245719	1.34449959919757	1.52016266399559	0.128470098467836	0.201945417896385
C9orf142	80.7286220248331	0.65489544354394	0.207357738168911	3.158287939129	0.00158698723393079	0.0042108275333618
C9orf153	1.50626534556653	-1.17176758827674	1.34942872260117	-0.868343446861003	0.385206344296728	0.494614249363381
C9orf156	122.767509513404	-0.298556300327875	0.137971796943007	-2.16389368655684	0.030472509593472	0.0585383158535729
C9orf16	72.0954473154773	0.715009647902058	0.302642664291927	2.36255403571377	0.0181494953400209	0.0370596351584156
C9orf163	3.37901562228381	1.12056854130588	0.786391011312649	1.42495085165765	0.154171408665107	0.235919433893698
C9orf172	4.77067616092748	0.966623216366806	0.7010760170207	1.37877090771779	0.167965399157716	0.253502588140881
C9orf24	5.92485669123378	0.422678282144051	0.592964089072814	0.71282273232595	0.475955457009547	0.583341980292776
C9orf3	141.976438401813	-0.781329997295345	0.146317498154028	-5.33996280111927	9.29656549546895e-08	5.39056931474558e-07
C9orf40	35.3788166769501	-0.974864428641668	0.260944768791289	-3.73590332221372	0.000187042524439745	0.000605656009693059
C9orf41-AS1	2.56204289009406	1.10501112845293	0.97951956212921	1.12811542635345	0.259271175037042	0.360167379351748
C9orf43	11.4341811199318	-0.3990900834903	0.468836148055673	-0.851235735865036	0.394638415327016	0.503888417200913
C9orf64	230.546469061708	-0.604441077470126	0.147445434654546	-4.09942212782844	4.14182997828379e-05	0.000151899273754957
C9orf69	237.506642235721	0.955868770452911	0.163951504600899	5.83019212162612	5.53635969477025e-09	3.90873452295197e-08
C9orf72	58.2439959940782	-0.175314365161882	0.266026705670756	-0.659010397921694	0.509889091647326	0.614122503846163
C9orf78	485.3910607978	-0.374681424357085	0.106068668433566	-3.53244204806586	0.000411740459712725	0.00124224685860797
C9orf84	99.7546660706591	-3.42944469434783	0.255155033811024	-13.440631145407	3.4944339980727e-41	3.59424234167778e-39
C9orf85	39.9964705781999	-0.598899173931227	0.243275697198766	-2.46181258887484	0.0138236878823429	0.0291888765272786
C9orf89	134.217929340923	1.15216045903087	0.16191276558841	7.11593341540294	1.11157952492605e-12	1.41757917210382e-11
C9orf9	179.719683277721	0.631687526065549	0.154534529441187	4.08767884012587	4.3571076490393e-05	0.000158905684989412
C9orf91	424.173475412257	0.161438216655952	0.0961705885415395	1.67866516264711	0.0932173190873103	0.154043993539536
CA11	3.98227160541301	1.43947918386877	0.800733075047067	1.79770166704323	0.0722242971171835	0.124086252578541
CA12	43.7418916891063	1.07082714692231	0.234631637876561	4.56386511475351	5.02203516056589e-06	2.17778361316686e-05
CA13	237.179305142559	-0.0954754047027227	0.11396692209459	-0.837746628126714	0.402173019659256	0.511370367175009
CA2	743.383475572569	0.49156993072355	0.0852041338005971	5.76932020544883	7.95919442191572e-09	5.45530673421984e-08
CA3	1.86728161600385	-0.546079961468426	1.02607404426815	-0.532203269850685	0.594585218517728	0.690858504416235
CA3-AS1	4.38755941318413	-0.729111928549014	0.71731181787816	-1.01645046181695	0.309414926149736	0.415324351144524
CA5B	180.857195972091	1.17624462273925	0.133413083489207	8.81656125453699	1.18028641705848e-18	2.96238713640339e-17
CA5BP1	162.521254906398	0.830252392455246	0.190032249708006	4.36900785909217	1.24812275405928e-05	5.04539115865165e-05
CA9	126.402171846005	4.5740075593195	0.281632227844752	16.2410658550089	2.58395260597066e-59	5.89328437103773e-57
CAAP1	90.6639045761171	-0.309891959834535	0.202901560681293	-1.52730200198557	0.126685931901282	0.199605177245742
CAB39	493.425347827675	-1.18504560183676	0.143820115393177	-8.23977646379341	1.72532696841254e-16	3.47205505139491e-15
CAB39L	25.4121891977917	0.0649066232428236	0.282787001039544	0.229524776613573	0.818461065624072	0.870043352453797
CABIN1	254.398212445787	1.35789666030986	0.185379775618271	7.32494499888704	2.38996714715858e-13	3.31958631904984e-12
CABLES1	167.16609159316	-0.230783467087275	0.128062014914309	-1.80212272344536	0.0715260993005082	0.123084332935167
CABLES2	180.84424279281	1.34789027411991	0.149470203007114	9.01778579945972	1.91929152488682e-19	5.26200186884039e-18
CABP4	8.09901667244725	0.882448451863791	0.542968508289029	1.62522952692876	0.104113661147437	0.169190074915037
CABP7	1.45512862965029	1.27769754554127	1.470512818938	0.868878889790314	0.38491337720928	0.494359080808164
CABYR	5.44850857957368	-0.289701548092345	0.652108781294165	-0.444253407410659	0.656859383098215	0.742755541573426
CACFD1	17.0882182618359	0.957354873765432	0.399018902194735	2.39927198561187	0.0164277074295546	0.0339982682560364
CACHD1	102.920119502224	-0.20785410482524	0.154519335148197	-1.34516566891703	0.178571740217995	0.266519677144404
CACNA1G	3.17615207688307	-2.04793077544483	0.943434089755413	-2.17071949983889	0.0299523822538338	0.0576587938261263
CACNA1H	4.19991617435152	2.22276315781572	0.88012051490804	2.52552135777448	0.0115526759058408	0.0249252071195801
CACNA2D1	230.204148126797	-0.267709569789955	0.138862732983105	-1.92787196419738	0.053871053720725	0.09640308987981
CACNA2D2	1.29604482980247	-1.45246497426723	1.59719021492027	-0.909387598733652	0.363145565553958	NA
CACNB1	48.3687311624391	1.14242094658802	0.227880144826024	5.01325355686519	5.35172988356289e-07	2.74332811653515e-06
CACNB2	4.77540168590255	0.258260786557219	0.663555949906519	0.389207250109961	0.697122840656744	0.774542653446426
CACNB3	127.168048275787	1.74336798988873	0.165519677059131	10.5326932777057	6.10619435343295e-26	2.86845315044699e-24
CACNB4	68.4345145546823	2.20802835721291	0.23374282345062	9.44640064074255	3.50682377223403e-21	1.11488657987166e-19
CACNG8	6.27980690952354	0.723683880898238	0.622013821926423	1.1634530542375	0.244645734711094	0.343810495369574
CACTIN	55.9738603583543	0.0286931289058754	0.257854193834442	0.111276564787223	0.911397038566962	0.938419565504564
CACTIN-AS1	4.06662473606165	-0.117845404658383	1.01711336405633	-0.115862605706414	0.907761432369154	0.936013737465167
CACUL1	1270.84165157374	-0.419544775224437	0.116648662817535	-3.59665310420832	0.000322337891647682	0.000994828672457261
CACYBP	4053.06160744062	-0.947379662150919	0.139009885526347	-6.81519633343888	9.413511605803e-12	1.04582943910401e-10
CAD	706.407384861172	0.0713339823847653	0.115722426145283	0.616423149435267	0.537615278662285	0.640022062206549
CADM1	635.802315799936	0.231065052043472	0.0794692192524673	2.90760440604553	0.0036420874437243	0.00889026370434146
CADM2	1.68953237805593	-0.628532605756348	1.15488895089735	-0.544236400623606	0.586278805994959	0.683696064239434
CADM4	5.56767707184142	0.146565381238211	0.621391991590543	0.235866221679259	0.813536479991029	0.86621269185513
CADPS2	66.5876139693019	-1.05386851606333	0.19143692188769	-5.50504315296921	3.69077853005255e-08	2.27593188587136e-07
CAGE1	1.66373901760892	1.35203600799003	1.32274505981444	1.02214406166801	0.306712721553593	0.412053703894175
CALB2	7.91411017935701	1.3953859479018	0.542107469861792	2.57400243582246	0.0100529565473915	0.0220769435091125
CALCOCO1	69.299418591503	0.721168039034525	0.197863112257213	3.64478265204399	0.000267617872158618	0.000840619252327381
CALCOCO2	1081.25778569498	-0.0627274909608233	0.102272843884482	-0.613334767845846	0.539655008832351	0.642013219987504
CALCR	8.9483449018458	2.36697473486303	0.588188150147055	4.02417956613245	5.71742819272832e-05	0.000203701986572256
CALCRL	2.43674316481617	-0.110077297153806	1.00203831941428	-0.109853380874844	0.912525655365508	0.939203154904316
CALD1	1767.73455588112	-0.191472625718391	0.0891201001449673	-2.1484785744959	0.0316757566623106	0.0605468416625635
CALHM2	7.67461931577023	0.0861567640793937	0.51005884953065	0.168915340178244	0.865863232865009	0.905027211450361
CALM1	3454.97321943671	-0.0224215852101503	0.0917710049581013	-0.244321016429831	0.806982207837828	0.861682657398827
CALM2	1099.32780072502	-1.37272490180517	0.170090803071701	-8.07054159904523	6.99870132312406e-16	1.32378080194716e-14
CALM3	3503.6537223801	0.339746491890387	0.0993478898904335	3.41976555581682	0.000626751256320705	0.00181977574183006
CALML4	48.2659891757903	-0.312399387591247	0.237264920764663	-1.31666909117639	0.187949568490983	0.27806358553564
CALN1	2.84221774963958	0.747071893264268	1.10416791096626	0.676592650306694	0.498664443595207	0.603977707139058
CALR	18214.8953546845	0.472930928582155	0.0704646893147826	6.71160169981676	1.92499554534907e-11	2.0372330125863e-10
CALU	5296.40283768076	-0.493299068789029	0.114087504411879	-4.32386588988851	1.53318520191593e-05	6.09748181009627e-05
CAMK1	87.5814306611676	-0.127168322972984	0.168891039423138	-0.752960745622376	0.451473503053383	0.559947589547258
CAMK1D	7.2309713960153	0.548458905515643	0.559446149845071	0.980360497015717	0.326908201919331	0.43388330721131
CAMK1G	2.97270454160391	0.646385239488011	0.988808349051881	0.653701235540534	0.513304307092474	0.617149505746372
CAMK2D	178.080716394739	-0.192155235948614	0.138223935023046	-1.39017338723988	0.164476232652929	0.248976767339279
CAMK2G	432.317003308439	0.269488210772644	0.0919312435764859	2.93141047905474	0.00337426601812851	0.00830868789348903
CAMK2N1	145.519960481266	1.30669719088766	0.151306661713939	8.63608499510818	5.81722377737565e-18	1.35422560036332e-16
CAMK2N2	349.792036706304	0.776459548701231	0.203919193557782	3.80768251950356	0.000140275200478885	0.000465719584374727
CAMK4	62.8401472278668	0.0696442179831928	0.198762033734226	0.350389944572198	0.726046071752411	0.797481586360802
CAMKK1	116.491012600872	1.33650272929598	0.155131434836627	8.61529277224493	6.97630951168778e-18	1.61450268802104e-16
CAMKK2	224.725000071161	0.322380729875968	0.112314504545315	2.8703392423006	0.00410031630912312	0.0098906618265896
CAMKMT	9.81497690043408	-0.669424093849698	0.467102918151938	-1.43314046612732	0.151817699067744	0.232679697139568
CAMLG	88.3636376375548	-0.544183823551653	0.162711239854698	-3.34447591965749	0.00082438185846445	0.00233140861752199
CAMSAP1	592.370122572267	0.475891160325	0.0766013337481004	6.21257016085312	5.21248937661251e-10	4.40778857172225e-09
CAMSAP2	1001.52141394674	-0.520082481171047	0.117382975683247	-4.43064659201065	9.3950954106991e-06	3.90313137481974e-05
CAMSAP3	90.2751613518997	1.29535203163674	0.263664147589075	4.91288650156397	8.97452339912125e-07	4.44405521497707e-06
CAMTA1	570.436691120669	-0.576018745921776	0.135559869672907	-4.24918338525739	2.14551224239098e-05	8.29580495295009e-05
CAMTA2	356.976769915224	0.681299754152555	0.184413278886994	3.69441809323311	0.000220390918678762	0.000703222199360844
CAND1	1262.12318554521	-0.474023210955195	0.135538296214695	-3.49733783140032	0.000469926323760445	0.00140380230771035
CAND1.11	4.35255791455248	3.43228604894506	1.08536716509173	3.16232714544573	0.00156513624082551	0.0041605657131539
CAND2	1.55388736971712	-0.160491247574691	1.17560190687347	-0.136518362752166	0.891411509072212	0.924120086842517
CANT1	877.198464418377	0.603712043548928	0.114701398788597	5.26333636664374	1.41464417091694e-07	7.9793029812616e-07
CANX	6897.95892171578	-0.265737051544668	0.0985764252412482	-2.69574648192328	0.00702310961773187	0.0160410270035191
CAP1	4379.61316083163	0.210078243109776	0.0739925265101583	2.83918191495914	0.0045229363625666	0.010800826940472
CAP2	626.839837647736	-0.218022085512889	0.100785188931224	-2.16323537044384	0.0305230810951755	0.0586180555762902
CAPG	400.320862864805	0.326337383220112	0.115608148677375	2.8227887649236	0.00476079274028923	0.0113292900883006
CAPN1	292.331883328533	1.32528904662052	0.150927677111062	8.78095437489099	1.6209329685559e-18	4.01710584664003e-17
CAPN10	26.6760125418105	0.439685248292625	0.32577369272567	1.34966468475059	0.17712356517171	0.264782773018624
CAPN10-AS1	8.83892505014202	0.448447875335362	0.535319443297925	0.837720133183699	0.402187903318617	0.511370367175009
CAPN12	7.15486075516656	-0.0302790431716122	0.552182695991735	-0.0548351902212913	0.95626976482458	0.970294398244135
CAPN15	521.713250556358	-0.439390433504122	0.0933381257717169	-4.70751292541236	2.50757385838005e-06	1.15250262293595e-05
CAPN2	3568.77165934437	-0.0701636975782538	0.0832925959299993	-0.842376165550426	0.399577429885465	0.508791165475165
CAPN3	1.90820151877625	1.22891558312944	1.07348808604849	1.14478735171908	0.252297256044418	0.352298306865219
CAPN5	169.919941109918	-0.187111629846677	0.200666211630823	-0.932452097072115	0.351102931829884	0.459599637182406
CAPN7	184.250569294635	-0.106901176890627	0.139876391841448	-0.764254607109122	0.444715530447205	0.553196451082733
CAPNS1	2030.34978460914	0.621082969529906	0.123795079203909	5.01702469535878	5.24778244987798e-07	2.69179766667959e-06
CAPRIN1	4267.78867481531	-0.0678877450904366	0.0631771238445776	-1.07456213514005	0.282570812067895	0.386343776673542
CAPRIN2	227.433814969313	0.100930527700615	0.12413123470972	0.813095333633316	0.416163401670868	0.524898890125386
CAPS	1.60965698821609	0.758019569507144	1.19825408263445	0.632603368928718	0.526992686540533	0.630092988002459
CAPS2	10.9760912477863	-1.08643292777407	0.449574694784012	-2.41657935906741	0.0156671106128261	0.0326301376011175
CAPZA1	3540.74551415198	-0.453508319435138	0.0794097135465048	-5.71099301560319	1.12318856253073e-08	7.53436419801625e-08
CAPZA2	1132.57032666797	-0.678984782109968	0.182295217014746	-3.7246439771102	0.00019559105884194	0.00063048269008513
CAPZB	3798.00765794562	0.0338491015420973	0.0632104433591106	0.535498562314997	0.592305151474186	0.689176056839133
CARD10	138.432300554418	0.29841857069675	0.210104371250807	1.42033489793756	0.155510205980271	0.237552330762136
CARD14	2.31844778225475	1.13898991089612	0.9764668971239	1.16643986012318	0.243436650519263	0.342478327303919
CARD6	1.58000621924246	0.875363219240776	1.30996984457756	0.668231580188065	0.50398577985622	0.608689502501714
CARD8	117.415508340466	0.132347820171269	0.161581889548769	0.819075829233475	0.412743151313521	0.521923581536431
CARD8-AS1	13.8423519148126	-0.698669679417575	0.430372204174639	-1.62340800042483	0.104502215598746	0.1697338597252
CARD9	18.1969271396917	-0.149525846173405	0.341662576051359	-0.43764186262802	0.661645919699547	0.746563550463309
CARF	21.8688874073125	-0.034909934644195	0.335713531488026	-0.103987272986761	0.917179448497018	0.942513581102101
CARHSP1	1142.39237160743	0.873436104898133	0.12713751893024	6.87001061722296	6.41971261082862e-12	7.38501588864108e-11
CARKD	125.380003739557	0.00801591739238787	0.134232754443847	0.0597165529799298	0.952381387891304	0.96769278804529
CARM1	570.591503006322	0.768379598065991	0.146099378250012	5.25929410015081	1.44609448654396e-07	8.14210695339618e-07
CARNMT1	60.1040351226627	-0.458638302511564	0.20248942870887	-2.26499874801352	0.0235127563448647	0.0465375734623488
CARNS1	4.09734528865343	0.0116986946081559	0.718804811458276	0.0162752035346316	0.98701483963474	0.990729208529908
CARS	353.075695012806	0.343676518881306	0.101831815802905	3.37494245950098	0.000738311260835547	0.00210714622991821
CARS2	166.517343883663	0.555180739170635	0.121584769455128	4.56620300107186	4.96637843155854e-06	2.15483588027121e-05
CASC1	4.38966735493734	-1.07891745699425	0.737570034423636	-1.46280001442488	0.143522109149497	0.22160590970228
CASC10	34.0573864494999	0.559094624102316	0.266872299865089	2.09498934278661	0.0361719398596597	0.0681232428879206
CASC11	1.27856776623619	0.757366870885289	1.3465436444768	0.562452523534476	0.573807741955823	NA
CASC15	5.15803182984611	-1.26631429050488	0.656388957775424	-1.92921327439231	0.0537043909045315	0.0961704596796327
CASC19	3.77603006145551	0.0351276193613429	0.7476091324686	0.0469866108314538	0.962523898751507	0.97466305866112
CASC2	87.4012155928344	-0.20553207528293	0.168564087939356	-1.21931116998583	0.22272611065988	0.318930009413516
CASC21	1.78809911021411	4.3269716955981	1.40310982944898	3.08384390500448	0.00204344780472676	0.00530043482824872
CASC3	1171.03487596295	0.291876567377091	0.0915390545830323	3.18854688533339	0.00142989819420511	0.00384195114942903
CASC4	576.5832568292	-0.0717003365152363	0.0786589751604682	-0.911534079473628	0.362014037724896	0.470731284717149
CASC5	297.206034404892	-1.43881597375998	0.172118056743956	-8.35947140572454	6.29998928850806e-17	1.31489298983092e-15
CASC8	8.63783251809358	-1.00749769242312	0.571071929037809	-1.76422205539088	0.07769460084381	0.132181614430166
CASC9	1.69315111329974	1.28791472575173	1.12962112999265	1.14012981127585	0.254232223727173	0.354465535996679
CASD1	149.123626567222	-0.387506286474236	0.166144932414692	-2.33233888534761	0.0196828704119896	0.0398135387755116
CASK	1080.73811351871	-0.523868494584422	0.0906506246231028	-5.77898383781143	7.51531447537392e-09	5.17360034553628e-08
CASKIN2	101.319800030718	0.604077042650645	0.223839921088432	2.69870110618916	0.0069610664992944	0.0159247424770164
CASP10	143.907879895694	0.0313467838247973	0.138095751555428	0.226993107838045	0.820429101449088	0.871311429984094
CASP2	1827.70991474185	0.0556073167353553	0.0677149208619919	0.821197396784782	0.411533839098807	0.520770989538269
CASP3	156.666926399985	-0.75905451109453	0.161346148175853	-4.70450965006755	2.54476830653992e-06	1.16721127484753e-05
CASP4	4.56708458393885	-1.24802068145861	0.745154964953633	-1.67484716623511	0.0939642219907373	0.155164214214925
CASP6	186.840167253017	-0.172568171677589	0.156090995239642	-1.10556135165036	0.268916425763897	0.371157498004425
CASP7	248.694970787302	-0.0711781661458599	0.115074106834879	-0.618541982237535	0.536218132718612	0.63879369830377
CASP8	301.596013260799	-0.308136194456426	0.113142219291344	-2.72344131471355	0.0064605692511702	0.0148961300591765
CASP8AP2	215.301149510822	-0.31135592097753	0.169624096390419	-1.83556421288689	0.0664221340377964	0.115297278110832
CASP9	79.075647036153	0.168099710088784	0.183135286122168	0.917899076951482	0.358671704951867	0.467368776911497
CASS4	2.21501273336682	-1.22663465950874	1.05118109636683	-1.16691088124428	0.243246361156315	0.342302422026016
CAST	2763.83662477475	0.382136466618471	0.0860896455108759	4.43882030586587	9.04532947891617e-06	3.76876754063288e-05
CASZ1	21.0363212779802	0.0911533325645762	0.31022254319337	0.293832071732318	0.768886226591794	0.831498250953482
CAT	291.216911827836	0.535526549672251	0.105321898278691	5.08466480783702	3.68275868088573e-07	1.93314120617407e-06
CATSPER1	22.3018658520195	-0.0411502635027337	0.312638879936169	-0.131622348158154	0.895283008040756	0.926607609177072
CATSPER2	46.2836918924535	0.0689674295383288	0.222198233409154	0.310386939086652	0.756266725133482	0.822092248920299
CATSPER2P1	27.9405679253715	0.693327192966707	0.279192186241106	2.48333308428611	0.0130159317956595	0.0276768241627061
CATSPER3	6.28253952812807	-1.08779382008399	0.572881995285216	-1.89880957865051	0.0575895173321586	0.10196739809363
CATSPERG	1.3440464635794	3.93334393327953	1.63907273073784	2.39973727798455	0.0164068426318678	NA
CAV1	7551.63204847022	0.265495704441961	0.076097858356003	3.48887222554822	0.00048506295309559	0.00144381231187163
CAV2	2323.34253290239	0.190359983762799	0.0865037549683831	2.20059792586316	0.0277645005661608	0.053875455660872
CBARP	12.6761206166184	-0.0316073821180434	0.431789187684503	-0.0732009578274528	0.941646204198639	0.959474523007219
CBFA2T2	410.82953489227	0.940147835849581	0.0949967069352585	9.89663606434593	4.3051266876034e-23	1.61308996863845e-21
CBFB	610.96819610658	-0.845975732585794	0.136349883585755	-6.2044477805053	5.48892949321691e-10	4.62415864211748e-09
CBL	907.472410257479	0.0909737930023369	0.0919597966498663	0.989277883559447	0.322527201765141	0.429123519535761
CBLB	353.816396599805	0.775059666676794	0.0998086014154163	7.76545964661799	8.1349662727798e-15	1.33912096479849e-13
CBLL1	978.397466423027	0.0203956530558062	0.120107342015193	0.169811875890371	0.865158086968878	0.904590579671067
CBLN1	2.90099513395286	1.12328090923095	0.854837446909202	1.31402866508989	0.188836557954429	0.279192118802035
CBLN2	20.5610985467899	0.128800593483842	0.336277732014966	0.383018502926353	0.70170604497048	0.778078368731947
CBLN3	6.57513717144674	0.882871294311193	0.591200264207918	1.49335402529641	0.1353445406743	0.210841124192384
CBR1	549.984074690679	0.275717878684938	0.0926137135947226	2.9770739989056	0.00291013760513871	0.00731718983130855
CBR3	22.1753819553523	-0.716889870519058	0.31664794274618	-2.26399661498419	0.0235743229735714	0.0466535614480751
CBR3-AS1	72.004255147507	-0.529677514855697	0.182806495454586	-2.89747644654828	0.0037617798370034	0.00915828114092242
CBR4	30.0765373900953	-0.946967765540573	0.291922199874975	-3.24390459494394	0.0011790323031352	0.00322125544347893
CBS	163.440312849898	0.0301212932038316	0.137134243454374	0.219648225308898	0.826145130073275	0.875904191333499
CBWD1	103.279735031428	-0.640378054452537	0.300195344494684	-2.13320448233626	0.0329079555949326	0.0626433406553108
CBWD2	39.640073303757	-0.167960506302556	0.314694831975789	-0.53372502258149	0.593531794349781	0.69017647331227
CBWD3	36.0125333721153	-0.704853102619748	1.02818239633997	-0.685533136074707	0.493007558220342	0.598877649070901
CBWD5	182.125011091245	-0.156608284098968	0.132154103852302	-1.18504291228062	0.23600048061186	0.334257903284028
CBX1	547.284041002114	-0.587226714887872	0.125849911007261	-4.66608764509967	3.06988797526923e-06	1.38784335153151e-05
CBX2	21.8930689446851	0.0935733633150394	0.302340104255939	0.309497026685639	0.756943473580145	0.82253966604963
CBX3	1564.64246533596	-1.29485591119237	0.16990016443132	-7.62127520904075	2.51181761205049e-14	3.91758907441413e-13
CBX4	101.030377367001	0.260085445582851	0.151442123234366	1.71739170072486	0.0859076270367015	0.143929343838664
CBX5	4203.92542962876	0.100079477304371	0.0839216552840169	1.19253459629306	0.233051693699725	0.331004919111243
CBX6	193.360420378246	0.000340449813809065	0.204443695362638	0.00166524975595448	0.998671323543926	0.998988724803633
CBX7	11.9999320402304	0.744479858854336	0.426585793549012	1.74520546655007	0.080949110030113	0.136948628740474
CBX8	26.9177549281712	0.0928675944755058	0.314283016994593	0.295490336587623	0.767619333247703	0.830756168579816
CBY1	54.7888257736037	-0.0506633474682718	0.203059054382272	-0.249500558457712	0.802973608973119	0.858792833916166
CC2D1A	224.660515024744	0.505230741522257	0.170516586645173	2.96294191352533	0.00304714064959261	0.00761519015446067
CC2D1B	295.089216603432	0.866716307824736	0.11153380417612	7.77088447961595	7.79399564997991e-15	1.28973827070172e-13
CC2D2A	228.037522916265	-0.500177859455133	0.1102175360055	-4.53809690891816	5.67641749648346e-06	2.44003775313194e-05
CCAR1	2527.42955435567	-0.559696312002452	0.0722439937927964	-7.74730579828852	9.3862726504718e-15	1.52910737785171e-13
CCAR2	247.72524883725	0.252841801842015	0.138347385032842	1.82758641792899	0.0676116457247806	0.117090840626265
CCAT1	98.411750383609	-0.190645384074608	0.157878190258471	-1.20754731076213	0.227221436543983	0.324187103072771
CCBE1	192.542673863346	-1.64685929269742	0.143351164741939	-11.4882867932193	1.51078337084301e-30	9.78403206047592e-29
CCBL1	167.350420546966	1.76005418232349	0.148150652606648	11.8801648953689	1.50071030775292e-32	1.04963013836034e-30
CCBL2	247.020023891133	-0.563761857748477	0.1381105294197	-4.08196145592404	4.46572042566653e-05	0.000162640690439051
CCDC101	235.662829881997	0.295362633612641	0.131930056166225	2.23878198945432	0.0251701047125843	0.0494077507623724
CCDC102A	21.5063954619676	0.157268360604652	0.353974602658665	0.444292780960628	0.656830919852628	0.742755541573426
CCDC102B	1.50714874200714	-0.381116983985246	1.22923661870668	-0.310043630482008	0.756527777662091	0.822315073702744
CCDC103	20.1679054813661	-0.0904253175134981	0.348082223555087	-0.259781486655516	0.795032332309123	0.852434391249121
CCDC106	11.3936400331526	1.17892879206756	0.511243020175003	2.30600467007648	0.0211103713889855	0.0423418193408698
CCDC107	19.1705576004893	2.11561815092062	0.379124268956661	5.5802762422536	2.40136893412581e-08	1.52196306549891e-07
CCDC109B	226.540306455081	-0.134574264625023	0.130761124619209	-1.02916111357194	0.303403972091984	0.408755098776779
CCDC110	11.1778935897355	0.405468162976488	0.460598477604434	0.880307214833453	0.378692905190717	0.487907291021614
CCDC112	50.5260386926215	-1.15065891939287	0.276559693232315	-4.16061684891404	3.17389177114506e-05	0.000118809549958396
CCDC113	186.994159041767	0.500326161288362	0.129697039841703	3.85765289554038	0.000114481066704021	0.000386441129712822
CCDC114	2.44179038094953	2.0362853917331	1.03536613158914	1.96672976795918	0.0492143731354718	0.0891957376520695
CCDC115	81.2917701642068	-0.110740599009403	0.166074291139177	-0.666813618470288	0.504891192771835	0.609408858770545
CCDC117	179.657351040864	-0.632430652709571	0.135423024487807	-4.6700378691255	3.01144216156472e-06	1.36495003734286e-05
CCDC12	84.0005953476263	-0.226129360311346	0.179825136119751	-1.25749583840581	0.208574145031449	0.302463262104673
CCDC120	226.995851776814	0.458609067045998	0.150116959938316	3.05501168711679	0.00225051752139809	0.00578888431419447
CCDC121	13.6350716158409	-0.442225667471581	0.427529172238848	-1.0343754208766	0.300960690393642	0.406437688554428
CCDC122	45.7707332246505	-0.999831206687056	0.236881628113804	-4.22080519560896	2.43431236894406e-05	9.35044514280515e-05
CCDC124	208.955224397605	0.187671161121024	0.159346067511555	1.17775834729913	0.238892958460432	0.337595050942153
CCDC125	42.0555784133563	-0.387473875331284	0.262219822042342	-1.47766813474809	0.139496627474426	0.21625788677395
CCDC126	26.6804580647084	-0.67276066816731	0.29298472759711	-2.29623118476141	0.0216626663769272	0.0432675949706438
CCDC127	149.057403496392	-0.142804580162831	0.135428658501357	-1.05446352155515	0.291670753202961	0.395990222254908
CCDC130	130.285851515215	0.887925723902433	0.180301117665301	4.92468230591182	8.44975203871259e-07	4.20005520635566e-06
CCDC134	70.6779620476397	-0.309079236237675	0.191110226286047	-1.61728256119092	0.105817301831401	0.171557776781416
[truncated: 14,057 more rows]
