# Supplementary material for: Mechanisms of resistance to VHL loss-induced genetic and pharmacological vulnerabilities
Source: EMBO Mol Med. 2025 Dec 19;18(2):599–619. doi: 10.1038/s44321-025-00361-w (PMC12905196; doi:10.1038/s44321-025-00361-w)
Supplement: Supplementary file 14 — Figure EV4 Source Data [file 44321_2025_361_MOESM14_ESM.zip › fig.EV4/4A-E/res_C8_Dox_onVSoff.txt]

baseMean	log2FoldChange	lfcSE	stat	pvalue	padj
A1BG	15.2903820146352	0.980640666614246	0.385132291376447	2.54624368969291	0.0108889143660546	0.0234166700370956
A1BG-AS1	10.3540005054025	0.151697489672689	0.523697196074819	0.289666415649504	0.772071451691169	0.840827454203326
A2ML1	0.994513778014661	1.2697310417869	1.61261208798546	0.787375371452845	0.431062159674965	NA
A3GALT2	1.9600211154738	0.800075292559681	1.02495440556277	0.780595983799282	0.435040154658205	NA
A4GALT	25.7664198627825	0.929631079722078	0.303927494437805	3.05872649475718	0.00222279981851215	0.00556547507609234
A4GNT	4.0349703105908	1.10726310799978	0.762406157540454	1.45232707927209	0.146410681445171	0.227096695272303
AAAS	360.788204465151	0.54391419272237	0.101060676621703	5.38205572043005	7.3639960539988e-08	3.81146101451487e-07
AACS	171.884986718991	0.346730464744301	0.115299419079585	3.00721779443634	0.00263650794783285	0.00650533892111085
AACSP1	3.6520815878735	0.372969528430676	0.869809969774998	0.428794267013466	0.668072951357351	0.759106355550746
AADAT	137.965582160949	-0.244658660366419	0.135658607268859	-1.80348792673019	0.0713116198514576	0.123017635021881
AAED1	174.614820744033	-0.259512527434818	0.118762132714705	-2.18514539527704	0.0288781877102963	0.0556647653972744
AAGAB	435.759299215655	-0.325678539614377	0.0861260284896613	-3.78141829276932	0.000155937404260062	0.000483002997649655
AAK1	1268.02555245125	0.443682765251265	0.0728147354216435	6.09331013402796	1.10599494748339e-09	7.35267480350304e-09
AAMDC	26.4229429019327	-0.169027678955993	0.289834010160232	-0.583187869713936	0.559766836172302	0.665943956416722
AAMP	220.618561158152	0.274052749661794	0.117471209551393	2.33293545463918	0.0196515332076674	0.0396099167269987
AAR2	453.678408438501	0.539894926869016	0.0863803866813446	6.2502027093335	4.09920301500323e-10	2.89165171114403e-09
AARD	6.76308837629418	-0.44254273997238	0.550297570348687	-0.804188068088272	0.421288368743291	0.534412752656637
AARS	444.151702493881	0.0745588966821072	0.0817575720243603	0.91195096473623	0.361794531088297	0.474733518942359
AARS2	91.0167077552589	0.359734763763254	0.171757673541516	2.09443197701616	0.0362215167111375	0.0680668865109258
AARSD1	12.6792205031997	0.0444073313721756	2.19193603932379	0.0202594102088285	0.983836435096536	0.988786539651478
AASDH	47.8786246435663	-0.718081656147811	0.228050214134326	-3.14878746715338	0.00163949384159345	0.00422331152815723
AASDHPPT	707.573172145677	-0.562727157936598	0.0957751449668967	-5.87550306638634	4.21561162635566e-09	2.58499319499998e-08
AASS	33.4192076256839	-0.352107604275958	0.252411497478749	-1.39497450707689	0.163023527210381	0.248751700490844
AATF	228.78916990086	-0.387654748413053	0.103567563787715	-3.74301310406064	0.000181826742753881	0.00055749815369249
ABALON	48.5109706231066	0.0446991313701503	0.221251882009101	0.202028253790454	0.839894636248332	0.891421552442625
ABAT	69.2640470191369	-0.123401555907914	0.197139080187779	-0.625961913743188	0.531339922840526	0.639533204517811
ABCA1	2198.27010083545	-0.397332102886066	0.0785740878402013	-5.05678288870669	4.26388192400521e-07	1.97507426708002e-06
ABCA10	4.73928957211512	-0.934875615274576	0.666836807076588	-1.40195562895376	0.160928497057525	0.245853033690047
ABCA11P	99.376133871888	-0.265562339520765	0.153924417084356	-1.7252775391394	0.0844774677293131	0.14241134000623
ABCA12	17.8363649163082	0.0826936368621971	0.339519782659794	0.24356058493669	0.807571157722084	0.86729340788428
ABCA13	11.7706033390535	-0.0443732563596482	0.403727405491451	-0.10990895281343	0.912481582245016	0.94249824488076
ABCA17P	21.4468613415597	0.0648038996330381	0.306823890301037	0.211208780285839	0.832724359620444	0.886677665210629
ABCA2	78.9094706435779	0.845447339082849	0.178894653923882	4.7259508349678	2.29041065008812e-06	9.542640565043e-06
ABCA3	54.4049620321392	0.701608176639988	0.207539379158877	3.38060265711254	0.000723270515122167	0.00198465744729108
ABCA4	5.53157010374622	-0.754144589897897	0.597454062808469	-1.26226372342815	0.206853905596524	0.302900381638967
ABCA5	8.89007527403539	-0.0528464248764232	0.471899744614472	-0.111986551125594	0.910834070136737	0.941633716289625
ABCA7	52.9082556882101	0.802668128687581	0.224074786869551	3.58214388999896	0.000340785989856633	0.000995915403406487
ABCA9	15.2473817119186	0.53113650190298	0.371678418797231	1.42902163548199	0.15299801506898	0.235620375403977
ABCB1	182.665349588705	-0.0834721177901647	0.126743942856373	-0.658588615037454	0.510159975715764	0.620016585920591
ABCB10	247.335337915738	-0.183169839206085	0.0975490081004645	-1.87772118623124	0.0604193168709005	0.106303930883179
ABCB4	4.01403161006297	-1.40862131338313	0.744687315857853	-1.8915607710606	0.0585495268147228	0.103544906731002
ABCB5	3.10081951213977	1.22030131843534	0.939302136343993	1.29915739698524	0.193889918748095	0.287054348921482
ABCB6	91.3078512533155	0.0768198038387474	0.168128235708623	0.456911972667583	0.647734318055363	0.742228462819232
ABCB7	221.757389826097	-0.638119531785743	0.10579891311206	-6.03143749794347	1.62507577095312e-09	1.05472794880554e-08
ABCB8	106.41947924592	0.947064517281346	0.15685726811929	6.03774711007401	1.562807294617e-09	1.01693574194746e-08
ABCB9	30.1264082204172	0.751958150227296	0.283339845011265	2.65390894880104	0.00795652930572142	0.0177133641073571
ABCC1	451.971447069326	0.30962942242959	0.0836707490206646	3.70056950671159	0.00021511614595062	0.000650951543236267
ABCC10	54.3828981405408	0.625099969934771	0.22344537767973	2.79755158252029	0.00514915444928793	0.0119587389893273
ABCC2	18.5074584067691	1.00321953377244	0.354543285739776	2.82961086593183	0.00466046499616835	0.0109228744315845
ABCC3	198.528623630526	0.843239059347952	0.121789377092528	6.92374884804041	4.39845433730301e-12	3.93775079171828e-11
ABCC4	385.029496561594	-0.272270710737589	0.0847735656432387	-3.21174069619076	0.00131933399137897	0.00346116054747204
ABCC5	343.254507582177	-0.131119873350613	0.0888623153201015	-1.47553969169373	0.140067505369577	0.218785762084675
ABCC5-AS1	1.34471964541912	-0.138684127354232	1.26334061781886	-0.109775721130274	0.912587246384511	NA
ABCC6	26.0876067896836	0.288979025401314	0.281712592144853	1.02579378224146	0.304988797520118	0.414163328355954
ABCC6P1	26.049135076478	-0.333469023176167	0.288194161853156	-1.1570984680324	0.247232132514686	0.350638266256861
ABCC6P2	9.88156881568345	-0.843263565923575	0.555463889661827	-1.51812490715997	0.128982913307897	0.204281558272774
ABCC9	380.212337745283	-0.39836817755874	0.0815053205620108	-4.88763401961783	1.02055020580455e-06	4.47542675907842e-06
ABCD1	72.9049851391803	0.918554629505356	0.204859044184457	4.48383732903822	7.33125591371635e-06	2.83253921885029e-05
ABCD3	509.148472120913	-0.0952564032923822	0.0745004647239811	-1.27860146437073	0.201037434047934	0.295730823651111
ABCD4	41.7282936902398	0.268594546235616	0.236773264945055	1.13439558430698	0.256628650485118	0.360881052912173
ABCE1	2680.84240311946	-0.545724007307181	0.0610912936227615	-8.93292603487863	4.14887062921335e-19	9.18774092566118e-18
ABCF1	743.733828482537	0.0774195541654373	0.0684368403287995	1.13125553128229	0.257947555130708	0.362263522888142
ABCF2	815.748537986972	0.285940611641163	0.0618558098914655	4.62269610797895	3.78784432331815e-06	1.532078543521e-05
ABCF3	113.753314241836	-0.208005757092926	0.147774047019328	-1.40759329048977	0.159251535342182	0.24356212033144
ABCG2	25.0432955423255	-0.596378232764708	0.308731639904298	-1.93170428838967	0.0533960151772051	0.0955384453526038
ABHD1	1.20351626357796	1.58528429543336	1.38759615197915	1.14246806837295	0.253259511595668	NA
ABHD10	286.942270827405	-0.151762221688279	0.0946178290188739	-1.60394952264236	0.108725179506425	0.176643328967893
ABHD11	130.297321982594	0.574282831988596	0.137931399139304	4.16353952451826	3.13351752922852e-05	0.000108819303849019
ABHD12	764.324333777737	0.331406990354648	0.0727482495490437	4.55553215931646	5.22531200624953e-06	2.06537260482561e-05
ABHD12B	6.90311881966728	-0.849478680674567	0.56142322179724	-1.51308076989619	0.130259143629351	0.205935710900669
ABHD13	85.330962931976	-0.463093709608754	0.160230624609911	-2.89016978331187	0.00385033812207814	0.00917942488677919
ABHD14A	87.4220358462993	0.451578159790487	0.162144614849605	2.78503334945377	0.00535222179583951	0.012394143787575
ABHD14A-ACY1	18.591561829816	3.58339769888564	2.71453337188662	1.32007870523808	0.186808741712699	0.278406594245795
ABHD14B	322.874834355137	0.224546333121852	0.103529970915897	2.16890173092257	0.030090145315145	0.0577154514471215
ABHD15	44.4535508925743	-0.0742284712579296	0.219147143977384	-0.338715211664314	0.734824280123938	0.811973302803032
ABHD16A	157.866296674663	0.506902431859145	0.136958683526932	3.70113393912308	0.000214638135305607	0.000649635221948012
ABHD16B	14.7638693677249	0.666811820147099	0.40081635838176	1.66363424596556	0.0961855438416231	0.159406955407057
ABHD17A	98.6941118089247	0.841999970859595	0.16578657194008	5.07881887541482	3.79788565947857e-07	1.76817099614996e-06
ABHD17B	69.0271909057245	-0.597048337941466	0.191772844243541	-3.11331012634535	0.00185001506220701	0.00470304283529919
ABHD17C	127.143002574123	-0.152528499600528	0.134863775843345	-1.13098197530597	0.258062678012906	0.362357812014589
ABHD2	1111.53529051061	0.222387809103139	0.0551546341148645	4.03207840414636	5.52857351940502e-05	0.000185139791271783
ABHD3	242.783911202777	-0.0615228514455685	0.111458131148884	-0.551981724540019	0.58096087444098	0.685510814262247
ABHD4	490.000451836832	0.590693298047535	0.0885732448620481	6.66898112367378	2.575853773259e-11	2.11315152295115e-10
ABHD5	274.38330330605	-0.264166977039511	0.106651371670788	-2.47692057683931	0.0132521388042839	0.027871752173945
ABHD6	35.8958239113916	-0.504187756868706	0.232961992629511	-2.16424898833406	0.0304452454123201	0.0583520991703389
ABHD8	45.3818856801437	0.751455023853331	0.227760960418245	3.29931443243569	0.000969212833102792	0.00260092775734745
ABI1	647.043000203895	0.235293288453098	0.0811118822843261	2.9008485788594	0.00372153663581902	0.00890045412680517
ABI2	760.012045486931	-0.0523947588011228	0.0773549609226095	-0.677329006132413	0.498197231128796	0.608907726935195
ABI3	4.85242261967528	-0.333603180902895	0.657118435292766	-0.507675881523952	0.611680665339937	0.71063177604839
ABI3BP	66.7386554680561	-0.32615988821827	0.173316038736775	-1.88187943017569	0.0598523879086886	0.105453874776589
ABL1	606.32000165324	0.511967269361606	0.0744676248722202	6.87503153538328	6.19761473435446e-12	5.44834547921743e-11
ABL2	871.902263041634	0.129749040973075	0.0632495680015021	2.05138224770158	0.0402297364688525	0.074569183835184
ABLIM1	873.566458628306	-0.0155927192294781	0.0683653671480168	-0.228079214373538	0.8195846587829	0.877014815190459
ABLIM3	433.345485115671	0.322178274777896	0.0902023735392982	3.5717272410524	0.000354634651780126	0.00103358686720093
ABR	441.088763983211	0.506614727591812	0.0977272031454921	5.18396834541131	2.17213815337902e-07	1.04978568097547e-06
ABRACL	1387.10750253132	-0.322758743482133	0.0645913538717909	-4.99693417361689	5.82489406078123e-07	2.64502029464759e-06
ABT1	221.877946142646	0.200039166012224	0.117234597643459	1.70631511544566	0.0879494252905185	0.147326993141382
ABTB1	15.6270976539553	0.905273997983126	0.373893595390316	2.42120755515507	0.0154690421672311	0.0319776818849836
ABTB2	109.656856202071	0.532920501822793	0.15606511266313	3.41473179193556	0.000638448449815288	0.00177051485906537
ACAA1	62.3474981578318	0.114025367199321	0.179428806356899	0.635490864117523	0.525108323270113	0.634000400219723
ACAA2	774.509120443535	-0.473784930479065	0.0636688695483584	-7.44139064883524	9.96308377664109e-14	1.13478472306644e-12
ACACA	452.717231902533	0.246741676009462	0.0805024281253372	3.06502153730445	0.00217654322870586	0.00545961341689828
ACACB	84.6762441668167	0.381585234830394	0.164961025932325	2.31318417592127	0.0207125152052935	0.0414937149682382
ACAD10	63.5857201539427	0.375354231582144	0.188921893994849	1.98682229806767	0.0469420927027465	0.0854176416975398
ACAD11	94.7976173263571	-0.184168485137239	0.163928654427647	-1.12346731436465	0.261239074864244	0.365628185309487
ACAD8	54.0288881845196	0.0688926258118427	0.199952815125315	0.344544415484555	0.730436899601543	0.808722857171916
ACAD9	230.388087440235	0.401213980922347	0.109971771931509	3.64833605820432	0.000263944245163175	0.000785626776082552
ACADM	307.191840611785	-0.817916802161105	0.0918195287272598	-8.90787410367396	5.20204218716567e-19	1.13045241946422e-17
ACADS	17.31856901251	0.694299845629574	0.352294570632186	1.97079348791458	0.048747501882204	0.0882562360257644
ACADSB	166.082780992186	0.0426630808923708	0.118502336325443	0.36001890102154	0.718832999027295	0.799097216569206
ACADVL	305.657947348641	0.443116285378744	0.104163260033112	4.25405546291356	2.09933266708385e-05	7.47259516167036e-05
ACAP1	5.67157099981853	0.478132618253727	0.596290622639737	0.801844939531444	0.422642659431461	0.535598040399187
ACAP2	581.506719728099	-0.364005116404959	0.0854392062685066	-4.26039908728803	2.04062202177313e-05	7.27733515816756e-05
ACAP3	77.3038642835692	0.501056530817353	0.164412174689062	3.04756342871174	0.00230704831386861	0.00576018361454085
ACAT1	173.760352114544	-0.514770372956537	0.115042779232467	-4.47459959148188	7.65546381548198e-06	2.94724624025553e-05
ACAT2	542.017844860933	-0.424016240069225	0.0702513958974192	-6.03569843207631	1.58276598149186e-09	1.02815116638587e-08
ACBD3	556.022196988602	-0.469018844664931	0.0814531203183573	-5.7581445969385	8.50434941589396e-09	5.03296196035448e-08
ACBD4	11.1025930961714	0.855843446053588	0.470805892471243	1.81782653900378	0.0690906490116406	0.119609820268548
ACBD5	185.059423249693	-0.383664744877415	0.123237732161658	-3.11320841553739	0.00185065278637828	0.00470387227072891
ACBD6	247.774954893217	-0.683455510295887	0.0976404457592426	-6.9997172276448	2.56479629678471e-12	2.36918155781893e-11
ACBD7	148.566876309768	-0.361759912169935	0.128480482884741	-2.81567989197604	0.00486741381295639	0.0113638198820653
ACCS	15.7044024629993	0.657466325633288	0.365093841792959	1.80081461359223	0.0717321047535837	0.12364414267215
ACD	677.878473501101	0.819638265746174	0.107371190419611	7.63368891173688	2.28130013524238e-14	2.81951521624924e-13
ACE	1.92643103579474	1.05808535633567	1.09087707383333	0.969940043397896	0.332076378682489	NA
ACE2	19.1143430622219	-0.156940665417889	0.339570805972805	-0.46217361050307	0.643956826035473	0.739033430365786
ACER2	14.6995602205889	-0.155938189515744	0.404983189001359	-0.385048549546634	0.700201446019738	0.784743558578304
ACER3	379.690526980538	-0.332261746935206	0.0853001677776915	-3.89520625330004	9.81152040369381e-05	0.000314414157982151
ACHE	11.6610796701237	0.787593835975837	0.431759147822887	1.82415089511646	0.0681292629462104	0.118175750347607
ACIN1	1333.06829275599	0.197523375635763	0.0527131619316372	3.74713578919678	0.000178865270497367	0.000549735893431366
ACKR2	1.61837139022279	0.307501942620394	1.18696422226812	0.259065889983441	0.795584402393964	NA
ACKR4	1.08333778103109	0.632351360694821	1.37945194416711	0.458407676591173	0.646659577526386	NA
ACLY	1939.52081468016	0.224356015781891	0.0586812141013818	3.8233022137933	0.000131676222826226	0.000412337962542919
ACMSD	8.79193130869756	-0.387047848797883	0.476746909661269	-0.811851825264861	0.416876660208301	0.530152256578475
ACO1	910.711465381487	0.0673443008644244	0.0590409723110789	1.14063671766102	0.25402113089544	0.358323908921698
ACO2	575.713595319505	0.57008766588996	0.0881863670523969	6.46457819893222	1.01581756212205e-10	7.76411570887115e-10
ACOT1	4.31425893820345	-0.138312999504061	0.794300978699725	-0.17413172489159	0.861761941200889	0.90698192320258
ACOT11	28.0658657341723	0.307040464112319	0.271257260985705	1.13191611165203	0.257669704348901	0.362041635945805
ACOT13	389.400121883375	-0.617771752004552	0.0823858263659361	-7.49851982136555	6.45424939517621e-14	7.53894266166638e-13
ACOT2	103.060091613649	0.150043133626265	0.155478345777103	0.965041999104942	0.334523776015574	0.445569502527843
ACOT6	9.05587293040569	-0.155367405024137	0.502638761035604	-0.309103509454837	0.757242789669214	0.829042250987615
ACOT7	884.987701692276	0.631994757966566	0.0888303643303789	7.11462530555479	1.12217276791561e-12	1.10411565562407e-11
ACOT8	299.9827621994	0.561591903165309	0.0917884603000696	6.1183279611553	9.45622969946593e-10	6.33898966493715e-09
ACOT9	671.884855953745	-0.40204823226993	0.0812773274886754	-4.94662219701981	7.55123317852616e-07	3.36916616529633e-06
ACOX1	358.776551702762	0.0742630001874423	0.0879854065472244	0.844037700133636	0.398648339014109	0.512276513582071
ACOX2	1.81624746824583	-0.196061958071811	1.10910749676353	-0.176774531453385	0.859685494929257	NA
ACOX3	158.857695862334	0.32178055553168	0.118917957452045	2.70590382164479	0.00681187714279502	0.0153860627542375
ACP1	1600.49847844972	-0.296703456278266	0.0605562739010931	-4.89963198136783	9.60163338712279e-07	4.22164393146188e-06
ACP2	235.421522725291	0.516548815116453	0.104715132825452	4.93289557276769	8.10194761550422e-07	3.59681701460788e-06
ACP5	296.753824048643	0.472303132852599	0.105504375643801	4.47662127727449	7.58335979680157e-06	2.92172150538506e-05
ACP6	84.2810542750079	0.154501019019771	0.154891658492	0.997477982507051	0.318532555733591	0.428502466308402
ACPP	2.20532302229355	0.893497265885874	1.00102951307535	0.89257834480912	0.372083020233359	0.485366199221318
ACRBP	1.20782838416563	0.854423913183878	1.43005437510209	0.597476521214713	0.550189277961894	NA
ACRC	17.1552634612455	-0.608563158319621	0.333975623221479	-1.82217837472541	0.0684279247288569	0.118598456183145
ACRV1	3.10167012091454	-0.173243235898984	0.815061938716574	-0.212552233971052	0.831676231766888	0.885958304553841
ACSF2	55.0048968132692	0.143167650900135	0.192265502673509	0.744635147279916	0.456492314301678	0.568892105198304
ACSF3	83.6950902522037	0.598346306310431	0.165356779315253	3.61851693524873	0.000296296113552664	0.000875041103438773
ACSL1	34.4096913430102	0.0939064597082887	0.246415023427173	0.381090642941429	0.703135990337088	0.786918329904486
ACSL3	586.92707253851	-0.280817330113645	0.073584011857817	-3.81628186645021	0.000135477734956355	0.000423715102722267
ACSL4	1103.85424030142	-0.438895298027637	0.0569469461280083	-7.70709103594537	1.28717983961885e-14	1.63226508125637e-13
ACSL5	327.864497907051	-0.0226776431652027	0.088581069758249	-0.256010039471113	0.797943085214692	0.860686645907549
ACSL6	1.72798611303255	0.422449960224856	1.19040347178886	0.354879643949648	0.72267975899343	NA
ACSM3	61.4819559296324	-0.490307231628293	0.182295195752114	-2.68963331482973	0.0071530569457913	0.0160691088877415
ACSM5	14.5938625401738	0.315012023550753	0.371321524702693	0.848353792048479	0.396240968328576	0.509703376600501
ACSM6	1.51485142524431	-0.667836694793617	1.2063448180964	-0.553603484489168	0.579850240814233	NA
ACSS1	49.2440794854023	0.384827477542136	0.211847270845869	1.81653261807711	0.0692887090805752	0.119897728373502
ACSS2	138.625449885784	0.313031346666842	0.129371590856029	2.41962972392601	0.0155363180958106	0.0320947903434589
ACSS3	11.732894582528	-0.795980217896434	0.410695834392274	-1.93812586162283	0.0526078689763774	0.0942846380859414
ACTA1	21.8703615054332	0.448639845527296	0.327362699812788	1.37046720895161	0.170541104652952	0.25823965345634
ACTA2	17.8443190143615	0.482113702089409	0.341490628329225	1.41179189733023	0.158011244957448	0.242065386114603
ACTB	276233.161214675	0.438054089044413	0.0371786975987494	11.7823946866592	4.81066301506457e-32	5.1896745368943e-30
ACTBL2	96.7319947745458	-0.0121011798003263	0.145790388642443	-0.0830039614614435	0.933848389695362	0.956067802980548
ACTC1	42.4007295472498	0.634778871407794	0.229985949084908	2.7600767522256	0.00577877832614963	0.0132679977287683
ACTG1	54773.3011932392	0.693201192827779	0.063116934376098	10.9828083331356	4.62323865695349e-28	3.29362138848908e-26
ACTG1P17	5.20725480575926	-0.0324803523880666	0.688253931479109	-0.0471923964433649	0.96235988753105	0.975340315486609
ACTG1P20	33.2871199099865	0.187629527775785	0.248158448462427	0.756087608293511	0.449596671022602	0.562253624029907
ACTG1P4	9.68479153516451	0.459843952527565	0.486186428940933	0.945818157716269	0.344241342598478	0.455901875161575
ACTG2	45.2423249384002	0.697869094894244	0.233929593441465	2.98324416602241	0.00285210364998557	0.0069916119827515
ACTL10	2.19333565068609	-0.990142675129731	1.01289426613947	-0.977538039487131	0.328302855099652	0.438948125050464
ACTL6A	808.05843495899	-0.706041472814815	0.0659190515323866	-10.7107347026668	9.06396005066075e-27	5.36835249588742e-25
ACTL8	12.5479672011529	-0.119943888743885	0.40573541027308	-0.295620953229487	0.767519570114127	0.837440259170182
ACTN1	5952.66898873419	0.589813761221294	0.055142668153895	10.6961411365734	1.06105423279754e-26	6.23544827935456e-25
ACTN2	32.7116981022234	-0.264729712327223	0.265642897044313	-0.996562359742152	0.318976983922646	0.428947501396467
ACTN4	4145.10703486516	0.614758054297722	0.0723197637727636	8.50055395962516	1.88688070270546e-17	3.34871436580029e-16
ACTR10	346.650422285926	-0.364935646046923	0.098723164636685	-3.69655538687336	0.000218544596614338	0.000659739964554536
ACTR1A	1841.58550924329	0.342602238224906	0.0589671121682012	5.81005624368457	6.24518579659077e-09	3.7578104018291e-08
ACTR1B	209.238040613125	0.331569779014866	0.113858559858932	2.91211990934781	0.00358984798957683	0.00860321710355108
ACTR2	5596.27544706387	-0.649907987102846	0.0585492414451413	-11.1001948285152	1.25170731386204e-28	9.22172466402847e-27
ACTR3	3388.19561441752	-0.575512188306534	0.0606869553888322	-9.48329314955946	2.46382113167146e-21	7.19750300805302e-20
ACTR3B	60.1757627326835	-0.0324124143422698	0.216896151892956	-0.149437479915579	0.88120843905338	0.920711937393511
ACTR3C	280.379742112209	-0.21265078578789	0.10118063608466	-2.10169449429001	0.0355800461882063	0.067019884956408
ACTR5	79.974567007288	0.155243303291986	0.168715816060136	0.920146711299741	0.357496097097126	0.470196251367926
ACTR6	45.9655265137791	-0.638742162357672	0.211773445741295	-3.01615795182351	0.00255999866532108	0.00633518922535544
ACTR8	231.952321291691	-0.127718760964132	0.105308296270784	-1.21280815934694	0.225203175140455	0.324794075071266
ACTRT3	9.97993769721867	-0.864934904699668	0.45729672667878	-1.89140847558969	0.0585698380487069	0.103568699689687
ACVR1	286.768404251665	0.217170632331144	0.09219955478037	2.35544122581144	0.0185007234885381	0.0375257086821637
ACVR1B	236.759493259071	-0.0857142160842857	0.100420341506261	-0.853554317766797	0.393351979210384	0.506980281789932
ACVR1C	1.9327168637329	-0.800616392018619	1.15319059467026	-0.694261985589245	0.487517926137771	NA
ACVR2A	50.4050971050012	0.0260915938951854	0.215628063372758	0.12100277434705	0.903688837732229	0.936450919299225
ACVR2B	35.3758556925666	0.00575110195099468	0.238751220525689	0.0240882619922602	0.980782206180536	0.986793262270644
ACVR2B-AS1	7.41567136298173	-0.34242169080727	0.606002598431068	-0.56504987221803	0.572039842777609	0.677345383715315
ACVRL1	1.90021285673286	0.445642237093511	1.14394265619438	0.389566937363847	0.6968568044532	NA
ACY1	251.635802873258	0.567508880069166	0.104519710083577	5.42968287622849	5.64542774320264e-08	2.96979781280353e-07
ACYP1	19.1678813324725	-0.592505897440976	0.334596653724974	-1.77080640480043	0.0765929005159059	0.13085691493322
ACYP2	86.7666800369027	0.0861563346459351	0.184761593668388	0.466310843803227	0.640993017986353	0.736976062016435
ADA	539.459447795375	0.0318704355954204	0.0753587208897458	0.422916355521064	0.672356289331931	0.762815282285168
ADAL	98.659789415013	-0.420579685268254	0.161417511777816	-2.60553939059079	0.00917297253857663	0.0201160743792831
ADAM10	1017.50505306835	-0.231005454691695	0.0719851118610493	-3.20907266404749	0.00133163833495754	0.00349040849928215
ADAM11	1.55907282352731	0.337106233502236	1.10419574515017	0.305295718610462	0.760140936442147	NA
ADAM12	176.898185295482	-0.00952925845624515	0.113996638580191	-0.0835924512769011	0.933380468938774	0.955912743092311
ADAM15	417.898992428928	0.898117533447601	0.106329180969656	8.44657623859534	2.99970130169163e-17	5.21340492053494e-16
ADAM17	336.201844707246	-0.162080834396852	0.0846401231049266	-1.91494091042287	0.0555000397292127	0.0988347011001413
ADAM19	155.50916260881	0.369377492680461	0.123730469277606	2.98533978604505	0.00283263480417902	0.00695065531235024
ADAM1A	28.619648828892	0.0593712774850226	0.270445671338383	0.21953125443349	0.82623623608528	0.882132466675808
ADAM21	1.39192619058404	-1.381286725794	1.54301103694005	-0.895189141701303	0.370685988193938	NA
ADAM22	42.0630643461768	-0.354996775370063	0.24753640710801	-1.43411944738765	0.151538179090844	0.233705822404678
ADAM32	1.4441750540706	-0.222367925557551	1.27831366265646	-0.173954117877023	0.861901521004006	NA
ADAM8	8.62318743897132	0.786283300569642	0.4913594555467	1.60022014778326	0.10954975404801	0.177772637303867
ADAM9	129.789647961164	-0.498651304027737	0.13506871514836	-3.69183421549556	0.00022264258001619	0.000670770174742574
ADAMTS1	457.648116143502	-0.300891995529201	0.0814786726518994	-3.69289270107159	0.000221717588074523	0.000668383379778346
ADAMTS12	190.469210112598	0.215093939648946	0.121304100406252	1.77317946325464	0.0761989739308726	0.130302661150132
ADAMTS13	2.68261547987256	-0.335835040776426	1.01084561207691	-0.332231783730467	0.739714245543598	0.815526991053724
ADAMTS15	23.7540575844141	0.673402085319015	0.311609302135735	2.16104615845417	0.0306917740073925	0.0587798456547868
ADAMTS16	38.3446725932643	0.0797821609363348	0.236202302630214	0.337770462217879	0.735536170734204	0.81252214647445
ADAMTS17	11.9158592526315	0.896849530389432	0.461474498094517	1.94344331938738	0.0519626175186349	0.09319456268661
ADAMTS18	2.93619937328785	-0.78237907340822	0.838633373198442	-0.932921462956244	0.350860519787591	0.462839237518734
ADAMTS3	311.17378563704	0.0480930397446675	0.0918247472663282	0.523748130829901	0.600453734298109	0.701799469826988
ADAMTS4	2.16476788809642	-1.06126116097892	0.982651846379487	-1.07999711687213	0.280143464056551	0.386746502527065
ADAMTS5	81.0186462102552	-0.00176334708726678	0.166886356223014	-0.0105661548803329	0.991569585021243	0.994466793450815
ADAMTS6	146.696077914507	-0.394228973144358	0.140734169757432	-2.80123138413255	0.00509080031052724	0.0118413863226944
ADAMTS7	21.2361930900723	0.786768053407377	0.367139692668952	2.14296647602416	0.0321157903600955	0.0612121127976428
ADAMTS9	391.849582940702	0.212260619438551	0.0803999210492665	2.64006004817448	0.00828913387684498	0.018369888326044
ADAMTS9-AS2	17.4555754587954	0.412960066693319	0.347404591720853	1.18870065777698	0.234557481692171	0.335656779040825
ADAMTSL2	2.22097675888017	0.551288414826989	0.99313313512575	0.555100212981198	0.578826117116858	0.683610482234587
ADAMTSL3	39.2561963820798	0.110296143581972	0.261613013379747	0.421600371315899	0.673316735211946	0.763675477013069
ADAMTSL4	14.0003738333287	0.932117004804868	0.425878265515539	2.188693531182	0.0286191224734826	0.0552094273492155
ADAMTSL4-AS1	1.59691635912152	-0.0304314964617099	1.12234900395455	-0.027114111880071	0.978368719246511	NA
ADAMTSL5	105.207294501108	0.603232143687987	0.160997519790158	3.74684122136933	0.000179075355418352	0.000550269601807398
ADAP1	8.91551332146527	0.72968901429827	0.493876883313342	1.47747148925639	0.139549295310481	0.218134237950133
ADAP2	93.4086259905608	0.47066046750981	0.153167306663205	3.07285201890199	0.0021202359970949	0.00533343175618326
ADAR	3030.9893291498	0.382653985072905	0.0436194486995305	8.77255436465486	1.74658144445017e-18	3.53127437155701e-17
ADARB1	28.6746623087255	-0.252019717044668	0.27955751137554	-0.9014950655578	0.367325156247902	0.480417097774138
ADAT1	315.8241551519	-0.0560662362843753	0.085618902302466	-0.654834794381152	0.51257412592484	0.62234962809252
ADAT2	337.548141223648	-0.116761230142746	0.0964504028291143	-1.21058312581252	0.22605521460441	0.325867319477942
ADAT3	14.201867669685	1.24582401242401	0.397080358374986	3.13746068307792	0.0017041812849887	0.00437382960423152
ADCK1	63.9112975478876	0.420843004116812	0.2119796249393	1.98529931467385	0.0471111802510107	0.0856530823800428
ADCK2	46.0964902199694	0.517637857011852	0.221980313065251	2.33190885202371	0.0197054867036211	0.039699690182363
ADCK3	124.319380447875	0.270548857992266	0.143612685878407	1.8838785469226	0.0595814057011515	0.10509903881155
ADCK4	28.3896351021455	0.244714937291724	0.308886077914785	0.792249812434847	0.428215028912265	0.541154010682113
ADCK5	10.2909187602669	0.777244009201314	0.467081421384503	1.66404394098451	0.0961036485563841	0.159302267728169
ADCY1	9.05154499081005	0.738910659443058	0.517486971777407	1.42788263230112	0.153325643361194	0.236052720864844
ADCY10P1	4.19159568591048	-0.961950016880518	0.726395470200374	-1.32427865583353	0.185410516499092	0.276677702863925
ADCY3	408.85587248652	0.60564670706357	0.0902182943519791	6.71312521937835	1.90499498114321e-11	1.58731440333602e-10
ADCY6	102.251125734196	0.531535357251745	0.15354973748032	3.46164940412139	0.000536876038038345	0.00150995135986837
ADCY7	259.054239235815	0.228404214198056	0.100210892352116	2.27923540881664	0.022653075290119	0.0449283514256951
ADCY9	101.277327083078	0.45423553152952	0.147886609248951	3.07151224736558	0.00212977426714051	0.00535155009352847
ADD1	1960.81437416182	0.383134083791285	0.0548476678844068	6.98542159711791	2.84001828725298e-12	2.60113985399525e-11
ADD2	1.50164428781298	0.247820663917029	1.23784807110022	0.200202811397332	0.841321968509384	NA
ADD3	1216.08463064804	-0.638021059275448	0.0613977067749047	-10.3916105794399	2.70742134538341e-25	1.29399318289005e-23
ADGRA2	38.7900261040083	0.659264604060412	0.240642584068231	2.73960075110183	0.00615138579092345	0.0140381353279415
ADGRA3	592.755280436249	0.135365149265004	0.0754832292122458	1.79331423254801	0.0729226929026389	0.125481534796463
ADGRB2	66.0418167185379	0.966453929187391	0.202076649900017	4.78261060674536	1.73033119024232e-06	7.35731755806017e-06
ADGRB3	27.7169682910467	0.0274104553286964	0.281263342398596	0.0974547735049357	0.922365248720804	0.949395648567457
ADGRE2	25.1516321385926	-0.238469378373536	0.300212535363429	-0.7943351801911	0.427000328697623	0.539889992827141
ADGRE5	356.219402764545	0.54293644046262	0.0874040832860303	6.21179720729817	5.23820017654309e-10	3.63935703092309e-09
ADGRF1	3.57521155900798	0.803953141699082	0.856437036219756	0.938718326857589	0.34787538141962	0.459945888608992
ADGRF2	2.66284459978269	2.351506467033	1.12175096548593	2.09628209770638	0.036057173872089	0.0678171229128468
ADGRF3	5.06480759042636	-0.102401932543693	0.701301310834655	-0.146017027148885	0.883907946772219	0.922575101596463
ADGRF4	2.24161991625324	-0.066931612333448	1.03337663427319	-0.0647698139415777	0.948357275951605	0.966140973942468
ADGRG1	2683.62517860264	0.971941335583184	0.0794237038525574	12.2374214300998	1.9616617882836e-34	2.87640562994633e-32
ADGRG2	34.9502671887233	-0.236381172744832	0.250376214490932	-0.944103948633639	0.345116531731615	0.456978342867138
ADGRG4	1.19915712277091	0.227665881423486	1.37773316202587	0.165246716634677	0.868749796100685	NA
ADGRG6	2054.57371362826	-0.236314770783807	0.0657054749390103	-3.59657655626356	0.000322432719397316	0.000945206009522062
ADGRL1	133.158917729204	0.871837661149356	0.138323204251172	6.30290243686262	2.92122788872924e-10	2.10292205926967e-09
ADGRL2	39.9787717171419	-0.268216067825996	0.254754994396592	-1.05283929157616	0.29241465359155	0.400030662426918
ADH5	659.318020294177	-0.456206389684827	0.0677057066588781	-6.73807884442198	1.60494478554971e-11	1.35038891900598e-10
ADH6	4.18395218441061	-0.654164683749383	0.684733204965875	-0.955357033958919	0.339397174257765	0.450748814879971
ADHFE1	7.27992922933906	-0.281268451329666	0.53928444688793	-0.521558618930684	0.601977681586433	0.7031575343479
ADI1	755.351733581158	-0.171710442655026	0.0685689466947746	-2.50420125919932	0.0122728199748201	0.0260213025589983
ADIPOQ	2.52545712090718	1.71677187476449	1.04027138559978	1.65031154228535	0.0988792327462896	0.163031992594674
ADIPOR1	2136.83497591771	0.0941643420278949	0.0563657682121936	1.67059449404478	0.0948018007745051	0.157408926681767
ADIPOR2	707.575693172307	-0.0737879772793545	0.0812779645146065	-0.90784725872526	0.36395892592319	0.477182174703759
ADK	447.502510365349	-0.721074314921117	0.0806832479373682	-8.93710074092288	3.99514114107022e-19	8.88639420524058e-18
ADM	60.0528814159738	-0.259263248089869	0.197198905548066	-1.31472965009268	0.188600778024404	0.28038562363447
ADM2	1.40504200524484	1.09560568109123	1.47705142768163	0.741751885248092	0.458237677192005	NA
ADM5	8.93039994961875	1.32236555143944	0.544020507506619	2.43072739573765	0.0150685471275975	0.0312567322164681
ADNP	2550.37813287821	-0.0167609752875505	0.041647446276005	-0.402449052373404	0.687353576103175	0.774299292587801
ADNP-AS1	27.0655012534028	0.708347721339429	0.277760297247132	2.55021228145213	0.0107657344634849	0.0231748699546768
ADNP2	479.381587621813	-0.0932323726120493	0.0727092352871625	-1.28226314365474	0.199750352325492	0.294123971060925
ADO	561.25276591613	-0.451685071829585	0.0757419109558989	-5.96347604818923	2.46927663223398e-09	1.56235797974989e-08
ADORA1	51.2277702870685	0.3233530956329	0.217580536760371	1.48613060914093	0.137244577380687	0.215174875659956
ADORA2A-AS1	7.10533445349447	1.09052932432961	0.622110651283249	1.75295073646487	0.0796104635480536	0.135278671350839
ADORA2B	39.7249183235233	0.00545860015498928	0.245250719967944	0.0222572237737069	0.982242770904621	0.988065310308545
ADPGK	606.53780612825	0.149074033217399	0.069495212840278	2.14509787256884	0.0319450225079043	0.0609481651006668
ADPGK-AS1	2.72273137876312	-0.26809858737189	0.927576123810133	-0.289031358710099	0.772557380391466	0.841174689355657
ADPRH	52.963996884801	-0.25653740305577	0.211509828057119	-1.21288644320817	0.225173239468045	0.324781915355351
ADPRHL1	5.90119662537377	0.362294064133145	0.600845268914535	0.602973981617017	0.546525998016223	0.65374482401703
ADPRHL2	56.1829193394607	0.384618871861492	0.199521155460856	1.92770972568345	0.0538912417019823	0.096356034500419
ADPRM	64.9097276650658	-0.733718770543353	0.18575050433603	-3.95002303313281	7.8143672924592e-05	0.000254409116658787
ADRA1A	1.20757854901727	-0.444159787923746	1.47905598415857	-0.300299510418077	0.763948706640976	NA
ADRA1B	9.01951494015783	0.935829475877998	0.531076016653341	1.76213846329434	0.0780459060461678	0.132979165051362
ADRA2A	2.54913998630614	0.0247666821481796	0.872516212913892	0.0283853546577292	0.977354804785842	0.984656768506476
ADRB1	15.7237278649217	0.251609464880617	0.366936661426567	0.685702714747598	0.492900594507686	0.60375325862527
ADRB2	236.881324093723	0.811859875501579	0.124793444314124	6.50562920162702	7.73688533267818e-11	6.01390525884913e-10
ADRBK1	136.041887515995	0.751937501677048	0.136628977088942	5.50349946034913	3.72325670563115e-08	2.01549627330277e-07
ADRBK2	48.6084556447922	0.0291479205009429	0.212523513493128	0.13715150865829	0.890911039087607	0.927370822322094
ADRM1	1520.36246140851	0.795284412442171	0.0915302677786921	8.68875872148721	3.66420934998587e-18	7.14994235307967e-17
ADSL	1120.1889693311	-0.315833904936919	0.0592040652788672	-5.33466584514519	9.57206662936386e-08	4.85939234632882e-07
ADSS	556.148204466443	-0.78542417610346	0.086115927095866	-9.1205448584338	7.47475794561903e-20	1.80049871216402e-18
ADSSL1	8.76910937762967	-0.333361649581682	0.517036738804978	-0.644754278684678	0.519086435409887	0.628689850360507
ADTRP	100.313325479487	-0.0971539914234335	0.1437190193079	-0.675999543354057	0.499040934984067	0.609741545268535
AEBP1	5.10692987897721	0.596764219441187	0.641469105548701	0.930308590513843	0.352211331255993	0.464215702588295
AEBP2	186.580651099036	-0.962385815161744	0.129784595553954	-7.41525456895741	1.21391408713516e-13	1.36310367717489e-12
AEN	141.86061975435	0.266012136353968	0.137512360139933	1.93445982661684	0.0530566168381701	0.0950212361089628
AES	890.431882011514	0.196873888566293	0.0801340246193724	2.45680769812102	0.0140177700452085	0.0293024748778939
AFAP1	304.29524382394	0.230163709607051	0.092026115792023	2.50106948039854	0.0123818883881133	0.0262203674040486
AFAP1-AS1	10.2271103356296	0.400779394774478	0.443533143574939	0.903606417198363	0.366204137326618	0.479478204251748
AFAP1L1	95.6522621553624	0.0597618396015622	0.147238835711861	0.405883674049916	0.684828074258587	0.772496706664235
AFAP1L2	655.91654728687	0.117718625998323	0.0687056232110138	1.71337687508891	0.0866432277935986	0.145477784254221
AFF1	1841.35210898366	0.39501394925176	0.0592573070137553	6.66608000191547	2.62726083146533e-11	2.15065150881414e-10
AFF3	247.260968325639	0.11856255363262	0.102292744750649	1.15905144515997	0.246435215844963	0.349770798318436
AFF4	1644.55497791374	-0.117240604072224	0.0640424870208689	-1.83066913116632	0.0671499432093217	0.116664625824271
AFG3L1P	1109.11522263558	-0.265947147890668	0.0565350013388891	-4.70411500119182	2.54969507497014e-06	1.05617237293675e-05
AFG3L2	214.879623746635	-0.320221480706882	0.100240793939985	-3.19452259026003	0.00140062323041233	0.003651581675974
AFMID	157.551491995614	0.000548832090012085	0.124660750628397	0.00440260536893529	0.996487240496753	0.998109132907448
AFP	4.05852103926042	0.0645584824888012	0.729472823896334	0.0885001885936956	0.929479134452396	0.953922490325804
AFTPH	236.992844833767	-0.221210412496375	0.0990862139807776	-2.23250443840037	0.0255816422125981	0.0500271322461309
AGA	106.971773088595	-0.555784704271656	0.142515378427721	-3.89982267460021	9.62631657238908e-05	0.00030893807733275
AGAP1	442.559979472551	0.248798318165752	0.0765122462677419	3.25174505131014	0.00114698854582217	0.00304231963602955
AGAP1-IT1	1.86307455028334	0.547530897161021	1.18894874155277	0.460516822992673	0.645145299101612	NA
AGAP11	5.63991799497164	0.270793447423545	0.675615614705851	0.400809930275875	0.688560067193635	0.775316684919516
AGAP2-AS1	37.8425089424072	0.405885489537423	0.247476416743127	1.64009765002667	0.100984864966461	0.165924109615803
AGAP3	295.075152495721	0.547748152861934	0.118362111947342	4.62773216741537	3.69691688897187e-06	1.49690444434697e-05
AGAP4	167.898793998899	0.444148017233396	0.138561751449498	3.20541572683048	0.00134867533423933	0.00353138758200705
AGAP5	50.6575194061632	0.424683637910526	0.239170168278691	1.77565471884297	0.075789845087447	0.129676450703038
AGAP6	126.251858180362	0.332183844937168	0.17176108065027	1.93398786080964	0.0531146203915944	0.0950912887356864
AGAP7P	1.62488360463435	0.336069994487677	3.33001975162973	0.10092132165979	0.919612917283246	NA
AGAP9	137.120175565976	0.379460660305303	0.15759449729181	2.40782937746027	0.0160476790185294	0.033056205157781
AGBL2	12.3198014970427	-0.208840038557083	0.411721835674055	-0.507235760802383	0.611989406109896	0.710881095252866
AGBL3	8.95608759090009	-0.506995228881005	0.490102892049125	-1.03446691930597	0.300917934079845	0.409622673132753
AGBL5	768.180474510221	0.359262153371255	0.0668786286211924	5.3718528740497	7.79316833819725e-08	4.01433224460413e-07
AGER	11.1306200718257	0.692195302631686	0.439891103528494	1.57356058597091	0.115589071285538	0.186291937213262
AGFG1	2466.61749976235	-0.134481207745434	0.0454540772987165	-2.95861704246345	0.00309022865872249	0.00750832101555433
AGFG2	38.5232578518886	0.597067597982578	0.249076676575892	2.3971236736839	0.0165243453107216	0.0339408659360572
AGGF1	248.825467772341	-0.471223288933255	0.106364280947561	-4.43027757754105	9.41118709677784e-06	3.56949168062872e-05
AGK	564.753438519333	0.100575412326506	0.0755777679546226	1.33075393794233	0.183269988781926	0.274215042656373
AGL	335.808483410137	-0.322164867452416	0.0942838753942716	-3.41696675179296	0.000633230125752365	0.00175802841713933
AGMAT	258.277427455359	-0.0229373073522078	0.0928007643789209	-0.24716722438353	0.804778809627689	0.865463853731629
AGMO	4.64194988281023	-0.471512962609302	0.669021544559673	-0.704779937871262	0.480947195438562	0.592571830046386
AGO1	350.706680383416	0.295970125535338	0.0852442389608676	3.47202496195909	0.000516548304120048	0.00145766611306523
AGO2	260.271801784416	0.437748051928872	0.102740349492973	4.26072184968392	2.03767702538381e-05	7.26854891695128e-05
AGO3	139.517849868217	0.0498543967517986	0.131066049644438	0.380376130104218	0.703666230815915	0.787310313900964
AGO4	67.3129858524933	-0.152828221867056	0.190761931940756	-0.801146330990813	0.423046936950748	0.536013245701941
AGPAT1	1090.2743247681	0.487242096138935	0.0837150062326965	5.82024798259686	5.87603805832798e-09	3.54557741889443e-08
AGPAT2	75.4544481630225	0.339822211527801	0.168324278178678	2.01885441128746	0.043502353761508	0.0799095170104665
AGPAT3	278.372471744779	0.50903626034694	0.0978987562506285	5.19961927855107	1.99697142903817e-07	9.69783263432908e-07
AGPAT4	275.429374317029	0.186762818748219	0.100767691771644	1.85339978980023	0.0638250774444892	0.111400687003828
AGPAT4-IT1	14.8817393044973	0.189314581711401	0.392663252345089	0.482129612538898	0.629713874816944	0.726829854899527
AGPAT5	240.736145614726	-0.414056242629303	0.0983278298944372	-4.21097712696219	2.54268492852757e-05	8.93073731989579e-05
AGPS	795.217339484788	-0.392130960949254	0.0648436223519889	-6.04733274801738	1.47263412097515e-09	9.61989322192371e-09
AGRN	1450.20067071592	0.789670762782399	0.0853284705304805	9.25448162697722	2.15272420226542e-20	5.52903182641584e-19
AGT	57.8938905174035	0.617879908821735	0.198581658758265	3.11146514076551	0.00186161451854186	0.00472934635383309
AGTPBP1	368.201899420858	-0.443411153348681	0.0861620421302137	-5.1462470292727	2.65749421305456e-07	1.27053292496876e-06
AGTRAP	257.771175431926	0.928800583958356	0.121205974771916	7.66299339373463	1.81648692850984e-14	2.27294134890506e-13
AGXT2	2.06780021887122	0.475545516997615	1.15715245499618	0.410961852903978	0.681100506746998	0.769153652863759
AHCTF1	1867.81715928473	-0.378297856677067	0.0823578316206676	-4.59334406009463	4.36199001688769e-06	1.74699377419928e-05
AHCTF1P1	3.16149831038933	-0.369817359330751	2.23046465485362	-0.165802833291264	0.868312116343268	0.911457963771319
AHCY	1088.60839876998	0.557195672324158	0.0681121524894195	8.18056179344373	2.82523562653459e-16	4.31005390581333e-15
AHCYL1	1542.0450069458	-0.0828516379221716	0.0587142749257661	-1.41109871537923	0.158215508750375	0.242272009394394
AHCYL2	171.202549089907	-0.261942183400492	0.120056930484788	-2.18181642944537	0.0291230835346489	0.0560670402324795
AHDC1	303.089902592548	0.781074360085395	0.100244077572417	7.7917257458042	6.61000862242834e-15	8.68095306300306e-14
AHI1	219.877948635275	-0.648800102169372	0.108007456080688	-6.00699364388954	1.88994922570115e-09	1.21618675567808e-08
AHNAK	5633.97468462733	0.491177736928341	0.152950475113942	3.21135149506684	0.0013211223366846	0.00346525019988668
AHNAK2	195.549623776144	0.504970114141474	0.117598549186067	4.29401653027624	1.75469401346062e-05	6.35062153973057e-05
AHR	766.138305638428	-0.275431115965713	0.0739392206440438	-3.72510169253319	0.000195236500515237	0.000595567939261082
AHRR	20.5200459508652	0.44703274838254	0.331333546178323	1.34919253887425	0.177275130670028	0.266486144969587
AHSA1	434.154366415696	-0.244231264969327	0.0902761272993069	-2.7053803954127	0.0068226212261475	0.0154047015067283
AHSA2	139.714642311302	-0.456555868413037	0.153259127046572	-2.97897996165867	0.00289209691025735	0.00707816231333929
AICDA	6.15176588731884	-0.0337745308399298	0.629827360731657	-0.0536250613194935	0.957233889190496	0.971628625583561
AIDA	2332.23225739048	-0.771473010970868	0.0661635210295261	-11.6600960614927	2.03812321241296e-31	2.0521183251382e-29
AIF1L	1455.8664831863	0.164422486403471	0.0494994329641275	3.32170444301108	0.000894694104813962	0.00241770711486944
AIFM1	343.388168398634	-0.209620605938075	0.0839376512038079	-2.49733704638813	0.0125129960806759	0.0264646099714953
AIFM2	81.9131273102972	-0.0380223436328218	0.166213939605746	-0.228755444477218	0.819058998686504	0.876576534662859
AIFM3	4.4787683972226	0.254772873360417	0.687749342329582	0.370444372214791	0.711051417384113	0.792876743866778
AIG1	965.17572929312	-0.308377579101093	0.0657571743473298	-4.68964158149863	2.73684013191325e-06	1.12843288321829e-05
AIM1	207.972611072643	-0.0648103232941612	0.110172338445609	-0.588263117662309	0.556355697538095	0.662877887339685
AIM1L	5.80439098020281	0.10120541013013	0.622665802100832	0.162535680920117	0.870884032514709	0.91289294441072
AIMP1	322.136902855342	-0.750976672128553	0.103412307597582	-7.26196610031079	3.81503825072811e-13	3.9819296959742e-12
AIMP2	1371.76396739942	0.13476813374738	0.0607545135050318	2.218240686533	0.0265384259575845	0.0516307931517967
AIP	244.665349123457	0.506083444851245	0.107909193239643	4.68990110719617	2.73337121617084e-06	1.12731036258406e-05
AIPL1	3.92084544892768	0.782313692671746	0.755673445982312	1.03525364935221	0.300550469872658	0.40930692033244
AJUBA	420.572579790242	-0.135271405376474	0.0832151285426372	-1.62556265603993	0.104042724828093	0.170097128499533
AK1	263.728906352182	0.289646819939394	0.0929206514476858	3.11714151188947	0.00182613891831141	0.00464782205649768
AK2	2672.42809113183	-0.098876913896314	0.0476079654151861	-2.07689854069617	0.0378109244824068	0.0706667977302053
AK3	147.156458239412	-0.555089946765675	0.12522875651039	-4.43260767122304	9.31001833525366e-06	3.53289464616422e-05
AK4	3863.9436771468	-0.1972633670282	0.04818057297855	-4.09425116459329	4.23534998867556e-05	0.000144166082666141
AK5	192.302762724802	0.305691003333649	0.114720511249374	2.66465865610686	0.0077066503767273	0.0171976271630781
AK6	151.574529884768	-1.17600939705938	0.140770843613998	-8.35406940008165	6.59505658106211e-17	1.09336047797784e-15
AK7	1.66147656998805	-0.0657336953596524	1.14890479615939	-0.0572142231274427	0.954374548302761	NA
AK8	12.7388953226041	0.374390300785193	0.444772655547794	0.841756560605292	0.399924231483372	0.513644002234008
AK9	67.0365653003847	-0.575486287984841	0.193059390670955	-2.98087695182713	0.00287424256674815	0.00704016955653541
AKAP1	248.376839061833	0.208852116031992	0.0993912060078772	2.10131383268898	0.0356134262773094	0.0670743954440957
AKAP10	339.502418498205	-0.174593619113231	0.0892608561355596	-1.9559931046155	0.0504659663919011	0.0909423088434413
AKAP11	499.675302155329	-0.218240341559807	0.0760326516225677	-2.87035026271568	0.00410017339071476	0.00971523669908457
AKAP12	937.715054279273	-0.0918431300885696	0.0690620329222994	-1.32986427132692	0.183562995142999	0.274571844671162
AKAP13	271.31131498044	0.326061159327107	0.122995182331773	2.6510075691223	0.00802520429052377	0.0178557248673808
AKAP17A	108.189815749515	0.260724801921844	0.14600138849395	1.78576933145158	0.0741366143200282	0.127193602871224
AKAP2	1638.89443007862	0.153795153383931	0.0513071990446053	2.99753555539496	0.00272172108054097	0.00669590380834179
AKAP3	5.39735030689032	0.15677783983267	0.651757290985773	0.240546353682589	0.809906732863124	0.869121883361643
AKAP5	23.6452412925222	-0.515903527237372	0.29701430471544	-1.73696525401914	0.0823933040796879	0.139380160340001
AKAP6	17.6167929826884	-0.154647772787242	0.348637841875661	-0.443577128504588	0.657348344632013	0.750070417722672
AKAP7	35.2551620399255	-0.913907604693252	0.259833494821441	-3.51728173198492	0.000435990757281906	0.00125114353167939
AKAP8	231.103223138056	-0.0302328308845282	0.099806321781547	-0.302914989199791	0.761954647973792	0.832631578637449
AKAP8L	235.047601673513	-0.300357602433822	0.101485280619909	-2.95961740066272	0.00308021314744085	0.0074912172569725
AKAP9	202.280813132969	-0.617536623572346	0.147621623919766	-4.18323960389424	2.87384222897693e-05	0.000100285672791679
AKIP1	163.083709399317	-0.0993933394567568	0.125047149741523	-0.794846901046576	0.426702564927441	0.539649040202574
AKIRIN1	437.808957149064	-0.467960249386492	0.0861451875807194	-5.43222741198405	5.56549317447803e-08	2.93183269669137e-07
AKIRIN2	969.899917923292	-0.082982895863422	0.0599690756822283	-1.38376146237675	0.166431506829582	0.253202635850491
AKNA	205.2757523644	0.805549984273602	0.111572580398574	7.21996373478064	5.20014401869377e-13	5.33544667896278e-12
AKNAD1	1.44050724844829	-0.864463677927675	1.29411317608468	-0.667996968041926	0.504135527875962	NA
AKR1A1	389.214576421171	0.312644168030164	0.0836391988519319	3.73801007567809	0.000185482515176604	0.000567993192764041
AKR1B1	11108.4900502787	0.170976995712769	0.0383875751197384	4.45396707605152	8.42980327222519e-06	3.22072650696729e-05
AKR1B10	12.5110622508474	0.2579130581902	0.41413565808795	0.622774332886417	0.533432827497879	0.641231772819204
AKR1B15	1.85301348098568	1.13103111165994	1.16204172173403	0.973313686166262	0.330397422400923	NA
AKR1C3	34.8036983724943	-0.542420351466896	0.257883910977772	-2.1033508814501	0.0354351087321492	0.0668135389739887
AKR1D1	2.23762467632056	0.725794661962743	1.02543738584956	0.707790326331266	0.479075474602096	0.590747386371466
AKR7A2	351.350016089629	0.633847690745552	0.0880082671670498	7.20213806212587	5.92756264950082e-13	6.02449385568041e-12
AKR7A2P1	4.8070733351871	1.06434733185346	0.714699523147267	1.48922350915595	0.136428522130935	0.214075841012314
AKR7A3	4.9787803497195	0.223794143254393	0.768191864685689	0.291325843897032	0.770802123654536	0.83980843121876
AKR7L	3.9086462844909	1.00608268260251	0.852963945537829	1.17951372723982	0.238193673836941	0.340022595081221
AKT1	600.405584807226	0.417160606847219	0.076035800452422	5.48637095111861	4.1027489149688e-08	2.2042451886409e-07
AKT1S1	600.4833309756	0.825356183456478	0.0982474562129587	8.40078934631606	4.43487344215893e-17	7.52583074122768e-16
AKT2	398.24587453816	0.718196775202242	0.0928645740901399	7.73380788356513	1.04376510669084e-14	1.33367042354921e-13
AKT3	942.379155272902	-0.388487642232786	0.0707582215816333	-5.49035339709026	4.01130323310859e-08	2.15827263019733e-07
AKTIP	204.988938310573	-0.439693037702743	0.104766351202727	-4.1968917754129	2.70603161630461e-05	9.46922972684164e-05
ALAD	70.1174363186804	-0.257932738665974	0.173042659173114	-1.49057313322916	0.136073602417503	0.213629897849433
ALAS1	615.300704315612	0.379328467332029	0.0722012764856959	5.25376400245748	1.49021809068356e-07	7.35515157633784e-07
ALCAM	3333.05493176434	-0.485502613868543	0.0596619215418389	-8.13756247404932	4.0331528996631e-16	6.02499586979345e-15
ALDH16A1	29.675636344602	0.982817453513716	0.29369652314968	3.34637074682982	0.000818768414412558	0.00222687904967997
ALDH18A1	1464.71099144758	0.0114778328655734	0.0605084313508883	0.18968981031773	0.849552206028819	0.898213393815657
ALDH1A3	378.346431253851	-0.312872297720638	0.0856532252227463	-3.65277894564969	0.00025941754371242	0.000772777744120055
ALDH1B1	405.650645154674	0.283160514506889	0.0870883198967367	3.25141781174147	0.00114830970605618	0.00304475447516969
ALDH1L2	143.706831438491	-0.298884550363701	0.129186324582477	-2.3135927996224	0.0206900690303993	0.0414542468249032
ALDH2	1.03717788948662	0.555014968804586	1.39859354588633	0.396837930817747	0.691486977724844	NA
ALDH3A2	194.036184511622	-0.420423588144948	0.106541290604958	-3.94610939812833	7.9431332676496e-05	0.000258211669697184
ALDH3B1	174.678757331675	0.405931628915593	0.113353518818926	3.58111184500625	0.000342135143714947	0.000999471387916219
ALDH4A1	82.6890049883158	0.742092238967331	0.181770746799187	4.08257242727382	4.45399244551053e-05	0.00015102974383598
ALDH5A1	73.6303157392299	0.00377776105469123	0.173922434606855	0.021720953154955	0.982670549514349	0.988288830299752
ALDH6A1	271.934061977803	-0.132253849582169	0.0911329170439819	-1.45121931648848	0.146718799728218	0.227457814852728
ALDH7A1	246.919302723635	-0.298606445965447	0.103790820887826	-2.87700244984258	0.00401472478433342	0.00952621970428713
ALDH9A1	585.610343490489	-0.515961661203087	0.0701931639092049	-7.35059701640584	1.97323496540453e-13	2.14247071764951e-12
ALDOA	17752.6140139689	0.854807800767933	0.0947136756102455	9.02517820431272	1.79403137244338e-19	4.13668027755914e-18
ALDOC	4.48365264754937	0.486616181493673	0.726650465742039	0.669670225831001	0.503068035962659	0.613173799301431
ALG1	161.530896198755	0.495460700780478	0.117582251537821	4.21373714400351	2.51179593380593e-05	8.83045949447647e-05
ALG10	160.481224758495	-0.205031207493525	0.123623158961591	-1.65851778271762	0.0972130012675879	0.160758563248043
ALG10B	158.435825033797	-0.341708248162593	0.122566259978691	-2.78794709263381	0.0053043205739136	0.0122926428767557
ALG11	34.9530038215019	-0.580224235195652	0.241839574997472	-2.3992112754983	0.0164304315313218	0.0337801262479653
ALG12	125.378108192344	0.732794384122063	0.144147708496107	5.08363533327938	3.70278531231965e-07	1.72815718701989e-06
ALG13	745.314131727832	0.0131983597682507	0.0637788341021581	0.206939495744155	0.836057110930411	0.888722589131616
ALG14	186.899763648208	-0.486283623728829	0.126443088513377	-3.84586954847581	0.000120125664715324	0.000379313801838916
ALG1L9P	5.09578882591189	-0.605130731702331	0.608379540411916	-0.994659898149459	0.319901704661249	0.429923068650902
ALG2	534.801391371947	-0.191760088495805	0.070973884129897	-2.70184013241891	0.00689569094280975	0.0155627047682689
ALG3	1667.69434263778	0.898667530555451	0.102928964476986	8.73094891337784	2.52544738351659e-18	5.01206725798307e-17
ALG5	62.9632205099523	-0.695988879816436	0.202566902371899	-3.43584698026653	0.000590704506697496	0.0016478408135671
ALG6	506.863164964208	-0.885222974218816	0.0901995048253501	-9.81405580809828	9.7950637637182e-23	3.43236306318877e-21
ALG8	777.549057822805	-0.543976144040549	0.0872700620800046	-6.23325033895199	4.56855206352436e-10	3.19883364930034e-09
ALG9	221.582451969848	-0.207354813299709	0.107775380948762	-1.92395342493188	0.0543604217165121	0.0970799868965923
ALKBH1	188.96206218835	-0.187508361418142	0.109689413766491	-1.70944811335498	0.0873679751353733	0.146450447110937
ALKBH2	128.095813707446	-0.061452813781668	0.13216983958268	-0.464953381011148	0.641964841869099	0.737666870318725
ALKBH3	243.59945537878	-0.402514737724881	0.101569629381149	-3.96294384627918	7.40311993678789e-05	0.000242326225412457
ALKBH3-AS1	3.66462877271419	-0.176718943085927	0.845277082609065	-0.209066289293517	0.834396490418279	0.887917310542091
ALKBH4	20.9656260816825	1.06012202010804	0.3299978946518	3.21251146534324	0.00131579896481374	0.00345308631895429
ALKBH5	372.083230122219	0.674052165632769	0.0906946809788571	7.43210250433435	1.06884916817915e-13	1.21192409812386e-12
ALKBH6	87.8784602232439	0.721784070879901	0.161289093155057	4.47509535059514	7.63772199970438e-06	2.94116561350166e-05
ALKBH7	59.178063849973	1.02124427848908	0.203382029234063	5.02131030128416	5.13201729967147e-07	2.34875325081631e-06
ALKBH8	73.7512804478154	-0.503820767477614	0.166988271782192	-3.0171027108704	0.0025520332459896	0.00631693033931245
ALMS1	725.616188647915	0.0371150766594699	0.0896760621788126	0.413879420635833	0.678962415986514	0.767485170918668
ALMS1-IT1	4.07256621694868	-1.27568306614035	0.768070914366027	-1.66089229819789	0.0967350793646063	0.16009093837866
ALOX12	5.42354324396653	1.20338394601898	0.686715742201325	1.75237565133054	0.0797092353965411	0.13538558054363
ALOX12-AS1	6.20446244050031	-1.14101367576181	0.607356671945377	-1.87865504483077	0.060291609884	0.106116324912953
ALOX12B	1.5629450915385	0.835777624818384	1.17906595018526	0.708847223250799	0.478419289222291	NA
ALOX5	1.77296203926804	0.599401555948031	1.13541603512178	0.527913590619442	0.597559311418478	NA
ALOX5AP	231.318423533905	-0.393514052075419	0.0994901353244248	-3.95530723515672	7.64363583229048e-05	0.000249442160706748
ALOXE3	24.4683178737971	0.333351361803944	0.295617051105491	1.12764592082	0.25946948501016	0.363797446233843
ALPK1	51.69413029301	-0.351141948144651	0.220968656323647	-1.5891029704699	0.112037147278477	0.181458127114942
ALPK2	2059.84429916675	0.0971577092901164	0.047730406224776	2.03555169492112	0.0417953925688513	0.0770739699593847
ALPL	3.9789349459309	0.778994389116219	0.76513633413659	1.01811187674843	0.308624791756252	0.418191300008494
ALPP	5.61598087317843	0.964354473072044	0.645972125895779	1.49287319748474	0.135470382247098	0.212913998072458
ALS2	337.086707370948	-0.158765459982493	0.0908237500390739	-1.74806105136805	0.0804534563711973	0.136480798784027
ALS2CL	21.3743062616013	0.554558806488252	0.317823771039376	1.74486258430162	0.0810087916364677	0.137314902366506
ALS2CR12	1.17783776092842	-0.143459092941394	1.24588487131844	-0.115146347984449	0.908329123810049	NA
ALX1	76.3757608425566	-0.633377279840421	0.166093559706982	-3.81337651476559	0.000137081032160019	0.000428108938939779
ALYREF	442.829476535985	-0.0841088281577318	0.0936534188809336	-0.898086040667279	0.36913968053026	0.482401712818942
AMACR	91.1811313383175	-0.414765632775044	0.158902020254874	-2.61019735375153	0.0090490001696063	0.0198817354613855
AMBP	5.2313029301271	-0.514510320547662	0.653697147600841	-0.787077505900073	0.431236496313199	0.544198262351123
AMBRA1	130.324193340388	0.473038479166061	0.135478484956704	3.49161329429714	0.000480112802180489	0.00136325317753937
AMD1	1428.63480118626	-0.77717517613993	0.0849405981611882	-9.14963154209389	5.71280619361653e-20	1.39612478870858e-18
AMDHD1	1.6587015768308	0.707152853821567	1.14320106111368	0.618572600984707	0.536197956299337	NA
AMDHD2	29.9750501604794	0.48126729513368	0.27264486720772	1.76518010429669	0.0775335012765246	0.132285186373628
AMER1	155.698748085363	0.558364004830186	0.12720271657671	4.38956037934508	1.13580039987796e-05	4.25763053843554e-05
AMER2	1.14243007841969	2.38465162138131	1.51839549561944	1.5705075708279	0.1162970744758	NA
AMFR	357.838829871023	0.360629654634831	0.103947911911829	3.4693304367742	0.000521757301660175	0.00147154071465427
AMH	31.6763178599647	1.18454149194036	0.277040306875271	4.27570090901487	1.90536882374991e-05	6.84184149907153e-05
AMIGO1	1.67269964844385	1.5597582149614	1.22245215049953	1.27592578108193	0.201981756526549	NA
AMIGO2	6081.25588248424	-0.598044019914425	0.0497718353231692	-12.0157116174502	2.93829216386544e-33	3.63746119269342e-31
AMIGO3	22.9380752519686	0.934452889276642	0.311350471471752	3.00128946283424	0.00268838873700628	0.00662037095956398
AMMECR1	1217.90696139872	0.0635319405132325	0.0574931950061154	1.10503409153857	0.269144817231718	0.374555399558768
AMMECR1L	407.729395003536	0.166969669094047	0.0795522742680939	2.09886732504157	0.0358285979344202	0.0674207967360514
AMN	2.61670641266428	0.515896849555169	0.944682415993104	0.5461061207674	0.584992992668268	0.68900796757926
AMN1	56.0667430921087	-0.859041950818053	0.201307737467012	-4.26730716676413	1.97846659109586e-05	7.07739955597365e-05
AMOT	95.3812807162003	0.220145641965429	0.149867016552214	1.46893991106261	0.141849088130239	0.221202558392462
AMOTL1	210.732599167527	0.250917241172466	0.102851418210531	2.43960895764074	0.0147031679938019	0.0305828324212079
AMOTL2	1270.04609761758	0.319013296786384	0.0690535060511614	4.61979868987432	3.8411254725841e-06	1.5515516986477e-05
AMPD2	747.581443001751	0.51145710228675	0.0722835203438906	7.07570826453223	1.48687371103838e-12	1.42398564729313e-11
AMPD3	197.418564587607	0.175176461246154	0.10846154967464	1.61510195799011	0.1062886170254	0.173430961855512
AMT	1.22057571523432	0.281850043488878	1.49638457129895	0.188354016002862	0.850599144372044	NA
AMY2B	5.63891431128383	-0.413682450232906	0.610235831309465	-0.677905866892825	0.497831379865757	0.608608331723533
AMZ1	50.6988824837555	0.55575775068359	0.218710282459032	2.54106823161226	0.0110514350145742	0.0237054144333354
AMZ2	593.526952707107	-0.380525363159582	0.0724045980386683	-5.25554140852158	1.47589639873094e-07	7.2916137749537e-07
AMZ2P1	17.977396950539	-0.824254713218033	0.347211913635824	-2.3739240528554	0.0176001702145376	0.0358628400904158
ANAPC1	1392.37058408031	0.192172164248452	0.054444556832483	3.52968552650239	0.000416053881054847	0.00119894328669555
ANAPC10	143.437117273116	-0.979885943090736	0.154013061276298	-6.36235612077622	1.98682123575805e-10	1.46518364861591e-09
ANAPC11	190.099486245685	0.240509554396574	0.124840749570719	1.92653084208159	0.0540381246033109	0.096584354542462
ANAPC13	770.544268434925	-0.78616707069866	0.0731761065015678	-10.743494130585	6.35911363268514e-27	3.84166772777775e-25
ANAPC15	209.184632693051	0.194756588531354	0.109680817781715	1.77566681640682	0.0757878499216278	0.129676450703038
ANAPC16	544.537245807879	-0.502857466792664	0.0809752381960975	-6.21001528362158	5.29794483876242e-10	3.67209090866585e-09
ANAPC2	93.8872276279092	0.685191163802232	0.174320779363319	3.93063389404746	8.4722196366745e-05	0.000274061033807046
ANAPC4	149.087920682224	-0.749965599593265	0.130746329360036	-5.73603559858331	9.69182991442087e-09	5.69160941296908e-08
ANAPC5	837.78692769461	0.0774930720531548	0.0749741618096256	1.03359704440478	0.301324581690681	0.410065341257375
ANAPC7	810.880947620469	-0.272382750052612	0.0656820245111239	-4.14699077989719	3.36873622868112e-05	0.000116425682521215
ANG	10.4921165871644	0.115217599523449	0.487037210265161	0.236568371153243	0.812991659901255	0.871490926124526
ANGEL1	153.814716637822	0.491419677605898	0.124480126459873	3.94777617585657	7.88804981388251e-05	0.000256586724831074
ANGEL2	354.30214897707	-0.222525059091446	0.0855790223045381	-2.60022904093922	0.00931615578771661	0.0203915798350557
ANGPT2	4.29526418013379	3.0785921986337	1.01104389503721	3.0449639365266	0.00232708212009826	0.00580732340711236
ANGPTL1	1.86355898281357	-0.821377506388508	1.03178046325532	-0.796077785575648	0.425986825069815	NA
ANGPTL2	121.169357018025	0.325885593022063	0.150889242375379	2.1597669117546	0.0307907183371877	0.0589505822444552
ANGPTL4	20.709177365486	0.301754135890179	0.315371143584546	0.956822277588259	0.338656965884356	0.450201228391112
ANGPTL6	1.8489151592594	0.73167480731367	1.20442683801436	0.607487963752054	0.543527127974652	NA
ANK2	70.7431413421659	-0.111339892658685	0.178872462739796	-0.622454071204074	0.533643335326152	0.641331685639443
ANK3	134.536246238109	-0.449621887354179	0.127255538523796	-3.53322057782264	0.000410529797360688	0.00118438042589083
ANKAR	46.4666056609732	-0.715014108172364	0.222462551506281	-3.21408750970015	0.00130859784726197	0.00343538211145448
ANKDD1A	16.3707917961241	-0.0510030270007756	0.373530131257305	-0.136543273842726	0.89139181728958	0.927565841017261
ANKDD1B	2.75534438826548	0.754068026445786	0.907970750900436	0.83049814732245	0.406257194886349	0.519886664494876
ANKEF1	234.428970242805	-0.141750539420996	0.101789941452105	-1.39257904463668	0.163747123480694	0.249704443248073
ANKFY1	545.075635804227	0.521332072554832	0.0736327918412508	7.08016169859214	1.43986353773482e-12	1.38277893110197e-11
ANKH	215.734172953972	0.233646542635613	0.102155147226701	2.28717347073182	0.0221856998453243	0.0441075463875817
ANKHD1	661.034743953596	-0.404135379862496	0.111757992903705	-3.61616533513369	0.000298999443327879	0.000882507053465107
ANKHD1-EIF4EBP3	384.225175152721	0.708318863121166	0.146856467868434	4.82320508862935	1.41269581215368e-06	6.07342580442843e-06
ANKIB1	593.027031091637	-0.281420670605495	0.0823939617577164	-3.41554969080169	0.000636534145075929	0.00176614607321191
ANKLE1	81.5696740037987	0.261801214984953	0.16661775414205	1.5712684181408	0.116120313776792	0.186929625998708
ANKLE2	1484.78106173017	0.115777817136444	0.0554652132760385	2.0873951491044	0.0368524301088915	0.0690977345666776
ANKMY1	50.7883471946087	0.414867228943439	0.247113448175739	1.67885330404357	0.0931806370878352	0.155126450830862
ANKMY2	375.151669760743	-0.415851596555189	0.0822906205334017	-5.0534507318048	4.33898281988673e-07	2.00402622412077e-06
ANKRA2	29.811625455262	-0.924473000736019	0.264166781388911	-3.49958081737382	0.000465990321859232	0.00132714535754101
ANKRD1	1275.85388249481	-0.0676173323318504	0.0593604738783697	-1.1390969093407	0.254662736454574	0.358901626997834
ANKRD10	131.829820929894	0.0944637351109692	0.126081204956667	0.749229317275607	0.453719001712731	0.565762721504902
ANKRD11	821.671325280071	0.382198471938342	0.0616364516533774	6.2008513093469	5.61585523629082e-10	3.87288865907307e-09
ANKRD12	194.101710869176	-0.608602673854862	0.114226158432554	-5.32804991611636	9.9272844602586e-08	5.02452336472137e-07
ANKRD13A	735.956743008181	-0.245097440462357	0.0654410884969766	-3.74531423745618	0.000180168119680608	0.000552952471354648
ANKRD13B	97.9934033104736	0.883948716332374	0.173171012053454	5.10448432362064	3.31697768199631e-07	1.56111916270459e-06
ANKRD13C	303.291894657742	-0.221211049465696	0.0857903532015442	-2.57850727046213	0.00992282116089746	0.0215508150694614
ANKRD13D	114.61717695047	0.539391438310389	0.149707516428204	3.60296831568286	0.000314603889525296	0.000924049502820019
ANKRD16	31.8248051569243	0.775328324463455	0.265745763005192	2.9175566740769	0.00352785531721496	0.0084734731004926
ANKRD17	1196.3837828111	0.0231704675801047	0.0623465177303449	0.371640123997291	0.710160810792394	0.792372837278186
ANKRD18A	31.8201555795057	-0.839996056145878	0.278330736491847	-3.01797805996351	0.00254467326987326	0.00630242709001245
ANKRD18B	29.3274608534519	-0.789371729456812	0.277115685934133	-2.84852777927712	0.00439220187538509	0.0103519701816387
ANKRD18DP	2.3104492741074	-1.72805883101673	1.17895481441045	-1.46575492961609	0.142715063659947	0.222277571048384
ANKRD19P	8.52332513831584	-0.808563524672632	0.482004512044416	-1.67750198279912	0.0934443620569653	0.155514071641471
ANKRD2	3.7168494848206	-0.331068441933406	0.721701702057479	-0.458733076269008	0.646425858546375	0.740959952477451
ANKRD20A12P	1.15305755219086	0.242879185982643	1.37210432051144	0.177012186574933	0.859498817235227	NA
ANKRD20A3	9.01079270915026	-0.60432360372385	0.478573691865991	-1.26275976718978	0.206675527604074	0.302697875621056
ANKRD20A5P	8.52036815803706	-0.902145086470081	0.514390298271288	-1.75381434973	0.0794623234255693	0.135072534687268
ANKRD20A8P	1.29562626337704	0.750244465176459	1.3179777440793	0.569239100240312	0.569193889190955	NA
ANKRD20A9P	214.384158017181	0.046669793917486	0.102667509858706	0.454572181420533	0.649417051902806	0.743655872490541
ANKRD23	5.1020510915509	1.0582111120462	0.653211162209931	1.6200138228901	0.105229307617005	0.171851019997796
ANKRD24	8.31221683757235	0.126483144202407	0.491879191156492	0.257142701859421	0.797068614228126	0.860049426623855
ANKRD26	65.914675587082	-0.986243575824545	0.193378395863099	-5.10007113991551	3.39525844929285e-07	1.59299746379838e-06
ANKRD27	318.024165017424	0.0932002667597572	0.086736435650978	1.07452267389439	0.282588488054433	0.38951665009456
ANKRD28	425.302882384299	-0.184465136528118	0.0824529854137441	-2.23721597953649	0.0252722274644538	0.0495182215095544
ANKRD29	9.70462892060594	-0.235046041495814	0.470037128840008	-0.500058457245448	0.617033916515098	0.715336257273143
ANKRD31	6.43451697184767	-0.175552099094131	0.625540050986799	-0.280640861951517	0.778985871679034	0.845552940920544
ANKRD33B	433.385262057873	0.337467383620121	0.076205898669309	4.42836302061787	9.49509913760631e-06	3.59589975615015e-05
ANKRD34A	9.81333236491331	-0.371000709365966	0.44859985423846	-0.827019237435496	0.408226157866579	0.521787378322524
ANKRD34B	115.532207568873	-0.074269856254934	0.138935839486887	-0.534562259307784	0.592952586861578	0.695832394667476
ANKRD36	53.9639295390613	-0.500617691520427	0.20157044139768	-2.48358681981925	0.0130066624340495	0.0274050812976353
ANKRD36B	70.2330401086574	-0.303600865782832	0.176898112124014	-1.71624706525976	0.0861168322916142	0.144722656960081
ANKRD36BP1	634.350259260342	-0.483859422271567	0.103826329954653	-4.66027666087108	3.15784641757056e-06	1.28899876877211e-05
ANKRD36C	13.724589404918	-0.79916503943754	0.471815671236872	-1.69380774772172	0.0903018213788643	0.150799249036376
ANKRD37	17.1878581508523	0.159716505652901	0.372430319861661	0.428849363586262	0.668032852329652	0.759106355550746
ANKRD39	100.5375404062	0.957357244028661	0.154569150572307	6.19371485502736	5.876249325787e-10	4.04692173129781e-09
ANKRD40	656.68128542432	-0.0223761531675545	0.0678780835180738	-0.329652105772793	0.741662846552138	0.817134073497032
ANKRD42	93.5633954280584	-0.301854953497312	0.147182004992847	-2.05089578384248	0.0402770968320427	0.0746294925106541
ANKRD44	73.8278264140843	-0.366542573474495	0.173272088544741	-2.11541614435986	0.0343944950089989	0.0650952453785602
ANKRD45	0.894057538791751	1.14973743186391	1.60375076541298	0.716905305150608	0.473432528309958	NA
ANKRD46	54.7021874783698	-0.332969559613977	0.193912765691288	-1.7171100542399	0.0859590654920245	0.144473599613404
ANKRD49	48.7517771836805	-0.607359714373629	0.205725366435197	-2.95228403233856	0.00315432636428859	0.00765373784481129
ANKRD50	183.654666678119	-0.527022245893088	0.115941307698356	-4.54559514943749	5.47802429919917e-06	2.15960848318468e-05
ANKRD52	1530.5498182726	0.864021923998858	0.0772936090344152	11.178439392242	5.19962889688121e-29	4.00663240967331e-27
ANKRD53	1.53192835332826	0.372984324911273	1.21626387720974	0.306663982956516	0.759099147077065	NA
ANKRD54	56.0595755072098	0.833091816043406	0.210352465170056	3.96045663344095	7.48065779005194e-05	0.000244599208926509
ANKRD6	70.2262974399605	0.201845502360998	0.175477922366426	1.15026152372326	0.250036173032086	0.353751411831719
ANKRD61	11.9569206751407	0.328819171989284	0.427511295808295	0.769147330639734	0.441805853221385	0.554432388965732
ANKRD62	2.83899268000318	-0.605208308826911	0.89509580710604	-0.67613802234604	0.498953018019984	0.609732780253728
ANKRD65	5.05873477580964	0.0533688854611514	0.650240315361856	0.0820756329626407	0.934586569814398	0.95669384329042
ANKRD7	9.91211748613669	-1.12610691619952	0.492967988663693	-2.28434085396113	0.0223515066651184	0.0443943720625044
ANKRD9	20.0382307152805	0.640669247932441	0.328426941972928	1.9507207419824	0.051090274576576	0.0918700341624036
ANKS1A	245.654941533253	0.432773376573829	0.105896708703954	4.08675002151103	4.37458021459241e-05	0.000148670758283054
ANKS1B	12.0283693491791	-0.0781821680543558	0.431680124198383	-0.181111345349842	0.856280179561087	0.902961957675621
ANKS3	27.8238681877131	0.396701406807747	0.27351727889983	1.45037055210333	0.146955214397685	0.227754192206078
ANKS4B	4.6778494263249	1.87258837186478	0.812590121499737	2.30446854117385	0.02119635631472	0.0423394484091014
ANKS6	302.93283179507	0.507637989522662	0.097642795100595	5.1989293116781	2.0043972743434e-07	9.73076568126276e-07
ANKZF1	215.082255615449	0.184430637502409	0.108790309083051	1.69528553652342	0.0900212672011832	0.150363990106113
ANLN	5181.64712129436	-0.486282636886732	0.0405305819375386	-11.9979189451595	3.64342381161181e-33	4.47370974201408e-31
ANO10	281.392205024908	0.0848972163440878	0.0929945090032498	0.912927195960795	0.36128083307409	0.474265486477008
ANO2	17.6340204104642	0.302933046865772	0.336017882988742	0.901538466260504	0.367302091208161	0.480417097774138
ANO5	38.8269753368158	-0.462286314267918	0.289434696776094	-1.59720420328715	0.110220196085802	0.178802966861855
ANO6	1737.32130949812	-0.0836663313460551	0.0509989337114653	-1.64055060090885	0.100890736479146	0.165787487002997
ANO7	74.6547432540617	0.686243872284074	0.170964685413833	4.0139510134679	5.97107438590549e-05	0.000198609235525565
ANO8	31.8430003140824	0.360013871432321	0.26204924925254	1.37384049929245	0.169491204994183	0.256881652687119
ANO9	112.939583753246	0.838708315359101	0.156993814020025	5.34230167344124	9.17737562435356e-08	4.67473538126853e-07
ANOS1	15.5997702948712	-0.219469255733976	0.366315698738237	-0.599125990204436	0.54908887131555	0.65608300818661
ANP32A	674.991078992588	-0.608646422697353	0.0739872671408108	-8.22636713340137	1.92976922475413e-16	2.99233106791187e-15
ANP32A-IT1	5.13382154133127	1.1329871376754	0.648771779709447	1.74635699811543	0.0807489372616064	0.13692053435074
ANP32B	6771.776180728	-0.710477595313132	0.0496468383129798	-14.3106312396812	1.87800914476761e-46	1.20318833509847e-43
ANP32E	714.405656836899	-0.925158882465717	0.0780146977646177	-11.8587767302139	1.937855534937e-32	2.26879318946927e-30
ANTXR1	738.45215026917	-0.288243292119288	0.0657686960865082	-4.38268217664146	1.17227067372971e-05	4.38020880389408e-05
ANTXR2	48.2335539046933	-0.660627547639261	0.220120642628812	-3.00120670078759	0.00268911957256959	0.00662109111583283
ANXA1	1153.44187700951	-0.57180373156763	0.0705476607431795	-8.10521178936342	5.26537163206813e-16	7.71944074925357e-15
ANXA11	1719.58581757467	0.539975166680505	0.0766847892887617	7.04148986635658	1.90195050671781e-12	1.789729501742e-11
ANXA13	2.51553604507576	-0.733792951947124	0.943280387067112	-0.777916049149146	0.436618506193289	0.549383429062504
ANXA2	14710.0307220191	-0.160777032952171	0.0348659712250103	-4.61128794934707	4.00181745337995e-06	1.61043029572069e-05
ANXA2P1	1.63192966270655	-1.09718397055747	1.12395596877153	-0.97618056315558	0.328974993460123	NA
ANXA2P2	9.03323171514716	0.912888029190648	0.555616875494614	1.64301710306763	0.100379394672205	0.165090928643614
ANXA2P3	17.7205842043302	-0.329284521515093	0.341999252725919	-0.962822342126534	0.335636686551178	0.446777223550016
ANXA2R	2.12804266623131	-0.364915088829294	0.978931859744747	-0.372768630621997	0.709320651910551	0.791722933330649
ANXA3	696.867005387507	-0.704039115100346	0.0865495676801854	-8.13451914285562	4.13576624329089e-16	6.16608860537239e-15
ANXA4	663.979919594614	-0.273213017256633	0.0689208151647082	-3.96415823875129	7.36553848926508e-05	0.000241390829708018
ANXA5	4817.44080323522	-0.343952855317877	0.0477901728856568	-7.19714607730802	6.14858819000478e-13	6.24073437054047e-12
ANXA6	438.382659941535	0.174554498670299	0.0902616383163089	1.93387248366353	0.0531288080432867	0.0951054151804858
ANXA7	1405.66968750129	-0.293215688432258	0.0581966979811565	-5.0383561027328	4.69547234338609e-07	2.15877378393182e-06
ANXA8	12.0504680786999	-0.0517323104661898	0.521507206953071	-0.0991976904181979	0.920981308594871	0.948552966701332
ANXA8L1	13.6751278514369	-0.0855382890612954	0.524858609686719	-0.162973965716885	0.870538932941526	0.912784608734786
ANXA9	3.68507327018962	-0.118835128214968	0.736051098835773	-0.161449562948729	0.871739333056961	0.91347250032327
AOAH	83.2179024403779	-0.752963505413623	0.18278215881057	-4.11945843245004	3.79763923237351e-05	0.000130087877810245
AOC2	4.17407141426367	0.370870160678318	0.737748418905731	0.50270546323693	0.615171368072251	0.713863478447576
AOC4P	1.11943758903821	0.194132790611812	1.40626398404008	0.138048611651196	0.890201998762504	NA
AOX1	13.5487436317777	-0.373305931012688	0.434192106574949	-0.859771343973637	0.38991509844257	0.503366760558863
AP1AR	97.95511417749	-1.16328368607833	0.162874401788922	-7.14221309979633	9.18400673268807e-13	9.14344454079024e-12
AP1B1	811.413683300814	0.688065432505141	0.0775467346304437	8.87291303475488	7.12569780676105e-19	1.53304008512126e-17
AP1G1	2243.21238899328	-0.019240116121265	0.0577109730264502	-0.333387484429466	0.738841809301534	0.81512217515241
AP1G2	794.632659447468	0.500506916120938	0.0702789191863379	7.12172187500338	1.06586976650581e-12	1.05214582245341e-11
AP1M1	661.004894813977	0.290971642853713	0.0697848386706511	4.16955385147411	3.05196498174255e-05	0.000106158054166877
AP1M2	261.296341846268	0.246822121987631	0.103756764855131	2.3788532953225	0.0173665860676187	0.0354538455500466
AP1S1	374.994654557672	-0.0123524157046339	0.0887790036104024	-0.139136678744912	0.889342144656345	0.92612498022071
AP1S2	286.617346496856	-0.517807124066356	0.100042904497358	-5.17585056799335	2.26874992894218e-07	1.09263170206676e-06
AP1S3	66.9213411189297	-0.388391917474278	0.196328393791955	-1.97827685528691	0.0478974826354657	0.0869152565473314
AP2A1	410.70475028834	0.827605017444244	0.121667291366639	6.80219809406536	1.03034783476361e-11	8.83665153233097e-11
AP2A2	446.457647052908	0.500089648476398	0.0905252656938063	5.52431019830317	3.30782601978389e-08	1.80289052243941e-07
AP2B1	3811.61786368204	0.043692854658802	0.046493459920982	0.939763457765033	0.347338906752626	0.459357224928626
AP2M1	4135.09305696568	0.265066008381679	0.0513835718757674	5.15857498234148	2.48836453043671e-07	1.19269341489006e-06
AP2S1	2386.32091608299	0.0569331343680561	0.044204143315049	1.28795922957461	0.197760155770155	0.291705404101635
AP3B1	380.388953778163	-0.243826241693296	0.0873053103569236	-2.79279966701315	0.0052254042461361	0.012124639780211
AP3B2	18.5311602437029	0.407174533776766	0.338811416009685	1.20177335985965	0.229451349586638	0.329790917630376
AP3D1	1214.97384206578	0.515997270650127	0.0617298936258968	8.35895285641083	6.32773890795305e-17	1.053669688278e-15
AP3M1	1776.2376609748	-0.269447022123226	0.0676200314839292	-3.98472192647919	6.75591923065515e-05	0.000222540126806073
AP3M2	182.615274901531	0.110310398115969	0.118943338782487	0.927419721399405	0.353708655091746	0.465742093971286
AP3S1	975.211596510088	-0.626639314842764	0.0918825956393891	-6.82000013693704	9.10404238349989e-12	7.85256151444882e-11
AP3S2	576.341804419529	0.274944891049457	0.0795552870848091	3.45602286314868	0.000548208819607566	0.00153838680834877
AP4B1	164.419001745198	0.0322226764455499	0.115968490385758	0.277857169118648	0.781122003742571	0.847262684754672
AP4B1-AS1	19.0758519860638	-0.0310099525535859	0.33380440933782	-0.0928985707980956	0.925984141176827	0.951693670241145
AP4E1	88.5534877926683	-0.272121308765212	0.162662656974619	-1.67291813515423	0.0943434131620816	0.156824331090568
AP4M1	87.7964032197474	-0.146475483837396	0.151424019990011	-0.967320005419608	0.333384085890376	0.444521925417352
AP4S1	38.4261033954366	-0.0714234561191464	0.248471153852914	-0.287451702186028	0.773766478111667	0.841662668810153
AP5B1	145.846828573719	0.190905870869324	0.130720687856734	1.46041054403379	0.144177276662659	0.224277413681753
AP5M1	406.281217806357	-0.619475524915537	0.115333567591506	-5.37116416193442	7.82299510297366e-08	4.02832236754897e-07
AP5S1	158.127743405189	0.497599353809598	0.12962442603037	3.83877768294237	0.000123648322695526	0.000389054295348026
AP5Z1	132.943801784869	0.98428597675241	0.143386747515621	6.8645533412715	6.66996148177086e-12	5.85676908483636e-11
APAF1	258.742079556978	-0.229150961546179	0.0997596521219997	-2.29703047947624	0.0216170310603098	0.0430601450941517
APBA1	24.2001948502939	0.121870870196691	0.311991966207426	0.390621821703147	0.696076793310981	0.78168249010155
APBA2	164.832185886938	0.347750619989877	0.134656593031934	2.58249976595953	0.009808742872338	0.021318383019272
APBA3	46.0128583997689	0.80303061174051	0.229308401964558	3.50196767698301	0.000461835643710315	0.00131580904111618
APBB1	1.38989345281051	1.86392422732187	1.33670884105942	1.39441303152046	0.163192915143279	NA
APBB1IP	1089.27646146801	0.00559005814708624	0.0650455607429381	0.085940655799376	0.931513592392795	0.954805175604864
APBB2	632.421876133153	-0.159019044318206	0.0703427036608904	-2.26063310112174	0.0237819862342909	0.0468937421504661
APBB3	44.9882283416707	0.275026830862908	0.220359294505114	1.24808364212895	0.212000428056113	0.309058152985664
APC	367.389876494979	-0.0823952161902873	0.0856003875372141	-0.962556579016264	0.335770096738526	0.446914230284829
APC2	36.0675211223094	1.00926572699042	0.256396474637741	3.93634790968322	8.27310106132543e-05	0.000268187691198107
APEH	212.178371358	0.701458245641979	0.123160186129749	5.69549517327778	1.23014365898438e-08	7.09929678320258e-08
APEX1	1369.08400320748	0.211245426321513	0.0656959918365286	3.21549946071528	0.00130217739492863	0.00341971573562983
APEX2	640.28896914722	0.714711695812591	0.0846170451365948	8.44642701312547	3.00353627908305e-17	5.21406993367715e-16
APH1A	994.749491506657	0.401061687219502	0.0750344866816046	5.345031397647	9.04013819245021e-08	4.60949382581281e-07
API5	837.905308355257	-0.196923181534125	0.0639630427696834	-3.0787025289463	0.00207904161387234	0.00523678543934523
APIP	149.457199153933	-0.765009966881604	0.128176295559948	-5.96842000730011	2.39562043899825e-09	1.51893599874855e-08
APITD1	131.686712514371	-0.466045329547856	0.135182793892676	-3.44751958535387	0.000565759386114862	0.0015841053037621
APITD1-CORT	30.3529836481445	0.768591047722291	0.367267100221809	2.09273046036006	0.036373222520213	0.0683009796994625
APLF	80.6995743734482	-0.933893605626826	0.170001837040687	-5.49343243510548	3.9419596075939e-08	2.12447924000359e-07
APLN	1.28550462461199	0.972027897525958	1.29795901444157	0.74888951554773	0.453923800082863	NA
APLP1	42.6960826132519	-0.0750816858129055	0.215859177768531	-0.347827164863089	0.727969987399555	0.806523673686582
APLP2	3210.01487623218	-0.0684968000808867	0.0427153881490124	-1.60356262810807	0.108810493971347	0.176759227778054
APMAP	895.344780891485	-0.0708121800288391	0.0602833403122478	-1.17465587776085	0.240132418254772	0.342207955548389
APOA1BP	781.685900014906	0.503937132355902	0.0743067204297357	6.78185135128422	1.18645519176741e-11	1.01351995256013e-10
APOBEC3A	7.26304157581568	-0.72558321536477	0.602187647038452	-1.20491215476301	0.228237215820306	0.328479766584151
APOBEC3B	558.019915010592	0.0266918879686688	0.0696570098145453	0.38319026383322	0.701578696448494	0.785715528991236
APOBEC3B-AS1	64.4081560394479	0.654799077219875	0.287005463695331	2.28148645251915	0.0225196774686552	0.0446872538180397
APOBEC3C	158.14213686164	0.533156255626237	0.145616274586819	3.66137821571833	0.000250862102292244	0.000748916847384811
APOBEC3D	4.49342201872687	0.307598328615772	0.715241966717819	0.430061913211431	0.667150604436366	0.758556224734782
APOBEC3F	94.5651939417068	-0.0237426150543295	0.146150789050934	-0.162452869454267	0.87094923991609	0.912897936737643
APOC1	68.2602725301752	0.273114961283995	0.189944486159247	1.43786727799521	0.150471715661458	0.232271254430808
APOC1P1	2.49990371096505	-0.155619091368562	1.02162343618161	-0.152325295071733	0.878930375129304	0.91907077627101
APOE	53.2929895294578	1.00681788963528	0.21332113771896	4.71972867012228	2.36159434593496e-06	9.82837128868991e-06
APOF	1.70865716354327	0.286501745382571	1.08101430256654	0.265030485445346	0.790985977295007	NA
APOL1	59.5163314134161	0.0396768853690538	0.183806571050265	0.215862170445492	0.829095185500676	0.884149790918196
APOL2	112.964760396209	0.43226658569643	0.145971317508699	2.96131180477062	0.00306331640846265	0.00745372445899973
APOL3	18.6098331271223	-0.372815527375047	0.339109175114607	-1.09939675695607	0.271595044721475	0.377082180587281
APOL4	22.1347963645221	-0.34114893386686	0.370169821188107	-0.921601152605848	0.35673665706757	0.469279133498084
APOL6	277.392339142998	-0.127894871986406	0.0916750586247311	-1.39508906680866	0.162988982716652	0.248724119022895
APOLD1	70.0539233870103	-0.290566931719476	0.168020197542747	-1.72935716044228	0.0837451921960741	0.14136622753295
APOM	15.2513665945685	0.620952679313372	0.380183820050106	1.63329591257075	0.102406776041443	0.167840427406827
APOO	426.450990454417	-0.178181847540539	0.0871648799498038	-2.04419311588738	0.0409344730039158	0.075717494890158
APOOL	490.181751946941	-0.242843559458987	0.0819595153906788	-2.96296968450116	0.00304686575112149	0.00741608596924865
APOPT1	143.920437473645	-0.517995717000451	0.130516068870725	-3.96882714505846	7.22272490042559e-05	0.00023703784044139
APP	3503.65703629592	0.0607633766435459	0.042569635535052	1.42738775842967	0.153468157392102	0.23618608013733
APPBP2	230.53757942034	-0.445830981618919	0.105099108137152	-4.24200537493736	2.21531385216255e-05	7.85580772698075e-05
APPL1	481.285332711288	-0.222962984061786	0.0763971111682646	-2.91847401887632	0.00351749186362495	0.00845126942671454
APPL2	277.413517373835	-0.292314245400316	0.102249519528032	-2.85883245955181	0.00425203290761423	0.0100451201319721
APRT	508.303501177008	1.01098321584528	0.121938286480368	8.29094163142963	1.1235541326608e-16	1.80521681548681e-15
APTR	75.4084668482454	-0.358078333432348	0.168293523013307	-2.1277012152395	0.0333618641036325	0.0633871220980201
APTX	269.290737724748	-0.0198203245378582	0.102987526621831	-0.192453641601067	0.847386877702699	0.896978133862059
AQP11	21.0777741206956	0.541476818841707	0.316501038690624	1.71082161714798	0.0871140477258112	0.14615457262863
AQR	864.282523549297	-0.0721342081637402	0.0661537450164421	-1.09040248811026	0.275535886324521	0.381466540577435
ARAF	1292.69400833778	0.771986912419867	0.0790950256317665	9.7602460616666	1.66750144487554e-22	5.74983432008111e-21
ARAP1	79.1025280011077	0.667141441235642	0.172630619609281	3.86456031233392	0.000111289489537491	0.000353184526262812
ARAP2	119.77430058489	-0.228694280770935	0.139008477851742	-1.64518225294752	0.0999322322134324	0.164498801429915
ARAP3	147.555295381098	0.694400218945219	0.123071370639444	5.64225632116805	1.67835982255106e-08	9.5151157657615e-08
ARCN1	3443.10834417022	0.0480146069493405	0.0409560625333683	1.17234431191283	0.241058847731771	0.343333815286019
AREG	1445.62241007788	0.303717511426246	0.0517526244699246	5.86863979434991	4.39384843576597e-09	2.69100944547338e-08
AREL1	529.08966891638	0.17898971186745	0.0753443257931516	2.37562298133563	0.0175193531933055	0.0357126186095955
ARF1	7712.15566666636	0.399963624655704	0.0566642935131868	7.05847721480239	1.68337092495955e-12	1.59597935214464e-11
ARF3	3120.15879950165	0.0887633923501061	0.0440817328175615	2.01360941770293	0.0440505568906994	0.0807868987134128
ARF4	4064.8390413894	-0.269158003487604	0.0588770273743415	-4.57152841253841	4.84179623066588e-06	1.92132549846944e-05
ARF5	642.683800555672	0.784104214124166	0.0770276829110683	10.1795118909321	2.44786123139476e-24	1.04731014667861e-22
ARF6	538.037483869524	-0.266293675477335	0.0751545828562617	-3.54327926996336	0.000395183973501148	0.00114491915438094
ARFGAP1	371.937350886787	0.529525616800003	0.0900391623059763	5.88105889968787	4.07650059479342e-09	2.50375715669642e-08
ARFGAP2	95.222341441618	0.329897820259887	0.154259089094961	2.13859567170661	0.032468428355428	0.061821819648516
ARFGAP3	514.624374518485	-0.178135413736818	0.0753315965420492	-2.36468390308687	0.018045465561648	0.0366909890115199
ARFGEF1	410.254519621441	-0.366700339740008	0.0843593954677774	-4.34688202430369	1.3808644274619e-05	5.09906979167655e-05
ARFGEF2	875.656427180407	0.0913890244377548	0.0596900024068034	1.53106082681844	0.125754360183054	0.199922958088912
ARFGEF3	25.3770371607119	0.358383842964369	0.28218757717981	1.27001991563933	0.204077536135708	0.299590107723329
ARFIP1	161.84345547887	-0.645779174178186	0.122846944582648	-5.2567784764376	1.46600721782848e-07	7.24749820322867e-07
ARFIP2	243.695335777958	0.596628803703002	0.10169717570381	5.86671949908093	4.44501705111225e-09	2.72014151227505e-08
ARFRP1	42.5898932063622	-0.0189354524668591	0.221179187320012	-0.0856113664956297	0.931775362479774	0.954851628411726
ARG2	130.300407402474	-0.0382261074506747	0.135479906381439	-0.282153335292766	0.7778259381729	0.844658120809987
ARGFX	7.12384482131541	1.66014836881401	0.653734819929759	2.53948285788477	0.0111016485562859	0.0238029809973858
ARGFXP2	2.8672254110798	-0.100275168314123	0.91135707652431	-0.110028408070904	0.912386845306892	0.942464846773134
ARGLU1	112.995384233541	-0.376832402404526	0.155126640923083	-2.42919204697645	0.0151325142888083	0.0313637357553253
ARHGAP1	2940.15658925497	0.625575761595234	0.0573227063586664	10.9132279568418	9.96537268614637e-28	6.68920105239416e-26
ARHGAP10	94.3379368013942	0.2235970189571	0.152160735214604	1.46947909157868	0.141702888823409	0.221020213766389
ARHGAP11A	517.543212066595	-0.611915316020477	0.0852890789790136	-7.17460339993877	7.25170970362832e-13	7.28208588124326e-12
ARHGAP11B	23.8271171303392	-0.497148289748376	0.34398975728659	-1.44524154925399	0.148390049501819	0.229648008774052
ARHGAP12	182.767029760562	-0.507445610999685	0.108339860737057	-4.68383111762776	2.8156202219525e-06	1.15670683131149e-05
ARHGAP17	473.055909843475	0.797859322495175	0.0937740302282364	8.50831856701974	1.76473773682872e-17	3.15045319613761e-16
ARHGAP18	312.19478479988	-0.0997368099339294	0.0881955567347064	-1.13085980322047	0.258114104235339	0.362362643266995
ARHGAP19	128.855929985973	-0.251559289227569	0.158622143912217	-1.58590271839211	0.112761379084726	0.182432781173994
ARHGAP19-SLIT1	6.31815370945152	1.03508538973127	0.893532703971942	1.15841914361958	0.246693030597358	0.350070923716236
ARHGAP21	876.671813991401	0.150875972528883	0.0596185087747216	2.53069014354238	0.0113838364354134	0.0243492538852921
ARHGAP22	14.9369141616795	0.255896776071268	0.362603848902001	0.705719966421062	0.480362301734492	0.592092699183549
ARHGAP23	676.124321001917	0.341778768666243	0.0800126556366149	4.27155886711802	1.94111270574284e-05	6.95861030022173e-05
ARHGAP24	42.5916908822916	-0.0596433377075317	0.221321427647778	-0.269487407258421	0.787554631453253	0.852037077280694
ARHGAP26	239.442535039936	0.260189682338531	0.0995918371102787	2.61256032510396	0.00898668309659086	0.0197707028124999
ARHGAP27	216.095470974775	0.215747543416907	0.108167783197996	1.99456378820292	0.0460904763613386	0.0840502854968965
ARHGAP28	4.44539362186535	-0.317974121586159	0.759001093992373	-0.418937632768885	0.675261712907098	0.765134492462743
ARHGAP29	2460.74684386861	-0.185949500159715	0.0542138950189813	-3.42992327141612	0.000603751951299495	0.00168175317603768
ARHGAP30	0.937281481026495	2.11615250656528	1.62651563133909	1.30103422665731	0.193246739485467	NA
ARHGAP31	486.914787321653	0.552998817509532	0.0848252303125	6.51927280918967	7.0649057898877e-11	5.50290212195327e-10
ARHGAP31-AS1	10.6429083290088	-0.4532424085854	0.454299261344327	-0.997673663928487	0.31843762781786	0.428412924722353
ARHGAP32	221.570761610787	0.422867614824074	0.112104685930112	3.77207795834419	0.000161893653709728	0.0005006306003231
ARHGAP33	99.7418973779735	0.942358794550352	0.15807602131196	5.96142784167515	2.50043330589272e-09	1.58074693256165e-08
ARHGAP35	534.450751864375	0.25680615653859	0.0774019359012287	3.31782601492417	0.000907209751025959	0.00244802373945776
ARHGAP39	52.4298991741736	0.501112395431315	0.216536927353792	2.31421218336845	0.0206560859973314	0.041391650101857
ARHGAP4	138.69541494948	0.767679756962039	0.142551269845503	5.38528880026146	7.23284191476084e-08	3.74614579693528e-07
ARHGAP40	121.654923072654	0.120031020858178	0.131351206040327	0.913817424876377	0.360812788848144	0.473774608761392
ARHGAP42	110.48912080473	-0.101696291595596	0.136424907722017	-0.745437862437954	0.456007062047517	0.568334267874538
ARHGAP44	9.21249438334446	0.0992700623333306	0.460246515699088	0.21568889485789	0.82923025810246	0.884149790918196
ARHGAP5	735.132814806934	-0.505156705803644	0.0711766604403384	-7.09722404336567	1.27287623906784e-12	1.23549163487414e-11
ARHGAP5-AS1	29.5533031890082	0.397358362750759	0.274761919950609	1.44619153491935	0.148123487352079	0.229305968581227
ARHGAP6	39.6323060402345	0.252056435977173	0.235686010931375	1.06945861988629	0.284863065241111	0.392139625418829
ARHGAP8	113.138548876624	0.40708896349484	0.150680268860779	2.70167399204052	0.00689913722535475	0.015563505528683
ARHGAP9	4.25749997447762	-0.0633401197602365	0.699235137757133	-0.090584863860541	0.927822459369689	0.952934553135697
ARHGDIA	1472.01421118546	1.19683273470572	0.105522727976942	11.3419427042034	8.13189200814411e-30	7.05838879304601e-28
ARHGDIB	199.416673732495	0.00453801510611912	0.116572755265485	0.0389286081107387	0.968947307876909	0.979256637504347
ARHGEF1	208.221089683281	0.346014334548045	0.110868236940363	3.12095099639916	0.00180268029129323	0.0045912108666782
ARHGEF10	603.167920895072	0.275017244346991	0.0734806718682009	3.74271542917133	0.00018204234805591	0.000558024270892715
ARHGEF10L	33.9422373793152	0.530958086652452	0.295581855176886	1.79631488656403	0.0724444516210377	0.124772328980788
ARHGEF11	397.513179900816	0.497070756820924	0.0810521059139792	6.13273092926749	8.63831827527731e-10	5.82691026849099e-09
ARHGEF12	783.772526929092	-0.131286677777404	0.0764144521682238	-1.71808701171319	0.0857807455278973	0.144238098386532
ARHGEF16	95.1013543151204	0.808087953468024	0.162332107078322	4.97799214223308	6.42472638393774e-07	2.90082638495102e-06
ARHGEF17	236.105648128493	0.779336131174115	0.139712570328322	5.57813895587697	2.43105427601561e-08	1.34837358540814e-07
ARHGEF18	121.410963020775	0.144677413447427	0.130474548769399	1.10885544201521	0.26749254853013	0.372825762315481
ARHGEF19	10.3156455927332	0.989108205813021	0.472523145963899	2.09324815992948	0.0363270076482103	0.0682481398819405
ARHGEF2	296.857608866627	0.235074630022087	0.0908589992969636	2.58724652308539	0.00967463475127419	0.0210723981321739
ARHGEF25	32.3033847598528	0.327876849301976	0.260209409876778	1.26004993231122	0.207651350111115	0.303685323978713
ARHGEF26	168.149619041895	0.16543247719287	0.122675089989749	1.3485417227466	0.1774842101674	0.26672079862271
ARHGEF26-AS1	27.032427245623	-0.339326949670991	0.281335579535773	-1.20612881680628	0.227767825241577	0.327929214930747
ARHGEF28	253.12899857839	0.0981550961958388	0.098038489633322	1.00118939574603	0.316735252268869	0.426669477619399
ARHGEF3	64.1020088465204	-0.082697534574234	0.185372869664789	-0.446114551302877	0.655514502225845	0.748373688647436
ARHGEF33	72.1397336452167	-0.41670593354935	0.17429186440743	-2.39085131693379	0.0168093585917729	0.0344419675500673
ARHGEF34P	155.090359838917	1.1959641503136	0.144190468932124	8.29433567399372	1.09193708500987e-16	1.75761020372994e-15
ARHGEF35	26.6419308145406	-0.701842245980642	0.299528252387618	-2.34315875175738	0.0191212451332687	0.0386545529711896
ARHGEF37	22.195425887452	0.237594533612234	0.330213920501335	0.71951701264294	0.471822423792733	0.583949362168455
ARHGEF39	197.948027811827	-0.025917343248883	0.125809196755132	-0.206005156358538	0.83678688350354	0.889346208682846
ARHGEF4	24.0273889519707	0.847967452436864	0.310844906634178	2.72794385347547	0.00637304545323644	0.014508909478479
ARHGEF40	124.670284250518	0.594729828626361	0.135945775562007	4.37475770150058	1.21567432636795e-05	4.52782474750558e-05
ARHGEF5	241.730656843906	0.204103858879663	0.108260677363964	1.88530003551966	0.0593893413701544	0.104796964915696
ARHGEF6	57.2025847974043	-0.279514326429747	0.204936946754133	-1.36390402441726	0.172597774066055	0.260804820582254
ARHGEF7	416.463862959884	0.0932978540300442	0.0800423629208158	1.16560594447145	0.243773803310365	0.346579662185489
ARHGEF9	142.776031934302	0.126504069244219	0.12917924247229	0.979290997710835	0.327436217227711	0.438022071637743
ARID1A	1779.70371612225	0.455022711926739	0.0565874398542898	8.0410549248809	8.9068320815062e-16	1.26666558311665e-14
ARID1B	1186.63658887064	0.418911124307956	0.0630695533752918	6.64204995737403	3.09350067612034e-11	2.51459314916283e-10
ARID2	452.913751026235	-0.119713636052879	0.0808397231162677	-1.48087637411499	0.138639519812342	0.216891720294779
ARID3A	37.046574562418	0.628834899184628	0.236005437585634	2.66449326599289	0.00771044101016304	0.0172035441832608
ARID3B	138.321842831005	0.453961139741881	0.130835829779847	3.46970046741588	0.000521039077967146	0.00146978953951024
ARID4A	108.114872745429	-0.683268302642403	0.143834753894263	-4.75037001936746	2.03044772400092e-06	8.53251307055814e-06
ARID4B	184.691932643912	-0.593741032430793	0.125202282341168	-4.74225406540822	2.11353329349393e-06	8.85456125704268e-06
ARID5A	50.4076786775299	1.00674133286446	0.212270393926746	4.74273078897609	2.10856396996742e-06	8.8410998440916e-06
ARID5B	94.7393783981284	0.102716788130482	0.147525180335597	0.696266141799093	0.486262172838503	0.597463195279849
ARIH1	586.279227845714	-0.288972051729935	0.0769281714144577	-3.75638789297449	0.000172383439264056	0.000530678166164908
ARIH2	248.366651838595	0.00253366252232235	0.0976058192999403	0.025958109265355	0.979290751145193	0.985870608979597
ARIH2OS	3.93086138907913	-0.349282287593906	0.831513343560501	-0.420056142572884	0.674444440607625	0.764437852645175
ARL1	461.632987900254	-0.521146642993384	0.0747539672163913	-6.97149144586286	3.13598391583036e-12	2.85834430179758e-11
ARL10	3.01544240337928	1.109987297994	0.927186733868	1.19715614713705	0.231245698808749	0.331734782400127
ARL11	2.63662793838779	0.518749770951492	0.964500422520311	0.537842969105146	0.590685464133789	0.693818833785396
ARL13B	243.11749093362	-0.423501113702028	0.111896900980724	-3.78474390255886	0.000153866942163293	0.000477177089834129
ARL14EP	129.002057377003	-1.23984776767344	0.189432531521278	-6.54506254927064	5.94704895784364e-11	4.67803543803711e-10
ARL14EPL	2.06131705592983	-1.85548861564157	1.14219779831249	-1.62448974983398	0.104271326250099	0.170415522168082
ARL15	39.6317374045437	-0.317835667241664	0.234153306858747	-1.35738278269714	0.174659615999508	0.263106369254422
ARL16	299.522678387277	0.188006450386944	0.091770468420092	2.04865959195411	0.0404954130772791	0.0749880117344466
ARL17A	251.395736866716	0.266623909857637	0.0968407675054876	2.7532197103098	0.0059012277723115	0.013508069573389
ARL17B	4.12668203201091	-0.458403710115361	0.698596557652242	-0.656178025920866	0.511709585673651	0.621649764513284
ARL2	196.891484402212	0.79450804094291	0.126687214420918	6.27141455887693	3.57782613196948e-10	2.54886358826109e-09
ARL2BP	901.523745388728	-0.233071301230142	0.0565496321474062	-4.12153523161039	3.76355899198127e-05	0.000129008242069662
ARL3	136.214494058695	-0.999200006641034	0.133672905849358	-7.4749628602155	7.72256614492301e-14	8.93062147678194e-13
ARL4A	221.231933340838	-0.45725237621629	0.11249285922116	-4.06472356896304	4.80894234333411e-05	0.000162300460807542
ARL4C	2406.62251939975	-0.348109927011109	0.0572064329991013	-6.08515351790204	1.16379743279208e-09	7.70575739914899e-09
ARL4D	10.4351584617486	0.441260830912194	0.453984348591397	0.971973664469533	0.331063650343531	0.442169641947148
ARL5A	442.997459016855	-0.994191402059119	0.0849829164085504	-11.6987206849857	1.2938941176093e-31	1.33847142864748e-29
ARL5B	123.894090211292	-0.572356565155156	0.143314889629923	-3.99369923553047	6.50503694702478e-05	0.000214932340868334
ARL6	60.4148101734477	-0.206927989567302	0.204525858958277	-1.01174487481075	0.311660053308756	0.421321319828333
ARL6IP1	3914.26361346555	-0.346566867517971	0.0442263744164239	-7.83620344400805	4.64373265556341e-15	6.17315867684876e-14
ARL6IP4	345.623725786882	0.301892545919546	0.1110961508127	2.71739879114728	0.00657972753975121	0.0149215329388783
ARL6IP5	860.623669690798	-0.379470709066064	0.064614401269586	-5.87285034930256	4.28365142037928e-09	2.62458366742346e-08
ARL6IP6	260.265921289178	-0.70365171003974	0.119036705253457	-5.91121628023475	3.39590789791336e-09	2.10889790222802e-08
ARL8A	297.723549879833	0.249703921510888	0.0994400747978095	2.51109949402802	0.0120355770150149	0.0255766595831954
ARL8B	777.92971621856	-0.633097564460147	0.0875605895884985	-7.23039403269741	4.81594648632685e-13	4.95471660647101e-12
ARMC1	431.467081754103	-0.828212704199832	0.0769745435905536	-10.7595662873339	5.34209908311294e-27	3.25329526017156e-25
ARMC10	690.072499226355	-0.76532171212254	0.0764491783949173	-10.0108559462743	1.36565810642765e-23	5.32959544738419e-22
ARMC2	51.4337605582125	-0.366665565278675	0.200542899837336	-1.82836473181591	0.0674948307522416	0.11719641628548
ARMC3	11.1969951464728	-0.604503917197277	0.426047859786016	-1.41886387482592	0.15593870607623	0.239514113482081
ARMC4	9.43899968145826	-1.39766961452636	0.518203778890158	-2.69714284507874	0.00699372625458961	0.0157533553501964
ARMC5	94.0858944692224	0.611081201923598	0.163315044084976	3.74173246161964	0.000182756017956449	0.000560098242531707
ARMC6	198.63362549044	0.483580757716561	0.116660490006058	4.14519738166236	3.39521121815559e-05	0.0001172869968614
ARMC7	113.757005814412	0.404210375024778	0.175451128481646	2.30383456933457	0.0212319317742331	0.0423956474416557
ARMC8	719.222272533444	-0.289075858186808	0.0706973134067286	-4.08892282120716	4.33381005556727e-05	0.00014735149317702
ARMC9	175.500610673289	0.0598493765993626	0.111258070716747	0.537932899733034	0.590623374099105	0.693813856723099
ARMCX1	71.6958903691574	-0.28069388527782	0.173882994758899	-1.61426875392284	0.106469144482907	0.173650484786754
ARMCX2	100.653984367516	-0.485441359830482	0.146008004280598	-3.32475854472718	0.000884951392397791	0.00239200451658406
ARMCX3	192.378831316329	-0.600773585593001	0.133467476000537	-4.50127329590457	6.75475858753854e-06	2.62727579056386e-05
ARMCX4	20.8156675452761	-0.596851555249421	0.34947442664119	-1.70785473771509	0.0876632994405569	0.146912872997196
ARMCX5	177.54351898898	0.0191371210597599	0.116149798972973	0.164762412238122	0.869130990321911	0.911878106761502
ARMCX5-GPRASP2	85.7395042437498	-0.664979923117623	0.165667964551502	-4.01393187221117	5.97155888579483e-05	0.000198609235525565
ARMCX6	467.096969905302	-0.148801702172204	0.0727279089068275	-2.0460055074983	0.0407558288125949	0.0754147614012032
ARMT1	209.209798028029	-0.200775690510434	0.104416528179942	-1.92283438273714	0.0545008525597568	0.0973077640631288
ARNT	323.962814910005	0.21756169151796	0.0895614075913764	2.42919017653881	0.015132592362382	0.0313637357553253
ARNT2	5.61272191143728	0.00304668345279741	0.590829825062312	0.00515661756323166	0.995885632694328	0.997735370519565
ARNTL	106.699405896846	0.169273539973734	0.145791594385848	1.16106515390551	0.245615404272227	0.348803897576253
ARNTL2	519.233225783504	-0.361569687136315	0.0758716816798526	-4.76554201951119	1.88346638655114e-06	7.95914740796919e-06
ARPC1A	2659.65552227065	0.0335246312276952	0.0467720138822235	0.716766896377682	0.47351794086279	0.585472080298872
ARPC1B	2377.72377387875	0.617950576079757	0.0740038138571351	8.35025310009988	6.81168413586116e-17	1.12556745627911e-15
ARPC2	6975.98996727604	0.0268354266830103	0.0616554426757625	0.435248301178115	0.663382206313015	0.755471381537133
ARPC3	6427.75651181369	-0.459554200844153	0.0582861906174747	-7.88444391331306	3.15939269824137e-15	4.27182702968123e-14
ARPC4	766.530930530784	0.485418640079726	0.084881563308979	5.71877591736552	1.07294179036602e-08	6.23735175515707e-08
ARPC4-TTLL3	18.9376147313605	0.294091863993634	0.779598579851582	0.377234991948835	0.70599897811851	0.7890699745818
ARPC5	1582.79890323394	-0.825888224300842	0.0652166944188982	-12.6637547588048	9.38985285871114e-37	1.86598615427782e-34
ARPC5L	233.307591171894	-0.351040168380085	0.106484264917112	-3.29663888512857	0.000978492223099748	0.00262489663329938
ARPIN	79.4530135073103	-0.466220702851255	0.168650021736502	-2.76442717321243	0.00570228344535043	0.0131123000723398
ARPP19	2058.3837681776	-0.320460379644749	0.0645341822412567	-4.96574634581606	6.84373577729883e-07	3.07621849537334e-06
ARRB1	153.322553941061	0.321215052673363	0.130417533937797	2.46297444043504	0.0137789738128522	0.02884721950312
ARRB2	348.683219181263	0.494931956428663	0.0941663375974301	5.25593294861422	1.47275945038742e-07	7.2784967209428e-07
ARRDC1	92.5464871147104	0.963444116669499	0.204666648950436	4.70738208501579	2.50918333841612e-06	1.0405325634294e-05
ARRDC1-AS1	88.5603743970381	0.36246105115727	0.164626381615113	2.20171911452614	0.0276851556686773	0.0535996122090462
ARRDC2	20.1117029026795	-0.125728067360138	0.312839591538259	-0.401893081185546	0.687762714847048	0.774649883088594
ARRDC3	202.619847437963	-0.299984151343498	0.105742900413934	-2.83692002176221	0.00455510207136783	0.0107075029702519
ARRDC3-AS1	43.6678533715307	0.416107861196468	0.239706196183286	1.73590782308481	0.0825801343227582	0.139680565424641
ARRDC4	83.9154895855823	-0.29285089104788	0.167703498590736	-1.74624198963525	0.0807689113040689	0.136939028673704
ARSA	143.650232138555	0.958921657701548	0.166655028426337	5.75393174005187	8.71913742989705e-09	5.15401693165304e-08
ARSB	524.360371123115	0.309922581666472	0.0725607564413564	4.27121486690884	1.9441098151703e-05	6.96770064986167e-05
ARSD	407.37844126094	-0.102473494665538	0.0831315154464968	-1.23266722752684	0.217699943694593	0.315630435789521
ARSE	171.60347720994	-0.160714318495837	0.114025086066614	-1.40946456643713	0.158697843814895	0.242764462183365
ARSG	24.3930374868502	0.325875062708853	0.306278522211315	1.0639827447124	0.287336516446777	0.394402667138661
ARSJ	230.763010121384	-0.154373145045324	0.101417293351728	-1.52215800622818	0.127969494481274	0.20297450904754
ARSK	70.4561301918136	-0.912087037612898	0.180561017266738	-5.05140617515185	4.38569350313803e-07	2.02312550329547e-06
ARTN	2.03869376562954	0.0765610195712071	0.991236140432716	0.07723792187176	0.938434274446572	NA
ARV1	132.844863084718	-1.12765882145155	0.134360032360923	-8.39281445260735	4.7464037595366e-17	8.0274284412409e-16
ARVCF	6.69860699529636	0.481387525070715	0.556761616333527	0.864620532286013	0.38724709928918	0.500350153183719
ARX	2.66739124926756	-0.365258419374911	0.907732068351068	-0.402385717228672	0.68740017976675	0.774299292587801
AS3MT	18.8515026642955	-0.985380342557862	2.07288077387722	-0.475367592278236	0.634524989341695	0.731265235713668
ASAH1	1108.25851443785	-0.263446322099195	0.0594303074006567	-4.43286150823921	9.29906013127673e-06	3.52965967146513e-05
ASAH2	6.17069154910179	-0.0887685749672011	0.569520313647013	-0.155865511449025	0.876139030879696	0.917255495866911
ASAH2B	16.0420609636873	0.230740323263058	0.368708192023475	0.625807422386662	0.531441262819021	0.639601354080459
ASAP1	3794.81123708074	0.196739934259197	0.0522339046116203	3.76651785314607	0.000165540251485421	0.000511069995540537
ASAP1-IT2	2.74292994054545	1.65673653429503	1.05593832472776	1.56897092898127	0.116654713022537	0.187702104618944
ASAP2	1407.73179194388	-0.086860927197905	0.0544704953388169	-1.59464177179982	0.110792365923256	0.179673263453123
ASAP3	123.227999241628	0.507864452733748	0.154396969382523	3.28934210797557	0.00100421881918133	0.00268675231640311
ASB1	196.636859827189	-0.0141273666512363	0.108352258508261	-0.130383684158823	0.896262874549944	0.931287113472845
ASB12	4.49152635111346	-0.29506951700502	0.698392215828979	-0.422498290097317	0.672661348526221	0.763046743787856
ASB13	56.6202742390736	0.453317626576845	0.192819086396396	2.35099976381445	0.0187230457390541	0.0379358947943298
ASB16	2.53807811250578	-0.565116178771228	0.938763685356235	-0.601979164284334	0.547188006747885	0.654484870983868
ASB16-AS1	84.9508318534596	0.397050614277788	0.159763397972761	2.48524142147681	0.012946360266784	0.0272932550403739
ASB2	82.1744772620576	0.779366822802203	0.183244004073227	4.25316411712308	2.1077098670109e-05	7.50064611721623e-05
ASB3	43.3295669478626	-1.57663006376762	0.750118597706247	-2.10184105365301	0.0355672015647316	0.0670040470540278
ASB4	7.37707005612485	0.261784247912737	0.51287252876072	0.510427510214477	0.609751987740252	0.709470808124748
ASB5	10.0717580241148	0.290815408987875	0.461524856838077	0.63011862671983	0.528616973707655	0.637014454153571
ASB6	236.175963394914	0.637029934932718	0.134722197662373	4.72847048211891	2.26217505499848e-06	9.43541282950623e-06
ASB7	168.827840867084	-0.240724271674751	0.114657500471477	-2.09950740845458	0.0357721954388153	0.0673314391466136
ASB8	163.296942577088	-0.0960762828488502	0.117470890682192	-0.817873111295096	0.413429645407113	0.526922188572458
ASB9	93.8914276236681	-0.751924662149819	0.157812651159374	-4.76466656269817	1.89166201576215e-06	7.98707615992611e-06
ASCC1	513.209148730631	-0.167415869235795	0.0748804298622512	-2.23577601709513	0.0253664466781376	0.0496770544839098
ASCC2	506.638269938089	0.309717752711453	0.0759787852518654	4.07637147244137	4.5743921121233e-05	0.000154730221879951
ASCC3	644.49907988949	-0.256936331535371	0.0716007056008384	-3.58846088707208	0.000332635883506124	0.00097417098091778
ASCL5	2.0005620670753	1.31357045355789	1.20638426711637	1.08884912491252	0.276220424306173	NA
ASF1A	497.44036864623	-0.612967363894233	0.082563368848204	-7.42420485556006	1.13459440319699e-13	1.27783588899957e-12
ASF1B	1711.35080417564	0.378710513240193	0.0651426381175037	5.81355812696868	6.11587215838135e-09	3.68578160181516e-08
ASH1L	1022.05098554086	0.228765692075127	0.0900375080289196	2.54078213716942	0.0110604815354091	0.0237214502455671
ASH1L-AS1	18.433887679322	-0.0193729197537888	0.36167560879138	-0.0535643523723586	0.957282258404515	0.971628625583561
ASH2L	303.545066471779	-0.361864740114527	0.089121029121256	-4.06037434354783	4.89940997131944e-05	0.000165165890636711
ASIC1	134.35085456677	0.126910773389766	0.138137048370682	0.918730889986946	0.358236348494834	0.470964795553402
ASIC3	8.44662877890345	0.854437457262683	0.517817813433759	1.65007351059773	0.0989279018676328	0.16309443313032
ASL	139.628387797059	0.565863714939579	0.14178039125923	3.99112818009481	6.57597245386454e-05	0.00021718108893662
ASMT	12.9063783590621	-0.539908722797532	0.3891539356645	-1.3873911409263	0.165322524916582	0.251781094775006
ASMTL	33.4431106971552	0.891363622080842	0.270764761160174	3.29202226412891	0.000994697367713923	0.00266316510274479
ASMTL-AS1	14.5162603622558	0.233765692833269	0.44476629527536	0.525592193735234	0.599171581686605	0.700947142184328
ASNA1	660.316922413069	0.113254473161109	0.0744178989026984	1.52187141576235	0.128041302669376	0.203067079094359
ASNS	405.954629882966	-0.430167511136471	0.0796196774042996	-5.40277887527891	6.56163294300352e-08	3.42197314703668e-07
ASNSD1	191.469397627996	-0.771816216862445	0.118062572485998	-6.53734880250877	6.26188954956226e-11	4.91545311159246e-10
ASPH	3056.74457878756	-0.28276282501124	0.054118321190915	-5.22490015929593	1.74249104773692e-07	8.52505419305824e-07
ASPHD1	33.9433020077417	1.13940882480457	0.287003318811446	3.97001968312823	7.18666946113625e-05	0.00023595710624248
ASPHD2	20.4693569091856	0.192741034236857	0.324756822316486	0.593493411045343	0.552850991258675	0.659690963180831
ASPM	921.239063449399	-0.613394613392361	0.0886440823228304	-6.91974689476119	4.52451293141044e-12	4.0410241752272e-11
ASPSCR1	51.7206727969973	0.517015249820162	0.226835328116497	2.27925365115365	0.0226519914873541	0.0449283514256951
ASRGL1	54.9994226717445	-0.0792055503065813	0.218082880075006	-0.363190133399467	0.716462857558649	0.797519054960811
ASS1	177.30181644698	0.192908933713079	0.149266634024173	1.292378132422	0.1962262258523	0.289867438287097
ASTE1	87.709049230903	-0.155024379114692	0.173146006133621	-0.895339041173468	0.370605876275754	0.483899070579469
ASTN2	390.720789840388	-0.279855018221726	0.0898244850593089	-3.11557609305463	0.00183585975931043	0.00466941561887258
ASUN	364.277615287363	-0.52285383371007	0.0896041267410162	-5.83515349936148	5.37410687008946e-09	3.25964401843217e-08
ASXL1	1423.66869348018	0.339530561395029	0.0577459566523017	5.87972874775287	4.1093934139526e-09	2.52293368824903e-08
ASXL2	1152.83263059092	0.341847250347765	0.0550060367244555	6.21472243237951	5.14154540062856e-10	3.58011803530167e-09
ATAD1	459.702560216614	-0.65254040923721	0.0819439976501006	-7.96324841294106	1.67580549910892e-15	2.30717324093363e-14
ATAD2	1506.0665417416	-0.525045411317851	0.059366996333793	-8.84406225246373	9.23001477424778e-19	1.95513202153526e-17
ATAD2B	61.6614628785646	-0.280191990307292	0.179835555835436	-1.55804556560379	0.11922244706288	0.191229462403428
ATAD3A	183.040727951119	0.521856105105894	0.126284869053432	4.13237238172288	3.59038120150974e-05	0.000123408118539831
ATAD3B	164.609712444507	0.314511751896549	0.126070083587118	2.49473739484921	0.0126050377966068	0.0266555426830233
ATAD3C	26.4445241001097	0.24590596311281	0.278616673624805	0.882596005162118	0.377454587737638	0.490720206473404
ATAD5	184.421334925096	-0.576818367566389	0.118486807887946	-4.86820750637395	1.12615047390738e-06	4.92279322935546e-06
ATAT1	143.047060098609	0.505576594157228	0.127807352848643	3.95577079791302	7.62882770337255e-05	0.000249120399576293
ATCAY	6.49867291364467	1.03393021144204	0.576754388107304	1.79266986565116	0.0730257276949975	0.125615895828878
ATE1	467.861525636755	-0.191630201884089	0.0776795307129982	-2.46693305334327	0.0136275833355045	0.0285738429982124
ATE1-AS1	23.1159775955418	-1.00427387918867	0.320224377708184	-3.13615686093659	0.0017117762078228	0.00438855136084668
ATF1	379.52954152277	-0.133564504944127	0.0810888449189284	-1.64713784094055	0.0995297166912146	0.163943430165494
ATF2	972.498011767024	-0.422923431883293	0.059377140995427	-7.12266412281226	1.05860578515693e-12	1.04565880792839e-11
ATF3	171.304823110547	-0.0466107959896825	0.112203258725755	-0.415413923971743	0.677838915322462	0.766846527199637
ATF4	3879.42604961414	0.210828953473472	0.0617849739535196	3.41230140571196	0.000644168450626642	0.001783805667366
ATF5	238.542627724533	0.931998425137903	0.134666420693474	6.92079302574846	4.4912227558686e-12	4.0136649279221e-11
ATF6	1267.85650875683	-0.343468154555427	0.0654413433673663	-5.2484887516338	1.5335200214822e-07	7.54913718528215e-07
ATF6B	1116.00535319301	0.723347316086631	0.0890174315008643	8.12590639710389	4.44031605736468e-16	6.58763196604899e-15
ATF7	1326.95112960346	0.415777352592559	0.0755154775496515	5.50585609842942	3.6737853659504e-08	1.99085684901144e-07
ATF7IP	1510.65955784021	0.0387469367051544	0.0551546695205034	0.702514166833154	0.482358569959938	0.593874743792692
ATF7IP2	48.2068953936803	-0.416274004999424	0.204032113086851	-2.04023767975303	0.0413266585254397	0.0763681051890023
ATG10	59.8069416072559	-0.752951866833714	0.187205565528133	-4.02205919845135	5.76915528553592e-05	0.000192470846647778
ATG101	53.7220959260244	0.139522437114743	0.20451995226457	0.682194747113253	0.495115815766058	0.605942381747267
ATG12	424.534760251321	-0.716090386145492	0.0960956947808226	-7.45184670113234	9.20426413855822e-14	1.05312122185337e-12
ATG13	356.369751147326	0.401098944949348	0.110187066172537	3.6401635771052	0.000272464892203027	0.000808137719352378
ATG14	80.8341593478045	-0.063887532019097	0.164265473017865	-0.388928548680153	0.697329002765328	0.78259323184497
ATG16L1	372.499350911628	0.0529159235747873	0.0879169144911974	0.601885585737718	0.547250299713595	0.654507544866521
ATG16L2	14.2243302147937	0.908066471600053	0.4112654553943	2.20798138936674	0.0272455705230893	0.052822830758693
ATG2A	153.16321017232	0.977648144759601	0.141654993920587	6.90161439213136	5.14148441181454e-12	4.55436006285249e-11
ATG2B	215.209421472966	-0.00176650184135337	0.109761071974002	-0.0160940651324158	0.987159348241334	0.990899085237862
ATG3	778.505193169425	-0.362478482845653	0.0649589441449684	-5.58011660467745	2.40357397088363e-08	1.33411163845114e-07
ATG4A	94.1438733478879	-0.28174778381575	0.150468812737002	-1.87246631837393	0.0611421174710988	0.10737551164721
ATG4B	502.769698998932	0.313263793263289	0.0863951872913326	3.62594032242716	0.000287911845638358	0.000851445585407505
ATG4C	69.1895136599109	-0.785771404678771	0.182274154819704	-4.31093154954423	1.62568227810738e-05	5.93059890006177e-05
ATG4D	25.8894226639468	0.744540849449532	0.290058154702625	2.56686749666754	0.0102621818313583	0.0222111969330761
ATG5	431.718467745154	-0.635543140504891	0.0834610926443649	-7.61484328048516	2.64011608328806e-14	3.23387455035681e-13
ATG7	196.464904829458	0.0315505005623527	0.108803704586189	0.289976344852853	0.771834334541226	0.840675134354507
ATG9A	615.390026275419	0.6121853686049	0.0821958390260475	7.44788757994065	9.48465860413095e-14	1.0835612624674e-12
ATG9B	29.0419765013548	0.0208835900156598	0.284288675055314	0.0734590993172573	0.941440790118962	0.961039557496903
ATHL1	23.3678605562612	0.960865517299214	0.341201281372421	2.8161251723156	0.00486067246950832	0.0113498355452975
ATIC	2364.68099856981	-0.160077815701019	0.0541849915260124	-2.95428330230838	0.00313396162169499	0.00760845882855801
ATL1	91.3956768384382	-0.173482805443555	0.156633776345513	-1.1075695772084	0.268047748276415	0.373323971064063
ATL2	620.747033322056	-0.361920509522348	0.0799583420148563	-4.52636335874877	6.00073681481153e-06	2.35583904637636e-05
ATL3	599.691883671347	-0.0857864435432677	0.0740617163938006	-1.15831022720463	0.246737459269419	0.350101075474073
ATM	126.181951246447	-0.187958296386908	0.139549461095865	-1.34689374585107	0.178014456079867	0.267384617620511
ATMIN	1731.08822145315	-0.329667043264565	0.0523113963193305	-6.30201192207029	2.93806561604312e-10	2.11403549304904e-09
ATN1	3041.2157040574	0.829836744634408	0.0911546116736615	9.10361779177195	8.73718389190725e-20	2.08793810632081e-18
ATOH7	1.46218682780424	0.441743211380148	1.2116091113049	0.364592183451303	0.715415850496503	NA
ATOH8	2.82889538347771	1.91885958592951	0.967766554060018	1.98277113202499	0.0473929999633755	0.0861239897060353
ATOX1	697.077526158939	0.19612370665818	0.0822521461176784	2.38442053995266	0.0171060417407283	0.034983418877484
ATP10A	60.3351706997742	0.600258518426401	0.195363103293603	3.07252755667122	0.00212254234794216	0.0053374074000176
ATP10D	228.500559200478	0.00266936546759827	0.103093554556616	0.0258926513794064	0.979342961432887	0.985870608979597
ATP11A	750.51851750716	0.398644575766155	0.0768593842225892	5.18667407758118	2.14082911849531e-07	1.03564837208951e-06
ATP11B	210.442174759926	-0.30247929298987	0.109762280120031	-2.75576721492203	0.00585546536804942	0.0134155178176047
ATP11C	347.218149714899	-0.396164172023508	0.10028840894365	-3.95024884925738	7.80699806449068e-05	0.000254278826327373
ATP13A1	601.609197244283	0.781879552082561	0.0873961819037357	8.94638112387769	3.67327167048053e-19	8.20671923657803e-18
ATP13A2	347.414154799934	0.926718547027683	0.0950705581846497	9.74769229005445	1.88709153721762e-22	6.44813201054246e-21
ATP13A3	1418.2704319943	-0.363298738110955	0.0673664204729321	-5.39287579123977	6.93388851138911e-08	3.60118700782358e-07
ATP1A1	1985.10001536083	0.377124077546158	0.0624988713104297	6.03409421064577	1.59856787897174e-09	1.03796950456192e-08
ATP1A1-AS1	15.8908663282824	-0.3164234989307	0.37179635704307	-0.851066700726291	0.39473230177611	0.508325541756871
ATP1A3	57.6753386050424	0.993584405141023	0.241716220731928	4.11054087364268	3.94733395923039e-05	0.00013509309944767
ATP1B1	1117.39020833079	-0.334150330465596	0.0668469902385634	-4.9987341131303	5.77079117459571e-07	2.62360804063573e-06
ATP1B2	3.11185057269148	-0.157528563849882	0.938949323461435	-0.167771103204115	0.866763356539432	0.91046925676833
ATP1B3	2457.39770831382	0.0707460343733048	0.0500815193099079	1.4126175752681	0.157768198560575	0.241856790789724
ATP1B4	1.42122955249988	2.78662879112266	1.38112120982506	2.01765693792772	0.0436270025299024	NA
ATP2A1	7.13713626833937	0.108385036881651	0.520992975635379	0.208035505180218	0.835201244653778	0.888187888889312
ATP2A1-AS1	25.5401966961146	0.254595213567631	0.328826611346469	0.774253678937731	0.43878079026489	0.551185750259556
ATP2A2	3229.15713284188	0.178420320114441	0.0399014377642685	4.47152609308268	7.76633816213667e-06	2.98840777739491e-05
ATP2B1	565.418931895165	-0.400364307736967	0.0693857037723237	-5.77012678361941	7.92119137655905e-09	4.70992603353334e-08
ATP2B4	1053.69645141326	0.361432853763261	0.0635058784365131	5.69132909679512	1.26054284831902e-08	7.26640406036723e-08
ATP2C1	594.987644311606	-0.484490934322824	0.077159233493491	-6.27910507125105	3.40527412336201e-10	2.43512571425835e-09
ATP2C2	3.10160532813299	1.24119281170115	0.867040727457277	1.43152769229322	0.15227903623497	0.234632757014564
ATP5A1	3109.61432321905	0.0920410947836851	0.04818110841819	1.91031501361095	0.0560926658386523	0.0997959161457375
ATP5B	6546.91930764251	0.14297636229915	0.0427561412481143	3.34399592960126	0.000825809490528988	0.0022424317963396
ATP5C1	3055.42333133544	-0.52472340693731	0.058439874881692	-8.97885917790859	2.73588676095085e-19	6.19491720399411e-18
ATP5D	394.253189973023	1.04141464446408	0.132437211945244	7.86345943989409	3.73667376737443e-15	5.01644301410276e-14
ATP5E	4050.50104013485	-1.06555457343163	0.0707057755964527	-15.0702621453895	2.54102810758223e-51	3.19809562573453e-48
ATP5F1	2625.0614776978	-0.667090126400294	0.0741747122018913	-8.99349800757682	2.39484255074543e-19	5.46364154741815e-18
ATP5G1	365.941104997022	0.231041737335399	0.0943357068862579	2.44914407239212	0.0143196157759333	0.0298723597299996
ATP5G2	2803.14328686514	0.280580015345856	0.146707203607914	1.91251696198727	0.0558099191179007	0.0993396827858166
ATP5G3	3570.86319242687	0.367733081828187	0.0613524155821779	5.99378326572376	2.05014568678501e-09	1.31200636896246e-08
ATP5H	1009.73106136509	-0.678881115141225	0.0684223700878739	-9.92191755809317	3.34271532906016e-23	1.25273026339443e-21
ATP5I	2714.34642978136	-0.329269737250779	0.0689355095139307	-4.77648949826416	1.7838186462667e-06	7.5719541918398e-06
ATP5J	496.201159337867	-0.580194313998933	0.0877019831325932	-6.61552103242363	3.70245337535349e-11	2.99103630169153e-10
ATP5J2	903.458249563943	-0.342674371236878	0.0779500705989815	-4.39607518766448	1.10225766753669e-05	4.14423638357147e-05
ATP5J2-PTCD1	123.545874777717	-0.43639202707256	1.31045145411535	-0.333008922766358	0.739127547812317	0.81512217515241
ATP5L	1422.54251248117	-0.116216317574115	0.0531049055500601	-2.18842904191897	0.0286383647365795	0.0552394920327664
ATP5L2	2.91345566969945	-0.154599383576851	1.05579434321923	-0.146429448660865	0.883582381185564	0.922299032624617
ATP5O	1799.83351119466	-0.353758480593781	0.0478543188244887	-7.39240447432198	1.44197090863781e-13	1.60250821436033e-12
ATP5S	52.7732175213503	-0.719151653550142	0.203490751626584	-3.53407537100173	0.000409204370538656	0.00118123348781447
ATP5SL	226.228644864975	0.713120783388855	0.127134080592259	5.6092023481568	2.0326125812695e-08	1.14036210307999e-07
ATP6AP1	1640.84318358366	0.679631727797653	0.0782976994875037	8.68009829466474	3.95426930157122e-18	7.66640940457383e-17
ATP6AP1L	8.85396195002378	-0.207413275611211	0.60689038336911	-0.341763984559733	0.732528515418198	0.810563277043084
ATP6AP2	1654.78202270403	-0.665956277799764	0.0947651204107021	-7.02744084441173	2.1035594341965e-12	1.96840508888908e-11
ATP6V0A1	208.118924912647	0.34225579331958	0.110928041465532	3.08538570408212	0.00203288339804843	0.00512907416650943
ATP6V0A2	302.174607246952	0.255833088702592	0.0988972700079235	2.58685693429247	0.00968557974508661	0.0210931955140653
ATP6V0A4	11.9191442990789	0.242457715840889	0.41230919558711	0.588048286179113	0.556499882798451	0.662916887477371
ATP6V0B	671.74181491443	-0.00592541892775989	0.0676337366317828	-0.0876104030747192	0.930186333518544	0.954100618048498
ATP6V0C	5729.5574334387	0.56551479016003	0.0710101713855666	7.96385615082426	1.66759107270061e-15	2.30005734894953e-14
ATP6V0D1	2897.98712998787	0.451409671604539	0.0539238276037779	8.37124684325846	5.70117418204118e-17	9.51434626202961e-16
ATP6V0D2	9.26206256934461	-0.757860094773584	0.565753387918206	-1.33955909227918	0.180388730835272	0.270252058506607
ATP6V0E1	2298.12213887894	-0.736925584712987	0.0502163146038562	-14.6750232574096	9.31836041728705e-49	8.79594983639289e-46
ATP6V0E2	134.445471374567	1.03239698458251	0.152784136346648	6.75722630155873	1.40658408024655e-11	1.19078695986343e-10
ATP6V0E2-AS1	18.5853480095944	0.407097770686578	0.344239135860425	1.18260165181114	0.236967057569022	0.33851718970833
ATP6V1A	911.941508010998	-0.284848646160403	0.0699503214290054	-4.0721563581306	4.6579892385039e-05	0.000157381681138981
ATP6V1B1	1.77580696775739	0.413886002848948	1.04537799266438	0.395919950250786	0.692164082961913	NA
ATP6V1B1-AS1	30.0449493014932	0.29583393008384	0.286272861041563	1.0333984472279	0.301417472841704	0.410117846155699
ATP6V1B2	885.410388128096	-0.246781296008059	0.0723431898437148	-3.41125815078363	0.000646638379479537	0.00178966088423666
ATP6V1C1	828.800963582993	-0.42509820024309	0.0697306198864221	-6.09629171424969	1.08557234695672e-09	7.23220077463049e-09
ATP6V1C2	8.31485641246588	0.179499211283313	0.511722266215859	0.350774674337886	0.725757398381461	0.804723084712318
ATP6V1D	433.583716908554	-0.690119032964239	0.0770421404285246	-8.95768249850863	3.31573636170399e-19	7.4520187902999e-18
ATP6V1E1	1221.03029923869	-0.495161893500292	0.0531056524679292	-9.32409019547068	1.11939812655489e-20	2.99226016024046e-19
ATP6V1E2	15.5325817216373	0.497706661877049	0.381588596744451	1.30430171688375	0.192130730170774	0.284848377124688
ATP6V1F	566.381831077714	0.284046490988016	0.0814794951469338	3.48611010016433	0.000490099247725942	0.0013884766344785
ATP6V1G1	729.700602407896	-0.668652371614587	0.0768575282297726	-8.69989429813029	3.32193451095273e-18	6.49885711384961e-17
ATP6V1G2	14.7247344136036	-0.778925510215494	0.382334413855419	-2.03728851494401	0.0416211380873489	0.076818287734722
ATP6V1G2-DDX39B	1.78750753810687	-1.3698295969934	3.33024865413297	-0.411329524987088	0.680830922831586	NA
ATP6V1H	566.678145355478	-0.187106376097983	0.0721027230207705	-2.59499736291629	0.00945916447518878	0.020653717083819
ATP7A	99.2521522488484	0.0704176947552905	0.151460071864206	0.464925797859285	0.641984595343264	0.737666870318725
ATP7B	42.544678662226	-0.0242350577099418	0.224889198800534	-0.107764436172131	0.914182554376892	0.943803343957496
ATP8A1	18.1724844741521	-0.240126582717531	0.349566480766268	-0.686926796273947	0.492128859906661	0.603103937753856
ATP8A2	20.1743854003705	-0.24300262559145	0.313384476314349	-0.775413729644029	0.438095224805589	0.550430862823962
ATP8B1	45.8806683352544	0.0651739563117252	0.231575337790292	0.281437379876544	0.778374951223653	0.844981503914911
ATP8B2	122.248240525236	0.269110100253635	0.142137462535307	1.89330874108427	0.0583168234033596	0.103181699140223
ATP8B3	93.4980563544426	0.597594744741176	0.172561361159128	3.46308548290889	0.000534018709677597	0.0015030347693367
ATP9A	331.255792356974	0.285719673801693	0.0851588289103799	3.35513859757725	0.000793252305947963	0.00216293366613686
ATP9B	84.6043893377643	-0.224579055130246	0.157495074784113	-1.42594335370861	0.153884693849625	0.236696255342794
ATPAF1	206.086949881074	-0.535383136000878	0.108424981868509	-4.93782084879807	7.90003643649547e-07	3.51544638480822e-06
ATPAF2	69.4270113666466	-0.0508778922022934	0.176864565881951	-0.287665830340782	0.773602548307414	0.841645244711632
ATPIF1	925.817546356681	-0.142075260068318	0.0622000554893312	-2.28416613057021	0.022361769260248	0.0444089153369528
ATR	451.59904728678	-0.56298321843412	0.0923873247728231	-6.09372789848039	1.10311102820347e-09	7.33933297751407e-09
ATRAID	2109.10748580054	-0.101902810535193	0.0515969770718261	-1.97497637106411	0.0482708295502072	0.0874771224738156
ATRIP	58.4362231267853	0.302279304288002	0.192123393284165	1.57336021980888	0.115635432644574	0.186346771151409
ATRN	689.093967608979	0.0241703367794685	0.0671065366945298	0.360178575292782	0.718713595465505	0.799066256488247
ATRNL1	207.043578933335	-0.141309389561987	0.119876928515489	-1.17878720544403	0.238482920326156	0.340306835382269
ATRX	427.132000797373	-0.583124078031335	0.0862274638352246	-6.76262587457807	1.35512852195719e-11	1.15174485464938e-10
ATXN1	232.980540596783	0.378244842570636	0.0988817041376698	3.82522576718558	0.000130652298428937	0.000409386237172664
ATXN10	1510.75585214701	-0.306113472522615	0.0505408936932626	-6.0567483111883	1.38900659089271e-09	9.11301761175177e-09
ATXN1L	492.990294331743	0.32359600203852	0.0778244414334403	4.15802537195564	3.21010377242487e-05	0.000111299810089377
ATXN2	2591.38931164807	0.442402864765579	0.0677678865054371	6.52820808761809	6.6561182704396e-11	5.19252862801908e-10
ATXN2L	3043.4880461564	0.870352166619534	0.0865982871779936	10.0504547489561	9.14444550530654e-24	3.66335704155556e-22
ATXN3	79.0451438180557	-0.793050233336599	0.1839038062707	-4.31231005718967	1.61557657400805e-05	5.89658119798056e-05
ATXN7	396.499015142104	0.302449201166215	0.0826318201427375	3.66020257866481	0.000252015926297848	0.000752064124654494
ATXN7L1	115.65408779555	0.146093731057631	0.151967244979392	0.961350132243578	0.336376149035261	0.447563120331209
ATXN7L2	63.2312467642329	0.93990457813637	0.198981598443098	4.72357537325318	2.31734016378409e-06	9.64951433516159e-06
ATXN7L3	203.141497145817	0.190789990584359	0.124956463237472	1.52685171812021	0.126797887794831	0.201285316309159
ATXN7L3B	496.22525811596	0.303895651984014	0.0767685895923061	3.95859365917635	7.53923764236921e-05	0.000246407933591652
AUH	37.4133758970514	-1.07553294727824	0.232773989662264	-4.62050312768513	3.828105725775e-06	1.54670628080203e-05
AUNIP	170.101571438038	-0.0706255539608905	0.112243537267381	-0.629217108443843	0.529206929809504	0.63752191600167
AUP1	1077.72262910193	0.402790483112508	0.0914995823952281	4.40210187378423	1.07207193956212e-05	4.03778117286951e-05
AURKA	2345.7736419355	-0.231535087880022	0.0454119552283672	-5.09854919735742	3.42266582411017e-07	1.60336606518412e-06
AURKAIP1	217.615578565337	0.388339588519136	0.121727714960896	3.19023148215579	0.00142158877605118	0.00370368385107832
AURKAPS1	5.89307657174465	0.19188751813616	0.664143347608326	0.288924851580873	0.772638885556941	0.841191131267074
AURKB	980.832019388201	0.514605513023475	0.0783617661614703	6.56704842465	5.13223607192152e-11	4.08173572376149e-10
AURKC	1.33712249994695	0.00870678124935501	1.30744687417726	0.00665937669921309	0.994686625419458	NA
AUTS2	2.50989894544274	0.547610923744277	0.967066018545919	0.566260124171941	0.571216963371216	0.676549867322005
AVEN	54.367847514806	-0.555046956308766	0.210143606930468	-2.64127452848194	0.00825947626889578	0.0183095361939135
AVL9	403.221089339091	-0.0184834015691491	0.0816689668366794	-0.226320991743559	0.820951772868595	0.878075307030241
AVPI1	80.3726336019737	0.365200491189695	0.180758166344077	2.02038169879711	0.0433438102662106	0.0796667356030886
AVPR2	1.48844899360493	-0.137989378340624	1.21688105606192	-0.113395945851262	0.909716653723682	NA
AXDND1	1.31047714021182	-0.78257306819043	1.30887751563364	-0.59789633395267	0.549909106197426	NA
AXIN1	51.0835359575915	0.417630053023945	0.217536841582795	1.91981298425257	0.0548815261922031	0.0978832888616962
AXIN2	1.13316008881222	-0.724858710311274	1.43612743392432	-0.504731469637444	0.613747454755576	NA
AXL	1323.8290082198	0.370775980505575	0.0608550336133352	6.09277422902164	1.10970518183814e-09	7.37346122362581e-09
AZI2	381.855588638486	-0.35573923838239	0.0794305475695934	-4.4786199927768	7.51271363180978e-06	2.89745949900978e-05
AZIN1	1367.44140160833	-0.357001977508721	0.0507508253253102	-7.03440732678448	2.00109749857272e-12	1.87717860378533e-11
AZIN1-AS1	1.42712889432727	-0.665213439030546	1.17593695363596	-0.565688013267827	0.571605885124786	NA
AZIN2	12.907318163735	0.597736764019753	0.409732980916498	1.45884464238814	0.144607872309738	0.22485459646803
B2M	2513.69188287818	-0.473010906613674	0.0508368677266725	-9.30448565707955	1.34642416319475e-20	3.56130370170409e-19
B3GALNT1	358.822882502198	0.0571551924613663	0.0891786585500575	0.640906618137613	0.521583355744116	0.631056110053944
B3GALNT2	471.042277485163	-0.0387448859949249	0.0866855222305483	-0.446959134558586	0.654904566023912	0.747903490409009
B3GALT1	8.66104934859103	0.214884687977883	0.490163631187053	0.43839378180198	0.661100853279564	0.753668945280892
B3GALT5	72.1164308810996	0.230135167207325	0.178260787056556	1.29100275504961	0.196702722183656	0.290382023262688
B3GALT5-AS1	8.58690522645431	0.114385235899714	0.508022666018285	0.225157741083144	0.821856563093847	0.878698829987708
B3GALT6	258.023497691062	0.229654306507519	0.095696777399359	2.39981233170614	0.0164034792289435	0.0337338979840323
B3GAT1	1.08777227013251	2.29430909389488	1.52929264947215	1.50024202018285	0.133551722172082	NA
B3GAT3	67.4545371129528	0.537538923310545	0.181000291203634	2.96982352755326	0.00297970867437513	0.00727020034072498
B3GLCT	224.917195577359	-0.146301326100175	0.115953097822924	-1.2617284820074	0.207046504435589	0.303122688507248
B3GNT2	213.952603673789	-0.171005620703072	0.103080332835915	-1.65895487527463	0.0971248855846216	0.160630436594891
B3GNT3	34.8404738870676	0.474799278297936	0.255873728065841	1.8555999550519	0.0635106001110411	0.110975545788997
B3GNT4	54.1282588031887	0.560483145839251	0.206951009986315	2.70828900944389	0.00676310995097799	0.015293195027642
B3GNT5	283.286693950696	-0.091260713378361	0.0900746775196986	-1.01316725067823	0.310980280315809	0.42081655349998
B3GNT6	1.93575882878432	0.40538940665458	1.10411148544917	0.367163472164825	0.71349708437484	NA
B3GNT7	4.1599922979903	0.722764329255733	0.73731330435345	0.980267580943117	0.326954052940957	0.437532080592528
B3GNT9	78.4109953105232	0.608851189861892	0.172902288825367	3.52135991951406	0.000429339439912224	0.0012351073449513
B3GNTL1	33.7062354525679	0.0758657383776416	0.25440032716151	0.298213996908412	0.765539839563814	0.835702797031607
B4GALNT1	247.798498512811	0.835926041118099	0.125292238301649	6.67181026094811	2.52667108756858e-11	2.07441736165816e-10
B4GALNT3	33.5549653786725	0.266097482771202	0.256387341177214	1.03787293689854	0.299329214540851	0.407834452493377
B4GALNT4	16.7279476858746	-0.138625331287207	0.351634105742698	-0.394231756883798	0.693409941680071	0.779151130808282
B4GALT1	1414.46969318247	0.310837035149308	0.0607758588670856	5.11448198254337	3.14603116005475e-07	1.48482839407209e-06
B4GALT1-AS1	2.02155111748107	-0.714261057567447	1.00119197269797	-0.713410691500742	0.475591659131714	NA
B4GALT2	394.96464259713	0.719028775319347	0.09139195240406	7.86752833707275	3.61716353748743e-15	4.86756219900645e-14
B4GALT3	675.971358450315	0.848964502853807	0.0975402539502575	8.70373480149797	3.21136974622149e-18	6.29070262998485e-17
B4GALT4	133.155740641268	-0.427292148666571	0.136309591212142	-3.13471814321244	0.00172019303359759	0.00440564276520679
B4GALT5	1296.26210361139	0.0263265121084106	0.0536228924682744	0.490956583962465	0.623457155075458	0.721010515576569
B4GALT6	60.6931346171167	-0.324963027464605	0.185175798699031	-1.75488929842701	0.0792782450167405	0.134805149120449
B4GALT7	77.2579932564514	0.523566598768222	0.173079133619841	3.02501282400805	0.00248622585342343	0.0061661523364745
B4GAT1	44.3252321755682	0.63630102562708	0.240899607365811	2.64135351894054	0.0082575506145479	0.0183079546288193
B9D1	79.3125193396129	0.847054128806305	0.18250838986043	4.64117912307524	3.46426654489522e-06	1.40874576272355e-05
B9D2	18.6818993537559	0.738139940094467	0.352669906559385	2.09300517669821	0.0363486924462679	0.0682634048763969
BAAT	3.47876499548838	0.104571186923211	0.765511714356233	0.136602987207258	0.891344615189063	0.927565841017261
BABAM1	818.598473676204	0.365568469830253	0.0826226434167937	4.42455548155396	9.66410657995704e-06	3.6562375169612e-05
BACE1	251.067509705756	0.228416392502798	0.0971226865802545	2.35183354729435	0.018681132473097	0.037871294461904
BACE1-AS	2.31647216272656	0.100983925976959	0.993119305255801	0.101683579649022	0.919007836123684	0.947037073483624
BACE2	934.788734460817	0.246362615169048	0.0687635402271014	3.58275060235993	0.000339995182194099	0.000993989012132691
BACH1	156.17011757505	0.115650670048278	0.12283595597404	0.941505027019285	0.346446114334059	0.458377193586272
BACH2	5.47854697901244	0.890503886769255	0.781363486886773	1.13967942156772	0.254419883500819	0.358676701252018
BAD	67.3131207152225	0.443698616652773	0.189607096449894	2.34009499095951	0.0192788357532365	0.0389366483526519
BAG1	129.708540802223	-0.237300473593525	0.129056668897541	-1.8387308119809	0.0659547891053386	0.114839195279909
BAG2	659.821448977463	-0.264908635227937	0.067705176761553	-3.91267917608286	9.12777658563423e-05	0.000293749861011792
BAG3	1136.20893535519	0.769626298640246	0.0854781266423471	9.00378060296612	2.18075699172473e-19	4.99029891606342e-18
BAG4	229.470983101736	0.0247390794297709	0.105047888003097	0.235502873023411	0.813818449205646	0.872142200975866
BAG5	252.421132817766	-0.0327014459162422	0.0974505137920382	-0.33556976401405	0.73719532793204	0.813581369218677
BAG6	1333.77389718558	0.833165358315129	0.0934641137177741	8.91428084185305	4.90992386834953e-19	1.07159797953299e-17
BAHCC1	49.6115795034787	0.51223264503873	0.217339306641231	2.35683389698251	0.0184314892304727	0.0374099058540975
BAHD1	113.359015232313	0.726128933205954	0.149105949350558	4.8698857179654	1.11662811015014e-06	4.883994887807e-06
BAIAP2	164.144910005121	0.589867777118393	0.136362173913247	4.32574342422601	1.52018287356587e-05	5.57671166856094e-05
BAIAP2-AS1	26.737426036486	0.0218606995398582	0.281083297519104	0.0777730293219308	0.938008600932181	0.958680506427181
BAIAP2L1	1808.96922112181	0.370741241560065	0.050793857570615	7.29893847980833	2.90046891496099e-13	3.08491422694759e-12
BAIAP2L2	151.406291835395	1.20853569486531	0.148745870575638	8.12483526559994	4.47970413766916e-16	6.63954578912829e-15
BAIAP3	4.32530326407514	0.372098219154257	0.737987925364526	0.504206378404445	0.614116358670058	0.71285193992427
BAK1	174.870924837879	0.725431730930976	0.136298020075275	5.32239375546566	1.02410598438162e-07	5.1694761638087e-07
BAMBI	55.5836400414484	-0.104795462102441	0.207958015067713	-0.503926054825627	0.614313340569619	0.712977359765077
BANF1	1419.78611083665	0.245986562691559	0.0679295478389653	3.62120123741583	0.000293238305149281	0.000866688478017533
BANK1	14.0862659304223	-0.298536474802266	0.38866866549415	-0.768100187399231	0.442427665596259	0.555015702653518
BANP	171.008747043852	0.497456650532823	0.115926697483633	4.29113104514219	1.77765366373789e-05	6.42909561384899e-05
BAP1	293.624780310016	0.514358228283698	0.114618134515813	4.48758157211794	7.20362339094158e-06	2.78846684725615e-05
BARD1	432.990342628257	-0.523691482510713	0.0848852329951565	-6.16940619743124	6.85469266415221e-10	4.68657416508333e-09
BASP1	3910.93830658701	-0.461765780868666	0.0612762454003576	-7.5358040926243	4.85334761214359e-14	5.74902815578076e-13
BATF2	3.95712036726418	1.27137526459191	0.761685900208213	1.66915951082246	0.0950857719208256	0.157811034430794
BATF3	27.9282505715982	-0.0479140687556866	0.278525335868906	-0.172027685044201	0.863415763923514	0.908152955117824
BAX	463.743600167306	0.565152080304354	0.0862451804542362	6.55285405315184	5.64476794123068e-11	4.47052596834856e-10
BAZ1A	629.427598939136	-0.672695509961143	0.0922636269170083	-7.29101524012531	3.07627962703051e-13	3.24902455993299e-12
BAZ1B	1191.06550763559	-0.0914971101297213	0.0555076069302712	-1.64837065025448	0.0992766349389271	0.163562236007703
BAZ2A	1063.45171983554	0.649233924426084	0.0730775797230981	8.88417387228926	6.43975060037988e-19	1.39140991870583e-17
BAZ2B	230.538523808064	-0.289059379041803	0.103805126786307	-2.78463490186626	0.00535880244964847	0.0124074802080394
BBC3	4.75959729952881	2.11461770690234	0.786421744391378	2.68891052667786	0.00716856304149366	0.0160991535487998
BBIP1	198.880383713519	-0.657874402424921	0.107257155566875	-6.13361783601223	8.59027359891025e-10	5.79709124952375e-09
BBOX1-AS1	3.82849899888045	0.187300296499514	0.853551231448356	0.219436501991441	0.826310038369148	0.88214890149779
BBS1	137.360539836636	0.150221317439635	0.128606603782082	1.16806845855426	0.242779151931051	0.345393135984802
BBS10	111.116633740849	-0.536543263542443	0.142287194325236	-3.77084716644301	0.000162694294900044	0.000502694749565336
BBS12	48.7986173963095	-0.851311676612749	0.208378468347996	-4.08541095134187	4.399887286627e-05	0.000149396352720161
BBS2	145.094687106116	-0.04786157693466	0.151665340380032	-0.315573596543099	0.752326181205484	0.825279304246295
BBS4	68.0442474050452	0.0817751999264939	0.176523626720263	0.46325356806816	0.643182623352146	0.738537760243858
BBS5	134.14336082333	0.481235067583192	0.14640267048133	3.28706481924838	0.0010123752821737	0.00270665673334563
BBS7	171.078081677731	-0.520321698972223	0.120656012030501	-4.31243905890648	1.61463394510893e-05	5.89456525815329e-05
BBS9	79.3287862184429	-0.34348829267147	0.182590607285362	-1.88119365929184	0.0599455799566662	0.105556499252131
BBX	851.649493742705	-0.270857916528831	0.0636290418660402	-4.25682846362947	2.07347320770735e-05	7.38925574705146e-05
BCAM	142.946755135458	0.75840333757415	0.143138540812965	5.29838667675908	1.16830349973186e-07	5.85450493828818e-07
BCAN	5.15134800117664	-0.118321242379049	0.625489628624863	-0.189165794226162	0.849962875869012	0.898445500717363
BCAP29	512.580299821099	-0.440633189189134	0.0771525045134879	-5.71119747787451	1.12183976540819e-08	6.50908412484051e-08
BCAP31	962.501846385587	0.0539359099641978	0.0657431377816118	0.820403646436291	0.411986037434739	0.525525770555479
BCAR1	971.463843608906	1.00510821349107	0.0964079430457174	10.4255747165401	1.89510136016555e-25	9.26269121119101e-24
BCAR3	308.643131028625	0.55191690764153	0.0955386962621644	5.77689385803459	7.60922534180064e-09	4.52805872093046e-08
BCAS1	13.4534712656938	-0.0963262088139069	0.379015966742787	-0.254148155397572	0.799381101748691	0.861745380421876
BCAS2	977.568236891216	-0.8292086377363	0.0807248188571864	-10.2720408602376	9.41906564811663e-25	4.23381394296147e-23
BCAS3	61.131072868509	-0.0359928934341594	0.181017299727928	-0.198836760288973	0.842390439531531	0.892815635666296
BCAS4	23.3339249582213	0.421108210581052	0.313800515943212	1.34196149842297	0.179608479706058	0.269484091893562
BCAT1	1041.01156969725	-0.539783752869135	0.0652157001659184	-8.27689883717947	1.26424539796463e-16	2.0077705831188e-15
BCAT2	232.25898199187	0.673147461892812	0.101020175137065	6.66349529665219	2.67390607842992e-11	2.18764916048359e-10
BCCIP	660.061319858291	-0.849950119061579	0.0828431170485383	-10.2597554189516	1.06977346633322e-24	4.76601435458131e-23
BCDIN3D	16.255167779848	0.819917739017913	0.373078225436451	2.19770997907669	0.0279697799709326	0.0540811146973492
BCDIN3D-AS1	13.3376118255318	-0.491567493200697	0.42521969186032	-1.15603181745913	0.247668142833947	0.351092676551965
BCHE	584.308997555234	-0.610444328146975	0.0815086620227705	-7.48931847239057	6.92321645720004e-14	8.04937168230117e-13
BCKDHA	286.306895377525	0.642899214660486	0.112370101361264	5.72126577152047	1.05733349557268e-08	6.1560939798127e-08
BCKDHB	316.973518203989	-0.45377453770822	0.0972881742240236	-4.66423120104322	3.09772950624599e-06	1.26548576502118e-05
BCKDK	1193.41848732518	0.649205955288841	0.0794281682069701	8.17349776463649	2.99574915033736e-16	4.56096768322028e-15
BCL10	816.961798333277	-0.2686488758644	0.0699465151986955	-3.84077569985088	0.000122646141484683	0.000386069016156589
BCL11A	43.8785075072667	-0.227915836935011	0.212868708000152	-1.07068736911227	0.284310023991459	0.391639391859084
BCL11B	2.96185742681318	0.301555904068429	0.82061980944176	0.367473342221129	0.713265972875741	0.794780580518099
BCL2	147.433781196066	-0.312973716668454	0.122926161965141	-2.5460301669323	0.0108955772036751	0.0234243277590184
BCL2L1	1362.9375308543	0.441601931044977	0.0575475155893338	7.67369236573658	1.67114602700969e-14	2.09977690897898e-13
BCL2L11	308.782770402808	0.034754426471395	0.100071599506703	0.347295602775562	0.728369253928358	0.80679160481988
BCL2L12	243.956972860049	0.607814736705368	0.0992671837522814	6.12301783661107	9.18194114994978e-10	6.1743035257209e-09
BCL2L13	341.482305794106	0.0288831507303548	0.0820523806916614	0.352008686242666	0.724831748202306	0.804226703871542
BCL2L15	15.2419044510749	0.632425371011062	0.45618730287602	1.38632830643018	0.165646677199823	0.252117481179979
BCL2L2	41.4404251358432	-0.492182108706475	0.224644506282313	-2.19093765902267	0.0284563040671003	0.0549241357810821
BCL2L2-PABPN1	1135.92402145776	-0.494216271604174	0.0589362413296885	-8.38560893015785	5.04638401254271e-17	8.4683930823814e-16
BCL3	342.022813644844	1.04231999335151	0.107774294442327	9.67132282094681	3.99184502089672e-22	1.32502934836491e-20
BCL6	210.071658857618	0.596569887597664	0.110777690783633	5.38528907199249	7.23283098730668e-08	3.74614579693528e-07
BCL7A	87.6071364545543	0.275780790742921	0.160709981859387	1.71601531872622	0.0861592387115446	0.144766161561367
BCL7B	397.662835298111	0.317929424658214	0.0976948921391678	3.2543095928221	0.001136683301862	0.00301604495924488
BCL7C	80.0493970672506	0.580968987198075	0.165063293133377	3.51967403636271	0.000432077459638933	0.00124147030158439
BCL9	715.746831691363	0.683608754865228	0.0829383036593883	8.24237685970378	1.68822832426747e-16	2.64494941715888e-15
BCL9L	780.267643357974	1.16676569761146	0.0922194979796779	12.6520499804561	1.08993272571655e-36	2.13782518915546e-34
BCLAF1	2045.20964925395	-0.384785395998372	0.0569136808604122	-6.7608594310058	1.37175567155686e-11	1.16391156783839e-10
BCO1	4.93512877441371	-0.107166523989939	0.657890529423145	-0.162894158217941	0.870601770462613	0.9127871252549
BCO2	7.32134693448143	-0.625714432135671	0.518035907862154	-1.20785919014357	0.227101429361651	0.327063305773721
BCOR	745.873463008839	0.474749000856281	0.0648788427095744	7.31747024190092	2.5268914725729e-13	2.70112606397206e-12
BCORL1	144.751004036415	0.661148276598763	0.132770233320992	4.97964234950418	6.37018840542039e-07	2.87792268881436e-06
BCR	169.261915815713	0.525515575802242	0.12183226041596	4.31343532499541	1.60737176314355e-05	5.87089135157364e-05
BCRP2	3.49176711017368	0.241588292514983	0.858246589261848	0.281490536097284	0.778334185859356	0.844981503914911
BCRP3	35.4578973161132	0.424401114531919	0.243092923236737	1.74583903505334	0.0808389259033505	0.137042350198485
BCS1L	260.824155124291	0.510055973898223	0.0944178789138808	5.40211218220066	6.58607378478025e-08	3.43353373736749e-07
BCYRN1	28.3012804234303	-0.832214035135445	0.331239230806245	-2.51242593792352	0.0119904270302052	0.0254878845091048
BDH1	238.306250306987	0.417855220085328	0.100792548356528	4.14569555883508	3.38783713509205e-05	0.000117059035120785
BDH2	108.884463718	-0.786233654358817	0.156207824505756	-5.03325397973162	4.82223560191169e-07	2.21435768609523e-06
BDKRB1	1.18239068164953	1.45218136733118	1.44903786426294	1.00216937262011	0.316261797289935	NA
BDKRB2	4.92264277329389	0.275476083339945	0.643682656989124	0.427968782984625	0.668673848138502	0.759550325544208
BDNF	344.86211549967	0.18552659128918	0.0840388649436816	2.20762847539064	0.0272701824630938	0.052863761486344
BDNF-AS	5.35447701574163	-0.0839453558090978	0.793692966669522	-0.105765528150448	0.915768387889164	0.944988382228071
BDP1	277.04987437077	-0.491446661779683	0.104607290615238	-4.69801539538293	2.62701634369441e-06	1.0858190432079e-05
BECN1	203.939182178216	-0.137339223852581	0.109886749500115	-1.24982515614803	0.211363424452754	0.308278300290675
BEGAIN	4.57240056023877	0.676778292909738	0.764558338291315	0.885188557909454	0.376054942489309	0.489406100509783
BEND3	158.961599692671	0.507358468109509	0.123991145176609	4.0918927507835	4.27866537942333e-05	0.000145574866468643
BEND3P3	2.11445451027397	0.47929833740957	0.966133159217168	0.496099665803763	0.619824095002539	0.717733705736805
BEND6	66.65144002084	-0.625163810698773	0.188342428035664	-3.319293571921	0.000902454999758312	0.00243606396092043
BEND7	144.045324219095	0.0451743150982387	0.129250822891928	0.349508916751817	0.726707277805487	0.805442778695984
BEST3	78.6197082203652	-0.168613947108289	0.171400058957218	-0.983744977301178	0.325240919176608	0.43558691161872
BET1	336.228193291472	-0.791072338342745	0.101843533158483	-7.76752645758791	8.00336255605035e-15	1.03705505793667e-13
BET1L	418.849095342862	0.878272895603828	0.121878212316271	7.20615177161221	5.75552507606183e-13	5.85752663232897e-12
BEX2	22.6521434451589	-0.718254858635736	0.297451768525247	-2.41469352223661	0.0157484545741902	0.0324930204144802
BEX4	3.62748085658129	-0.953798916503162	0.758648961634049	-1.25723353584875	0.208669083056064	0.304967017746829
BEX5	9.12553254807398	-0.906692001772168	0.48157422134739	-1.88276689569335	0.0597319651966582	0.105331811669078
BFAR	804.407628821207	0.0363691115134586	0.0695266870409132	0.523095707006103	0.600907652844687	0.702166984983621
BFSP1	27.3321431067779	0.342930641799908	0.281889194532353	1.21654411893589	0.223777715144237	0.32304672450998
BGN	201.106641442304	0.235798461077872	0.134791084494528	1.7493624445721	0.0802283882608946	0.136160169446487
BHLHB9	10.0057027919221	-0.555301904612632	0.463617621342631	-1.19775840919179	0.231011082994149	0.331492673297922
BHLHE40	1020.61463318328	-0.0265429004505538	0.0585543012312465	-0.453304025364914	0.650329834645964	0.744480519416205
BHLHE40-AS1	7.88482316260031	0.513638175803984	0.514694699799862	0.997947280210408	0.318304923633651	0.42831069686734
BHLHE41	431.47512030007	-0.088830648667887	0.0999451884860689	-0.888793647933026	0.37411399031176	0.487552299221548
BHMT	1.4066692597966	0.955429580189556	1.23842328586951	0.771488707529216	0.440417313270777	NA
BHMT2	5.08496077919979	-0.383136067753499	0.756633618499489	-0.50636934228922	0.612597392364627	0.711423176999844
BICC1	1008.57868925472	-0.119005651846643	0.0600655557493132	-1.98126281130769	0.047561808556866	0.0863745354646855
BICD1	226.455161014383	0.0989183451164787	0.106878295112379	0.925523231938431	0.354693804912219	0.466917156418482
BICD2	187.530624907576	0.379096259419812	0.120353913398257	3.1498457234653	0.00163356701219483	0.00421163581174094
BID	597.568715024002	-0.0612676130526833	0.0725506174793522	-0.844480931814536	0.398400714296715	0.512001871002662
BIK	30.676268537981	0.526985787384984	0.304094459979622	1.73296740565513	0.0831014622616074	0.140436542971585
BIN1	375.65351684201	0.211445026355945	0.105863563359003	1.99733524592306	0.0457887769851578	0.0835505495719268
BIN3	58.4106513598051	0.333717807275731	0.189261910926706	1.76325920858407	0.0778567817700134	0.132731795357547
BIN3-IT1	1.35188453386187	1.21075898952605	1.39439076001096	0.868306807710438	0.385226396353693	NA
BIRC2	280.576576196433	-0.24578455972457	0.0989036449392529	-2.48509101838999	0.0129518314889228	0.0273009785034475
BIRC3	100.661463124248	-0.209014556777128	0.15418967125344	-1.35556782161869	0.175236715930454	0.263789506697662
BIRC5	625.656218374255	0.0897215137465306	0.0762005992518459	1.17743842735406	0.239020559747923	0.340841051785271
BIRC6	955.448610812331	0.0160341646489154	0.0940935736877943	0.170406585917518	0.864690393081437	0.909178822362132
BISPR	110.308666165108	-0.252857086214658	0.141254486377758	-1.79008180694835	0.0734407610574627	0.126186099459711
BIVM	207.106070889109	-0.239627461441125	0.103377540969798	-2.31798376313799	0.020450203510672	0.0410280849656854
BIVM-ERCC5	322.055216072426	-0.25880471858849	0.0924341797264306	-2.79988116251426	0.00511214227861279	0.0118764320618196
BLACAT1	2.4472677934883	-0.639407438330595	0.893261260246117	-0.715812346048032	0.474107228014353	0.585969356709805
BLACE	5.06690984848199	0.823991849862782	0.678522344376736	1.2143916212806	0.224598213424757	0.324141484515504
BLCAP	903.790130483199	0.196974534586812	0.0630353995780677	3.12482408147289	0.00177911423291296	0.00453654605093439
BLM	161.613100850034	-0.51117490170656	0.118823959613252	-4.30195141931249	1.69300436182593e-05	6.15537912293139e-05
BLMH	249.228710939849	-0.0470590461356786	0.0987711708404929	-0.476445158392169	0.633757269137262	0.730603468115416
BLOC1S1	216.398096886901	0.0470602067457076	0.118203133840732	0.398129941369549	0.690534404766834	0.776919198356906
BLOC1S1-RDH5	11.5576101144761	0.804090760301645	0.455705224257652	1.76449756882098	0.0776482443096575	0.132436073834981
BLOC1S2	297.354185196437	-0.334987451547583	0.0973414430305391	-3.44136516902145	0.000578786845031021	0.00161728357456124
BLOC1S3	143.953665241564	0.520522156624764	0.160382050710657	3.2455137861021	0.00117238887739368	0.00310394037062848
BLOC1S4	73.2184494023825	-0.414553758038255	0.200603890190033	-2.06652900721689	0.0387785563650659	0.0722339093218538
BLOC1S5	42.5482397303361	-2.53803276733907	1.53643185151694	-1.6519006455335	0.0985548064748911	0.162568069264993
BLOC1S5-TXNDC5	64.4698443064321	1.79188578778757	1.61698430327087	1.10816523336862	0.267790462575264	0.373093929747814
BLOC1S6	197.749312958545	-0.81711038282077	0.118387150958779	-6.90201914822053	5.1268522484658e-12	4.54406393829689e-11
BLVRA	139.976516257591	-0.31359617971671	0.129399138974216	-2.42347964756703	0.0153726146233055	0.0318001093899169
BLVRB	121.490097074364	0.442419996432477	0.141124559799158	3.13496103769683	0.00171876938050505	0.00440274320789819
BLZF1	395.171935769247	-0.818904048947662	0.10322977379792	-7.93282808650469	2.14210866960039e-15	2.9304589888564e-14
BMF	33.3351423973607	0.395298964271354	0.298732392534852	1.32325443825191	0.18575077785283	0.277075950410992
BMI1	185.795290613134	0.128955281662975	0.143895746955783	0.896171599168951	0.370161121649455	0.483403988093393
BMP1	500.252882162479	0.59004643867336	0.0892444067996338	6.61157891942849	3.80242311881313e-11	3.06773484847408e-10
BMP2	93.8579673315673	0.0486774818092098	0.161820847043584	0.300810944316089	0.763558662365131	0.834022309806941
BMP2K	728.97085392532	-0.0364559058870462	0.0747067342021102	-0.487986876637106	0.625559136604007	0.722697134562099
BMP3	14.3762758565961	-0.100019767674753	0.36625965059225	-0.273084320134689	0.784788399519987	0.849774820615885
BMP4	24.569670914786	0.127285770279501	0.290476736109679	0.438196090964887	0.661244142026248	0.753775400182838
BMP7	1.69262003196536	0.919656905506265	1.13965605206459	0.806960050657582	0.419689499677284	NA
BMP8A	5.16191261337216	0.849703687663415	0.698406910601403	1.21663127149147	0.223744539170446	0.323029707971632
BMP8B	29.8516223352506	0.892574813145865	0.306163144668012	2.91535682426351	0.0035528208090886	0.00852394800312394
BMPER	3.01778922663739	0.755209301977445	0.858355768247212	0.879832500595417	0.378950055348776	0.492283045409647
BMPR1A	323.400807826457	-0.218648187630971	0.0887359593036869	-2.46403137292602	0.0137384085659263	0.0287679415242036
BMPR1B	33.9105717450142	-0.122236167674934	0.2461643391782	-0.496563263724591	0.619497064382504	0.717559948107137
BMPR2	1254.8410518809	-0.105788989847758	0.0744423223126614	-1.42108664213132	0.155291572827557	0.238665780443125
BMS1	758.345432928718	-0.322942749789116	0.0773131816585905	-4.177072303339	2.95285184386708e-05	0.000102923889679032
BMS1P17	8.2883660615222	0.217572098369366	0.480438711950198	0.452861297305116	0.6506486214052	0.744521335202362
BMS1P18	8.2883660615222	0.217572098369366	0.480438711950198	0.452861297305116	0.6506486214052	0.744521335202362
BMS1P20	184.093644035211	-0.252954629831692	0.112103433973155	-2.25643961889933	0.0240431127839943	0.0473494761216151
BMS1P21	2.62004241119494	-0.332126166525882	0.88178274452063	-0.376653057218122	0.706431452690396	0.789494911201942
BMS1P4	71.9494882770306	0.170180390688874	0.181722390920606	0.936485536134205	0.349023256158877	0.461059935079815
BMS1P5	155.075852405669	0.000533338924539088	0.126392278208952	0.00421971129958881	0.996633167494632	0.998136249625303
BMS1P6	52.0499983844095	0.023400701471624	0.211988412137571	0.110386701026082	0.912102699715698	0.942300230782282
BNC1	507.614991020898	0.11954354854434	0.0745101014384082	1.60439385045204	0.108627265671107	0.17652222868848
BNC2	99.7874962413903	0.306625434079689	0.144737667985002	2.11849091082124	0.0341335138727903	0.0646661389890557
BNIP1	117.124898412716	-0.0421153745129516	0.154700557145541	-0.272238027386869	0.785439003999524	0.850174534322713
BNIP2	312.263120874234	-0.860587163305054	0.0964787422158482	-8.919966653169	4.66428632764164e-19	1.02390576172052e-17
BNIP3	1533.70140862352	-0.49344092511241	0.0512448273074492	-9.62908748139504	6.02622361158532e-22	1.96150981046925e-20
BNIP3L	960.824018017732	-0.664239761263832	0.0661726493908094	-10.0379804553524	1.03777036140336e-23	4.12459099165129e-22
BNIPL	3.14673545375213	-0.484499668536182	0.913045111221602	-0.53064154506884	0.595667200498598	0.698366847471692
BOC	30.1301737652442	0.431944708616747	0.260875655042355	1.65574939733881	0.0977725792354723	0.161542420325275
BOD1	222.97267079221	-0.579612580293728	0.123817983600665	-4.68116636564751	2.85247330027231e-06	1.17035871377378e-05
BOD1L1	607.927324309382	-0.467594016522149	0.106861993680018	-4.37568119795976	1.210538330166e-05	4.51092040476119e-05
BOK	124.726105133247	1.10035296159224	0.15966157530048	6.89178319530791	5.50973027892342e-12	4.8662840001509e-11
BOK-AS1	1.57682390011201	-2.75947740554546	1.36040908485626	-2.02841736082424	0.0425176697111692	NA
BOLA1	63.299298944514	0.146148741347002	0.188270517602554	0.776269929079008	0.437589624373774	0.550111295738741
BOLA2	91.995743292564	0.44941577613442	0.161990056467344	2.77434174624797	0.00553135384147664	0.0127561516365585
BOLA2B	91.995743292564	0.44941577613442	0.161990056467344	2.77434174624797	0.00553135384147664	0.0127561516365585
BOLA3	315.975032054155	-0.584657550913608	0.0913654763302555	-6.39910800443121	1.56287267150004e-10	1.16620879237476e-09
BOLA3-AS1	82.262514245915	0.0150556085937956	0.174436495752652	0.0863099693033514	0.931220013693335	0.954735989872408
BOP1	183.968424579283	0.679406538434025	0.131981484074357	5.14774131537463	2.63641724813814e-07	1.26085527861401e-06
BORA	205.924121060492	-0.609689919266801	0.113587196704641	-5.36759368093366	7.97940646832923e-08	4.10606391452049e-07
BPGM	61.0017108170647	-0.251634533364868	0.198189092587435	-1.26966893121959	0.204202584184644	0.299719291723869
BPHL	145.389161168165	0.0469941855359334	0.128955474726314	0.364421794698289	0.715543062954017	0.796788828415138
BPNT1	324.47378309752	-0.385550785630758	0.0878224780078266	-4.39011508644061	1.1329068571012e-05	4.24783819831166e-05
BPTF	1098.36373488398	0.0952412217579154	0.0605183437592042	1.57375790284132	0.11554342976425	0.186238251838791
BRAF	205.565604990069	-0.113444440111756	0.106181573460119	-1.06840044289195	0.285339917337494	0.392592581902903
BRAP	449.024239200398	-0.32329558389415	0.0793061859492361	-4.07654938923795	4.57089502616652e-05	0.000154646567159931
BRAT1	66.4455956203389	1.04091009971039	0.186994610352011	5.5665246059815	2.59870100168877e-08	1.43450954782549e-07
BRCA1	321.594063397541	-0.595698952843559	0.0985644724035541	-6.0437492162955	1.50573498714688e-09	9.82171441078288e-09
BRCA2	310.506570901079	-0.354687014493998	0.11564474173809	-3.06703970421143	0.00216190138999154	0.00542649105751074
BRCAT54	6.57788068935594	-1.47004329723728	0.607333134985053	-2.42048920527523	0.015499639476113	0.0320277815033158
BRCC3	323.446153080478	-0.506399506097292	0.0854101435696265	-5.92903237171676	3.04725014670572e-09	1.90254729085145e-08
BRD1	103.363100207748	0.321074485367434	0.156357597589773	2.05346264151372	0.0400277293843378	0.0742366813389603
BRD2	4887.54384380531	0.203189115105296	0.0420031217438243	4.83747651768694	1.31497914404509e-06	5.67270208869264e-06
BRD3	299.624851816108	0.258309801282248	0.0935258727250635	2.76190741402219	0.0057464771465848	0.0132038710398403
BRD4	2655.52542938006	0.6594283895597	0.0641283010820636	10.2829543030595	8.410915709761e-25	3.80329520851857e-23
BRD7	820.283610564895	-0.626637662044757	0.0655805859062327	-9.55523122255609	1.23308259136846e-21	3.79292186913194e-20
BRD8	285.04129630485	-0.102269620060975	0.0917584393895317	-1.11455274023158	0.265042131960286	0.369888312603604
BRD9	283.505799360737	0.277099031448951	0.0951505850435364	2.91221574015718	0.0035887467547009	0.00860194290370541
BRDT	1.21559887179771	0.277478487684184	1.42784653054802	0.194333551784228	0.845914715855543	NA
BRE	1374.7635888271	0.0838531416949037	0.0603331258133149	1.38983585823757	0.164578726591974	0.250795329201754
BRE-AS1	2.23102216448382	0.192158289381196	1.01409131577272	0.189488151996228	0.849710240225194	0.898296209970967
BRF1	42.4070645740734	0.419983925905291	0.227050562956043	1.84973743485762	0.064351402231404	0.112215590336092
BRF2	40.1043004264365	0.424125456498758	0.226840566044269	1.86970727456212	0.06152447877921	0.107996769293632
BRI3	1328.68090833017	0.207739697051981	0.0629634678454519	3.29936873175238	0.000969025357609813	0.00260088679153741
BRI3BP	119.122585919237	0.521752326732876	0.142482295394496	3.66187479846728	0.000250376223181688	0.000748005891682699
BRICD5	1.59735306713133	1.4288627931843	1.29563536890448	1.10282786922718	0.270101922953567	NA
BRINP1	205.941656299164	0.447230477263701	0.111389385730806	4.01501879491928	5.94410578139563e-05	0.000197870464219569
BRIP1	478.200313412692	-0.449033389585909	0.0841360747146657	-5.33699000231155	9.45022486095785e-08	4.80399683860809e-07
BRIX1	688.107407455745	-0.907443332008127	0.0805278741007961	-11.2686860561138	1.87344723926735e-29	1.52121901369112e-27
BRK1	827.306560345557	-0.0664085616486515	0.0677908977588204	-0.979608824254152	0.327279247439379	0.437889659291012
BRMS1	73.8164591257876	0.0958511711229968	0.182302136196535	0.525781941576714	0.59903972294103	0.70090850519302
BRMS1L	53.6599143417231	-1.05294744104463	0.217381387379039	-4.84377919259781	1.27392501366182e-06	5.51134044151662e-06
BROX	618.555586655018	-0.0310675160482309	0.0774741159317746	-0.401005105699943	0.688416364865862	0.775270476367841
BRPF1	241.094406763566	0.403860112326855	0.114104478653667	3.53938878729434	0.000401054715804734	0.00115970311560385
BRPF3	972.563666187198	0.396790196153301	0.0664326246613784	5.97282130844336	2.33185271672999e-09	1.48099123552452e-08
BRSK1	7.23885129355941	0.427074123093768	0.557627802597287	0.765876667383812	0.443749690357449	0.556409429096601
BRSK2	29.6071757753536	0.458246831335318	0.269340673220898	1.70136513678159	0.0888744436152521	0.148728057830599
BRWD1	158.34824478118	-0.462813082630921	0.134035693098212	-3.45290923583917	0.000554575568002812	0.00155452019367975
BRWD3	195.089421366577	-0.324545319220201	0.110142472950307	-2.9465955369154	0.0032129315141257	0.00778266313678274
BSCL2	115.582105010652	0.496839460148331	0.15835818954666	3.13744089630386	0.00170429631337499	0.00437382960423152
BSDC1	487.771197248164	0.318850911595044	0.091948450519526	3.4677138091341	0.000524905985524436	0.00147986841504117
BSG	4039.88237785923	0.42649905070335	0.0645361696498433	6.60868243370229	3.87755492580222e-11	3.12334464236751e-10
BSN	17.4153048529782	0.989055908582952	0.36058052951024	2.74295428520875	0.00608891616144499	0.0139102860060965
BSN-AS2	5.00208167518566	0.322885450554004	0.658089827981513	0.49064039106083	0.62368081339812	0.721023524552343
BST1	5.63256954337174	0.913032727307148	0.646131523374512	1.41307565762882	0.157633479729993	0.241723874947921
BST2	422.798977257029	0.352789448427521	0.0876172419600663	4.0264842916228	5.66170198875954e-05	0.000189178506938574
BTAF1	449.102822690417	-0.227580916429808	0.0854016423695765	-2.66483067673277	0.00770270954825277	0.0171913731797342
BTBD1	317.439369798427	-0.323087514357065	0.0872362872059637	-3.7035908416673	0.000212569012161265	0.000644098774684909
BTBD10	369.272851095254	-0.595165046488902	0.0856784196696043	-6.94649888249569	3.74462895967611e-12	3.38248392212848e-11
BTBD11	206.697844528633	0.00807264151790566	0.105267146451798	0.0766871886434403	0.938872396507783	0.959118204783402
BTBD16	2.90816562315318	-1.65317897053827	0.932503271264511	-1.77283986178032	0.0762552460853967	0.130384125622976
BTBD19	50.8957689914585	0.76498680408018	0.229306077122557	3.33609476765555	0.000849641955090565	0.00230318131083727
BTBD2	335.079107512735	0.73565914667279	0.104490104774805	7.04046711655872	1.91596423866124e-12	1.80067255112014e-11
BTBD3	221.22405605647	-0.292989828937838	0.0996861122413946	-2.93912383932026	0.003291415327265	0.00795236693132033
BTBD6	47.4033535455169	0.205936877013493	0.206407156798357	0.997721591672698	0.31841438019424	0.428412924722353
BTBD7	380.68690067713	0.0272843846923766	0.0874825222237497	0.311883836894788	0.755128806553143	0.82738757729049
BTBD8	1.36571113203385	-0.075827076851293	1.40435449414673	-0.0539942565551192	0.956939740173355	NA
BTBD9	49.9707698308194	-0.198428652996831	0.210340058643286	-0.943370722042747	0.345491313291044	0.457274148158325
BTC	16.5007007788987	0.380616328484037	0.362145962384689	1.05100254598373	0.293257420516982	0.401001975741781
BTD	118.475042889438	0.00781692659395656	0.136651614325853	0.0572033241796668	0.954383230186066	0.969952145682928
BTF3	8984.98374956374	-0.209020717531953	0.0486443329484923	-4.29691815803656	1.73189100999696e-05	6.28013203457e-05
BTF3L4	841.002544599439	-0.498297842041351	0.0604365885892593	-8.24496970581672	1.65202067317472e-16	2.59091051162593e-15
BTG1	197.215706607045	-0.128350246884079	0.118499464841876	-1.08312933780206	0.278751018597225	0.385246763714668
BTG2	72.8001276342494	0.649091970301687	0.196359259617631	3.30563463910823	0.00094761564138056	0.00254795069107541
BTG3	430.610182649064	-0.545461315568627	0.0759966793756636	-7.17743617286653	7.10308002746163e-13	7.14714053727142e-12
BTG4	7.32509736120123	-0.768030027867974	0.533186517849817	-1.44045282871219	0.149739326566143	0.231309506917097
BTN2A1	259.205403875148	0.212405003092555	0.101113077410803	2.10066797027247	0.0356701228536096	0.06717280117931
BTN2A2	173.695154413583	0.28186177260387	0.121734562214278	2.31538001597061	0.0205921442010457	0.0412744729752346
BTN2A3P	27.6835382681639	0.503192046856886	0.274250257007607	1.83479152343302	0.0665365850658359	0.115745455453734
BTN3A1	154.865439803268	0.0406033833244707	0.12057930881569	0.33673591035867	0.736315990152335	0.812967351361263
BTN3A2	183.741634879975	-0.0131651818732192	0.112449778142149	-0.11707610357912	0.906799746071389	0.938619461648701
BTN3A3	99.1458498567268	-0.0541233838031255	0.143039634994408	-0.378380326580403	0.705148080839787	0.788644213930932
BTRC	261.622988940728	-0.0812165595191104	0.10762788095327	-0.754605208239427	0.450485897733822	0.562986223704917
BUB1	1925.70909409359	-0.142265167340556	0.0551907444344247	-2.57769973567921	0.00994603819164948	0.0215950280058197
BUB1B	623.607885924816	-0.512175767115829	0.0762242314036178	-6.71933003041759	1.82561996701737e-11	1.52755337184838e-10
BUB3	3552.3016739708	-0.44073181909798	0.0584134419704069	-7.54504107669706	4.52144965101463e-14	5.37273438861321e-13
BUD13	166.122545788207	0.0869330716107045	0.114054532493885	0.762206198296991	0.445936947316455	0.558549155359132
BUD31	2539.20467401272	-0.666265624577078	0.0768570803815892	-8.6688906379103	4.36350814039677e-18	8.37383271212355e-17
BVES	442.641489413093	-0.128826575480934	0.0887419306583345	-1.45169903928426	0.146585306571804	0.227312496106619
BVES-AS1	22.8146335170877	-0.347245063787209	0.289266055952415	-1.20043488214992	0.229970488412861	0.330344710528766
BYSL	319.760187827638	0.197546027227997	0.0846341109813415	2.33411829978988	0.0195895283319138	0.0394954807631684
BZRAP1	15.7364337113145	0.59656682842128	0.38177576731374	1.56261051511692	0.118144233513445	0.189762029007078
BZRAP1-AS1	37.3270749285092	0.0255975152347391	0.256927184833441	0.0996294543581804	0.920638508962551	0.948264570746874
BZW1	3984.61721561755	-0.617853039129128	0.0687431457737576	-8.987849365558	2.52115265679615e-19	5.73448321921571e-18
BZW2	1274.58178754013	0.0405824132254304	0.052005218540732	0.780352710058223	0.435183295042779	0.547851404937159
C10orf10	5.61882409075338	0.344724309432148	0.623178407221131	0.553171139175598	0.580146227504919	0.684955321607785
C10orf11	39.2913993191868	-0.128869138579451	0.22680269824896	-0.5681993185019	0.569899634168424	0.675497894745386
C10orf111	5.9101880146918	-0.336278893087999	0.5987544243304	-0.561630744464339	0.574367628865729	0.679513888356502
C10orf12	229.793524882165	0.143061499689508	0.110808820410578	1.29106599239505	0.196680795182519	0.290382023262688
C10orf126	1.81941529074375	-0.280145686099707	1.15706325189871	-0.242117866624834	0.808688834439743	NA
C10orf128	36.3884040216234	-0.0428434173250578	0.244159947066504	-0.175472749891235	0.860708181000596	0.906251788737591
C10orf131	3.57140228320024	-0.457518518557499	0.815947999415947	-0.560720191586951	0.574988300171371	0.679958778742033
C10orf2	97.3162766011859	-0.0522494515227844	0.144739495581796	-0.360989592458936	0.718107227258857	0.79893032452972
C10orf25	102.369911209297	-0.092265410224231	0.154288606354525	-0.598005338205098	0.549836371179882	0.656716387024892
C10orf32	25.2192085948018	-0.210397329987079	0.288910417163102	-0.728244180507692	0.466464125291752	0.578586696710124
C10orf32-ASMT	46.7020835809488	0.247038975183616	0.260461107951737	0.948467804373281	0.342891355550778	0.454470218769934
C10orf35	76.1717312064613	0.450539619772254	0.176934700498623	2.5463609936467	0.0108852555145387	0.0234121352942294
C10orf54	47.8495307836049	0.594255272826856	0.226384156176875	2.62498614241609	0.00866524938526756	0.0191220428792659
C10orf55	6.60065012643658	0.860849660427247	0.634143886005794	1.35749895161708	0.174622726345515	0.263101260574253
C10orf62	3.01703971231271	-0.0409037536669341	0.852169974316337	-0.0479995246250604	0.961716621466111	0.97481920362434
C10orf76	302.783345770668	0.00684180214380415	0.101056554875423	0.0677027052054007	0.946022295812332	0.964820366534948
C10orf88	135.102130154121	-0.443520773199258	0.140044577929576	-3.16699710732315	0.00154021850481491	0.00398730203603353
C10orf91	4.51225719085976	0.527611360375701	0.704806091321465	0.748590806567043	0.454103874919217	0.566195890605542
C10orf95	1.84858924261601	0.6363358438564	1.22643936144151	0.518848190837967	0.60386660911549	NA
C11orf1	344.301346005257	-0.758742161112331	0.101119242035543	-7.50343995701267	6.21644650373805e-14	7.28370764514785e-13
C11orf24	918.597045419631	0.574157285501076	0.0780271602045101	7.35842857789779	1.86087775255394e-13	2.03069629312299e-12
C11orf30	628.560996863286	0.117258166976181	0.0742425025457215	1.57939405267176	0.114245700671691	0.184555530392242
C11orf31	183.382518725867	0.535978121519526	0.113470830441748	4.72348813728544	2.31833488231183e-06	9.65099551476171e-06
C11orf44	3.5603901302363	-0.624571175893942	0.794491266021063	-0.786127176730201	0.431792984214904	0.544718463130446
C11orf45	36.4928605910631	0.22027134805345	0.236490328552143	0.931417996676693	0.351637385111178	0.463621076153132
C11orf49	339.109518707891	0.320810996977081	0.0853911933241685	3.75695647862882	0.000171992394078935	0.000529690278909902
C11orf52	3.85890932034369	-0.576198402763623	0.722729249062729	-0.797253471491386	0.425303836872476	0.538240644233702
C11orf54	48.5105827164889	-0.756213765436175	0.20462592574248	-3.69559117542057	0.000219375734897642	0.000661852122285074
C11orf57	131.50463049897	-0.343940245580113	0.134072991259979	-2.56532089235768	0.0103080424393662	0.0223008687812273
C11orf58	584.793447025187	-0.635963680243883	0.0782085642310264	-8.13163732766223	4.23530352444943e-16	6.30097707477761e-15
C11orf63	75.9757322707314	-0.420237081695594	0.174268698115548	-2.41143180754674	0.0158900230301034	0.0327672061474129
C11orf65	2.8819693599274	-1.1108600198526	0.866899990347573	-1.28141657886882	0.200047383971136	0.294503912673367
C11orf68	55.9144646170923	0.492614111925531	0.199755185699109	2.46608922918054	0.0136597301810176	0.0286332970054003
C11orf70	46.6935758735814	-1.02080691768185	0.23193798289126	-4.4012063266086	1.0765069720424e-05	4.05044464343706e-05
C11orf71	34.1052064989533	-0.195770461245988	0.23866295022756	-0.82028006885579	0.41205646589218	0.525571219016096
C11orf72	238.438482770259	0.145207381085617	0.139275884904369	1.04258810622758	0.297139100134786	0.405428839943596
C11orf73	227.321348681044	-1.06966596382021	0.128292912671859	-8.33768554741716	7.57587154039472e-17	1.24367812907154e-15
C11orf74	108.414122520579	-1.01732925068041	0.144121382882381	-7.05883631099117	1.67902713431913e-12	1.59286098050388e-11
C11orf80	106.776375036985	-0.0176676385094034	0.140852780396138	-0.125433367092325	0.900180473588135	0.933623519612801
C11orf84	201.917573386221	0.546006988662854	0.115339697374485	4.73390342693615	2.20242549563814e-06	9.19890272694215e-06
C11orf88	5.18496652735353	0.449381182916231	0.640623287777205	0.701474940874326	0.483006667942373	0.594381952736386
C11orf91	2.35643688837729	-1.40912756635184	1.03514891908642	-1.36128004422347	0.173425206926922	0.261767029803849
C11orf95	69.7547069160817	-0.0538144187899121	0.174029184911277	-0.309226402556259	0.757149311114828	0.829020145884484
C11orf98	921.169109725785	-0.124571766692985	0.0650740999413257	-1.91430641077334	0.0555810157884494	0.0989672343141891
C12orf10	228.010645559074	0.65023274631796	0.108074912553044	6.01650032331807	1.78228142545295e-09	1.15279641835614e-08
C12orf29	345.676684430532	-1.0061081479552	0.106995462590328	-9.40327864002484	5.28887929475881e-21	1.46834455861659e-19
C12orf4	399.168839680074	-0.321433908449796	0.08451670212373	-3.80319984538945	0.000142839034201262	0.000444620349039913
C12orf43	304.751797964884	0.130192592213611	0.0888049672942624	1.46605078725166	0.142634451344569	0.222220767346506
C12orf45	212.782006874376	-0.00670287660941154	0.105391653092486	-0.0635996913676783	0.949288977499317	0.966698902782833
C12orf49	548.923912865022	-0.0568749785964241	0.0764116908930148	-0.744322994711053	0.45668109314203	0.569080408393076
C12orf57	387.081272833741	0.467280297619861	0.096555281212761	4.83951050373104	1.30159312539115e-06	5.62137860245425e-06
C12orf60	11.8894440094707	-0.732531066006305	0.42793039474808	-1.71179957066976	0.0869336112294839	0.14591668486318
C12orf65	277.492116485599	-0.211834292031667	0.0910137758907467	-2.32749701853875	0.0199388274912978	0.0401300788380958
C12orf66	63.8859139543718	-0.114002044255081	0.179969630640931	-0.63345156540624	0.526438800453548	0.635099065680161
C12orf73	84.4721426188657	0.241118356886405	0.169593364822379	1.42174404723284	0.155100568077714	0.238433216311943
C12orf75	2279.56503074351	-0.611645818636912	0.0645896570754032	-9.46971769679572	2.80601009776371e-21	8.10309187505265e-20
C12orf76	75.7725494387914	-0.362486068631274	0.16857983775466	-2.1502338207183	0.0315367241922171	0.0602376559346218
C12orf77	1.67677907062895	1.1670968712464	1.25211440994836	0.932100822395723	0.351284423075542	NA
C14orf1	824.732145355872	-0.0552055394963551	0.062725528539125	-0.880112783137741	0.378798214808124	0.492170460964134
C14orf105	431.486181795326	-0.273142426347986	0.0778982165647489	-3.50640153771621	0.000454209449055967	0.00129725319976717
C14orf119	691.502756236393	-0.591456683274755	0.0694511704417764	-8.51615141274827	1.64943150001596e-17	2.9585942927246e-16
C14orf132	2.18850753388376	-0.31031046184698	1.02857336912797	-0.301690157611278	0.762888271987605	0.833470889165856
C14orf142	49.3841352582426	-0.745951967370816	0.223059201531272	-3.3441882793893	0.00082523711032226	0.0022416467764743
C14orf159	159.602822542503	-0.0212794616937855	0.113626573367753	-0.187275397498034	0.851444711667483	0.899606033000262
C14orf166	1562.19019562645	-0.582328634089055	0.0751085177277584	-7.75316371173492	8.9630943571511e-15	1.15110216051066e-13
C14orf169	81.5572668552589	0.69302142218924	0.190713549515991	3.63383421863862	0.000279240321489982	0.000826772510382905
C14orf178	1.17115158127147	0.728088263737461	1.39327859121429	0.522571916577651	0.601272187892625	NA
C14orf2	817.565790610988	-0.600349882192591	0.0664520222511912	-9.03433577872538	1.65001420833078e-19	3.81625797678711e-18
C14orf28	9.34080982576205	-0.740754849519746	0.475138094176209	-1.55903064519392	0.118989127125797	0.190916050885044
C14orf37	26.8707807829299	0.0085083718674271	0.279898620689639	0.0303980485736708	0.975749601150613	0.983778147085785
C14orf39	28.2060173525676	-0.642939254605103	0.316421921910124	-2.03190490318722	0.0421632840737222	0.0776765161460633
C14orf79	23.0226282183724	0.000604977213991797	0.300339765861865	0.00201430940140655	0.998392814714781	0.998984260952766
C14orf80	11.737759733877	-0.115444009819789	0.442756406832955	-0.260739332143293	0.794293532233944	0.857668922380014
C14orf93	46.9735277852683	0.494386429076644	0.208013030545725	2.3767089387603	0.0174678654473507	0.0356172771501738
C15orf38-AP3S2	12.6127464357795	-1.57878347757777	3.24177827371963	-0.487011554854511	0.626250142477998	0.723329451043531
C15orf39	104.597304233264	1.06868647489491	0.150231591801305	7.11359349975032	1.13059829589884e-12	1.11095810429149e-11
C15orf40	115.602908806192	-0.257014113755234	0.16735285593456	-1.53576174317416	0.124596825736263	0.19843782126909
C15orf41	472.840545470565	-0.113748389571524	0.0741597759992575	-1.53382865628752	0.125071811167831	0.199005432371234
C15orf52	49.6753967849536	0.0283999279330587	0.223201739761177	0.127238828709159	0.898751374251427	0.932762758156859
C15orf57	118.475323349181	-0.0158038140209411	0.133609742141692	-0.118283395863315	0.905843113217517	0.937886374095027
C15orf59	1.41975086560105	3.61798813188267	1.45121682002265	2.49307207714571	0.0126643135315948	NA
C15orf61	82.856888722942	0.285903518457681	0.175611614707978	1.62804447150666	0.103515456401763	0.169381791769862
C15orf62	4.00759494974206	0.633406085165606	0.803108401890972	0.788693137407366	0.430291379859353	0.54314172252535
C15orf65	16.9979333611509	-1.07504813041968	0.363130445143002	-2.96050123254283	0.00307138892769563	0.00747177919279343
C16orf13	195.80863733622	0.680931308744006	0.148212064602314	4.59430418549999	4.34195626251839e-06	1.7398929539086e-05
C16orf45	3.27390544650582	-0.905151275442648	0.80454544832133	-1.12504679173965	0.260569206641807	0.364961210044627
C16orf46	60.9850414499731	0.0438037712492453	0.203721371847052	0.215018045736173	0.829753249139702	0.884386966955323
C16orf52	44.0802448206543	-0.44715181605551	0.236678295599122	-1.88928103831237	0.0588541809363443	0.1040199052786
C16orf58	537.093043211765	0.721600509296734	0.0817133621071139	8.83087527778902	1.03859748164486e-18	2.18771795889572e-17
C16orf59	22.6612585738415	0.357068218932246	0.321338796399934	1.1111892586037	0.266486893762709	0.371595564259828
C16orf62	1.57048864058846	0.200052931202652	1.18083402336702	0.169416638785714	0.865468936817165	NA
C16orf70	417.821970164646	0.201720175768358	0.0802320769915681	2.51420857258323	0.0119299855738248	0.0253736899199376
C16orf72	490.32003635853	-0.518440200931956	0.0746320599578682	-6.94661518420675	3.74154462807165e-12	3.38172043792736e-11
C16orf74	43.7736890090317	-0.0166370209032665	0.212090668747113	-0.0784429649901463	0.937475697681459	0.958638145950616
C16orf86	3.49895601517082	-0.153128825372841	0.754318778670489	-0.203002801604297	0.839132842442788	0.891051347775675
C16orf87	150.978951219227	-0.842096195050755	0.120120351047269	-7.01043734645248	2.37574313148935e-12	2.20533795420305e-11
C16orf91	18.0373109968792	0.207183142356184	0.355527290293468	0.582748914113361	0.560062339719075	0.666190558145797
C16orf93	4.94342836908314	-1.12153272518594	0.684547450096782	-1.63835644267958	0.101347359804736	0.166350455775885
C16orf95	13.7091847028231	0.30218601662697	0.40718287243361	0.742138329200576	0.458003528999075	0.570398886655647
C17orf100	34.9165874261638	-0.021778921473902	0.245875402172388	-0.0885770649746912	0.929418035923248	0.953922490325804
C17orf104	126.497852932052	-0.465803319412127	0.133897277707495	-3.47881097649869	0.000503643702510854	0.00142417727748014
C17orf107	0.983652390124102	2.20610312939087	1.59309047768763	1.38479462421559	0.166115275195867	NA
C17orf49	378.049348714874	0.339743777300445	0.0933901658789213	3.63789671110465	0.000274873610102008	0.000814642098385131
C17orf51	197.956349382458	0.34749389902608	0.117561694369089	2.95584289500892	0.00311815876939207	0.00757252804214961
C17orf53	209.962489351934	0.240111163000414	0.112443279047292	2.13539808723852	0.0327285067974129	0.0622601465681288
C17orf58	87.8356268119595	0.205358390213549	0.174408730297945	1.17745476308859	0.239014043013367	0.340841051785271
C17orf59	4.1092192146985	1.35248311340405	0.796364270637117	1.69832219157952	0.0894469685432757	0.149570146801272
C17orf62	151.12158637244	1.06855620557302	0.137192370866783	7.78874363655844	6.76787670088521e-15	8.84980448601466e-14
C17orf67	32.5798187957704	0.660416311335287	0.258569216667681	2.55411808043673	0.0106457147217842	0.0229426697264708
C17orf75	125.824408145707	-0.377656488149649	0.132716022093304	-2.84559830978165	0.00443280738752904	0.0104427842729451
C17orf77	1.6453736359988	0.230314010583975	1.13245124595569	0.203376535110446	0.838840738819339	NA
C17orf80	286.43776577976	-0.151852326846903	0.100089926733263	-1.51715893699859	0.129226560961998	0.204645984083995
C17orf85	366.260279547887	-0.0322734993713111	0.0863556178786639	-0.373727849607397	0.708606803316677	0.791238410500693
C17orf89	42.8822416461046	-0.499888489395207	0.225863650861956	-2.21323124587555	0.0268817069534744	0.0522313675695773
C17orf96	31.6291490634785	0.269351284206934	0.267397208797221	1.0073077629288	0.313786900426231	0.423627742659995
C17orf97	74.1632517708491	-0.218930308559679	0.165964937006229	-1.31913591213223	0.187123679087486	0.278770621098309
C18orf21	181.073623159932	-0.778524902859831	0.115104978452571	-6.7636075635132	1.34597359864398e-11	1.14460806645946e-10
C18orf25	370.879201914707	-0.122941900907883	0.0861374647935754	-1.42727559027315	0.153500473633592	0.23618608013733
C18orf32	34.3578679507162	0.88359122043572	1.00252705314672	0.881363966849883	0.378120854095057	0.491459488760555
C18orf54	192.353163164149	-0.740834638861653	0.114964837218112	-6.44401068003197	1.1635689156194e-10	8.82778567528999e-10
C18orf61	1.2643938899952	1.53587348453658	1.37832275683667	1.11430612091285	0.265147881989914	NA
C18orf8	936.594842537955	-0.245521014436224	0.0666820589593734	-3.68196510827312	0.000231443091737983	0.000695618908361941
C19orf12	62.47756696354	0.198304975890706	0.183688217074257	1.07957374212272	0.280332039485604	0.386830040415814
C19orf24	266.964009646015	0.898796094439131	0.118817315597561	7.56452112992847	3.89296056443657e-14	4.64785639562732e-13
C19orf25	52.8701439793127	0.872338586349542	0.208948266202186	4.17490224831746	2.98114033354356e-05	0.000103838013047759
C19orf33	237.810405223182	0.601696939767658	0.105916891670708	5.68084023498642	1.34034636009539e-08	7.6999813908409e-08
C19orf35	1.57425567683169	0.444080069687743	1.1457644799373	0.387584078110054	0.69832385347693	NA
C19orf43	976.993742171645	-0.172263144408776	0.0635014667254034	-2.7127427647252	0.00667288837421456	0.0151084326067444
C19orf44	57.0847964599778	0.182907812163453	0.193045561008186	0.947485200945372	0.343391593821732	0.454893714717096
C19orf47	79.0230886529494	0.790516309087729	0.171014300948434	4.62251580542432	3.79113916242518e-06	1.53300066318896e-05
C19orf48	378.74019394231	0.8586449546486	0.0905551336795307	9.48201299870302	2.49424188155067e-21	7.27230408051348e-20
C19orf52	41.5110505646229	-0.0321340457012719	0.224922047521492	-0.142867478112395	0.886394843750963	0.924148924835759
C19orf53	596.118708058433	0.389043718695124	0.085681032624412	4.54060492478564	5.60930549282257e-06	2.2079056778238e-05
C19orf54	423.910162683879	0.547967471687401	0.108736165582936	5.0394224290487	4.66938833741931e-07	2.1474352028028e-06
C19orf57	14.0747674868496	0.0965696642238713	0.391560069434939	0.246627967870245	0.805196157787098	0.865789375698315
C19orf60	13.9733855361352	1.02589047472943	0.418886903816048	2.44908700984347	0.0143218846261531	0.0298723597299996
C19orf66	117.729974622784	0.156101365259922	0.136664103468994	1.14222653423646	0.253359869293761	0.357582852625332
C19orf68	9.71930572828562	0.417635085749291	0.465677697009545	0.89683291347477	0.369808082229026	0.483149780787628
C19orf70	146.030889079472	0.788646465545422	0.143385805806638	5.50017110207509	3.79422877018913e-08	2.05024104172331e-07
C19orf73	5.88436534957923	-0.388715022665982	0.577268876996323	-0.673369097410145	0.500712503499527	0.611104730627238
C19orf81	2.2596353234096	-0.563285399724484	0.980395345016021	-0.574549239332914	0.565596190403444	0.671662153142257
C1D	247.453813564464	-0.774571756824306	0.108010835445823	-7.17124123359661	7.43208088539128e-13	7.45330130226192e-12
C1GALT1	302.563890089869	-0.633701702111477	0.0999634577116605	-6.33933355866258	2.30761154976924e-10	1.68692435799443e-09
C1GALT1C1	235.414576765779	-0.380637511449464	0.104924220286478	-3.62773733662444	0.000285915911616182	0.00084603997122633
C1QBP	763.61103110826	-0.538254686617585	0.0770037668494803	-6.98997865480678	2.74928069003873e-12	2.52876895625183e-11
C1QL1	138.02261854211	0.694846331448549	0.140189057300726	4.95649478516716	7.17762929409366e-07	3.21489971851641e-06
C1QL3	1.3825437845679	1.15601520414263	1.39907444174926	0.826271404613227	0.408650150825996	NA
C1QL4	1.76374693662417	0.213980852656843	1.11520717083157	0.191875427502215	0.847839785806299	NA
C1QTNF3	1.15510206119402	1.58504043046088	1.3961442607242	1.13529846094751	0.256250286858602	NA
C1QTNF3-AMACR	4.42770394499256	0.354048551445062	0.850214780549107	0.416422484700162	0.677100878138492	0.766308491010459
C1QTNF6	164.708398877268	0.589013810549474	0.137787506314023	4.27479839287526	1.91310328788784e-05	6.86471821263248e-05
C1QTNF9B	2.95545449214974	-2.02817370164611	1.01675557506545	-1.99475050974326	0.0460700974929907	0.0840232680155342
C1QTNF9B-AS1	53.3941941732627	-0.150269519685405	0.204269323954365	-0.735644083881024	0.461947326891945	0.574410544874777
C1R	24.12099571816	0.501585796471671	0.316777050710399	1.58340320217902	0.113329593600376	0.183237003762603
C1RL	77.1222682831153	0.311339862049667	0.164810211235069	1.88908114197853	0.0588809569093915	0.104033585891734
C1RL-AS1	37.9070074129975	0.466615341781432	0.239476869985441	1.94847770396281	0.0513578301120741	0.0922632696779653
C1S	52.6533843875097	-0.286878712887129	0.199760343786535	-1.43611443317143	0.150969781754316	0.232876786215446
C1orf101	4.18566029608213	-1.43636874350437	0.735805967922423	-1.95210260058098	0.0509260245534855	0.0916183143336858
C1orf105	2.9801911412037	0.0699445862188695	0.881406548288658	0.0793556462164641	0.936749746526731	0.958323607789285
C1orf106	332.986294547424	0.824811082417736	0.0934862593424034	8.82280549269575	1.11627145714937e-18	2.34181942545273e-17
C1orf109	77.0061461202027	-0.579192493206468	0.166535051020938	-3.47790143669904	0.000505355710316119	0.0014287508972116
C1orf112	280.403047018604	-0.738544119535209	0.109022899234374	-6.77421096596882	1.25087033971525e-11	1.06587303636178e-10
C1orf115	3.81243784454269	-0.356157602694706	0.796046464037289	-0.447408058178401	0.654580458664308	0.747754445030685
C1orf116	83.4431073543006	0.57380544982687	0.17719633612584	3.23824669500711	0.00120266765905089	0.00317828340413747
C1orf122	250.843649875278	0.690420054949683	0.122804877277634	5.62208985713818	1.88661082259977e-08	1.06200086670609e-07
C1orf123	395.330144069623	-0.249674599287699	0.0817629278899547	-3.05364063801308	0.00226082723625747	0.005656000289746
C1orf131	158.457301305265	-0.911089546706099	0.133356999728716	-6.83195894148414	8.37628269906082e-12	7.2580033048718e-11
C1orf140	1.50314282760468	1.93850849062837	1.4786176276721	1.31102758032197	0.189848445754015	NA
C1orf145	5.05359682344628	1.1023866670985	0.681872233328451	1.61670561318706	0.105941841698034	0.172921175312374
C1orf159	79.7662606627928	0.676597226975867	0.17749742409791	3.81187068158604	0.00013791903164527	0.000430370069202172
C1orf162	5.21861866341393	0.805132736884099	0.656057387794284	1.22722912943793	0.219736483923892	0.318094518997656
C1orf174	535.221270212233	-0.262150151053175	0.0792284032246298	-3.30879003467888	0.00093700077830983	0.00252210350290739
C1orf186	64.4349889072933	0.405970143600215	0.202936360772722	2.00048006209632	0.0454484507427274	0.0830097897650758
C1orf189	1.40654968094475	0.423778970963834	1.48577829769911	0.285223556987002	0.775472873743772	NA
C1orf198	579.581392988341	0.308246337609498	0.069854376746599	4.41269898846397	1.02089890074046e-05	3.85369560057066e-05
C1orf204	5.18377055534991	-0.510262087448602	0.698269303586362	-0.730752568998606	0.46493029955371	0.577314757906997
C1orf21	4.34595413175074	-0.487644439838245	0.669038904758971	-0.728873069069017	0.466079309838275	0.578351676251796
C1orf210	2.43311605009781	0.0454460640971926	1.02662136904612	0.0442675999813041	0.964691097815118	0.976457988760922
C1orf216	38.4972075039514	0.379621562773592	0.232034414498992	1.63605714951064	0.101827627193039	0.167054383390884
C1orf220	5.3993618080569	0.808186124444776	0.638747396328467	1.26526719183553	0.205775563180136	0.301584505648675
C1orf226	26.7160007076811	0.52247387369252	0.288556740899659	1.81064518563509	0.070195792904157	0.121293870473726
C1orf229	3.5381696998574	-0.0953119856858749	0.778034767839964	-0.122503504503387	0.902500270705865	0.935579764463634
C1orf233	48.9560162541079	0.915094156750612	0.238534094874999	3.83632435115892	0.000124889444283093	0.000392795767806654
C1orf27	241.73341647154	-0.909385042150553	0.113971542393616	-7.97905356944162	1.4745957137888e-15	2.04132163752083e-14
C1orf35	56.0190254818442	0.731610642105276	0.229782246039539	3.18393024141381	0.00145290021285238	0.00377874150416901
C1orf43	1878.6075239198	0.0935929501821061	0.0502239902679668	1.86351083780375	0.0623904291746203	0.109351590092177
C1orf50	110.267325080206	-0.141223549322771	0.156027986603409	-0.905116783194366	0.365403521704015	0.478803521455469
C1orf52	351.197847219354	-0.610663961543038	0.10726599953786	-5.69298719234421	1.24835754595593e-08	7.19890951377337e-08
C1orf53	39.8849091774552	-0.902619351095295	0.244014210827476	-3.69904419924736	0.000216412914952131	0.000654351202106513
C1orf54	11.9668583417907	-0.32694088643348	0.418699731145083	-0.78084809259214	0.434891844475762	0.547575783836385
C1orf56	71.4419361658255	0.119373112555986	0.184384959621689	0.647412418024277	0.517365061062447	0.627192202150608
C1orf74	63.730911192164	0.213583965752261	0.184623372920064	1.15686309037771	0.247328300609881	0.350741720573805
C20orf141	1.80449437768358	1.66252068220929	1.18992363350571	1.39716586459521	0.162363699103158	NA
C20orf144	1.61307976168487	1.47073669305589	1.24160590652026	1.18454389217412	0.236197832296246	NA
C20orf166-AS1	28.6203728968173	0.296912600961102	0.276235733351188	1.07485225520634	0.282440880783489	0.389348724212581
C20orf194	215.742290770281	0.207113177914785	0.115277197490229	1.79665347895311	0.0723906486902993	0.124708106213025
C20orf195	2.39962235793059	1.59365731979393	1.09857444207908	1.45065938069512	0.146874731458894	0.22767618487362
C20orf196	42.4579973058637	-0.508766111663783	0.228875571092078	-2.22289390360102	0.0262229549640226	0.0510960248770009
C20orf197	2.89957871265912	-0.860176589471168	0.902789151625882	-0.952798987362696	0.340691927481989	0.45222975749345
C20orf203	2.19551529596935	-0.832816997541735	1.10888089924089	-0.751042783866022	0.452626907884291	0.564905875813442
C20orf24	1429.86459359325	0.255186146619687	0.0985530891958993	2.58932671417778	0.00961638085933353	0.0209697083624768
C20orf27	453.604656631041	0.85662706138042	0.0940781462996289	9.10548405845661	8.58825951675588e-20	2.05560195691861e-18
C20orf96	154.885175207532	0.249181104361727	0.125172442191335	1.99070258596406	0.0465135942591195	0.0847431986479262
C21orf140	6.17615666560095	-0.0378911353548294	0.583803019288907	-0.0649039729204932	0.948250457333114	0.966140973942468
C21orf2	27.8320351121803	0.315206989000644	0.301710101930531	1.04473462102777	0.296145639015439	0.404292469135874
C21orf33	91.4022394591825	0.153309131191488	0.164895832067127	0.929733209563948	0.35250923533472	0.464527264746555
C21orf58	26.7972299156056	-0.160718766402963	0.273801231197721	-0.586990663628179	0.557209977143639	0.663561657385942
C21orf59	227.644324013608	-0.754633100960528	0.107176589340366	-7.04102552250477	1.90830044630322e-12	1.79458665258515e-11
C21orf62	6.22323527997954	0.509210920296341	0.585147897759484	0.870226009947394	0.384176904431745	0.49740355739947
C21orf62-AS1	1.85191167803651	0.724492918839183	1.09218639102423	0.66334182955692	0.507111652315027	NA
C21orf91	244.29407483483	-1.22083873731352	0.11561759241638	-10.5592817822815	4.60169131604696e-26	2.44715999810765e-24
C22orf23	19.3868341592395	-0.0723513197787794	0.327547647865981	-0.220887923482762	0.825179700848536	0.88137829009303
C22orf24	1.24007217604033	0.955949219809111	1.40468482137539	0.680543567683105	0.496160345178407	NA
C22orf29	175.037844283415	0.965519854583704	0.125381453782188	7.70065927183295	1.35365997488569e-14	1.71369041078782e-13
C22orf39	82.2679922625509	-0.151251616712804	0.167615765153151	-0.902371066197771	0.366859785760606	0.480086937383453
C22orf46	22.4101602974447	0.28703716959565	0.309188489042657	0.928356584310128	0.353222631388361	0.465304963092753
C2CD2	129.72028587967	0.331700325842374	0.135858924579307	2.44150560494645	0.0146261612885608	0.0304352320117296
C2CD2L	48.7205892886754	0.779676704426738	0.222298959906198	3.50733401881742	0.000452620620267031	0.00129321400452005
C2CD3	433.100312776431	0.214535730075607	0.0954199146894445	2.24833286399216	0.0245549726268055	0.0482631118665596
C2CD5	243.409955859416	-0.304088633097657	0.119733041409037	-2.53972194741814	0.011094062919391	0.0237900940325944
C2orf15	33.2571908439684	-0.49300542775042	0.251131501101253	-1.96313654634529	0.0496303100059064	0.0896717994998449
C2orf16	28.8149744788	-0.175026879133285	0.277075116268482	-0.631694688034295	0.527586399762154	0.636077065187819
C2orf27A	10.9745851384616	-0.945522508195903	0.446543036756782	-2.11742750500194	0.0342235819035229	0.0647961335701275
C2orf42	92.7961886030136	-0.00610804069836944	0.15945656633065	-0.0383053569942287	0.96944421965892	0.979496658382972
C2orf44	181.059540355221	-0.0502630337133764	0.11539011170281	-0.435592209519912	0.663132624088622	0.755358022596761
C2orf47	542.278903865176	-0.38545631900156	0.0738544530290725	-5.21913443526319	1.79761250671659e-07	8.77483571071128e-07
C2orf48	3.52912036486493	-1.19063595917594	0.836755351592969	-1.42292004097646	0.154759335840557	0.237968870820599
C2orf49	299.628190705714	-0.663419188177582	0.0910421359702835	-7.28694665505349	3.17058370887631e-13	3.34161380008087e-12
C2orf61	4.01756503945998	-0.434187762844992	0.758378894385505	-0.572520894317349	0.566969134614606	0.672975073882773
C2orf68	131.871004357566	0.0849708393805775	0.138276252732764	0.614500593567532	0.538884580957881	0.646550192739663
C2orf69	112.300424538567	-0.59320296904124	0.142317569112217	-4.16816400632518	3.07062970682833e-05	0.000106782685844412
C2orf70	35.1844801887114	0.522437670258912	0.255768714726364	2.04261756883694	0.0410903105516184	0.0759778354874011
C2orf72	17.2348322990405	0.179518856540635	0.384048799115565	0.467437619786998	0.640186812582164	0.736329406018462
C2orf74	84.7735626710499	-1.25698689508973	0.172626336708617	-7.28154764247502	3.30012062464106e-13	3.47087199122242e-12
C2orf76	82.7671561417722	-0.842388804684934	0.166850452775496	-5.04876547034848	4.44674232251905e-07	2.05003508232617e-06
C2orf78	1.79239669219568	0.198186250218754	1.08506938545225	0.18264845813169	0.855073859754657	NA
C2orf88	44.9984979137795	-0.256658685208132	0.241587399883824	-1.06238440138664	0.288061212229414	0.395112931459526
C2orf91	13.6339621343984	0.0305644294504022	0.388918790576098	0.0785882045069813	0.937360169959533	0.958629567247264
C3	1043.32585531718	0.495660824813954	0.0632434376385518	7.83734792606862	4.6016172350533e-15	6.12503892561637e-14
C3AR1	54.045418418101	0.0373084117139699	0.203010930082495	0.183775384403241	0.854189667621721	0.901714304193112
C3orf14	229.5366619438	-0.940359001006193	0.105133794003405	-8.94440279569613	3.73966335254507e-19	8.34270836240594e-18
C3orf17	386.395723598836	-0.238991279294721	0.0874110627233745	-2.7341079246576	0.00625495387465025	0.0142572545078241
C3orf18	6.70746776471715	-0.523363879004751	0.581612606371503	-0.899849613421986	0.368200287409881	0.48129902551077
C3orf33	25.6660408485643	0.0654320018186972	0.301685096415555	0.216888413104001	0.828295307690185	0.883706133939309
C3orf35	2.57869059549504	0.350332341795553	0.901333528757989	0.38868224760073	0.697511216162848	0.782642439774499
C3orf38	188.691135313098	-0.264648653022096	0.135238070319913	-1.95690941460534	0.0503581194836884	0.0907804581716574
C3orf52	193.009420347963	-0.0140424924779704	0.111818676879258	-0.125582710061339	0.900062249960678	0.933565013471336
C3orf58	98.2454362438096	-0.32936225384882	0.147616697287214	-2.23119917937188	0.0256679383182074	0.0501699071334135
C3orf62	35.1492419588252	0.55058232507771	0.253002443226822	2.1761937080746	0.0295407792004706	0.0568060081824176
C3orf67	103.44782624191	-0.333371344621053	0.14951834065631	-2.22963512809011	0.0257716757924976	0.0503335858650061
C3orf70	10.5045590086893	-0.404371741952243	0.46548252856625	-0.868715187222523	0.385002932451845	0.498089711223249
C3orf80	30.8139824119846	-0.180679432822651	0.257897089588942	-0.700587327722983	0.48356058907278	0.594841336039755
C4A	5.53510185162104	-0.156558257668216	1.78477903381884	-0.0877185661091237	0.930100362883702	0.954100618048498
C4B	3.12866993082202	0.594528422906065	2.19568999206455	0.270770657540342	0.786567428980652	0.851167470057999
C4B_2	3.12866993082202	0.594528422906065	2.19568999206455	0.270770657540342	0.786567428980652	0.851167470057999
C4orf19	56.5539824070011	-0.32872274760454	0.189685357063192	-1.73298958176845	0.0830975205417087	0.140436542971585
C4orf26	232.919307238188	-0.61588907782881	0.113414239163376	-5.43043873831053	5.62156750181425e-08	2.95924612784276e-07
C4orf27	54.1835861951302	-1.6129100970058	0.214107844564578	-7.53316675662169	4.95242984324454e-14	5.86179842652996e-13
C4orf29	85.6767533078734	-0.803345420815702	0.168809939518341	-4.75887511782694	1.94674828757669e-06	8.20819078371602e-06
C4orf3	189.24120612394	-1.1434350966089	0.116414657984698	-9.82208869916711	9.0449721418236e-23	3.19297344104325e-21
C4orf32	20.5922896724071	-0.582106656659764	0.32992108831844	-1.7643814756634	0.0776677748260612	0.132454426738708
C4orf33	58.2937863545963	-0.796461994022224	0.212613084757967	-3.74606292424991	0.000179631551580291	0.000551754184160492
C4orf36	22.9816765415571	-0.116946799018084	0.31420044807557	-0.372204431070565	0.709740647215119	0.792021057698385
C4orf46	504.126719187472	-0.464119181279575	0.0781695003711043	-5.93734358127148	2.89677193610843e-09	1.8153504792965e-08
C4orf47	9.90815955550442	-1.24901921025249	0.46137533770707	-2.70716509568939	0.00678605009481108	0.0153358842708262
C4orf48	209.745840074308	1.03582747238878	0.160979240532712	6.43454068338887	1.23847264457913e-10	9.36637573914804e-10
C5	42.4445517365574	-0.77322853582255	0.248605343207422	-3.11026515297949	0.00186919468261074	0.00474700643878763
C5AR1	7.10349460076067	0.638403210683988	0.566142603448365	1.12763675935265	0.25947335567973	0.363797446233843
C5orf15	1975.17574141698	-0.0788233104802639	0.050652462163684	-1.55615950564349	0.119670167923961	0.191825360449543
C5orf22	705.352135384887	-0.43049029482854	0.0776421603031789	-5.5445429795816	2.94722937226265e-08	1.61744204975592e-07
C5orf24	260.857924736226	-0.362391139998801	0.0975991283721149	-3.71305713527602	0.000204770635559665	0.000621888379018223
C5orf28	164.889779368842	-0.599029351678477	0.12221619220652	-4.901391058447	9.51604154537073e-07	4.18644845498789e-06
C5orf30	202.849292102867	0.0241072086816597	0.107002681616781	0.225295369400153	0.821749501764411	0.878646564612241
C5orf34	211.064342745745	-0.779666708788458	0.124977042537717	-6.23847942755698	4.41844717305142e-10	3.09804120959125e-09
C5orf42	254.456531289513	-0.137425006473638	0.0999732092856896	-1.37461833480732	0.169249801325576	0.256644553154636
C5orf45	5.02076143670056	-0.511433371813973	0.620500949611992	-0.824226573921892	0.409810830360474	0.523414204730168
C5orf49	4.83907297441722	0.307642951177406	0.640927727530343	0.479996320900068	0.631230009114158	0.728301514717428
C5orf51	887.926643509948	-0.259230707906241	0.0646155628851395	-4.01189274427663	6.02338666924861e-05	0.000200156675171973
C5orf56	3.70240345539121	1.57712054224155	0.838009920547406	1.88198314073816	0.0598383047462145	0.105441362336026
C5orf60	1.0137910896661	0.737732594145009	1.5698928282361	0.469925450244849	0.638408280619241	NA
C5orf66	9.26881644855296	-0.187522416091661	0.533281430589976	-0.351638750826562	0.725109199972569	0.804416354281307
C6orf1	57.1872177685153	0.938327308244898	0.211329836136351	4.44010805762176	8.99137194865283e-06	3.42402144580191e-05
C6orf106	269.09918604984	0.221853089237912	0.0979645707423777	2.2646257474177	0.0235356555323652	0.0464834582849891
C6orf118	1.65735134330038	-0.166167916590313	1.09637521809558	-0.151561175268947	0.879533057215244	NA
C6orf120	410.003470479132	-0.535097862086257	0.100758722952318	-5.31068523307388	1.09213817089497e-07	5.48721317199824e-07
C6orf132	97.1828822331618	1.17662882588056	0.169807239665004	6.92920294919002	4.2321828977433e-12	3.80015804426975e-11
C6orf136	432.49536363327	0.307757314799758	0.083889585282152	3.66859978821752	0.000243882503222254	0.00073053499527285
C6orf141	7.05074331037508	1.19814176274872	0.568708716063668	2.10677580439015	0.0351370177536929	0.0663342973917529
C6orf163	4.06767170656559	-0.50597613731165	0.793520624685476	-0.637634513295985	0.523711623557571	0.632971883049776
C6orf165	49.4474414197434	-0.523773886687578	0.212514992747719	-2.46464439951002	0.0137149288611822	0.0287250825947074
C6orf201	6.9604450835794	-0.385444043396338	0.523615477463806	-0.736120416576076	0.461657418828767	0.574286467059622
C6orf203	33.4510434893276	-0.394108625980596	0.256104719004036	-1.53885733739403	0.123839128379401	0.197439285961585
C6orf223	2.14636763725901	-0.394703635265289	0.943138038771388	-0.418500388108048	0.675581302847875	0.765338151054553
C6orf226	24.586929512729	0.665559529930798	0.319796659042842	2.0811960072467	0.0374159688742993	0.0700326407124231
C6orf47	31.4050359526858	-0.179722119663497	0.282586290678363	-0.635990228797246	0.524782790780913	0.633759354642901
C6orf48	792.658532337687	-0.336507817462499	0.0732697618392815	-4.59272432467618	4.37496827292066e-06	1.75126281012247e-05
C6orf52	17.3082192472613	-0.244435314822833	0.352948847428299	-0.692551673150002	0.488590947245768	0.599592839542768
C6orf58	17.6709248022936	-1.0738750100614	0.355727469384598	-3.01881384622668	0.00253766406173501	0.00628712931830444
C6orf62	1026.25745762364	-0.503924590946389	0.0702417496001527	-7.17414634195406	7.27597489540441e-13	7.30159792991979e-12
C6orf89	456.776561141568	0.190819208738993	0.0744651999813576	2.56252865481816	0.0103913012431643	0.0224649044768839
C6orf99	18.2752955182912	0.531963852984739	0.356478981428173	1.49227270245644	0.135627669854306	0.213084853615893
C7orf13	114.403350593492	0.314072145127051	0.140500264663619	2.23538472243446	0.0253921022240218	0.049720850497783
C7orf25	92.9414948334133	-0.487196770875002	0.160358585943182	-3.03817078461658	0.00238019018614521	0.00592126706989807
C7orf26	91.0998849960338	0.580874723368582	0.165992657113431	3.49940011485956	0.000466306276699228	0.001327794814666
C7orf31	200.796321727486	-0.0968113530096625	0.121315650399832	-0.79801206761528	0.424863487191493	0.537773487014173
C7orf43	195.659247668685	0.903204985549907	0.126323341317585	7.14994533970717	8.68124616038972e-13	8.66575418112134e-12
C7orf49	402.962614379881	0.162759163603056	0.0906384355691982	1.79569696432809	0.0725427249491053	0.124913097127618
C7orf50	74.3774392760998	0.733348561772467	0.176425052295521	4.15671443613389	3.22857130637397e-05	0.000111863070521142
C7orf55	24.2007826005636	0.26715143858483	0.309170266372093	0.864091627308391	0.387537558082085	0.500682612464819
C7orf55-LUC7L2	474.389142784826	-0.335623904066255	0.099380155630093	-3.37717225273318	0.000732351720789096	0.00200683126693736
C7orf57	21.6467088782154	-0.0384799816225311	0.304730948943908	-0.126275265954736	0.899514034426608	0.933163481579057
C7orf60	124.087936062129	-0.708490483039892	0.13590054778512	-5.213301157256	1.8550936249683e-07	9.04373112262627e-07
C7orf61	3.66773833323277	0.346982520312872	0.810712171394375	0.427997176502338	0.668653176041884	0.759550325544208
C7orf65	1.84768298740643	-0.379492921968933	1.1210465331448	-0.338516654526701	0.734973878644538	NA
C7orf73	1321.7765354009	-0.321048049366886	0.0598560358472179	-5.36367042726248	8.15476363939878e-08	4.19058847382919e-07
C8orf31	38.7786850866833	0.743236642382891	0.250675612231175	2.96493398686695	0.00302747886066547	0.00737603052631564
C8orf33	338.91892309664	0.238273775001373	0.0841915538210809	2.83013870379135	0.00465278282484173	0.0109082550455735
C8orf37	67.1785525806324	-0.575110103019041	0.194263276266156	-2.96046743405632	0.00307172594902035	0.00747177919279343
C8orf4	32.78116669909	-0.0644684758793877	0.264864214774261	-0.243401985935824	0.807694005509415	0.867363663624054
C8orf44	20.0116148897138	0.042062143277434	0.324385624034771	0.129667100391987	0.896829812848312	0.931431269417482
C8orf44-SGK3	33.6597792219197	-1.58255132851113	1.55930567986936	-1.01490769189253	0.310149831259783	0.419911429006075
C8orf46	15.8057899293282	0.0481846116048664	0.358102142267233	0.134555496651871	0.89296333004312	0.928561358691906
C8orf48	27.5377027712425	-0.37362713078659	0.292119360201972	-1.27902214535957	0.200889257621232	0.295599226213316
C8orf49	1.61716609092258	0.894576201792599	1.13341404166063	0.789275735883689	0.429950865038764	NA
C8orf58	87.0630775151355	0.0121538409612803	0.155198175479692	0.0783117515635393	0.937580069776382	0.958638145950616
C8orf59	370.780553711827	-1.28494435045174	0.105690544335942	-12.1576093540354	5.22659062323718e-34	7.30899983173621e-32
C8orf76	58.0304107840114	-0.620216024542096	0.227457485193941	-2.72673385100196	0.00639646095134533	0.014557828473202
C8orf82	34.7306900271151	0.558612250415089	0.2444164092993	2.28549405506993	0.0222838746192846	0.0442891641498955
C8orf86	3.058167900701	0.730221951870827	0.868674896410922	0.840615925345446	0.400563134146232	0.514343225217696
C8orf88	165.394574133999	-0.759102276456936	0.122875186794018	-6.17783212593976	6.49877612414921e-10	4.4533128767253e-09
C9orf114	104.607207230378	0.643859309908708	0.160014253843021	4.02376222396009	5.72757454748844e-05	0.000191168084841366
C9orf116	78.9966164938403	0.195732812932877	0.17372594110075	1.12667579575444	0.259879579605931	0.364299358714347
C9orf117	10.9102728248619	1.04124006046353	0.460637399668385	2.26043317631856	0.0237943793970522	0.0469085644215741
C9orf139	2.48705749233178	0.085691031107863	0.963573897433817	0.0889304196969997	0.929137207901353	0.953766006316464
C9orf142	77.0268783937389	0.906881834705921	0.177848963725768	5.09916850628534	3.41148754145329e-07	1.59912154992455e-06
C9orf153	1.51584137277661	-1.81012275046542	1.29603913759032	-1.39665747581583	0.16251659755981	NA
C9orf156	98.0948687053511	-0.432532853482153	0.144888121433957	-2.98528857439365	0.00283310912343101	0.00695068991084772
C9orf16	98.2960787871209	1.10172133955541	0.170252662773876	6.47109608510898	9.72945373806313e-11	7.4590832388816e-10
C9orf163	3.56870556007889	0.461201385498699	0.824584664707195	0.559313561406662	0.575947741647669	0.680690096416367
C9orf172	4.11494512484276	0.332652238563952	0.733731614605621	0.453370458546688	0.650282004888977	0.744480519416205
C9orf24	3.34915220599623	0.417353394152398	0.914678452449048	0.456284274582982	0.648185570535136	0.742588687839806
C9orf3	253.51089968615	0.158559054960353	0.10477474372387	1.51333278731971	0.130195148338549	0.205856085150452
C9orf40	41.4169038685259	-0.503073397359827	0.254317555192041	-1.97813083324092	0.0479139490205533	0.0869346915013714
C9orf41-AS1	1.1012014970064	1.3441510581985	1.47208829159551	0.913091331459243	0.361194509045859	NA
C9orf43	9.57830743493525	0.0358107786896869	0.452458643264626	0.0791470761422552	0.936915639580865	0.958328942063746
C9orf64	188.57418980741	-0.556452866721776	0.127065173126853	-4.3792713064362	1.19076810324503e-05	4.44163266567293e-05
C9orf69	193.09609826631	0.513100648129829	0.119829897849994	4.2819084163131	1.85297248882479e-05	6.66955278806501e-05
C9orf72	42.8246418228184	-0.589922523649074	0.217789910860826	-2.70867700582353	0.00675520677584326	0.0152776112512071
C9orf78	479.851314998186	-0.270046293317084	0.0856487800680524	-3.15294967543633	0.00161629668374318	0.00417209516571068
C9orf84	77.2865155723618	-0.914348521572745	0.202684800074571	-4.5111844659113	6.44666263643494e-06	2.51651449465177e-05
C9orf85	34.6304122153078	-0.318309836146031	0.276786181336279	-1.15002069326324	0.250135348388875	0.353825434739832
C9orf89	101.069350376604	0.229049113456755	0.151957301588166	1.50732548592842	0.131727248044108	0.207898062381789
C9orf9	130.908300545445	0.24165652049843	0.13814467378883	1.74930030865924	0.0802391226512977	0.136163086449725
C9orf91	421.83542867647	0.147737261960104	0.0908068297197039	1.62693998255559	0.103749845201972	0.169728543336806
CA11	2.05493945594849	-0.674660195532454	1.01699913473509	-0.663383254213084	0.507085128049894	NA
CA12	40.0154973581005	-0.325443348532366	0.233844401772038	-1.39170895717924	0.16401054881056	0.250030414725536
CA13	221.768616229157	-0.137602884004418	0.105487038458526	-1.30445300214319	0.192079173805009	0.284827860773397
CA2	683.432792722247	0.241271326579508	0.0691555324740507	3.4888217608626	0.000485154532925836	0.00137575833848646
CA3	1.7077801712139	0.458973386104527	1.17368377856763	0.391053701589588	0.695757541849824	NA
CA3-AS1	5.28132697911988	-0.862243548792608	0.637456119599698	-1.35263200443361	0.176173222728288	0.265067163066879
CA5B	183.915481821857	-0.0212693110273669	0.11904552869099	-0.178665349813987	0.858200478189391	0.904620451011611
CA5BP1	152.554790334237	0.849101874376551	0.161035161272587	5.27277314883587	1.34377623064497e-07	6.66942241584983e-07
CAAP1	120.456913438187	-0.491746018466596	0.131802511957208	-3.73093055029369	0.000190773813111782	0.000583368475283912
CAB39	635.775198201274	-0.552146152267687	0.078455537145154	-7.03769513738893	1.95445719673386e-12	1.83456600635622e-11
CAB39L	38.251013011177	-0.403695354264582	0.246315409867662	-1.6389366563849	0.101226452532461	0.166212558447245
CABIN1	171.351323531807	0.85145704436377	0.137812318367183	6.1783812539542	6.47621709884834e-10	4.43986867198849e-09
CABLES1	136.743988172416	0.247822641240739	0.133583521038082	1.85518871874989	0.0635692820845951	0.111044051274999
CABLES2	213.597408693946	0.246617787228496	0.107793772984737	2.28786673292728	0.0221452831520276	0.0440426931057509
CABP4	6.84875790916379	0.195859668520042	0.55238895533677	0.35456840081213	0.72291295246922	0.802805464789899
CABYR	39.8059412452021	-0.568390454479907	0.225793409837027	-2.5173031174389	0.011825704159244	0.0252015817577342
CACFD1	12.4511324167566	0.519075107750249	0.456218323489049	1.13777785990814	0.255213252145488	0.359426123382442
CACHD1	260.812325027322	0.249528546606901	0.103227359141498	2.41727143542307	0.0156373513378847	0.0322858396795724
CACNA1G	2.25907317080403	-0.257039272147087	0.954603156488611	-0.269262960634421	0.787727333022981	0.852162875914769
CACNA1H	8.78949054903543	0.56844865142714	0.492689306295889	1.1537669768009	0.248595716388861	0.352109266118444
CACNA2D1	240.378265070235	-0.0351527757036812	0.113419113956993	-0.309936962803383	0.756608893631279	0.828560689908578
CACNB1	37.6926120315025	0.602514543019615	0.271916782598877	2.21580491377182	0.0267048657951053	0.051941221906436
CACNB2	4.26186873266878	-0.689704616424298	0.686544134394109	-1.00460346519889	0.315087828043291	0.424928249570303
CACNB3	114.291084851697	0.890270262825885	0.159807008793558	5.57090874515993	2.53414042121409e-08	1.40143254418149e-07
CACNB4	94.2011632416908	-0.230031372014968	0.152829634528333	-1.5051490028416	0.132285772926524	0.208659219687654
CACNG8	5.05420657766694	0.726799027304806	0.777940949143645	0.934259892225578	0.350169847896184	0.462251133010757
CACTIN	51.9078072334389	0.573552402613867	0.246828645531941	2.32368654528652	0.0201423001050983	0.0404856479221851
CACTIN-AS1	3.59736882164597	-0.979354154639828	2.24469689465446	-0.436296836767616	0.66262137662138	0.755003444067349
CACUL1	1033.02503407915	-0.317314550226021	0.0746471735752205	-4.25085820438022	2.12952960609547e-05	7.57651016274674e-05
CACYBP	3582.78872129595	-0.765079208414995	0.0609637755436074	-12.5497346841278	3.98844144943319e-36	7.17112276318922e-34
CAD	1010.49948609661	0.659338118672027	0.0648027445059786	10.1745400399083	2.57614182248465e-24	1.09908107189225e-22
CADM1	731.31861568385	-0.237386158108361	0.066521356626979	-3.56857060867704	0.000358934126622246	0.00104551246178896
CADM2	3.03880950831321	0.208641210985163	0.847423121200912	0.246206653754609	0.805522265119687	0.865955069407263
CADM4	4.86132048977581	-0.30629629423843	0.66599348655475	-0.459908843587842	0.645581652175012	0.740183278715207
CADPS2	73.2328664282262	-0.432850806143474	0.174123831220845	-2.4858791763804	0.0129231833276566	0.0272558075405108
CAGE1	0.984034380548271	1.04056609887736	1.57461906034107	0.660836722408255	0.508717029769969	NA
CAHM	1.60151238674459	-0.849271228599247	1.08317711127621	-0.784055737291777	0.433007405952453	NA
CALCOCO1	57.36328932604	0.126118142230705	0.187876180418961	0.671283299189197	0.502040071784163	0.612118447094228
CALCOCO2	590.059720765806	-0.158301019453787	0.0713584580262725	-2.21839181832522	0.0265281284961156	0.0516174084870953
CALCRL	6.12702664195913	-0.404480244178227	0.620666362449871	-0.651687071588152	0.51460306443716	0.624411511383821
CALD1	2096.69597599471	-0.380708972386116	0.0615657282363151	-6.18378086790098	6.25842287403086e-10	4.29836110352379e-09
CALHM2	1.8205918302259	1.05517438933601	1.12338243080556	0.939283328990074	0.347585295581178	NA
CALM1	3290.70247431728	-0.283965460676156	0.0470166713398657	-6.03967598266319	1.54424008513656e-09	1.00528698300938e-08
CALM2	1659.99872205517	-1.18736030583843	0.0718280817758027	-16.5305863178213	2.20983601138836e-61	5.56252554666641e-58
CALM3	3206.75837427325	0.489179647560878	0.0524057755186545	9.33446061468451	1.01506763532971e-20	2.72785880718587e-19
CALML4	37.8147865244738	-0.27114490890741	0.250525418970337	-1.08230498135407	0.279117033279206	0.38564674353818
CALN1	1.80932196150722	0.120037482381376	1.05176058082198	0.114130044964761	0.90913470539169	NA
CALR	15091.8840985832	0.192265542018485	0.0448725604042475	4.28470183752397	1.82984422452758e-05	6.59416304534478e-05
CALU	5488.37361870215	-0.429301915903561	0.0588439610297967	-7.29559853535652	2.9733427371047e-13	3.15132599006963e-12
CAMK1	75.9289184137857	-0.509597719400927	0.179734545399306	-2.83527976365802	0.00457855714955485	0.0107525965836926
CAMK1D	23.0455637374922	0.129985959701203	0.326987342039539	0.397525968101497	0.69097964101344	0.777171992718646
CAMK1G	2.04710095881774	-1.10524194560739	1.07818270803409	-1.02509707990275	0.305317383238028	NA
CAMK2D	222.399506727706	-0.280935937195099	0.103703700676624	-2.70902518774265	0.00674812165700375	0.0152638732043923
CAMK2G	389.382770920609	0.300724677826894	0.0821803192254792	3.65932720462903	0.000252878289090673	0.000754339482547192
CAMK2N1	117.433397939405	-0.0711939885390879	0.149594033346484	-0.475914626716368	0.634135201278456	0.730979362847727
CAMK2N2	369.151684705312	0.630172606896383	0.126224221645161	4.99248558385183	5.96071641289737e-07	2.69939130386774e-06
CAMK4	63.7245604383223	-0.0660185660013259	0.193518380984209	-0.341148813180247	0.73299155534811	0.810897411399246
CAMKK1	50.2452076429776	0.441806303045655	0.215504761108387	2.05009996425764	0.0403546768950466	0.0747640683446871
CAMKK2	185.502192006449	0.22520759703913	0.107465487420497	2.0956271864094	0.0361152756101974	0.0679094879906389
CAMKMT	23.8798560510864	-0.162496559691194	0.316674071977274	-0.513135030842863	0.607856868602046	0.708095818472557
CAMLG	62.3455324908768	-0.404708936523636	0.194539435882853	-2.08034393996774	0.0374939972378748	0.0701526065762664
CAMSAP1	494.575091404468	0.365117726323414	0.084267839858472	4.33282408729866	1.47208731597871e-05	5.40684210438387e-05
CAMSAP2	883.590562282777	-0.371831588560024	0.0666624643494722	-5.57782542527574	2.43543883279133e-08	1.35030957017795e-07
CAMSAP3	64.4803026324193	0.99764275410443	0.202958186520475	4.91550881099239	8.85521675509198e-07	3.90811320170713e-06
CAMTA1	551.800420750505	-0.709647224391884	0.0885645496561869	-8.0127683948801	1.12154727913674e-15	1.57423127851321e-14
CAMTA2	175.448069441042	0.694869555324853	0.134691885677567	5.1589563233844	2.48330227691353e-07	1.19064489803889e-06
CAND1	1163.68667562068	-0.446023483319669	0.0640545361404138	-6.96318340893051	3.32668256552046e-12	3.01940425402978e-11
CAND1.11	2.53301544878412	0.887638997116704	0.91366238061382	0.971517505755645	0.331290640059308	0.442394565589366
CAND2	1.42211886484413	1.26797993184277	1.4005970635314	0.905313858538117	0.365299136559677	NA
CANT1	508.517190859971	0.534048893955805	0.096791777274046	5.51750271558456	3.43850772929901e-08	1.872090203158e-07
CANX	5481.13035411018	-0.237307029214274	0.0490998676904041	-4.83315007507958	1.34389398405811e-06	5.79082192331801e-06
CAP1	4660.4353206821	-0.0138234256067571	0.0387864030333842	-0.356398751254635	0.721541964416657	0.801634385329269
CAP2	645.012346795509	-0.171036177197016	0.0754166138220915	-2.26788460166738	0.0233362411117643	0.0461318389412272
CAPG	487.306169526853	0.178985709387722	0.0800440420154642	2.23609034327805	0.025345853881919	0.0496496019686929
CAPN1	280.440395153318	0.722656471863097	0.106990903104684	6.75437304380939	1.43454217059512e-11	1.21377537268897e-10
CAPN10	34.5492142153439	0.880465995599033	0.2590264439396	3.39913555623047	0.000675992033215238	0.00186406932219276
CAPN10-AS1	16.2630883278903	-0.0372687932898311	0.363517258681382	-0.102522761711561	0.918341746806147	0.946694424741427
CAPN12	2.82504721022002	-0.197342578065759	0.85136974394867	-0.231794210997539	0.816697853575126	0.8745369642194
CAPN14	1.42339252553136	1.1755389105773	1.2478868498777	0.942023638355117	0.34618053772423	NA
CAPN15	494.321774954572	-0.184804346893469	0.0813659623570213	-2.27127341138763	0.0231304317681251	0.045784916250851
CAPN2	2939.66499272667	-0.309802314630236	0.0518202797445451	-5.97839911628126	2.25341094325928e-09	1.43539710991332e-08
CAPN3	1.49199600968873	-1.66146720314338	1.1972864312558	-1.38769400518531	0.165230242264731	NA
CAPN5	217.054257027909	0.451047653399475	0.103244729327574	4.36872328822126	1.24974996590072e-05	4.64443251353312e-05
CAPN7	185.163553497382	-0.164839656984114	0.112020810030388	-1.47150923957253	0.141153450638474	0.220231463325711
CAPNS1	2469.7586133277	0.593792679708981	0.0714778292922917	8.3073686706518	9.78475805787407e-17	1.58731687377091e-15
CAPRIN1	4357.83993608183	0.0560747249202433	0.044696214690629	1.2545743595598	0.209633316225651	0.306168840049899
CAPRIN2	230.873821792069	-0.125600241594572	0.105421745906737	-1.1914073373978	0.233493713856731	0.334454178869097
CAPS	2.32936869375557	0.339559432538144	0.96165724311998	0.353098190615697	0.724014829315038	0.80349738901793
CAPS2	11.8815981560147	-1.40549053310956	0.439227675020247	-3.19991342313477	0.0013746887467865	0.0035926499641316
CAPZA1	3338.53628246909	-0.246110332963382	0.0433325174348647	-5.67957615971247	1.35028917068686e-08	7.75415108170483e-08
CAPZA2	926.434283865287	-0.932925870384576	0.0651967841316829	-14.309384777327	1.91197245860844e-46	1.20318833509847e-43
CAPZB	4303.87694047195	0.0177102379855497	0.0525108451858807	0.337268195224397	0.735914733098868	0.812761990054274
CARD10	156.950511475383	0.617054233041029	0.125925826011766	4.90014044444999	9.57681711855232e-07	4.21195890918741e-06
CARD8	91.834870411506	-0.342252897335592	0.153705262831866	-2.22668301026213	0.0259684666972397	0.0506655151179966
CARD8-AS1	14.7840724302016	-0.612851843192264	0.39475760270301	-1.5524763525665	0.120548286655476	0.193059748933847
CARD9	23.4595817624932	0.643088308985067	0.312604455240484	2.05719495741142	0.0396674764118666	0.0737079104636345
CARF	30.3967207945976	-0.395606089795539	0.28513445452872	-1.38743699160948	0.165308551735567	0.251781094775006
CARHSP1	562.146522958585	0.350312191080166	0.0817115526934713	4.28718069272664	1.80955095791414e-05	6.53350421166083e-05
CARKD	114.713449780427	-0.118055441768757	0.140057393434305	-0.842907602904456	0.399280121095396	0.513001077745961
CARM1	542.777942385292	0.730903263481389	0.0871207456738343	8.38954324630978	4.88034534156528e-17	8.2171522512442e-16
CARNMT1	59.2393358609648	-0.388505701576874	0.206154429609198	-1.88453724867011	0.0594923412889106	0.104966452159628
CARNS1	4.14585007612079	0.417717452278434	0.690229800643501	0.605186058163522	0.54505537832469	0.652395380966635
CARS	231.004412623287	-0.30991100699354	0.101512409419486	-3.05293716074532	0.00226613387075872	0.00566739855109603
CARS2	124.194522778386	0.0482375933976196	0.137955092978124	0.349661562732365	0.726592703322922	0.805442778695984
CASC1	2.68407302666062	-1.05129592308924	0.957939165586614	-1.09745583107614	0.272442178743855	0.37798036244428
CASC10	35.6844423522963	-0.413119194078035	0.247311268957953	-1.67044225610387	0.0948318951268959	0.157441586468232
CASC11	1.37487459683988	-0.0709677797693835	1.1652200487734	-0.0609050452265128	0.95143483139786	NA
CASC15	9.13061375247551	-0.210650416098676	0.487025781909719	-0.43252415769998	0.665360498271271	0.757027454017193
CASC19	1.16180203391763	1.50972653706993	1.50997114885865	0.999838002342689	0.31738891159403	NA
CASC2	65.4626766876324	-0.485329008807064	0.176091058392746	-2.7561252299626	0.00584905982388951	0.0134049090318973
CASC21	2.17121502056641	1.86294114911157	1.10373370789585	1.68785381454287	0.0914392943017193	0.152496429089981
CASC3	778.981115295368	0.564610863225898	0.0714739595727129	7.89953245351546	2.79951541684463e-15	3.7920252323412e-14
CASC4	460.153882484737	-0.143788687924445	0.0731148160403319	-1.96661491762665	0.0492276223520103	0.0890294312516359
CASC5	355.502236358192	-0.543057631967363	0.0913979994973085	-5.94167963143826	2.8211636327556e-09	1.77090749565702e-08
CASC6	1.22009006698728	0.963756487964005	1.31211069649005	0.734508521683492	0.462638868398127	NA
CASC8	5.32879932790825	-0.282486216135956	0.616926648357957	-0.457892712023115	0.647029523114903	0.741545521900469
CASC9	1.286913954558	0.970469308393501	1.37310524088371	0.706769794112012	0.479709548583572	NA
CASD1	107.33154391844	-0.483549609559001	0.139624980077778	-3.46320271121715	0.000533786090240716	0.00150266007845397
CASK	1237.00748663501	-0.0659651706988673	0.0625506836039437	-1.05458752643765	0.291614011040132	0.399116122223754
CASKIN2	84.0673981253098	0.836911681088558	0.170087111970456	4.92048851551979	8.63284659372759e-07	3.81679982743173e-06
CASP10	227.114395835437	0.0417766232338103	0.111214957834196	0.375638529630994	0.707185642545332	0.790045473730464
CASP2	1876.28802607376	0.0986439453327998	0.0599312102430802	1.64595283380231	0.0997734700893497	0.164327014041379
CASP3	259.225157607317	-0.463937130018687	0.0962969020765829	-4.81777835022904	1.45165499769222e-06	6.23027718958388e-06
CASP4	7.8055045953642	-0.0703503750812195	0.520729713611839	-0.135099598202802	0.892533127854008	0.928343389444699
CASP6	181.833084770062	-0.369630996254417	0.122729511779426	-3.01175317081625	0.0025974370663187	0.00641942268247608
CASP7	229.205302384066	-0.0984799425465922	0.110197374555557	-0.893668682614052	0.371499186247309	0.48479067556699
CASP8	423.46156444541	-0.378903543690112	0.0808463012980188	-4.68671463761072	2.7762563964844e-06	1.14281276522496e-05
CASP8AP2	169.210883010166	-0.499012617823762	0.124600254762115	-4.00490848735798	6.2041494543884e-05	0.000205801162331711
CASP9	88.5158365859681	0.369246080902856	0.1607472152548	2.29706051403482	0.0216153178854165	0.0430601450941517
CASS4	5.65206169988113	0.268254762480561	0.710611688517454	0.377498381767713	0.705803266748371	0.788968006639082
CAST	2354.56776915001	-0.272051863451814	0.0564966903095921	-4.81535930620036	1.46935260432998e-06	6.29907249026277e-06
CASZ1	57.882000008101	0.345336253381577	0.211823445267519	1.63030231590011	0.103037618358122	0.168801079299567
CAT	187.194532524397	0.115512846783261	0.112207754393074	1.02945511571873	0.303265861035386	0.41240989548149
CATSPER1	28.2759966205075	-0.106579802722359	0.282059713636178	-0.377862550267756	0.705532703998657	0.788788334880682
CATSPER2	31.2421933507649	-0.039265846654102	0.264528313234631	-0.148437217075036	0.881997730408996	0.921115319491886
CATSPER2P1	22.9552845506149	-0.30487861337999	0.366470089629943	-0.83193314272347	0.405446683151262	0.519025364946051
CATSPER3	8.04566568693462	-1.16630623312859	0.541819372135455	-2.15257388921306	0.0313521824503886	0.0599306431525401
CAV1	7903.15426090867	-0.337536954835518	0.0447263806983061	-7.54670844288328	4.46396380671018e-14	5.30860199785385e-13
CAV2	2601.40476887504	-0.324955025802775	0.0634947564268641	-5.11782459039861	3.09079846441187e-07	1.46058602027573e-06
CBARP	11.645464186817	1.45746207512528	0.477335738235571	3.05332695287526	0.00226319209141053	0.00566097882685877
CBFA2T2	397.947540904691	0.409232040355854	0.0814052913415921	5.02709386099533	4.97968654569602e-07	2.28180236346016e-06
CBFB	881.228301957012	-0.52475992529291	0.0821978353298559	-6.38410881730734	1.72398472256451e-10	1.27947622923301e-09
CBL	970.698563901874	0.396803838133485	0.0746306850854396	5.31689931131158	1.05550436892711e-07	5.31907990787659e-07
CBLB	265.265233489349	-0.273841045407586	0.0985468840052987	-2.77878948859369	0.00545618718219162	0.012605904086376
CBLL1	1034.00996834956	0.380957034125717	0.0771740941461481	4.93633308353813	7.96051065523655e-07	3.54027068392337e-06
CBLN1	4.70041456989388	-0.0428553138115618	0.700920910807278	-0.0611414399981356	0.951246566520078	0.968039491358518
CBLN2	87.809046108186	0.301104213518969	0.167070307616394	1.80226048431255	0.0715044325100174	0.12329391987656
CBLN3	11.8056147313182	0.952630177387335	0.438537946791597	2.1722867641373	0.0298340397500153	0.0572751369447669
CBR1	369.619405197793	0.0682938662539525	0.0832024578462685	0.82081549057286	0.411751373698086	0.525359550305162
CBR3	25.9601895519906	-0.116522451572453	0.280397870524527	-0.415561114478081	0.677731186042137	0.766839534221936
CBR3-AS1	157.863168806417	-0.12515539316591	0.117451624005739	-1.06559099736071	0.286608570585979	0.393835796702761
CBR4	19.2899330168377	-0.477738805227453	0.3218708366528	-1.48425626315063	0.137740948625827	0.215821303775897
CBS	169.116808796067	0.0577450708685493	0.115176622812322	0.501361035412922	0.616117057004934	0.714631434755051
CBWD1	100.136022148851	-1.11265005341909	0.187611498156394	-5.93060694228656	3.01816929291979e-09	1.88594997231972e-08
CBWD2	65.2719987701506	-0.552460215600997	0.189025313167233	-2.92267848334276	0.00347034659851729	0.00834729171482827
CBWD3	34.4374931025069	-2.50732135987518	0.337409872303448	-7.43108475978505	1.0771066047216e-13	1.21945585090782e-12
CBWD5	145.194054524567	-0.344522330290714	0.13150131190466	-2.61991553772861	0.00879515473372967	0.019388880739092
CBWD6	1.69003978187933	3.89378054031036	3.40192989337217	1.14457988916716	0.252383226973329	NA
CBX1	335.527662747681	-0.608679325096352	0.109022869346962	-5.58304261062188	2.36346808819424e-08	1.31378205874117e-07
CBX2	15.896319470472	0.940043846390211	0.396015224530828	2.37375683600021	0.0176081422585966	0.0358742442373646
CBX3	1377.85576902225	-1.185633450472	0.0815278003605397	-14.5426890610171	6.49887069580032e-48	5.45291356214846e-45
CBX3P2	1.87334298115168	-3.88519410941979	1.34737824148385	-2.88352148624656	0.00393255818236681	NA
CBX4	65.6469309276316	0.542164426713103	0.189190934261227	2.86569982240537	0.00416088582470797	0.00984673434825516
CBX5	4104.53062064311	0.024454279341515	0.0615551966376012	0.39727400247759	0.691165416324068	0.777207302713305
CBX6	203.99617551474	0.752566749153921	0.123204423185428	6.10827703824621	1.00712427000907e-09	6.73929900307795e-09
CBX7	8.76216694497172	0.366327455642198	0.490402894808789	0.746992849185833	0.455067877283734	0.567257358089818
CBX8	18.1794977687981	0.347447066966609	0.336192957186394	1.03347515032558	0.301381593742419	0.410105974438396
CBY1	38.9213186908861	-0.241363120924566	0.236027404385428	-1.02260634333132	0.30649400918381	0.415751663436599
CC2D1A	189.91516686325	0.66712621589632	0.134898728045952	4.94538551667493	7.5993320813208e-07	3.38862451798607e-06
CC2D1B	211.027579411046	0.541513728868001	0.111816213116687	4.8428909705867	1.27963512791364e-06	5.53129059441321e-06
CC2D2A	296.986594113988	0.0619943849114821	0.0919377628287071	0.674308173312704	0.500115408825739	0.610560425147129
CCAR1	2196.50307045271	-0.339260037403834	0.0491523032660732	-6.90222054432195	5.11958688010175e-12	4.54282593608725e-11
CCAR2	244.551997177199	0.43045719687832	0.131407137109405	3.27575203559861	0.00105381039925488	0.00280799196541045
CCAT1	19.9632368046008	0.685607779109247	0.33477975241046	2.04793681270381	0.0405661911896079	0.0751006601540388
CCBE1	1176.86469658727	0.0226790229331305	0.0575761048303733	0.393896443671308	0.693657496101775	0.779313335090762
CCBL1	36.5249057754235	0.775980617509227	0.255115404954396	3.04168467461986	0.00235258202141844	0.00586320895536018
CCBL2	275.938428330813	-0.701458522629285	0.0950092080598331	-7.38305830512274	1.5469424058468e-13	1.71537967367873e-12
CCDC101	224.572381551777	0.270751476978598	0.115369302412514	2.34682425321858	0.0189341833373086	0.0383071628859171
CCDC102A	29.8241338031025	0.00937320036928606	0.283754145633083	0.0330328226513609	0.973648413225819	0.982470782705319
CCDC102B	1.34901041097699	0.952728926099571	1.3539251943912	0.703679147154041	0.48163260943634	NA
CCDC103	8.80486753969672	-0.205009685090845	0.476379027572224	-0.430349938232249	0.666941105758283	0.758380629443408
CCDC106	9.1990732892473	1.15732110078517	0.502384289307054	2.30365703191372	0.0212419036399992	0.0424079934798292
CCDC107	10.4191991914663	1.96053259000596	0.590642694601145	3.31932081430362	0.000902366955664858	0.00243606396092043
CCDC109B	150.241545025458	-0.655341667469297	0.134855935635477	-4.85956857872926	1.17641827198565e-06	5.1217772158545e-06
CCDC110	6.31179838195926	-1.25372439310167	0.586410837685983	-2.13796252137657	0.0325197851805768	0.0619039974265505
CCDC112	31.5321718516116	-1.12377648569577	0.272333297841774	-4.12647478145948	3.6836637786836e-05	0.000126413028969458
CCDC113	132.276350703567	-0.248264415638568	0.13995293060126	-1.77391366205756	0.0760774325447633	0.130153767979561
CCDC114	1.77991079196916	0.120063105460887	1.08268335992386	0.110894015651382	0.911700391151765	NA
CCDC115	142.40775773658	0.0474193836342123	0.130527193665165	0.363291221566098	0.716387350222046	0.797493782737787
CCDC117	160.900793696015	-0.31181419129429	0.121423763143061	-2.56798326145527	0.0102292095333073	0.022146179985886
CCDC12	77.2337392808488	-0.218009943551296	0.166443070351548	-1.30981688267846	0.19025779042442	0.282459786570335
CCDC120	233.111951597935	0.500722619932077	0.117518415936099	4.26080130457464	2.03695267230134e-05	7.2676815992835e-05
CCDC121	17.026890508564	-0.158821830670576	0.341773744213949	-0.464698746932281	0.642147205841811	0.737685346453859
CCDC122	36.9034980367567	-0.753371466458239	0.245672947707446	-3.06656257226731	0.00216535481737154	0.00543425619919614
CCDC124	177.688449432947	0.321202799527733	0.12818562378668	2.50576304923446	0.0122187472829088	0.0259148631110478
CCDC125	34.9851530845293	-0.595501320690054	0.252786421913146	-2.35574884197957	0.0184854113255079	0.0374996866687906
CCDC126	28.2457759201701	-0.393058801538138	0.278233289864513	-1.41269508666465	0.157745396870242	0.241846384014949
CCDC127	146.310477327955	0.0522656150443873	0.119896488625692	0.435922816785376	0.662892730006779	0.755141718305354
CCDC130	101.106904340054	0.398640638505878	0.156343279293129	2.5497779009641	0.0107791564219686	0.023200455955678
CCDC134	71.6361820337826	0.3963507966392	0.177467337398669	2.23337320798825	0.0255243434617961	0.0499409456281262
CCDC136	7.69308734861043	-0.456000078351524	0.522694367653372	-0.872402892724345	0.382988622988567	0.496163765053725
CCDC137	151.266045551793	0.0787920256634136	0.129902557661415	0.606547146429412	0.544151485060475	0.651627012279444
CCDC138	122.551792909226	-0.849837511545422	0.135230105250128	-6.28438105533913	3.291624362436e-10	2.35720259582128e-09
CCDC14	1263.21860865969	-0.290143101904563	0.0574060929107594	-5.05422137604112	4.32150125252461e-07	1.99717360516766e-06
CCDC142	44.6520090223196	0.155449866623911	0.233102217928677	0.666874249439678	0.504852460465542	0.614935621235115
CCDC144A	6.32590982217369	0.279248517429445	0.670958312932958	0.416193542947202	0.677268384290949	0.766415175879246
CCDC144B	74.6039770715985	-0.538966879640257	0.187065007922491	-2.8811742272161	0.00396196566924947	0.00941286259283857
CCDC146	4.48723128794118	-0.875149531785137	0.715052870397627	-1.22389485870951	0.220991893359073	0.31960553149498
CCDC148	12.5721689504414	-0.758733025389736	0.440450578552816	-1.72262919459136	0.0849556020234039	0.143083522639317
CCDC149	93.417833177406	0.00874329195542922	0.161039480636099	0.0542928474489211	0.956701848059	0.971235330458767
CCDC15	48.6664358518124	-0.948227691642347	0.219904788528162	-4.31199201249278	1.61790280082486e-05	5.9036448419565e-05
[truncated: 14,040 more rows]
