# Supplementary material for: Mechanisms of resistance to VHL loss-induced genetic and pharmacological vulnerabilities
Source: EMBO Mol Med. 2025 Dec 19;18(2):599–619. doi: 10.1038/s44321-025-00361-w (PMC12905196; doi:10.1038/s44321-025-00361-w)
Supplement: Supplementary file 14 — Figure EV4 Source Data [file 44321_2025_361_MOESM14_ESM.zip › fig.EV4/4F/Book7.xlsx]

## Sheet: Sheet1
	UOK101-Control			UOK101-HIF1A
0	9.66744	8.69214		9.09383	9.22077
12	13.8798	13.2225		10.7142	10.9862
24	20.1684	18.25		11.1222	10.7091
36	29.7758	27.1966		12.1037	11.8536
48	42.0928	39.507		13.9034	14.1942
60	52.9091	51.32		16.3958	16.9638
72	63.5082	62.4719		19.041	19.5149
84	77.5915	76.4448		21.0993	22.4062
96	88.8835	89.8515		24.158	24.0129
108	94.9307	96.0085		26.9384	25.6684
114	95.6088	96.5681		26.8817	25.8756
