# Supplementary material for: Mechanisms of resistance to VHL loss-induced genetic and pharmacological vulnerabilities
Source: EMBO Mol Med. 2025 Dec 19;18(2):599–619. doi: 10.1038/s44321-025-00361-w (PMC12905196; doi:10.1038/s44321-025-00361-w)
Supplement: Supplementary file 14 — Figure EV4 Source Data [file 44321_2025_361_MOESM14_ESM.zip › fig.EV4/4G/Book8.xlsx]

## Sheet: Sheet1
	OS-LM1-Control			OS-LM1-HIF1A
0	6.32919	5.67177		6.19687	5.76669
12	9.6959	8.71532		7.80117	7.72267
24	12.5929	10.9556		7.97302	7.52606
36	17.2955	15.1272		7.78119	7.86776
48	24.164	21.7631		8.18778	8.37029
60	36.2152	34.3605		9.48828	9.10262
72	50.9719	49.7124		11.3487	10.2433
84	68.8127	72.6255		13.717	12.6376
96	85.7918	91.9097		17.3397	16.8885
108	96.0406	99.3196		22.7217	21.4433
114	97.7324	99.5735		24.2812	22.5176
