# Supplementary material for: Mechanisms of resistance to VHL loss-induced genetic and pharmacological vulnerabilities
Source: EMBO Mol Med. 2025 Dec 19;18(2):599–619. doi: 10.1038/s44321-025-00361-w (PMC12905196; doi:10.1038/s44321-025-00361-w)
Supplement: Supplementary file 15 — Figure EV5 Source Data [file 44321_2025_361_MOESM15_ESM.zip]

Archive with 36 entries (27 files):
- fig.EV5/
- __MACOSX/._fig.EV5
- fig.EV5/5G/
- __MACOSX/fig.EV5/._5G
- fig.EV5/5A/
- __MACOSX/fig.EV5/._5A
- fig.EV5/5F/
- __MACOSX/fig.EV5/._5F
- fig.EV5/5H/
- __MACOSX/fig.EV5/._5H
- fig.EV5/.DS_Store
- __MACOSX/fig.EV5/._.DS_Store
- fig.EV5/5C/
- __MACOSX/fig.EV5/._5C
- fig.EV5/5D/
- __MACOSX/fig.EV5/._5D
- fig.EV5/5E/
- __MACOSX/fig.EV5/._5E
- fig.EV5/5B/
- __MACOSX/fig.EV5/._5B
- fig.EV5/5G/Book14.xlsx
- __MACOSX/fig.EV5/5G/._Book14.xlsx
- fig.EV5/5A/Book10.xlsx
- __MACOSX/fig.EV5/5A/._Book10.xlsx
- fig.EV5/5F/Book13.xlsx
- __MACOSX/fig.EV5/5F/._Book13.xlsx
- fig.EV5/5H/Book15.xlsx
- __MACOSX/fig.EV5/5H/._Book15.xlsx
- fig.EV5/5C/C81035mle.csv
- __MACOSX/fig.EV5/5C/._C81035mle.csv
- fig.EV5/5D/Book16.xlsx
- __MACOSX/fig.EV5/5D/._Book16.xlsx
- fig.EV5/5E/Book12.xlsx
- __MACOSX/fig.EV5/5E/._Book12.xlsx
- fig.EV5/5B/Book11.xlsx
- __MACOSX/fig.EV5/5B/._Book11.xlsx
