# Supplementary material for: Mechanisms of resistance to VHL loss-induced genetic and pharmacological vulnerabilities
Source: EMBO Mol Med. 2025 Dec 19;18(2):599–619. doi: 10.1038/s44321-025-00361-w (PMC12905196; doi:10.1038/s44321-025-00361-w)
Supplement: Supplementary file 15 — Figure EV5 Source Data [file 44321_2025_361_MOESM15_ESM.zip › fig.EV5/5G/Book14.xlsx]

## Sheet: Sheet1
	WT8				MUT10				MUT35
DMSO	0.999946	0.999994	1	1	1.00045	1.03023	1.03069	1.00008	1.0341	1.02783	1.03241	0.982671
10 nM	1	0.999994	1	1	1.0186	1.02408	1.02543	1.02809	1.03315	0.945336	1.02317	0.962856
100 nM	1	1	0.999997	1	1.02895	1.01396	1.02736	1.02387	1.03076	0.974502	1.02128	0.988418
1 μM	1	0.999996	1	0.999996	1.0303	1.01034	1.02156	1.01781	1.03389	0.994742	1.0329	1.01759
10 μM	0.999231	0.999964	1	1	1.02757	0.951206	0.99396	1.00158	1.02821	1.02496	1.02436	1.02033
20 μM	1	0.987042	0.878066	0.999989	1.0244	1.02764	0.956168	1.02421	0.966072	0.866627	1.00406	0.936012
