# Supplementary material for: Mechanisms of resistance to VHL loss-induced genetic and pharmacological vulnerabilities
Source: EMBO Mol Med. 2025 Dec 19;18(2):599–619. doi: 10.1038/s44321-025-00361-w (PMC12905196; doi:10.1038/s44321-025-00361-w)
Supplement: Supplementary file 15 — Figure EV5 Source Data [file 44321_2025_361_MOESM15_ESM.zip › fig.EV5/5H/Book15.xlsx]

## Sheet: Sheet1
	WT8				MUT10				MUT35
DMSO	1	1	1	1	1.00677	1.00538	1.00897	0.995091	0.999997	0.999993	0.999999	0.999826
10 nM	1	1	1	1	1.00843	0.971791	1.00857	1.00929	0.999977	1	0.99956	0.992281
100 nM	1	1	1	0.999993	1.00873	1.00753	1.00159	1.00738	0.999989	0.966652	0.988892	0.990869
500 nM	1	0.999989	0.999999	0.999996	1.00883	0.989371	0.993948	1.00272	0.999982	0.993313	0.982263	0.999954
1 μM	0.999251	0.999793	0.999723	0.999476	1.00693	0.970133	0.993716	1.0074	0.999727	0.959003	0.999879	0.976504
