# Supplementary material for: Mechanisms of resistance to VHL loss-induced genetic and pharmacological vulnerabilities
Source: EMBO Mol Med. 2025 Dec 19;18(2):599–619. doi: 10.1038/s44321-025-00361-w (PMC12905196; doi:10.1038/s44321-025-00361-w)
Supplement: Supplementary file 15 — Figure EV5 Source Data [file 44321_2025_361_MOESM15_ESM.zip › fig.EV5/5D/Book16.xlsx]

## Sheet: Sheet1
	WT8				MUT10				MUT35
	0.48	0.5	0.473333		0.0615385	0.107692	0.0615385		0.221429	0.195652	0.221429
