# Supplementary material for: Mechanisms of resistance to VHL loss-induced genetic and pharmacological vulnerabilities
Source: EMBO Mol Med. 2025 Dec 19;18(2):599–619. doi: 10.1038/s44321-025-00361-w (PMC12905196; doi:10.1038/s44321-025-00361-w)
Supplement: Supplementary file 15 — Figure EV5 Source Data [file 44321_2025_361_MOESM15_ESM.zip › fig.EV5/5B/Book11.xlsx]

## Sheet: Sheet1
	WT8				MUT10				MUT35
DMSO	1	0.999999	0.999993	0.999997	0.936934	1.003	1.06503	0.992915	0.918599	0.96374	1.00224	1.05576
10 nM	0.999996	0.999998	0.999998	0.999999	0.792395	0.84913	0.898676	0.951356	0.811114	0.851381	0.895793	0.943513
100 nM	0.999998	0.999968	0.999996	0.999996	0.815163	0.8657	0.907576	0.951765	0.8808	0.928593	0.972232	1.01921
1 μM	0.999877	1	0.999996	1	0.781368	0.815871	0.874135	0.923834	0.862362	0.901957	0.944135	0.984364
10 μM	0.999447	0.999557	0.999688	0.999786	0.849892	0.885205	0.872463	0.968106	0.875882	0.910153	0.796799	0.839509
20 μM	0.990487	0.992194	0.992479	0.993165	0.743456	0.77544	0.821695	0.870319	0.795698	0.84578	0.898898	0.937889
