# Supplementary material for: Mechanisms of resistance to VHL loss-induced genetic and pharmacological vulnerabilities
Source: EMBO Mol Med. 2025 Dec 19;18(2):599–619. doi: 10.1038/s44321-025-00361-w (PMC12905196; doi:10.1038/s44321-025-00361-w)
Supplement: Supplementary file 16 — Figure EV6 Source Data [file 44321_2025_361_MOESM16_ESM.zip]

Archive with 40 entries (33 files):
- fig.EV6/
- __MACOSX/._fig.EV6
- fig.EV6/6F/
- __MACOSX/fig.EV6/._6F
- fig.EV6/6A/
- __MACOSX/fig.EV6/._6A
- fig.EV6/6G/
- __MACOSX/fig.EV6/._6G
- fig.EV6/.DS_Store
- __MACOSX/fig.EV6/._.DS_Store
- fig.EV6/6E/
- __MACOSX/fig.EV6/._6E
- fig.EV6/6D/
- __MACOSX/fig.EV6/._6D
- fig.EV6/6C/
- __MACOSX/fig.EV6/._6C
- fig.EV6/6F/.DS_Store
- __MACOSX/fig.EV6/6F/._.DS_Store
- fig.EV6/6F/Screenshot 2025-09-20 at 23.46.25.png
- __MACOSX/fig.EV6/6F/._Screenshot 2025-09-20 at 23.46.25.png
- fig.EV6/6A/top_bottom500.rmd
- __MACOSX/fig.EV6/6A/._top_bottom500.rmd
- fig.EV6/6A/C81035mle.csv
- __MACOSX/fig.EV6/6A/._C81035mle.csv
- fig.EV6/6G/Book18.xlsx
- __MACOSX/fig.EV6/6G/._Book18.xlsx
- fig.EV6/6E/Book17.xlsx
- __MACOSX/fig.EV6/6E/._Book17.xlsx
- fig.EV6/6D/RRA plot out code.rmd
- __MACOSX/fig.EV6/6D/._RRA plot out code.rmd
- fig.EV6/6D/c35_offRRA_plasmid_processed.gene_summary.txt
- __MACOSX/fig.EV6/6D/._c35_offRRA_plasmid_processed.gene_summary.txt
- fig.EV6/6D/c10_offRRA_plasmid_processed.gene_summary.txt
- __MACOSX/fig.EV6/6D/._c10_offRRA_plasmid_processed.gene_summary.txt
- fig.EV6/6C/plot out.rmd
- __MACOSX/fig.EV6/6C/._plot out.rmd
- fig.EV6/6C/C35RRA.gene_summary.txt
- __MACOSX/fig.EV6/6C/._C35RRA.gene_summary.txt
- fig.EV6/6C/C10RRA.gene_summary.txt
- __MACOSX/fig.EV6/6C/._C10RRA.gene_summary.txt
