# Supplementary material for: Mechanisms of resistance to VHL loss-induced genetic and pharmacological vulnerabilities
Source: EMBO Mol Med. 2025 Dec 19;18(2):599–619. doi: 10.1038/s44321-025-00361-w (PMC12905196; doi:10.1038/s44321-025-00361-w)
Supplement: Supplementary file 16 — Figure EV6 Source Data [file 44321_2025_361_MOESM16_ESM.zip › fig.EV6/6G/Book18.xlsx]

## Sheet: Sheet1
	MUT10_1A			MUT10_NTC
DMSO	1	1	1	1.8	1.6	1.3
1 μM	1.6	0.8	0.95	1.3	1.6	1
5 μM	3.4	2.4	3.8	0.5	0.8	0.35
10 μM	3.5	1.3	1.8	0.3	0.5	0.08
