# Supplementary material for: Mechanisms of resistance to VHL loss-induced genetic and pharmacological vulnerabilities
Source: EMBO Mol Med. 2025 Dec 19;18(2):599–619. doi: 10.1038/s44321-025-00361-w (PMC12905196; doi:10.1038/s44321-025-00361-w)
Supplement: Supplementary file 16 — Figure EV6 Source Data [file 44321_2025_361_MOESM16_ESM.zip › fig.EV6/6D/RRA plot out code.rmd]

library(dplyr)
library(ggplot2)
library(ggrepel)
library(reshape2)


read all RRA output data
```{r}
c8<- read.table("c8RRA_plasmid_processed.gene_summary.txt",sep = "",header = T)
c10<- read.table("c10RRA_plasmid_processed.gene_summary.txt",sep="",header = T)
c35<- read.table("c35RRA_plasmid_processed.gene_summary.txt",sep = "",header = T)

c8_1A<- read.table("c8_1ARRA_plasmid_processed.gene_summary.txt",sep = "",header = T)
c10_1A<- read.table("c10_1ARRA_processed.gene_summary.txt",sep = "",header = T)
c35_1A<- read.table("c35_1ARRA_plasmid_processed.gene_summary.txt",sep = "",header = T)

c8_T<- read.table("c8_TRRA_plasmid_processed.gene_summary.txt",sep = "",header = T)
c10_T<- read.table("c10_TRRA_plasmid_processed.gene_summary.txt",sep = "",header = T)
c35_T<- read.table("c35_TRRA_plasmid_processed.gene_summary.txt",sep = "",header = T)

c8_off<- read.table("c8_offRRA_plasmid_processed.gene_summary.txt",sep = "",header = T)
c10_off<- read.table("c10_offRRA_plasmid_processed.gene_summary.txt",sep = "",header = T)
c35_off<- read.table("c35_offRRA_plasmid_processed.gene_summary.txt",sep = "",header = T)


```


```{r}

```


merge and extract for c8 c10 c35
```{r}
c10_extract<- c10[,c(1,14)]
c35_extract<- c35[,c(1,14)]
colnames(c10_extract)<-c("gene","c10_de")
rownames(c10_extract)<-c10_extract$gene
colnames(c35_extract)<-c("gene","c35_de")
rownames(c35_extract)<-c35_extract$gene
c10_35_de<-merge(c10_extract,c35_extract,by="gene")

c10_35_de_label<-c10_35_de[c(131),]


```

merge and extract for c8_1A, c10_1A, c35_1A
```{r}
c10_1A_extract<- c10_1A[,c(1,14)]
c35_1A_extract<- c35_1A[,c(1,14)]
colnames(c10_1A_extract)<-c("gene","c10_1A_de")
rownames(c10_1A_extract)<-c10_1A_extract$gene
colnames(c35_1A_extract)<-c("gene","c35_1A_de")
rownames(c35_1A_extract)<-c35_1A_extract$gene
c10_c35_1A_de<-merge(c10_1A_extract,c35_1A_extract,by="gene")

c10_c35_1A_de_label<- c10_c35_1A_de[c(131),]

```

merge c10,c35,c10_1A,c35_1A to extract HIF1A dependent gene
```{r}
c10_C35_c101A_c351A<- merge(c10_35_de,c10_c35_1A_de,by="gene")
c10_C35_c101A_c351A$c10_vs_1A<- c10_C35_c101A_c351A$c10_de - c10_C35_c101A_c351A$c10_1A_de
c10_C35_c101A_c351A$c35_vs_1A<- c10_C35_c101A_c351A$c35_de - c10_C35_c101A_c351A$c35_1A_de
c10_C35_c101A_c351A_filter<- c10_C35_c101A_c351A %>% filter (c10_vs_1A < -0.4 & c35_vs_1A < -0.4 & c10_de< -0.4 & c35_de< -0.4)

c10_C35_c101A_c351A_filter2<- c10_C35_c101A_c351A%>% filter (gene %in% c("HIF1A","ARNT"))
c10_C35_c101A_c351A_filter3<- merge(c10_C35_c101A_c351A_filter,c10_C35_c101A_c351A_filter2,all = T)

c10_C35_c101A_c351A_filter$ave<- (c10_C35_c101A_c351A_filter$c10_vs_1A+c10_C35_c101A_c351A_filter$c35_vs_1A)/2

write.csv(c10_C35_c101A_c351A,"c10_c35_c101A_c351A.csv")

write.csv(c10_C35_c101A_c351A_filter,("C10_C35_c101A_c351A_filter.csv"))

```


HIF1A dependent 33 gene enricher analysis
```{r}
library(msigdbr)
library(magrittr)
library(clusterProfiler)

Gene_list<- c10_C35_c101A_c351A_filter$ave
names(Gene_list)<- c10_C35_c101A_c351A_filter$gene
GENE<- names(Gene_list)

m_t2g <- msigdbr(species = "Homo sapiens", category = "H") %>% 
  dplyr::select(gs_name, gene_symbol)
head(m_t2g)

em3<- enricher(GENE,TERM2GENE=m_t2g,pvalueCutoff = 0.5,qvalueCutoff = 0.5,minGSSize = 2)
df.em3<- as.data.frame(em3)

pdf(file = "HIF1A dependent33_heatplot1.pdf", onefile = TRUE, width = 6,height = 3,useDingbats = F)

p1 <- heatplot(em3,foldChange=Gene_list)

print(p1)
dev.off()

pdf(file = "HIF1A dependent33_cnetplot1.pdf", onefile = TRUE, width = 13,height = 7,useDingbats = F)
p3 <- cnetplot(em3, node_label="all",foldChange= Gene_list, circular = TRUE, colorEdge = TRUE)
print(p3)
dev.off()

```


heatmap plot out C10,C35,C10_1A,C35_1A HIF1A dependent gene
```{r}
require(RColorBrewer)
    require(ComplexHeatmap)
    require(circlize)
    require(digest)
    require(cluster)
c10_C35_c101A_c351A_filter3<- c10_C35_c101A_c351A_filter3[,c(1,2,3,4,5)]
colnames(c10_C35_c101A_c351A_filter3)<- c("gene","MUT10","MUT35","MUT10_1A","MUT35_1A")
rownames(c10_C35_c101A_c351A_filter3)<- c10_C35_c101A_c351A_filter3$gene
c10_C35_c101A_c351A_filter3_mat<- c10_C35_c101A_c351A_filter3[,c(2,3,4,5)]

pdf(file = "C10C35C10_1AC35_1A_heatmap.pdf", onefile = TRUE, width = 5,height = 5,useDingbats = F)

Q<- Heatmap(c10_C35_c101A_c351A_filter3_mat,name="MLE Score",cluster_rows = T,cluster_columns = FALSE,column_title = "Clones",column_names_side = "top",column_names_rot = 0,column_title_side = "top",row_names_gp = gpar(fontsize = 8),column_names_gp = gpar(fontsize = 10),column_names_centered = TRUE,row_names_side = "left")
print(Q)
dev.off()


pdf(file = "C10C35C10_1AC35_1A_heatmap_heatstandard.pdf", onefile = TRUE, width = 5,height = 5,useDingbats = F)
heat <- t(scale(t(c10_C35_c101A_c351A_filter3_mat)))

Q<- Heatmap(heat,name="Relative LFC",cluster_rows = T,cluster_columns = T,column_title = "Clones",column_names_side = "top",column_names_rot = 0,column_title_side = "top",row_names_gp = gpar(fontsize = 8),column_names_gp = gpar(fontsize = 8),column_names_centered = TRUE,row_names_side = "left")
print(Q)
dev.off()


```


c10 vs C10_1A and c35 vs c35_1A plot out
```{r}
pdf(file = "RRA_C10vsC10_1A_C35vsC35_1A.pdf", onefile = TRUE, width = 4,height = 4,useDingbats = F)
q<-ggplot(c10_C35_c101A_c351A,aes(x=c10_vs_1A,y=c35_vs_1A))+geom_hline(aes(yintercept=0))+geom_vline(aes(xintercept=0))+geom_point(col="steelblue")+labs(title = "RRA MUT10 vs MuT10_1A and MUT35 vs MUT35_1A",x="MUT10 vs MUT_1A LFC",y="MUT35 vs MUT35_1A LFC")+
  theme(plot.title = element_text(size = 10,face = "bold",color = "tomato"),
        axis.title.x = element_text(vjust = 10,size = 10),
        axis.title.y=element_text(size = 10),
        panel.background = element_rect(fill = "white"),
        panel.border = element_rect(colour = "black",fill = NA))+geom_point(data=c10_C35_c101A_c351A_filter,col="red")

print(q)
dev.off()


```


merge and extract for c8_T, c10_T,c35_T
```{r}
c10_T_extract<- c10_T[,c(1,14)]
c35_T_extract<- c35_T[,c(1,14)]
colnames(c10_T_extract)<-c("gene","c10_T_de")
rownames(c10_T_extract)<-c10_T_extract$gene
colnames(c35_T_extract)<-c("gene","c35_T_de")
rownames(c35_T_extract)<-c35_T_extract$gene
c10_c35_T_de<-merge(c10_T_extract,c35_T_extract,by="gene")

c10_c35_T_de_label<- c10_c35_T_de[c(151,26,340,59),]


```


merge and extract for c8_off, c10_off, c35_off
```{r}
c10_off_extract<- c10_off[,c(1,14)]
c35_off_extract<- c35_off[,c(1,14)]
colnames(c10_off_extract)<-c("gene","c10_off_de")
rownames(c10_off_extract)<-c10_off_extract$gene
colnames(c35_off_extract)<-c("gene","c35_off_de")
rownames(c35_off_extract)<-c35_off_extract$gene
c10_c35_off_de<-merge(c10_off_extract,c35_off_extract,by="gene")

c10_c35_off_de_label<- c10_c35_off_de[c(151,26),]

```

c10_c35_de plot out
```{r}
pdf(file = "RRA_C10_C35_FGFR1.pdf", onefile = TRUE, width = 4,height = 4,useDingbats = F)
q<-ggplot(c10_35_de,aes(x=c10_de,y=c35_de))+geom_hline(aes(yintercept=0))+geom_vline(aes(xintercept=0))+geom_point(col="gray")+labs(title = "RRA MUT10 and MUT35",x="MUT10 LFC",y="MUT35 LFC")+
  theme(plot.title = element_text(size = 10,face = "bold",color = "tomato"),
        axis.title.x = element_text(vjust = 10,size = 10),
        axis.title.y=element_text(size = 10),
        panel.background = element_rect(fill = "white"),
        panel.border = element_rect(colour = "black",fill = NA))+geom_label(aes(label=gene),size=2,data=c10_35_de_label,alpha=0.05)+xlim(c(-2.5,6.2))+ylim(c(-3,4.5))+geom_point(data=c10_35_de_label,aes(x=c10_de,y=c35_de),col="red")

print(q)
dev.off()

```

c10_c35_1A_de plot out


```{r}
pdf(file = "RRA_C10_C35_1A_FGFR1.pdf", onefile = TRUE, width = 4,height = 4,useDingbats = F)
q<-ggplot(c10_c35_1A_de,aes(x=c10_1A_de,y=c35_1A_de))+geom_hline(aes(yintercept=0))+geom_vline(aes(xintercept=0))+geom_point(col="gray")+labs(title = "RRA MUT10_1A and MUT35_1A",x="MUT10_1A LFC",y="MUT35_1A LFC")+
  theme(plot.title = element_text(size = 10,face = "bold",color = "tomato"),
        axis.title.x = element_text(vjust = 10,size = 10),
        axis.title.y=element_text(size = 10),
        panel.background = element_rect(fill = "white"),
        panel.border = element_rect(colour = "black",fill = NA))+geom_label(aes(label=gene),size=2,data=c10_c35_1A_de_label,alpha=0.05)+xlim(c(-2.5,6.2))+ylim(c(-3,4.5))+geom_point(data=c10_c35_1A_de_label,aes(x=c10_1A_de,y=c35_1A_de),col="red")

print(q)
dev.off()

```

c10_c35_T plot out
```{r}

pdf(file = "RRA_C10_C35_T.pdf", onefile = TRUE, width = 4,height = 4,useDingbats = F)
q<-ggplot(c10_c35_T_de,aes(x=c10_T_de,y=c35_T_de))+geom_hline(aes(yintercept=0))+geom_vline(aes(xintercept=0))+geom_point(col="steelblue")+labs(title = "RRA C10_T and C35_T",x="C10",y="C35")+
  theme(plot.title = element_text(size = 15,face = "bold",color = "tomato"),
        axis.title.x = element_text(vjust = 10,size = 15),
        axis.title.y=element_text(size = 15),
        panel.background = element_rect(fill = "white"),
        panel.border = element_rect(colour = "black",fill = NA))+geom_label(aes(label=gene),size=2,data=c10_c35_T_de_label,alpha=0.05)+xlim(c(-4.5,10))+ylim(c(-3,4.5))

print(q)
dev.off()

```

c10_c35_off plot out
```{r}
pdf(file = "C10_C35_off_.pdf", onefile = TRUE, width = 3,height = 3,useDingbats = F)
q<-ggplot(c10_c35_off_de,aes(x=c10_off_de,y=c35_off_de))+geom_point(col="snow3",alpha=0.7)+labs(title = "RRA C10_off and C35_off",x="",y="")+
  theme(plot.title = element_text(size = 15,face = "bold",color = "tomato"),
        axis.title.x = element_text(vjust = 10,size = 15),
        axis.title.y=element_text(size = 15),
        panel.background = element_rect(fill = "white"),
        panel.border = element_rect(colour = "black",fill = NA))+xlim(c(-1.5,6.5))+ylim(c(-2,4.5))+geom_point(data=c10_c35_off_de_label,col="steelblue")

print(q)
dev.off()
```


HIF1A dependent gene MSigDB hallmark analysis
```{r}
HIF1Adependent_msigdb<- read.csv("HIF1Adep_hallmark.csv")
HIF1Adependent_msigdb_label<- HIF1Adependent_msigdb %>% filter(P.value < 0.157)

pdf(file = "HIF1A_dependent gene msigdb.pdf", onefile = TRUE, width = 6,height = 5,useDingbats = F)
n<- ggplot(HIF1Adependent_msigdb,aes(x=Odds.Ratio,y=- log10(P.value)))+labs(title = "MsigDB_hallmark_HIF1A_dep")+geom_point(aes(size=Combined.Score,colour= -log10(P.value)))+geom_label_repel(aes(label=Term),data=HIF1Adependent_msigdb_label, box.padding   = 0.05, point.padding = 0.3, segment.color = 'grey30',label.size= 0.008)+theme(plot.title = element_text(size = 15,face = "bold",color = "tomato"),
        axis.title.x = element_text(vjust = 10,size = 15),
        axis.title.y=element_text(size = 15),
        panel.background = element_rect(fill = "white"),
        panel.border = element_rect(colour = "black",fill = NA))

print(n)

dev.off()
  


```


plot out for TCGA grade 4 vs grade 1 
```{r}
tcga_grade41 <- read.csv("gsea_out_H_grade4_grade1.csv")
tcga_grade41$Description<- sub('HALLMARK_','',tcga_grade41$Description)
tcga_grade41<- tcga_grade41 %>% filter(tcga_grade41$NES > 1.5)

pdf(file = "tcga_grade 4_1.pdf", onefile = TRUE, width = 10,height = 9,useDingbats = F)
n<- ggplot(tcga_grade41,aes(x=NES,y=- log10(p.adjust)))+labs(title = "GSEA_TCGA_grade 4 vs 1")+geom_point(aes(size=setSize,colour= -log10(p.adjust)))+geom_label_repel(aes(label=Description),data=tcga_grade41, box.padding   = 0.05, point.padding = 0.3, segment.color = 'grey30',label.size= 0.008)+theme(plot.title = element_text(size = 15,face = "bold",color = "tomato"),
        axis.title.x = element_text(vjust = 10,size = 15),
        axis.title.y=element_text(size = 15),
        panel.background = element_rect(fill = "white"),
        panel.border = element_rect(colour = "black",fill = NA))+xlim(c(1.5,3))+ylim(c(1.2,2.6))

print(n)

dev.off()
  

```

extract VHL mutant dependent gene from C8_1A, C10_1A, C35_1A
```{r}
C8_1A_extract<- c8_1A[,c(1,14)]
colnames(C8_1A_extract)<- c("gene","c8_1A_de")
rownames(C8_1A_extract)<- C8_1A_extract$gene
c81A_c101A_merge<- merge(C8_1A_extract,c10_1A_extract,by="gene")
c81A_c101A_c351A_merge<- merge(c81A_c101A_merge,c35_1A_extract,by="gene")
VHL_dependet_delet<- c81A_c101A_c351A_merge %>% filter(c10_1A_de-c8_1A_de < -0.5 & c35_1A_de-c8_1A_de < -0.5 & c10_1A_de < -0.5 & c35_1A_de < -0.5)

write.csv(VHL_dependet_delet,"VHL_dependent_deletion.csv")

```
