# Supplementary material for: Mechanisms of resistance to VHL loss-induced genetic and pharmacological vulnerabilities
Source: EMBO Mol Med. 2025 Dec 19;18(2):599–619. doi: 10.1038/s44321-025-00361-w (PMC12905196; doi:10.1038/s44321-025-00361-w)
Supplement: Supplementary file 16 — Figure EV6 Source Data [file 44321_2025_361_MOESM16_ESM.zip › fig.EV6/6D/c35_offRRA_plasmid_processed.gene_summary.txt]

id	num	neg|score	neg|p-value	neg|fdr	neg|rank	neg|goodsgrna	neg|lfc	pos|score	pos|p-value	pos|fdr	pos|rank	pos|goodsgrna	pos|lfc
TIMM10	5	7.7162e-06	1.4941e-05	0.005618	1	5	-1.0944	0.99999	1.0	0.999995	376	0	-1.0944
ASNA1	5	3.2176e-05	8.4668e-05	0.015449	2	5	-0.91388	0.99997	0.99996	0.999995	375	0	-0.91388
CRKL	5	4.1667e-05	0.00014443	0.015449	3	5	-1.8866	0.99758	0.99737	0.999995	363	0	-1.8866
NIP7	5	4.5609e-05	0.00016436	0.015449	4	4	-1.3439	0.51678	0.51628	0.999995	160	0	-1.3439
SNRPD2	5	6.773e-05	0.000254	0.016542	5	4	-1.294	0.31006	0.31049	0.999995	90	0	-1.294
VPS28	5	7.2631e-05	0.00026397	0.016542	6	5	-0.77251	0.99993	0.99989	0.999995	374	0	-0.77251
PGAM1	5	9.2737e-05	0.00037354	0.020064	7	5	-0.98487	0.99991	0.99987	0.999995	373	0	-0.98487
RPS20	5	0.00019219	0.0007919	0.037219	8	5	-1.6108	0.99829	0.99804	0.999995	366	0	-1.6108
INCENP	5	0.0002598	0.0011605	0.048481	9	4	-1.1454	0.8986	0.8983	0.999995	304	0	-1.1454
RPL15	5	0.00028933	0.0012899	0.048502	10	5	-0.78106	0.99971	0.99966	0.999995	372	0	-0.78106
MDN1	5	0.00073887	0.0031825	0.10639	11	5	-0.69409	0.99926	0.99916	0.999995	371	0	-0.69409
SART3	5	0.00090109	0.0037603	0.10639	12	5	-0.53653	0.9991	0.99895	0.999995	370	0	-0.53653
HMGCR	5	0.00090375	0.0037702	0.10639	13	4	-0.97151	0.8218	0.82038	0.999995	272	0	-0.97151
GOLGA8R	5	0.00097138	0.0041487	0.10639	14	5	-0.73266	0.99903	0.99889	0.999995	369	0	-0.73266
NEDD8	5	0.0010019	0.0042483	0.10639	15	4	-0.8752	0.93127	0.93035	0.999995	318	0	-0.8752
MARS	5	0.0010704	0.0045273	0.10639	16	3	-1.3211	0.50477	0.50422	0.999995	155	0	-1.3211
DNTTIP1	5	0.0011486	0.0048161	0.106521	17	5	-0.55882	0.99885	0.99865	0.999995	368	0	-0.55882
IPO13	5	0.0012216	0.0051648	0.107886	18	5	-0.90254	0.99406	0.99346	0.999995	358	0	-0.90254
STAG2	5	0.0013291	0.0055732	0.11029	19	5	-0.9381	0.99642	0.99599	0.999995	361	0	-0.9381
MRPL21	5	0.0016902	0.0071769	0.126667	20	5	-0.55126	0.99831	0.99804	0.999995	367	0	-0.55126
GEMIN5	5	0.0017132	0.0072566	0.126667	21	5	-0.85604	0.98719	0.98634	0.999995	355	0	-0.85604
MASTL	5	0.0018426	0.0078443	0.126667	22	5	-1.2502	0.97548	0.97512	0.999995	344	0	-1.2502
SETDB1	5	0.0018576	0.007904	0.126667	23	5	-0.69845	0.99814	0.99788	0.999995	365	0	-0.69845
PWP2	5	0.0019315	0.0081929	0.126667	24	4	-0.43325	0.72754	0.726	0.999995	235	0	-0.43325
RBM14	5	0.0019825	0.008422	0.126667	25	5	-0.62289	0.99802	0.9978	0.999995	364	0	-0.62289
PKMYT1	5	0.0030571	0.012665	0.18316	26	5	-0.70189	0.99694	0.99663	0.999995	362	0	-0.70189
MCM6	5	0.0038224	0.015684	0.218326	27	3	-0.604	0.53435	0.53375	0.999995	164	0	-0.604
HDAC3	5	0.0040334	0.016321	0.218326	28	5	-1.1328	0.99444	0.99392	0.999995	359	0	-1.1328
PSMD11	5	0.0041518	0.016839	0.218326	29	4	-0.64721	0.70221	0.70026	0.999995	221	0	-0.64721
CCT3	5	0.0044484	0.017775	0.222784	30	5	-1.0018	0.99555	0.99515	0.999995	360	0	-1.0018
EIF2S1	5	0.0047579	0.018821	0.228283	31	4	-0.87278	0.92068	0.91972	0.999995	313	0	-0.87278
HSPA8	5	0.0054527	0.021501	0.252633	32	5	-1.0253	0.98902	0.98831	0.999995	356	0	-1.0253
TCEB1	5	0.0058453	0.022975	0.261775	33	5	-0.68737	0.97321	0.97272	0.999995	343	0	-0.68737
DDX20	5	0.0066313	0.026003	0.287563	34	3	-0.19906	0.78881	0.78802	0.999995	263	0	-0.19906
SARS2	5	0.0087882	0.033723	0.341256	35	4	-0.95777	0.67503	0.67398	0.999995	213	0	-0.95777
TXNIP	5	0.008887	0.034131	0.341256	36	4	-0.93813	0.96219	0.96172	0.999995	334	0	-0.93813
ISCU	5	0.0089545	0.03438	0.341256	37	4	-0.75603	0.95774	0.95703	0.999995	329	0	-0.75603
WNK3	5	0.0090409	0.034729	0.341256	38	5	-0.40175	0.99096	0.99022	0.999995	357	0	-0.40175
PRPF3	5	0.0092082	0.035396	0.341256	39	4	-0.88362	0.61099	0.60987	0.999995	191	0	-0.88362
MTOR	5	0.011165	0.042718	0.395214	40	4	-0.90477	0.96799	0.96777	0.999995	337	0	-0.90477
NCAPH	5	0.011472	0.044112	0.395214	41	3	-0.81887	0.71413	0.71211	0.999995	228	0	-0.81887
MTIF2	5	0.012103	0.046313	0.395214	42	4	-0.82959	0.89775	0.89745	0.999995	303	0	-0.82959
RNF25	5	0.012141	0.046403	0.395214	43	4	-0.59384	0.89427	0.8937	0.999995	299	0	-0.59384
RIC8A	5	0.012351	0.047061	0.395214	44	4	-0.55764	0.72376	0.72194	0.999995	233	0	-0.55764
PBRM1	5	0.012427	0.0473	0.395214	45	4	-0.81545	0.25292	0.25363	0.999995	77	0	-0.81545
RPA3	5	0.014124	0.053346	0.43551	46	3	-0.64022	0.39985	0.40023	0.999995	117	0	-0.64022
FDXR	5	0.014619	0.055029	0.43551	47	5	-0.38058	0.98538	0.98444	0.999995	354	0	-0.38058
PGK1	5	0.014801	0.055597	0.43551	48	5	-0.63197	0.9852	0.9843	0.999995	353	0	-0.63197
CDX2	5	0.015834	0.059014	0.447004	49	5	-0.1841	0.98417	0.98345	0.999995	352	0	-0.1841
FGFR1	5	0.015957	0.059442	0.447004	50	4	-0.75395	0.82643	0.82562	0.999995	273	0	-0.75395
GPI	5	0.016323	0.060647	0.447125	51	5	-0.3711	0.98368	0.98294	0.999995	351	0	-0.3711
MRPL28	5	0.017861	0.065946	0.459119	52	5	-0.46956	0.98214	0.98142	0.999995	350	0	-0.46956
MRPL23	5	0.018074	0.066773	0.459119	53	5	-0.4622	0.98193	0.98125	0.999995	349	0	-0.4622
PELP1	5	0.018193	0.067172	0.459119	54	4	-0.4416	0.92678	0.92582	0.999995	315	0	-0.4416
HNRNPK	5	0.018473	0.067939	0.459119	55	4	-0.64238	0.89945	0.8992	0.999995	305	0	-0.64238
PPA2	5	0.018727	0.068746	0.459119	56	5	-0.33885	0.98127	0.98055	0.999995	348	0	-0.33885
LIX1L	5	0.019399	0.070738	0.459119	57	5	-0.14113	0.9806	0.98003	0.999995	347	0	-0.14113
PI4KA	5	0.019715	0.071784	0.459119	58	4	-0.54649	0.92776	0.92685	0.999995	316	0	-0.54649
PHB	5	0.019788	0.072043	0.459119	59	4	-0.64938	0.10317	0.10273	0.999995	31	0	-0.64938
ERH	5	0.020582	0.074622	0.467634	60	4	-0.74841	0.44608	0.44561	0.999995	133	0	-0.74841
STT3A	5	0.021154	0.076545	0.471818	61	4	-0.78281	0.48631	0.48553	0.999995	148	0	-0.78281
NAT10	5	0.021913	0.078756	0.477619	62	4	-0.37058	0.89602	0.89555	0.999995	301	0	-0.37058
PGD	5	0.023009	0.082392	0.491737	63	4	-0.73935	0.92445	0.92351	0.999995	314	0	-0.73935
ATG4B	5	0.023487	0.083936	0.493124	64	4	-0.7634	0.70822	0.70636	0.999995	226	0	-0.7634
DHX8	5	0.023978	0.085839	0.496543	65	5	-0.34689	0.97602	0.97561	0.999995	346	0	-0.34689
SECISBP2L	5	0.024384	0.087183	0.49668	66	5	-0.24884	0.97562	0.97521	0.999995	345	0	-0.24884
ALG1	5	0.025012	0.089295	0.501118	67	4	0.00033445	0.96816	0.96795	0.999995	338	0	0.00033445
MRPS21	5	0.025713	0.091427	0.505535	68	3	-0.81622	0.70523	0.70317	0.999995	223	0	-0.81622
TERF1	5	0.027384	0.096756	0.514879	69	5	-0.65118	0.97262	0.97217	0.999995	342	0	-0.65118
TADA1	5	0.027534	0.097254	0.514879	70	5	-0.19934	0.97247	0.97207	0.999995	341	0	-0.19934
SETD2	5	0.027772	0.098041	0.514879	71	4	-0.34971	0.36735	0.36734	0.999995	107	0	-0.34971
GATAD2A	5	0.028103	0.098957	0.514879	72	4	-0.3581	0.56933	0.56881	0.999995	173	0	-0.3581
REST	5	0.028447	0.099963	0.514879	73	5	-0.48694	0.97155	0.97122	0.999995	340	0	-0.48694
USP7	5	0.028911	0.10145	0.515462	74	4	-0.34699	0.9592	0.95848	0.999995	330	0	-0.34699
AIFM1	5	0.030184	0.10543	0.528564	75	5	-0.28243	0.96982	0.96942	0.999995	339	0	-0.28243
CCNB2	5	0.035098	0.11749	0.581288	76	4	-0.36053	0.59058	0.58973	0.999995	180	0	-0.36053
SNAPC1	5	0.036476	0.12092	0.590471	77	3	-0.68017	0.57873	0.57816	0.999995	176	0	-0.68017
UBAP2L	5	0.037422	0.12286	0.592264	78	4	-0.66859	0.96765	0.96736	0.999995	336	0	-0.66859
SEC23IP	5	0.038382	0.12521	0.595956	79	3	-0.71167	0.74135	0.74066	0.999995	244	0	-0.71167
TRAPPC1	5	0.040654	0.13027	0.604869	80	3	-0.0704	0.56525	0.56466	0.999995	172	0	-0.0704
CPSF3	5	0.040666	0.1303	0.604869	81	4	-0.37671	0.83033	0.82911	0.999995	275	0	-0.37671
WDR74	5	0.042149	0.13369	0.613022	82	4	-0.48101	0.41559	0.41555	0.999995	123	0	-0.48101
EIF2S2	5	0.043119	0.13603	0.61624	83	4	-0.35064	0.77546	0.77439	0.999995	254	0	-0.35064
SPATA6L	5	0.044441	0.13883	0.621433	84	4	-0.3722	0.93671	0.93602	0.999995	320	0	-0.3722
APOBEC1	5	0.049559	0.14961	0.661798	85	4	-0.27222	0.93064	0.92973	0.999995	317	0	-0.27222
HSPE1-MOB4	5	0.052409	0.15585	0.673346	86	4	-0.50327	0.815	0.81358	0.999995	270	0	-0.50327
PMPCA	5	0.053345	0.15767	0.673346	87	3	-0.11703	0.78804	0.78734	0.999995	262	0	-0.11703
WBP5	5	0.054468	0.15988	0.673346	88	4	-0.28646	0.91927	0.91838	0.999995	312	0	-0.28646
MAGEC1	5	0.054767	0.16056	0.673346	89	4	-0.29264	0.67395	0.67282	0.999995	212	0	-0.29264
SNRPB	5	0.055092	0.16117	0.673346	90	3	-0.25706	0.87592	0.87559	0.999995	293	0	-0.25706
SLK	5	0.05936	0.17016	0.687818	91	3	-0.71848	0.65735	0.65695	0.999995	206	0	-0.71848
CCL23	5	0.059382	0.17023	0.687818	92	4	-0.169	0.86717	0.86641	0.999995	291	0	-0.169
OSTC	5	0.060191	0.17205	0.687818	93	3	-0.45858	0.95469	0.95409	0.999995	326	0	-0.45858
SYNGR2	5	0.060656	0.17316	0.687818	94	4	-0.26359	0.68466	0.68334	0.999995	215	0	-0.26359
MRPL4	5	0.060957	0.17378	0.687818	95	4	-0.26427	0.87083	0.87019	0.999995	292	0	-0.26427
PPAN-P2RY11	5	0.063584	0.17961	0.699235	96	4	-0.452	0.26339	0.26409	0.999995	81	0	-0.452
TUBA1C	5	0.063921	0.18039	0.699235	97	4	-0.33615	0.73035	0.72893	0.999995	238	0	-0.33615
CSNK2B	5	0.069741	0.1924	0.738191	98	4	-0.32556	0.9571	0.95651	0.999995	328	0	-0.32556
NOC4L	5	0.07116	0.19542	0.742197	99	4	-0.16652	0.95218	0.95158	0.999995	324	0	-0.16652
PRAMEF5	5	0.072237	0.19782	0.743801	100	4	-0.25094	0.95981	0.95894	0.999995	332	0	-0.25094
AQR	5	0.085977	0.22497	0.837524	101	3	-0.069817	0.95667	0.95613	0.999995	327	0	-0.069817
SKP1	5	0.088449	0.22979	0.845297	102	4	-0.24451	0.94422	0.94359	0.999995	322	0	-0.24451
TRIM49B	5	0.089306	0.23156	0.845297	103	4	-0.23778	0.85052	0.84989	0.999995	284	0	-0.23778
NPNT	5	0.093411	0.23964	0.866375	104	3	-0.41521	0.89471	0.89419	0.999995	300	0	-0.41521
GTF3C5	5	0.098285	0.24983	0.891863	105	2	0.024509	0.50628	0.50592	0.999995	156	0	0.024509
KDM5C	5	0.099203	0.25143	0.891863	106	4	-0.21132	0.96082	0.96009	0.999995	333	0	-0.21132
AXIN2	5	0.10317	0.25972	0.91265	107	3	-0.057829	0.76058	0.75954	0.999995	248	0	-0.057829
POLD2	5	0.12007	0.29255	0.999517	108	4	-0.33064	0.96573	0.9651	0.999995	335	0	-0.33064
NRL	5	0.1269	0.30522	0.999517	109	3	-0.37752	0.3296	0.33043	0.999995	98	0	-0.37752
RHEB	5	0.12728	0.30576	0.999517	110	4	-0.14977	0.61349	0.61246	0.999995	193	0	-0.14977
PPIAL4G	5	0.13149	0.3133	0.999517	111	4	-0.065382	0.95961	0.95879	0.999995	331	0	-0.065382
GIT2	5	0.13471	0.31942	0.999517	112	4	-0.20591	0.93373	0.93309	0.999995	319	0	-0.20591
DHX33	5	0.13757	0.32451	0.999517	113	2	0.089228	0.84759	0.84678	0.999995	281	0	0.089228
ZGPAT	5	0.14132	0.33147	0.999517	114	4	-0.048832	0.9138	0.91282	0.999995	309	0	-0.048832
FAM69C	5	0.14163	0.33206	0.999517	115	3	-0.32989	0.42761	0.42732	0.999995	126	0	-0.32989
ADNP	5	0.14412	0.33699	0.999517	116	3	-0.24672	0.73221	0.73092	0.999995	240	0	-0.24672
DDX26B	5	0.15303	0.35301	0.999517	117	4	-0.33083	0.32573	0.32617	0.999995	96	0	-0.33083
ZNF395	5	0.15336	0.35343	0.999517	118	4	-0.0825	0.95194	0.95139	0.999995	323	0	-0.0825
MCM7	5	0.15459	0.35544	0.999517	119	3	-0.22396	0.72942	0.72791	0.999995	237	0	-0.22396
SMAD7	5	0.15556	0.35722	0.999517	120	3	-0.16039	0.022403	0.021939	0.999995	6	1	-0.16039
JADE	5	0.15751	0.36057	0.999517	121	4	-0.13041	0.45759	0.45677	0.999995	138	0	-0.13041
EIF3L	5	0.15811	0.36146	0.999517	122	4	-0.096306	0.91153	0.91057	0.999995	308	0	-0.096306
SAP30	5	0.16133	0.36731	0.999517	123	3	-0.22825	0.45269	0.45207	0.999995	136	0	-0.22825
MRPL46	5	0.16248	0.36941	0.999517	124	2	0.16906	0.88515	0.88467	0.999995	295	0	0.16906
RBL2	5	0.16356	0.37121	0.999517	125	4	-0.15132	0.90921	0.90798	0.999995	307	0	-0.15132
ANKLE2	5	0.1654	0.37447	0.999517	126	4	-0.24943	0.57606	0.57535	0.999995	175	0	-0.24943
BPIFC	5	0.16602	0.37536	0.999517	127	4	-0.118	0.59834	0.59762	0.999995	184	0	-0.118
DTL	5	0.16922	0.38013	0.999517	128	3	-0.029715	0.76227	0.76111	0.999995	249	0	-0.029715
FNIP2	5	0.16975	0.38129	0.999517	129	4	-0.028871	0.29411	0.29476	0.999995	87	0	-0.028871
CKAP2	5	0.17416	0.38837	0.999517	130	3	-0.32906	0.79262	0.79172	0.999995	265	0	-0.32906
XPO7	5	0.17488	0.38946	0.999517	131	3	-0.27982	0.22946	0.2311	0.999995	68	0	-0.27982
ZNF385D	5	0.17707	0.39328	0.999517	132	3	-0.31624	0.847	0.8462	0.999995	280	0	-0.31624
RNF167	5	0.17927	0.39698	0.999517	133	3	-0.27993	0.78261	0.78171	0.999995	259	0	-0.27993
SLITRK6	5	0.1793	0.39703	0.999517	134	4	-0.077441	0.58139	0.58097	0.999995	177	0	-0.077441
GIMAP5	5	0.18001	0.39826	0.999517	135	3	-0.27436	0.78103	0.78	0.999995	258	0	-0.27436
ACVR1	5	0.19045	0.4138	0.999517	136	3	-0.28915	0.77945	0.77851	0.999995	257	0	-0.28915
ZNF714	5	0.19121	0.41462	0.999517	137	3	-0.28138	0.61473	0.61362	0.999995	194	0	-0.28138
DDI2	5	0.19334	0.41689	0.999517	138	3	-0.23954	0.82968	0.82852	0.999995	274	0	-0.23954
PGS1	5	0.19744	0.42177	0.999517	139	3	-0.081002	0.060957	0.05994	0.999995	19	0	-0.081002
ABHD11	5	0.20504	0.43053	0.999517	140	3	-0.1664	0.84221	0.84128	0.999995	278	0	-0.1664
FAM103A1	5	0.20542	0.43089	0.999517	141	2	0.0060624	0.37834	0.37854	0.999995	113	0	0.0060624
DDX51	5	0.20984	0.43555	0.999517	142	3	-0.24072	0.76395	0.76279	0.999995	250	0	-0.24072
WIPI2	5	0.22413	0.45088	0.999517	143	3	-0.23514	0.43269	0.43243	0.999995	127	0	-0.23514
C8B	5	0.23558	0.46257	0.999517	144	3	-0.18992	0.50173	0.501	0.999995	154	0	-0.18992
PCP4L1	5	0.23806	0.46514	0.999517	145	2	0.2423	0.7266	0.725	0.999995	234	0	0.2423
CUL4B	5	0.24485	0.47171	0.999517	146	2	0.0099796	0.86558	0.86495	0.999995	290	0	0.0099796
ATF7IP	5	0.25292	0.48035	0.999517	147	2	0.2153	0.34869	0.34948	0.999995	103	0	0.2153
NFE2L2	5	0.2566	0.48407	0.999517	148	3	-0.25695	0.19653	0.19772	0.999995	61	0	-0.25695
TMEM257	5	0.25891	0.48628	0.999517	149	3	-0.098123	0.66849	0.66735	0.999995	210	0	-0.098123
RBM12B	5	0.26339	0.49115	0.999517	150	2	0.12161	0.49714	0.49642	0.999995	151	0	0.12161
PRKRIR	5	0.26606	0.49409	0.999517	151	3	-0.31612	0.39453	0.39509	0.999995	116	0	-0.31612
TMOD3	5	0.26953	0.49767	0.999517	152	3	-0.19899	0.31401	0.31457	0.999995	91	0	-0.19899
BPIFA3	5	0.27127	0.49966	0.999517	153	3	-0.21138	0.48004	0.47929	0.999995	146	0	-0.21138
ALKBH8	5	0.272	0.50049	0.999517	154	2	0.091598	0.77786	0.77695	0.999995	256	0	0.091598
CACNG3	5	0.27375	0.50214	0.999517	155	3	-0.026137	0.86125	0.86084	0.999995	289	0	-0.026137
TBK1	5	0.27828	0.50692	0.999517	156	3	-0.29815	0.25712	0.25791	0.999995	79	0	-0.29815
SLC29A4	5	0.2799	0.50836	0.999517	157	3	-0.03271	0.80515	0.80396	0.999995	268	0	-0.03271
USP53	5	0.28519	0.51432	0.999517	158	2	0.050104	0.84462	0.84391	0.999995	279	0	0.050104
STARD4	5	0.29428	0.52339	0.999517	159	3	-0.19449	0.85284	0.85208	0.999995	285	0	-0.19449
WDR55	5	0.30212	0.53145	0.999517	160	2	0.33263	0.32767	0.32826	0.999995	97	0	0.33263
NMT1	5	0.3029	0.53221	0.999517	161	2	0.52341	0.15553	0.1563	0.999995	48	0	0.52341
ATG12	5	0.30511	0.53413	0.999517	162	3	-0.17308	0.60089	0.60016	0.999995	185	0	-0.17308
OVOL2	5	0.30966	0.53887	0.999517	163	3	-0.25326	0.28398	0.285	0.999995	86	0	-0.25326
C16orf62	5	0.31068	0.53984	0.999517	164	2	0.21202	0.5138	0.51321	0.999995	159	0	0.21202
COL6A6	5	0.31402	0.54305	0.999517	165	2	0.23244	0.73772	0.73698	0.999995	242	0	0.23244
BPIFB6	5	0.31698	0.54603	0.999517	166	3	-0.029852	0.89294	0.89214	0.999995	297	0	-0.029852
ACTL7B	5	0.31793	0.54696	0.999517	167	3	-0.21549	0.42248	0.42216	0.999995	125	0	-0.21549
TLCD2	5	0.31882	0.54781	0.999517	168	3	-0.18469	0.26755	0.2685	0.999995	82	0	-0.18469
ADAM21	5	0.32071	0.5497	0.999517	169	3	0.0010608	0.89383	0.89317	0.999995	298	0	0.0010608
GOLGA7	5	0.32184	0.55078	0.999517	170	1	0.47631	0.20763	0.20903	0.999995	63	0	0.47631
CAPSL	5	0.32573	0.55467	0.999517	171	2	0.10251	0.66518	0.66424	0.999995	208	0	0.10251
PSG3	5	0.33365	0.56302	0.999517	172	3	-0.12507	0.088449	0.087881	0.999995	28	0	-0.12507
CLCN7	5	0.3392	0.56853	0.999517	173	1	0.36499	0.34301	0.34391	0.999995	102	0	0.36499
RNF5	5	0.33926	0.56859	0.999517	174	3	-0.062412	0.29812	0.2987	0.999995	88	0	-0.062412
LRRC72	5	0.34869	0.57873	0.999517	175	3	-0.015933	0.26962	0.27044	0.999995	83	0	-0.015933
RB1	5	0.35058	0.58051	0.999517	176	2	0.24009	0.49098	0.49021	0.999995	149	0	0.24009
PPWD1	5	0.35092	0.58079	0.999517	177	2	0.049099	0.26131	0.26197	0.999995	80	0	0.049099
IFFO2	5	0.35434	0.58416	0.999517	178	3	-0.11908	0.65052	0.64979	0.999995	204	0	-0.11908
B3GNT6	5	0.35765	0.58739	0.999517	179	3	-0.083335	0.66739	0.66646	0.999995	209	0	-0.083335
TUBB8	5	0.35814	0.58787	0.999517	180	3	-0.097891	0.79637	0.79549	0.999995	267	0	-0.097891
ALS2	5	0.35989	0.58964	0.999517	181	3	-0.090842	0.025012	0.024718	0.999995	7	1	-0.090842
ASCL2	5	0.3629	0.59246	0.999517	182	3	-0.069068	0.083499	0.08294	0.999995	27	0	-0.069068
CLEC1B	5	0.3655	0.59497	0.999517	183	3	-0.12316	0.60974	0.60851	0.999995	190	0	-0.12316
STAT3	5	0.36576	0.59526	0.999517	184	3	-0.19973	0.66407	0.6631	0.999995	207	0	-0.19973
CBFB	5	0.37103	0.60039	0.999517	185	1	0.45203	0.37286	0.37283	0.999995	110	0	0.45203
CREB3L2	5	0.37247	0.60195	0.999517	186	3	-0.07845	0.89987	0.89959	0.999995	306	0	-0.07845
LRBA	5	0.37448	0.60385	0.999517	187	3	0.0037869	0.50021	0.49969	0.999995	153	0	0.0037869
BTNL3	5	0.37535	0.60465	0.999517	188	3	-0.10236	0.5108	0.51011	0.999995	157	0	-0.10236
KDM8	5	0.37824	0.60759	0.999517	189	3	-0.10172	0.78495	0.78396	0.999995	260	0	-0.10172
METTL18	5	0.37897	0.60838	0.999517	190	3	-0.094542	0.95402	0.95343	0.999995	325	0	-0.094542
ZNF740	5	0.38887	0.61805	0.999517	191	3	-0.11762	0.82045	0.81881	0.999995	271	0	-0.11762
LCE5A	5	0.38984	0.61916	0.999517	192	3	-0.034826	0.70623	0.70408	0.999995	224	0	-0.034826
NUTM2B	5	0.39453	0.62389	0.999517	193	2	0.19596	0.67934	0.67798	0.999995	214	0	0.19596
LLGL1	5	0.39566	0.62519	0.999517	194	3	-0.076871	0.037974	0.037149	0.999995	11	1	-0.076871
SLC27A6	5	0.39808	0.62765	0.999517	195	1	0.20786	0.43775	0.43733	0.999995	130	0	0.20786
CD53	5	0.39955	0.62894	0.999517	196	3	-0.013468	0.91491	0.91405	0.999995	311	0	-0.013468
SPINK9	5	0.40162	0.63086	0.999517	197	3	-0.024263	0.4657	0.46501	0.999995	140	0	-0.024263
MCTP2	5	0.40338	0.63275	0.999517	198	3	-0.055042	0.37103	0.37101	0.999995	109	0	-0.055042
ESRRA	5	0.40541	0.63493	0.999517	199	3	-0.034945	0.85341	0.85274	0.999995	286	0	-0.034945
SRSF6	5	0.40697	0.63635	0.999517	200	3	-0.056641	0.81153	0.80993	0.999995	269	0	-0.056641
CNOT11	5	0.41226	0.64139	0.999517	201	3	-0.017397	0.13914	0.1392	0.999995	44	0	-0.017397
ZNF221	5	0.41256	0.64172	0.999517	202	2	0.036378	0.38737	0.38757	0.999995	115	0	0.036378
RAB33B	5	0.41618	0.6455	0.999517	203	3	-0.11711	0.31793	0.3185	0.999995	93	0	-0.11711
FAM9B	5	0.41716	0.64644	0.999517	204	3	-0.039879	0.36919	0.36921	0.999995	108	0	-0.039879
UBR5	5	0.41814	0.64751	0.999517	205	3	-0.0031671	0.47211	0.47148	0.999995	143	0	-0.0031671
HEXIM1	5	0.42148	0.65071	0.999517	206	2	0.54195	0.20984	0.21088	0.999995	64	0	0.54195
SPRED1	5	0.43094	0.65976	0.999517	207	3	-0.049509	0.74671	0.74615	0.999995	245	0	-0.049509
GOLGA8M	5	0.44181	0.6699	0.999517	208	3	-0.0050203	0.68886	0.6874	0.999995	216	0	-0.0050203
ARL6	5	0.4428	0.67086	0.999517	209	3	-0.04413	0.62089	0.61994	0.999995	197	0	-0.04413
ERVV-2	5	0.44481	0.67289	0.999517	210	3	-0.020801	0.88373	0.8833	0.999995	294	0	-0.020801
OSTM1	5	0.44774	0.67576	0.999517	211	2	0.041931	0.014542	0.014767	0.999995	5	1	0.041931
CSDE1	5	0.44812	0.67611	0.999517	212	3	-0.012461	0.78958	0.78872	0.999995	264	0	-0.012461
CHRM3	5	0.45759	0.68509	0.999517	213	3	-0.049801	0.62211	0.62127	0.999995	198	0	-0.049801
AQP8	5	0.45767	0.68517	0.999517	214	3	-0.011946	0.76811	0.76672	0.999995	251	0	-0.011946
TP53I13	5	0.45866	0.68619	0.999517	215	3	-0.041675	0.56388	0.56331	0.999995	171	0	-0.041675
MEX3C	5	0.46065	0.68803	0.999517	216	3	-0.061266	0.16478	0.16589	0.999995	51	0	-0.061266
SPRR3	5	0.46085	0.68828	0.999517	217	1	0.27809	0.76976	0.76831	0.999995	252	0	0.27809
CCT8L2	5	0.46165	0.68897	0.999517	218	3	-0.090066	0.83225	0.83128	0.999995	276	0	-0.090066
SCGB2A2	5	0.46247	0.6898	0.999517	219	1	0.35	0.30808	0.30865	0.999995	89	0	0.35
MSR1	5	0.47779	0.70362	0.999517	220	2	0.2194	0.35246	0.35335	0.999995	104	0	0.2194
CNOT4	5	0.47956	0.70548	0.999517	221	3	-0.0082581	0.57203	0.57132	0.999995	174	0	-0.0082581
KCNJ8	5	0.47997	0.70589	0.999517	222	2	0.27987	0.7012	0.69929	0.999995	220	0	0.27987
ARID1A	5	0.48759	0.71272	0.999517	223	2	0.53426	0.1462	0.14673	0.999995	46	0	0.53426
BPIFA1	5	0.48943	0.71431	0.999517	224	1	0.2153	0.37651	0.37662	0.999995	112	0	0.2153
ADAM20	5	0.48953	0.71443	0.999517	225	3	-0.026758	0.89249	0.89184	0.999995	296	0	-0.026758
CPD	5	0.49152	0.7164	0.999517	226	3	-0.035398	0.73681	0.73602	0.999995	241	0	-0.035398
ATE1	5	0.50166	0.72483	0.999517	227	2	0.053537	0.94395	0.94331	0.999995	321	0	0.053537
RASAL2	5	0.50811	0.72817	0.999517	228	2	0.15879	0.64822	0.6474	0.999995	203	0	0.15879
BAP1	5	0.5108	0.72959	0.999517	229	1	0.099668	0.60217	0.60147	0.999995	186	0	0.099668
ATG3	5	0.51454	0.73141	0.999517	230	2	0.066598	0.41212	0.41255	0.999995	121	0	0.066598
CHI3L2	5	0.51561	0.73198	0.999517	231	2	0.094835	0.85681	0.85624	0.999995	287	0	0.094835
OPN1LW	5	0.52837	0.73802	0.999517	232	2	0.29111	0.69508	0.69324	0.999995	218	0	0.29111
CABP5	5	0.53049	0.7393	0.999517	233	2	0.11821	0.63535	0.63455	0.999995	201	0	0.11821
PPM1G	5	0.53291	0.74075	0.999517	234	2	0.080069	0.23162	0.23311	0.999995	69	0	0.080069
RAI1	5	0.54437	0.74662	0.999517	235	2	0.27379	0.37469	0.37475	0.999995	111	0	0.27379
SUPT4H1	5	0.55355	0.75142	0.999517	236	2	0.91738	0.18078	0.1817	0.999995	56	0	0.91738
UBE2Q1	5	0.57606	0.76328	0.999517	237	2	0.83213	0.10561	0.10542	0.999995	32	0	0.83213
L1CAM	5	0.57618	0.76335	0.999517	238	2	0.033635	0.71801	0.71616	0.999995	229	0	0.033635
PIAS2	5	0.58227	0.76656	0.999517	239	2	0.02701	0.6172	0.61602	0.999995	195	0	0.02701
C1orf192	5	0.58535	0.76798	0.999517	240	2	0.17619	0.8596	0.85926	0.999995	288	0	0.17619
WBSCR17	5	0.58631	0.76854	0.999517	241	2	0.15591	0.40338	0.40362	0.999995	118	0	0.15591
TRAF2	5	0.59058	0.77058	0.999517	242	2	0.25168	0.19429	0.19521	0.999995	60	0	0.25168
SESN2	5	0.59134	0.77094	0.999517	243	2	0.037373	0.06852	0.067331	0.999995	22	0	0.037373
TATDN3	5	0.59634	0.77362	0.999517	244	2	0.092364	0.64358	0.64259	0.999995	202	0	0.092364
CBX1	5	0.60089	0.77613	0.999517	245	2	0.11003	0.07103	0.069781	0.999995	23	0	0.11003
CAB39	5	0.60344	0.77739	0.999517	246	2	0.65362	0.24233	0.24351	0.999995	74	0	0.65362
PCGF1	5	0.61473	0.78281	0.999517	247	1	0.24072	0.67068	0.66939	0.999995	211	0	0.24072
BLVRA	5	0.61511	0.78304	0.999517	248	2	0.14103	0.47529	0.47449	0.999995	144	0	0.14103
CCM2	5	0.61843	0.78503	0.999517	249	2	0.30159	0.13678	0.13675	0.999995	43	0	0.30159
CLEC18C	5	0.62938	0.79089	0.999517	250	2	0.20614	0.60471	0.60386	0.999995	188	0	0.20614
APOA4	5	0.63158	0.79208	0.999517	251	2	0.34164	0.72848	0.72682	0.999995	236	0	0.34164
TMEM189-UBE2V1	5	0.63654	0.7946	0.999517	252	1	0.16767	0.89688	0.89652	0.999995	302	0	0.16767
WDR45B	5	0.63826	0.79544	0.999517	253	2	0.18624	0.053345	0.05229	0.999995	16	0	0.18624
ELMSAN1	5	0.64016	0.79672	0.999517	254	2	0.20342	0.59448	0.59351	0.999995	183	0	0.20342
FCGR3B	5	0.64111	0.79732	0.999517	255	2	0.049644	0.72281	0.72105	0.999995	232	0	0.049644
CACNG2	5	0.65797	0.80686	0.999517	256	2	0.1071	0.53867	0.53796	0.999995	166	0	0.1071
ELK4	5	0.66072	0.80818	0.999517	257	2	0.35908	0.2273	0.22906	0.999995	67	0	0.35908
CD34	5	0.67172	0.81412	0.999517	258	2	0.56816	0.066004	0.06493	0.999995	21	0	0.56816
C1orf87	5	0.67177	0.81415	0.999517	259	2	0.079936	0.45596	0.45526	0.999995	137	0	0.079936
ACTL7A	5	0.67714	0.81736	0.999517	260	2	0.27344	0.56251	0.56186	0.999995	170	0	0.27344
ATOH1	5	0.67719	0.81738	0.999517	261	2	0.27153	0.43438	0.434	0.999995	128	0	0.27153
NLK	5	0.67983	0.81891	0.999517	262	2	0.18442	0.41905	0.41894	0.999995	124	0	0.18442
NFKB2	5	0.68041	0.81922	0.999517	263	1	1.5528	0.076034	0.07514	0.999995	25	0	1.5528
MORC2	5	0.68466	0.82161	0.999517	264	1	0.3328	0.23592	0.23712	0.999995	71	0	0.3328
PIK3CA	5	0.68886	0.82423	0.999517	265	1	0.22447	0.058425	0.057161	0.999995	18	0	0.22447
CISD1	5	0.69924	0.8295	0.999517	266	2	0.016474	0.78727	0.78654	0.999995	261	0	0.016474
FBN2	5	0.70528	0.83282	0.999517	267	2	0.10105	0.44109	0.4408	0.999995	132	0	0.10105
ATG7	5	0.71041	0.83573	0.999517	268	2	0.33662	0.69095	0.6893	0.999995	217	0	0.33662
SATB2	5	0.71413	0.83809	0.999517	269	1	0.44986	0.46408	0.46337	0.999995	139	0	0.44986
SLC15A1	5	0.7155	0.83885	0.999517	270	2	0.34737	0.38377	0.38391	0.999995	114	0	0.34737
MAPKAPK2	5	0.71898	0.84095	0.999517	271	1	0.42332	0.1249	0.12488	0.999995	38	0	0.42332
TFDP2	5	0.72386	0.84418	0.999517	272	2	0.089899	0.60597	0.60489	0.999995	189	0	0.089899
FRMD6	5	0.73406	0.85082	0.999517	273	1	0.23907	0.69815	0.69628	0.999995	219	0	0.23907
ZNF800	5	0.73498	0.85129	0.999517	274	2	0.015086	0.70322	0.70136	0.999995	222	0	0.015086
TADA2B	5	0.74315	0.85637	0.999517	275	1	0.32884	0.58535	0.5845	0.999995	179	0	0.32884
OLFML2B	5	0.74404	0.85688	0.999517	276	2	0.024097	0.60344	0.60271	0.999995	187	0	0.024097
GLS	5	0.75982	0.86659	0.999517	277	2	0.29027	0.17851	0.17966	0.999995	55	0	0.29027
ATM	5	0.76819	0.87193	0.999517	278	2	0.31681	0.55141	0.55056	0.999995	168	0	0.31681
FAM174B	5	0.77491	0.87614	0.999517	279	2	0.22662	0.84818	0.84735	0.999995	282	0	0.22662
ADH6	5	0.77638	0.87702	0.999517	280	2	0.091622	0.73128	0.72999	0.999995	239	0	0.091622
PTEN	5	0.78182	0.88045	0.999517	281	1	0.2969	0.043119	0.041961	0.999995	12	1	0.2969
ACSS1	5	0.78261	0.88102	0.999517	282	1	0.51	0.21204	0.21307	0.999995	65	0	0.51
MYH9	5	0.78441	0.88229	0.999517	283	2	0.26486	0.53001	0.52958	0.999995	162	0	0.26486
TNFRSF10A	5	0.78729	0.88411	0.999517	284	2	0.020001	0.83415	0.83328	0.999995	277	0	0.020001
PTPN12	5	0.78801	0.88458	0.999517	285	2	0.26017	0.045684	0.0446	0.999995	13	1	0.26017
SLC25A11	5	0.79014	0.88596	0.999517	286	2	0.16304	0.15785	0.15862	0.999995	49	0	0.16304
HBD	5	0.79562	0.88986	0.999517	287	1	0.3655	0.3392	0.34035	0.999995	101	0	0.3655
GPM6A	5	0.79996	0.89275	0.999517	288	2	0.21927	0.71898	0.71712	0.999995	230	0	0.21927
BCL2A1	5	0.80298	0.89464	0.999517	289	1	0.12124	0.61843	0.61731	0.999995	196	0	0.12124
SLC2A9	5	0.80476	0.89567	0.999517	290	2	0.031665	0.49407	0.49337	0.999995	150	0	0.031665
MPHOSPH8	5	0.80747	0.8974	0.999517	291	2	0.069809	0.79337	0.79244	0.999995	266	0	0.069809
TRAF3	5	0.81431	0.90118	0.999517	292	1	0.96588	0.073534	0.07259	0.999995	24	0	0.96588
RPRD2	5	0.81843	0.90212	0.999517	293	1	0.17183	0.12011	0.12022	0.999995	37	0	0.17183
PARS2	5	0.82839	0.90466	0.999517	294	1	0.10856	0.44939	0.44904	0.999995	135	0	0.10856
RAMP2	5	0.83729	0.90716	0.999517	295	1	0.49565	0.43942	0.43911	0.999995	131	0	0.49565
SLC38A4	5	0.84522	0.90942	0.999517	296	1	0.31933	0.17167	0.17268	0.999995	52	0	0.31933
MKL2	5	0.85737	0.91308	0.999517	297	1	0.14752	0.32379	0.32422	0.999995	95	0	0.14752
KDM5D	5	0.86015	0.91387	0.999517	298	1	0.39244	0.52563	0.5249	0.999995	161	0	0.39244
DPF2	5	0.86558	0.91533	0.999517	299	1	1.174	0.063483	0.0624	0.999995	20	0	1.174
SLC25A43	5	0.87186	0.91729	0.999517	300	1	0.35922	0.65166	0.651	0.999995	205	0	0.35922
TNFRSF10B	5	0.87289	0.91766	0.999517	301	1	0.24219	0.18304	0.18393	0.999995	57	0	0.24219
FAM49A	5	0.87441	0.9182	0.999517	302	1	0.43695	0.5123	0.51164	0.999995	158	0	0.43695
NMNAT3	5	0.88373	0.92111	0.999517	303	1	0.086548	0.53723	0.5365	0.999995	165	0	0.086548
PQBP1	5	0.88841	0.92268	0.999517	304	1	0.33264	0.44774	0.44744	0.999995	134	0	0.33264
ADRBK1	5	0.88933	0.92305	0.999517	305	1	0.34985	0.24446	0.24542	0.999995	75	0	0.34985
AEBP2	5	0.89024	0.92337	0.999517	306	1	0.37758	0.49868	0.49805	0.999995	152	0	0.37758
PAWR	5	0.90644	0.92945	0.999517	307	1	0.23044	0.70722	0.70516	0.999995	225	0	0.23044
GPR115	5	0.91191	0.93211	0.999517	308	1	0.32647	0.25502	0.25575	0.999995	78	0	0.32647
FADD	5	0.91528	0.93347	0.999517	309	1	0.029993	0.75888	0.758	0.999995	247	0	0.029993
ALX3	5	0.92172	0.93625	0.999517	310	1	0.28322	0.11529	0.11505	0.999995	35	0	0.28322
OPTN	5	0.92513	0.93786	0.999517	311	1	0.58695	0.11046	0.11031	0.999995	34	0	0.58695
EIF2AK4	5	0.92645	0.93854	0.999517	312	1	0.67684	0.048243	0.047529	0.999995	14	1	0.67684
HMCN1	5	0.92711	0.9389	0.999517	313	1	0.4308	0.43607	0.43563	0.999995	129	0	0.4308
SPPL3	5	0.92905	0.93986	0.999517	314	1	0.2676	0.081016	0.080539	0.999995	26	0	0.2676
SLC15A4	5	0.93095	0.94087	0.999517	315	1	0.13066	0.91417	0.91324	0.999995	310	0	0.13066
ZNF281	5	0.94097	0.9469	0.999517	316	1	0.34892	0.58403	0.58338	0.999995	178	0	0.34892
RAB20	5	0.94152	0.94724	0.999517	317	1	0.19638	0.47051	0.46978	0.999995	142	0	0.19638
GORASP	5	0.94288	0.94804	0.999517	318	1	0.1997	0.74045	0.73971	0.999995	243	0	0.1997
MC3R	5	0.9463	0.95034	0.999517	319	1	0.33838	0.53291	0.53234	0.999995	163	0	0.33838
CUX1	5	0.95052	0.95325	0.999517	320	1	0.31174	0.59188	0.5909	0.999995	181	0	0.31174
RBM7	5	0.95356	0.95525	0.999517	321	1	0.73259	0.050797	0.050059	0.999995	15	0	0.73259
FRYL	5	0.95424	0.9557	0.999517	322	1	0.12803	0.75546	0.75449	0.999995	246	0	0.12803
BTAF1	5	0.95469	0.95604	0.999517	323	1	0.21279	0.84877	0.84795	0.999995	283	0	0.21279
SNURF	5	0.95514	0.95635	0.999517	324	1	0.52736	0.032806	0.032229	0.999995	9	1	0.52736
TP53	5	0.95602	0.95702	0.999517	325	1	0.62606	0.16017	0.16103	0.999995	50	0	0.62606
TSC2	5	0.95624	0.95724	0.999517	326	1	0.16622	0.55281	0.55191	0.999995	169	0	0.16622
AWAT1	5	0.95731	0.95794	0.999517	327	1	0.29174	0.35621	0.35684	0.999995	105	0	0.29174
FAM109A	5	0.95816	0.95858	0.999517	328	1	0.22811	0.48475	0.48401	0.999995	147	0	0.22811
BMP15	5	0.9594	0.95952	0.999517	329	1	0.3639	0.61224	0.61128	0.999995	192	0	0.3639
ZNF564	5	0.95961	0.95966	0.999517	330	1	0.13613	0.5401	0.53942	0.999995	167	0	0.13613
CELF1	5	0.96353	0.96331	0.999517	331	1	0.79949	0.10804	0.10798	0.999995	33	0	0.79949
FAM208A	5	0.96591	0.96543	0.999517	332	1	0.13623	0.15088	0.15152	0.999995	47	0	0.13623
TEKT3	5	0.96626	0.96588	0.999517	333	1	0.41697	0.3618	0.36197	0.999995	106	0	0.41697
CD180	5	0.96916	0.96885	0.999517	334	0	0.17982	0.72185	0.72006	0.999995	231	0	0.17982
CDKN2A	5	0.97093	0.97057	0.999517	335	0	0.52671	0.13204	0.13202	0.999995	41	0	0.52671
SGTB	5	0.97124	0.9709	0.999517	336	0	0.54154	0.011911	0.012357	0.999995	4	1	0.54154
TXNDC17	5	0.97451	0.97407	0.999517	337	0	0.17646	0.23806	0.23945	0.999995	72	0	0.17646
PDCD10	5	0.97575	0.97533	0.999517	338	0	0.775	0.14385	0.14429	0.999995	45	0	0.775
ATG10	5	0.97589	0.97549	0.999517	339	0	0.3374	0.2402	0.2414	0.999995	73	0	0.3374
ZBTB21	5	0.97708	0.97675	0.999517	340	0	0.74227	0.31597	0.31654	0.999995	92	0	0.74227
ROCK2	5	0.97872	0.97819	0.999517	341	0	0.37536	0.13442	0.13442	0.999995	42	0	0.37536
RAB5C	5	0.98116	0.98044	0.999517	342	0	0.68335	0.12967	0.1296	0.999995	40	0	0.68335
CCNF	5	0.98127	0.98055	0.999517	343	0	0.21119	0.7102	0.70806	0.999995	227	0	0.21119
CCR5	5	0.98171	0.98099	0.999517	344	0	0.29489	0.77706	0.77605	0.999995	255	0	0.29489
NPEPPS	5	0.98203	0.98134	0.999517	345	0	0.72142	0.17396	0.17499	0.999995	53	0	0.72142
ATF7IP2	5	0.98266	0.98201	0.999517	346	0	0.29514	0.62938	0.62849	0.999995	199	0	0.29514
SNTG2	5	0.98348	0.98271	0.999517	347	0	0.13309	0.41386	0.41406	0.999995	122	0	0.13309
RBM26	5	0.98445	0.98373	0.999517	348	0	0.44623	0.59318	0.59224	0.999995	182	0	0.44623
SMARCC1	5	0.98474	0.98397	0.999517	349	0	0.29574	0.095834	0.09562	0.999995	29	0	0.29574
SRGAP1	5	0.98574	0.98477	0.999517	350	0	0.57637	0.21861	0.21966	0.999995	66	0	0.57637
RUNX1	5	0.98592	0.98494	0.999517	351	0	1.1834	0.003983	0.004597	0.576155	3	1	1.1834
ZNF148	5	0.98669	0.98577	0.999517	352	0	0.33632	0.33537	0.33637	0.999995	100	0	0.33632
DDIT4	5	0.98677	0.98588	0.999517	353	0	0.59421	0.035392	0.034709	0.999995	10	1	0.59421
CTSB	5	0.98686	0.98596	0.999517	354	0	0.38252	0.12728	0.12729	0.999995	39	0	0.38252
ZNF35	5	0.98952	0.98871	0.999517	355	0	0.50701	0.46891	0.46801	0.999995	141	0	0.50701
NRIP1	5	0.99039	0.98962	0.999517	356	0	0.68477	0.17624	0.17745	0.999995	54	0	0.68477
BMPR2	5	0.99144	0.99066	0.999517	357	0	0.24063	0.33345	0.33441	0.999995	99	0	0.24063
PIP4K2B	5	0.99287	0.99223	0.999517	358	0	0.37069	0.47688	0.47601	0.999995	145	0	0.37069
NUFIP2	5	0.99327	0.9926	0.999517	359	0	0.919	0.1853	0.18592	0.999995	58	0	0.919
KIAA0907	5	0.9941	0.99351	0.999517	360	0	0.26373	0.77303	0.7717	0.999995	253	0	0.26373
CDK13	5	0.99589	0.99547	0.999517	361	0	0.86575	0.23377	0.23508	0.999995	70	0	0.86575
ARHGEF7	5	0.99592	0.99549	0.999517	362	0	0.66785	0.27786	0.27817	0.999995	85	0	0.66785
DIS3L2	5	0.99645	0.996	0.999517	363	0	0.73659	0.2487	0.24953	0.999995	76	0	0.73659
RP9	5	0.99662	0.99618	0.999517	364	0	0.40516	0.20098	0.20208	0.999995	62	0	0.40516
ARNT	5	0.99738	0.99707	0.999517	365	0	3.5835	2.295e-08	4.9805e-06	0.000936	1	4	3.5835
AHDC1	5	0.9974	0.9971	0.999517	366	0	0.4827	0.41038	0.41075	0.999995	120	0	0.4827
TSC1	5	0.99743	0.99713	0.999517	367	0	0.41267	0.63416	0.63337	0.999995	200	0	0.41267
BID	5	0.99818	0.99792	0.999517	368	0	1.2282	0.055888	0.054671	0.999995	17	0	1.2282
ULK1	5	0.99819	0.99796	0.999517	369	0	0.3763	0.27375	0.27418	0.999995	84	0	0.3763
ATP2B1	5	0.99848	0.99825	0.999517	370	0	1.136	0.027615	0.027258	0.999995	8	1	1.136
PHF12	5	0.99858	0.99834	0.999517	371	0	0.45591	0.31989	0.32064	0.999995	94	0	0.45591
KCTD5	5	0.99859	0.99835	0.999517	372	0	0.92629	0.18981	0.19052	0.999995	59	0	0.92629
CASP8	5	0.99904	0.99891	0.999517	373	0	0.62751	0.40864	0.40905	0.999995	119	0	0.62751
TAOK1	5	0.99914	0.99898	0.999517	374	0	0.66065	0.1177	0.11747	0.999995	36	0	0.66065
HIF1A	5	0.99947	0.99941	0.999517	375	0	4.1226	6.3111e-07	4.9805e-06	0.000936	2	3	4.1226
TSC22D2	5	0.99958	0.99952	0.999517	376	0	0.65117	0.10073	0.1002	0.999995	30	0	0.65117
