# Supplementary material for: Mechanisms of resistance to VHL loss-induced genetic and pharmacological vulnerabilities
Source: EMBO Mol Med. 2025 Dec 19;18(2):599–619. doi: 10.1038/s44321-025-00361-w (PMC12905196; doi:10.1038/s44321-025-00361-w)
Supplement: Supplementary file 16 — Figure EV6 Source Data [file 44321_2025_361_MOESM16_ESM.zip › fig.EV6/6D/c10_offRRA_plasmid_processed.gene_summary.txt]

id	num	neg|score	neg|p-value	neg|fdr	neg|rank	neg|goodsgrna	neg|lfc	pos|score	pos|p-value	pos|fdr	pos|rank	pos|goodsgrna	pos|lfc
ASNA1	5	6.3319e-06	1.4941e-05	0.005618	1	4	-1.0525	0.76312	0.76192	0.999985	258	0	-1.0525
TIMM10	5	1.3797e-05	4.4824e-05	0.006866	2	5	-0.91836	0.99999	0.99999	0.999985	376	0	-0.91836
SNRPD2	5	1.7636e-05	5.4785e-05	0.006866	3	5	-0.83324	0.9996	0.99956	0.999985	375	0	-0.83324
CRKL	5	5.2909e-05	0.0002042	0.019195	4	5	-0.92173	0.99943	0.99936	0.999985	372	0	-0.92173
SEC23IP	5	0.00011641	0.00048311	0.030899	5	4	-1.1291	0.8596	0.85926	0.999985	291	0	-1.1291
RPS20	5	0.00011871	0.00049307	0.030899	6	4	-0.93827	0.91153	0.91057	0.999985	315	0	-0.93827
MDN1	5	0.0002077	0.00089151	0.047887	7	4	-0.81387	0.77626	0.77512	0.999985	261	0	-0.81387
SART3	5	0.00044426	0.0019573	0.082959	8	5	-0.50102	0.99956	0.9995	0.999985	374	0	-0.50102
DHX8	5	0.00047262	0.0020569	0.082959	9	5	-0.5067	0.99953	0.99949	0.999985	373	0	-0.5067
PGAM1	5	0.0005046	0.0022064	0.082959	10	4	-0.67535	0.95879	0.95806	0.999985	335	0	-0.67535
CCR5	5	0.0007306	0.0031526	0.100691	11	5	-0.40237	0.99927	0.99916	0.999985	371	0	-0.40237
EIF2S1	5	0.00075685	0.0032323	0.100691	12	3	-0.45373	0.26962	0.27044	0.999985	91	0	-0.45373
INCENP	5	0.00082749	0.0034814	0.100691	13	5	-0.62954	0.97968	0.97916	0.999985	350	0	-0.62954
MCM6	5	0.0011402	0.0047862	0.128545	14	5	-0.74031	0.986	0.98505	0.999985	355	0	-0.74031
PELP1	5	0.0012213	0.0051648	0.129463	15	5	-0.61699	0.99878	0.99854	0.999985	370	0	-0.61699
NCAPH	5	0.001491	0.0062505	0.142212	16	4	-1.149	0.81706	0.81572	0.999985	273	0	-1.149
RHEB	5	0.0015202	0.0064298	0.142212	17	5	-0.902	0.99848	0.99825	0.999985	369	0	-0.902
CSNK2B	5	0.0020355	0.0087208	0.178888	18	4	-0.52556	0.44276	0.44217	0.999985	149	0	-0.52556
GPI	5	0.0021104	0.0090396	0.178888	19	4	-0.60044	0.90882	0.90763	0.999985	314	0	-0.60044
NAT10	5	0.0022736	0.0095575	0.178973	20	5	-0.55258	0.97642	0.97598	0.999985	347	0	-0.55258
PRAMEF5	5	0.0024	0.0099958	0.178973	21	4	-0.36057	0.88326	0.88281	0.999985	299	0	-0.36057
ALG1	5	0.0032457	0.013393	0.22889	22	3	-0.44043	0.36735	0.36734	0.999985	124	0	-0.44043
MRPL4	5	0.003731	0.015295	0.250041	23	5	-0.49172	0.99627	0.99584	0.999985	368	0	-0.49172
POLD2	5	0.0042977	0.017337	0.25729	24	5	-0.35602	0.98782	0.98712	0.999985	357	0	-0.35602
HMGCR	5	0.0046612	0.018582	0.25729	25	3	-0.68035	0.86288	0.86246	0.999985	293	0	-0.68035
CKAP2	5	0.004662	0.018582	0.25729	26	5	-0.52614	0.99534	0.99491	0.999985	367	0	-0.52614
IPO13	5	0.0047351	0.018761	0.25729	27	5	-0.2947	0.99526	0.99481	0.999985	366	0	-0.2947
ANKLE2	5	0.0048885	0.01916	0.25729	28	5	-0.74849	0.99401	0.99337	0.999985	363	0	-0.74849
PHB	5	0.0053422	0.021023	0.272569	29	3	-0.35581	0.76563	0.76432	0.999985	259	0	-0.35581
TUBB8	5	0.0055584	0.021929	0.274844	30	5	-0.32992	0.99444	0.99392	0.999985	365	0	-0.32992
CCT3	5	0.0058135	0.022885	0.277576	31	5	-0.49554	0.99419	0.99365	0.999985	364	0	-0.49554
PKMYT1	5	0.006159	0.0242	0.284352	32	4	-0.32078	0.67177	0.67046	0.999985	219	0	-0.32078
PSMD11	5	0.0081535	0.031352	0.357224	33	5	-0.2656	0.99185	0.99112	0.999985	362	0	-0.2656
MARS	5	0.0085012	0.032627	0.359925	34	3	-0.37913	0.53146	0.53092	0.999985	178	0	-0.37913
HNRNPK	5	0.0087369	0.033504	0.359925	35	5	-0.52106	0.99126	0.99049	0.999985	361	0	-0.52106
SARS2	5	0.0090199	0.03455	0.360851	36	5	-0.66825	0.97759	0.97728	0.999985	349	0	-0.66825
DTL	5	0.010004	0.038355	0.389766	37	5	-0.59041	0.99	0.98919	0.999985	360	0	-0.59041
USP7	5	0.01062	0.040845	0.395769	38	5	-0.33834	0.98938	0.9886	0.999985	359	0	-0.33834
SKP1	5	0.010984	0.04217	0.395769	39	3	-0.18077	0.24446	0.24542	0.999985	81	0	-0.18077
HSPA8	5	0.011318	0.043455	0.395769	40	5	-0.71913	0.97186	0.97147	0.999985	345	0	-0.71913
PMPCA	5	0.011628	0.04465	0.395769	41	4	-0.3685	0.94207	0.94144	0.999985	330	0	-0.3685
DDX20	5	0.011911	0.045746	0.395769	42	4	-0.15258	0.96867	0.96848	0.999985	340	0	-0.15258
PPWD1	5	0.012098	0.046294	0.395769	43	5	-0.38378	0.9879	0.98721	0.999985	358	0	-0.38378
VPS28	5	0.012103	0.046313	0.395769	44	4	-0.30348	0.88979	0.88911	0.999985	303	0	-0.30348
HDAC3	5	0.012896	0.049093	0.410196	45	5	-0.49288	0.9871	0.98622	0.999985	356	0	-0.49288
NEDD8	5	0.014496	0.054551	0.445896	46	4	-0.29932	0.47211	0.47148	0.999985	160	0	-0.29932
PPAN-P2RY11	5	0.014871	0.055876	0.446668	47	5	-0.41139	0.97422	0.97378	0.999985	346	0	-0.41139
ZNF714	5	0.015193	0.057021	0.446668	48	5	-0.4492	0.98171	0.98099	0.999985	351	0	-0.4492
RIC8A	5	0.016622	0.061643	0.473018	49	5	-0.26149	0.98338	0.98265	0.999985	354	0	-0.26149
ZNF564	5	0.017967	0.066395	0.485415	50	5	-0.40772	0.98203	0.98134	0.999985	353	0	-0.40772
TCEB1	5	0.018032	0.066704	0.485415	51	4	-0.41774	0.73772	0.73698	0.999985	248	0	-0.41774
STARD4	5	0.018182	0.067132	0.485415	52	5	-0.2449	0.98182	0.98109	0.999985	352	0	-0.2449
TUBA1C	5	0.019394	0.070728	0.50163	53	3	-0.23726	0.59318	0.59224	0.999985	199	0	-0.23726
RPA3	5	0.019788	0.072043	0.50163	54	3	-0.0025315	0.83915	0.83838	0.999985	280	0	-0.0025315
RNF25	5	0.021913	0.078756	0.530059	55	4	-0.35563	0.80298	0.80184	0.999985	270	0	-0.35563
MRPS21	5	0.02207	0.079294	0.530059	56	4	-0.36676	0.95469	0.95409	0.999985	334	0	-0.36676
GEMIN5	5	0.022403	0.080489	0.530059	57	4	-0.315	0.43269	0.43243	0.999985	145	0	-0.315
PWP2	5	0.022821	0.081764	0.530059	58	4	-0.52837	0.35621	0.35684	0.999985	119	0	-0.52837
GOLGA8R	5	0.023445	0.083836	0.531929	59	5	-0.33037	0.97655	0.97609	0.999985	348	0	-0.33037
SNAPC1	5	0.023745	0.084882	0.531929	60	4	-0.19187	0.70322	0.70136	0.999985	234	0	-0.19187
BLVRA	5	0.02796	0.098519	0.583347	61	4	-0.14767	0.96609	0.96547	0.999985	339	0	-0.14767
STAG2	5	0.028294	0.099495	0.583347	62	5	-0.35634	0.97171	0.9713	0.999985	344	0	-0.35634
NIP7	5	0.028528	0.10018	0.583347	63	4	-0.45541	0.5093	0.50884	0.999985	170	0	-0.45541
ERH	5	0.029115	0.10199	0.583347	64	4	-0.61518	0.9407	0.93997	0.999985	328	0	-0.61518
TSC22D2	5	0.029227	0.10238	0.583347	65	5	-0.27941	0.97077	0.97045	0.999985	343	0	-0.27941
RPL15	5	0.029543	0.10346	0.583347	66	5	-0.19461	0.97046	0.97011	0.999985	342	0	-0.19461
SECISBP2L	5	0.029702	0.10395	0.583347	67	5	-0.040036	0.9703	0.96993	0.999985	341	0	-0.040036
PBRM1	5	0.032522	0.11153	0.616683	68	4	-0.27047	0.1225	0.1226	0.999985	39	0	-0.27047
SPATA6L	5	0.035986	0.11968	0.652147	69	4	-0.14812	0.5358	0.53511	0.999985	180	0	-0.14812
PRPF3	5	0.037422	0.12286	0.659952	70	4	-0.36985	0.84818	0.84735	0.999985	283	0	-0.36985
CLEC18C	5	0.041347	0.13189	0.698449	71	3	-0.13349	0.048243	0.047529	0.999985	12	0	-0.13349
FNIP2	5	0.042903	0.13552	0.70541	72	4	-0.12078	0.93523	0.93449	0.999985	323	0	-0.12078
ATE1	5	0.043668	0.13715	0.70541	73	4	-0.2934	0.93901	0.93845	0.999985	326	0	-0.2934
MASTL	5	0.044441	0.13883	0.70541	74	4	-0.39719	0.91342	0.91244	0.999985	316	0	-0.39719
BAP1	5	0.047665	0.14569	0.717131	75	3	-0.45875	0.82512	0.82392	0.999985	277	0	-0.45875
EIF2S2	5	0.047901	0.14617	0.717131	76	4	-0.30672	0.39631	0.39672	0.999985	131	0	-0.30672
MRPL21	5	0.048243	0.14686	0.717131	77	3	-0.11744	0.84221	0.84128	0.999985	281	0	-0.11744
AQP8	5	0.05097	0.15274	0.736267	78	4	-0.29261	0.76646	0.76514	0.999985	260	0	-0.29261
RBM14	5	0.052409	0.15585	0.741786	79	4	-0.1672	0.85512	0.85449	0.999985	287	0	-0.1672
PRKRIR	5	0.055698	0.16251	0.763787	80	4	-0.37859	0.80586	0.8046	0.999985	271	0	-0.37859
GATAD2A	5	0.062614	0.17749	0.812486	81	3	-0.0064193	0.88562	0.88519	0.999985	301	0	-0.0064193
KDM8	5	0.063259	0.1789	0.812486	82	4	-0.069635	0.45433	0.45361	0.999985	154	0	-0.069635
TRAPPC1	5	0.063483	0.17935	0.812486	83	3	-0.041856	0.75803	0.75705	0.999985	255	0	-0.041856
PI4KA	5	0.066004	0.18483	0.822555	84	1	0.01414	0.92172	0.92082	0.999985	319	0	0.01414
C1orf87	5	0.06708	0.18704	0.822555	85	3	-0.25912	0.19429	0.19521	0.999985	63	0	-0.25912
ATM	5	0.067597	0.18814	0.822555	86	3	-0.027188	0.51529	0.51467	0.999985	171	0	-0.027188
CABP5	5	0.073325	0.20024	0.865405	87	4	-0.35743	0.94288	0.94225	0.999985	331	0	-0.35743
ALS2	5	0.075163	0.20401	0.871659	88	4	-0.067619	0.7012	0.69929	0.999985	233	0	-0.067619
DDI2	5	0.077998	0.20959	0.885473	89	4	-0.26029	0.60089	0.60016	0.999985	200	0	-0.26029
SGTB	5	0.086639	0.22615	0.944798	90	4	-0.32117	0.62211	0.62127	0.999985	204	0	-0.32117
ADNP	5	0.088065	0.22909	0.946557	91	4	-0.092229	0.93729	0.93662	0.999985	324	0	-0.092229
JADE	5	0.092351	0.2375	0.962766	92	4	-0.17163	0.44608	0.44561	0.999985	150	0	-0.17163
ATG7	5	0.093525	0.23985	0.962766	93	4	-0.1739	0.18756	0.18821	0.999985	61	0	-0.1739
WDR55	5	0.093954	0.24069	0.962766	94	4	-0.2919	0.94097	0.94029	0.999985	329	0	-0.2919
TERF1	5	0.095441	0.24403	0.965839	95	4	-0.025933	0.5556	0.55475	0.999985	187	0	-0.025933
BPIFA3	5	0.097918	0.24912	0.969865	96	4	-0.40701	0.65395	0.65336	0.999985	215	0	-0.40701
AQR	5	0.099581	0.25211	0.969865	97	4	-0.38482	0.058425	0.057161	0.999985	16	0	-0.38482
TMEM189-UBE2V1	5	0.099903	0.25278	0.969865	98	3	-0.21171	0.73128	0.72999	0.999985	245	0	-0.21171
GTF3C5	5	0.1019	0.25705	0.976261	99	4	-0.15695	0.7266	0.725	0.999985	243	0	-0.15695
MRPL46	5	0.10719	0.2679	0.983684	100	2	0.15883	0.045684	0.0446	0.999985	11	0	0.15883
CPSF3	5	0.1079	0.26909	0.983684	101	4	-0.25399	0.86504	0.86446	0.999985	295	0	-0.25399
ALX3	5	0.10804	0.26936	0.983684	102	3	-0.2203	0.50173	0.501	0.999985	168	0	-0.2203
SMAD7	5	0.11063	0.27411	0.983684	103	2	0.10273	0.47529	0.47449	0.999985	161	0	0.10273
PCP4L1	5	0.11074	0.27431	0.983684	104	4	-0.16483	0.90843	0.90731	0.999985	313	0	-0.16483
DDX51	5	0.11182	0.27643	0.983684	105	3	-0.25093	0.42248	0.42216	0.999985	140	0	-0.25093
GPM6A	5	0.11364	0.27974	0.983684	106	4	-0.0358	0.68254	0.68119	0.999985	224	0	-0.0358
TSC2	5	0.11411	0.28064	0.983684	107	4	-0.22341	0.83415	0.83328	0.999985	279	0	-0.22341
GIT2	5	0.1151	0.28255	0.983684	108	4	-0.15735	0.74936	0.7488	0.999985	251	0	-0.15735
PGK1	5	0.11857	0.28961	0.999021	109	4	-0.33695	0.88841	0.88795	0.999985	302	0	-0.33695
MRPL28	5	0.12566	0.30298	0.999995	110	4	-0.40988	0.90402	0.90314	0.999985	310	0	-0.40988
MTIF2	5	0.12674	0.30492	0.999995	111	4	-0.16933	0.61224	0.61128	0.999985	202	0	-0.16933
HSPE1-MOB4	5	0.12726	0.30575	0.999995	112	4	-0.25111	0.92137	0.92055	0.999985	318	0	-0.25111
FAM9B	5	0.13111	0.31254	0.999995	113	4	-0.15994	0.69611	0.69437	0.999985	230	0	-0.15994
PGD	5	0.13449	0.31902	0.999995	114	3	-0.29897	0.21204	0.21307	0.999985	69	0	-0.29897
CACNG3	5	0.143	0.33466	0.999995	115	4	-0.25889	0.081016	0.080539	0.999985	25	0	-0.25889
ALKBH8	5	0.14357	0.33582	0.999995	116	4	-0.017818	0.93986	0.93921	0.999985	327	0	-0.017818
WBP5	5	0.14385	0.3364	0.999995	117	3	-0.4394	0.25712	0.25791	0.999985	86	0	-0.4394
KCNJ8	5	0.1447	0.33796	0.999995	118	4	-0.018884	0.38737	0.38757	0.999985	128	0	-0.018884
NFE2L2	5	0.15751	0.36057	0.999995	119	4	-0.15562	0.89383	0.89317	0.999985	305	0	-0.15562
CLEC1B	5	0.15854	0.36221	0.999995	120	3	-0.40793	0.20542	0.20658	0.999985	66	0	-0.40793
AIFM1	5	0.16137	0.36737	0.999995	121	4	-0.17524	0.93787	0.93738	0.999985	325	0	-0.17524
ZNF221	5	0.16332	0.37086	0.999995	122	3	-0.21092	0.67827	0.67694	0.999985	221	0	-0.21092
FADD	5	0.1643	0.37258	0.999995	123	2	0.32933	0.076034	0.07514	0.999985	23	0	0.32933
ERVV-2	5	0.16664	0.37629	0.999995	124	4	-0.18713	0.017168	0.016959	0.999985	3	1	-0.18713
PGS1	5	0.16725	0.37717	0.999995	125	2	0.22545	0.52417	0.52327	0.999985	174	0	0.22545
AEBP2	5	0.16726	0.37718	0.999995	126	4	-0.010782	0.93463	0.9339	0.999985	322	0	-0.010782
MKL2	5	0.16788	0.3781	0.999995	127	4	-0.087887	0.91675	0.91585	0.999985	317	0	-0.087887
TFDP2	5	0.17127	0.38351	0.999995	128	3	-0.22287	0.62938	0.62849	0.999985	206	0	-0.22287
CAB39	5	0.17163	0.38419	0.999995	129	4	-0.087694	0.78958	0.78872	0.999985	265	0	-0.087694
MCM7	5	0.17271	0.38603	0.999995	130	3	-0.38561	0.96483	0.96414	0.999985	338	0	-0.38561
SMARCC1	5	0.17865	0.39602	0.999995	131	4	-0.10022	0.27169	0.27247	0.999985	92	0	-0.10022
MTOR	5	0.17917	0.39681	0.999995	132	3	-0.080954	0.33729	0.33826	0.999985	111	0	-0.080954
TLCD2	5	0.18148	0.40047	0.999995	133	3	-0.076056	0.41732	0.41731	0.999985	137	0	-0.076056
CDX2	5	0.18669	0.40903	0.999995	134	3	-0.1637	0.90443	0.90341	0.999985	311	0	-0.1637
GORASP	5	0.19334	0.41689	0.999995	135	2	0.033485	0.06852	0.067331	0.999985	20	0	0.033485
DHX33	5	0.19429	0.41807	0.999995	136	3	-0.038258	0.35994	0.36042	0.999985	120	0	-0.038258
ACVR1	5	0.19437	0.41813	0.999995	137	2	0.10963	0.68148	0.68023	0.999985	223	0	0.10963
ZGPAT	5	0.19501	0.41902	0.999995	138	3	-0.025955	0.67068	0.66939	0.999985	218	0	-0.025955
NPNT	5	0.19961	0.42438	0.999995	139	3	-0.082249	0.85052	0.84989	0.999985	285	0	-0.082249
ELMSAN1	5	0.20763	0.43314	0.999995	140	2	0.12592	0.46247	0.46152	0.999985	157	0	0.12592
WDR74	5	0.20896	0.43453	0.999995	141	3	-0.12987	0.96102	0.96035	0.999985	336	0	-0.12987
RBM12B	5	0.21423	0.44006	0.999995	142	3	-0.0014721	0.92276	0.92175	0.999985	320	0	-0.0014721
FCGR3B	5	0.22351	0.4501	0.999995	143	3	-0.23045	0.89688	0.89652	0.999985	306	0	-0.23045
SESN2	5	0.22819	0.45509	0.999995	144	3	-0.061339	0.78573	0.78498	0.999985	263	0	-0.061339
OSTM1	5	0.22946	0.45638	0.999995	145	3	-0.1866	0.79487	0.79393	0.999985	267	0	-0.1866
ISCU	5	0.23094	0.45773	0.999995	146	2	0.03088	0.71217	0.70987	0.999985	237	0	0.03088
ESRRA	5	0.23229	0.45919	0.999995	147	3	-0.0029915	0.66849	0.66735	0.999985	217	0	-0.0029915
WBSCR17	5	0.23724	0.46429	0.999995	148	3	-0.05745	0.70019	0.69817	0.999985	232	0	-0.05745
MAPKAPK2	5	0.23806	0.46514	0.999995	149	1	0.2909	0.56933	0.56881	0.999985	193	0	0.2909
OSTC	5	0.24055	0.46752	0.999995	150	3	-0.17876	0.29411	0.29476	0.999985	99	0	-0.17876
PPM1G	5	0.24658	0.47368	0.999995	151	2	0.089955	0.066004	0.06493	0.999985	19	0	0.089955
FAM69C	5	0.25081	0.47799	0.999995	152	1	0.28437	0.10073	0.1002	0.999985	31	0	0.28437
AXIN2	5	0.25234	0.4798	0.999995	153	3	-0.24491	0.89987	0.89959	0.999985	309	0	-0.24491
MEX3C	5	0.2524	0.47984	0.999995	154	2	0.33046	0.31793	0.3185	0.999985	106	0	0.33046
CCNF	5	0.25319	0.48055	0.999995	155	3	-0.11023	0.29612	0.29683	0.999985	100	0	-0.11023
ZNF385D	5	0.26131	0.489	0.999995	156	2	0.11847	0.76058	0.75954	0.999985	256	0	0.11847
ASCL2	5	0.26872	0.49691	0.999995	157	3	-0.078601	0.16708	0.16792	0.999985	56	0	-0.078601
PCGF1	5	0.27127	0.49966	0.999995	158	3	-0.077972	0.71315	0.71087	0.999985	238	0	-0.077972
TMEM257	5	0.27375	0.50214	0.999995	159	1	0.2675	0.10804	0.10798	0.999985	33	0	0.2675
SAP30	5	0.27639	0.50487	0.999995	160	3	-0.1882	0.26755	0.2685	0.999985	90	0	-0.1882
TATDN3	5	0.27786	0.50641	0.999995	161	3	-0.089779	0.72942	0.72791	0.999985	244	0	-0.089779
OLFML2B	5	0.27969	0.50821	0.999995	162	3	-0.10444	0.90684	0.90575	0.999985	312	0	-0.10444
RAI1	5	0.28358	0.51256	0.999995	163	3	-0.19588	0.55975	0.55929	0.999985	189	0	-0.19588
FAM103A1	5	0.28802	0.51733	0.999995	164	3	-0.093197	0.89249	0.89184	0.999985	304	0	-0.093197
KDM5C	5	0.28805	0.51737	0.999995	165	3	-0.099343	0.19205	0.19295	0.999985	62	0	-0.099343
TSC1	5	0.28891	0.51822	0.999995	166	3	-0.059169	0.14385	0.14429	0.999985	47	0	-0.059169
ZNF148	5	0.3029	0.53221	0.999995	167	2	0.036019	0.3468	0.34771	0.999985	116	0	0.036019
SLC2A9	5	0.31179	0.54084	0.999995	168	3	-0.087024	0.52563	0.5249	0.999985	175	0	-0.087024
BTAF1	5	0.31401	0.54304	0.999995	169	2	0.013234	0.34111	0.34211	0.999985	113	0	0.013234
REST	5	0.31848	0.54748	0.999995	170	2	0.067354	0.3655	0.36534	0.999985	123	0	0.067354
APOA4	5	0.32806	0.5573	0.999995	171	3	-0.081657	0.23806	0.23945	0.999985	79	0	-0.081657
ADAM20	5	0.33537	0.56466	0.999995	172	1	0.032759	0.66518	0.66424	0.999985	216	0	0.032759
ATG10	5	0.3392	0.56853	0.999995	173	2	0.063919	0.79562	0.79467	0.999985	268	0	0.063919
APOBEC1	5	0.34111	0.5704	0.999995	174	2	0.242	0.24658	0.24757	0.999985	82	0	0.242
SNTG2	5	0.34196	0.57138	0.999995	175	2	0.018622	0.75459	0.75369	0.999985	252	0	0.018622
SETD2	5	0.34301	0.57233	0.999995	176	3	-0.099553	0.54861	0.54769	0.999985	184	0	-0.099553
PQBP1	5	0.34308	0.57237	0.999995	177	2	0.44703	0.25081	0.25162	0.999985	84	0	0.44703
TXNIP	5	0.34756	0.57753	0.999995	178	3	-0.21747	0.46891	0.46801	0.999985	158	0	-0.21747
ATG3	5	0.35621	0.586	0.999995	179	2	0.25866	0.13914	0.1392	0.999985	46	0	0.25866
PSG3	5	0.35909	0.58878	0.999995	180	3	-0.1147	0.30212	0.30266	0.999985	101	0	-0.1147
BCL2A1	5	0.35994	0.58971	0.999995	181	2	0.0018392	0.77945	0.77851	0.999985	262	0	0.0018392
ATF7IP	5	0.36102	0.5907	0.999995	182	2	0.16607	0.7865	0.78576	0.999985	264	0	0.16607
GOLGA8M	5	0.3618	0.59147	0.999995	183	3	-0.22082	0.75717	0.75609	0.999985	254	0	-0.22082
KDM5D	5	0.3655	0.59497	0.999995	184	2	0.17657	0.76227	0.76111	0.999985	257	0	0.17657
CD180	5	0.36576	0.59526	0.999995	185	3	-0.098465	0.84936	0.84855	0.999985	284	0	-0.098465
OPTN	5	0.37055	0.59988	0.999995	186	3	-0.021916	0.73313	0.73197	0.999985	246	0	-0.021916
FDXR	5	0.37247	0.60195	0.999995	187	3	-0.1629	0.82113	0.81963	0.999985	274	0	-0.1629
SLC27A6	5	0.37834	0.60769	0.999995	188	2	0.027664	0.67395	0.67282	0.999985	220	0	0.027664
CREB3L2	5	0.3792	0.6085	0.999995	189	3	-0.00282	0.70722	0.70516	0.999985	235	0	-0.00282
CPD	5	0.38377	0.61293	0.999995	190	2	0.0043039	0.64242	0.64148	0.999985	209	0	0.0043039
RNF5	5	0.39096	0.62045	0.999995	191	3	-0.036818	0.73681	0.73602	0.999985	247	0	-0.036818
EIF3L	5	0.39372	0.62315	0.999995	192	3	-0.019405	0.71898	0.71712	0.999985	240	0	-0.019405
NFKB2	5	0.39453	0.62389	0.999995	193	2	0.32855	0.44774	0.44744	0.999985	151	0	0.32855
PIAS2	5	0.39566	0.62519	0.999995	194	3	-0.11656	0.92579	0.92486	0.999985	321	0	-0.11656
ACTL7B	5	0.39631	0.62585	0.999995	195	1	0.30036	0.57203	0.57132	0.999985	195	0	0.30036
STT3A	5	0.39761	0.62725	0.999995	196	3	-0.0064257	0.94501	0.94452	0.999985	333	0	-0.0064257
TXNDC17	5	0.40345	0.63284	0.999995	197	3	-0.041169	0.48004	0.47929	0.999985	162	0	-0.041169
DPF2	5	0.40361	0.63299	0.999995	198	2	0.73212	0.030213	0.029559	0.999985	7	0	0.73212
DNTTIP1	5	0.40473	0.63407	0.999995	199	2	0.14428	0.82246	0.82109	0.999985	275	0	0.14428
FRMD6	5	0.40736	0.63677	0.999995	200	3	-0.085368	0.71994	0.71818	0.999985	241	0	-0.085368
SPRED1	5	0.40809	0.63737	0.999995	201	2	0.089236	0.42761	0.42732	0.999985	142	0	0.089236
OVOL2	5	0.40864	0.63791	0.999995	202	2	0.13049	0.51678	0.51628	0.999985	172	0	0.13049
FAM174B	5	0.41226	0.64139	0.999995	203	3	-0.00017117	0.41559	0.41555	0.999985	136	0	-0.00017117
CHRM3	5	0.42011	0.6493	0.999995	204	3	-0.01164	0.65052	0.64979	0.999985	213	0	-0.01164
RAB20	5	0.42705	0.65623	0.999995	205	2	0.10716	0.49252	0.49191	0.999985	165	0	0.10716
FBN2	5	0.43483	0.66355	0.999995	206	3	-0.12459	0.55837	0.55786	0.999985	188	0	-0.12459
PARS2	5	0.44109	0.66908	0.999995	207	2	0.14361	0.75632	0.7553	0.999985	253	0	0.14361
ATG12	5	0.44181	0.6699	0.999995	208	3	-0.14409	0.56251	0.56186	0.999985	191	0	-0.14409
BMP15	5	0.45072	0.6785	0.999995	209	3	-0.094467	0.71801	0.71616	0.999985	239	0	-0.094467
SLC38A4	5	0.45144	0.67913	0.999995	210	2	0.029911	0.55141	0.55056	0.999985	186	0	0.029911
TMOD3	5	0.45269	0.68028	0.999995	211	2	0.085687	0.64706	0.64618	0.999985	211	0	0.085687
MAGEC1	5	0.45433	0.68186	0.999995	212	1	0.11963	0.88515	0.88467	0.999985	300	0	0.11963
MRPL23	5	0.45668	0.68424	0.999995	213	3	-0.092997	0.050797	0.050059	0.999985	13	0	-0.092997
UBR5	5	0.46165	0.68897	0.999995	214	3	-0.06121	0.58666	0.58578	0.999985	198	0	-0.06121
BMPR2	5	0.46264	0.68995	0.999995	215	3	-0.045925	0.85849	0.85817	0.999985	290	0	-0.045925
RNF167	5	0.46355	0.69063	0.999995	216	2	0.099535	0.53723	0.5365	0.999985	181	0	0.099535
CCNB2	5	0.47051	0.69743	0.999995	217	2	0.024204	0.8607	0.86038	0.999985	292	0	0.024204
ZNF35	5	0.47259	0.69926	0.999995	218	3	-0.023579	0.48475	0.48401	0.999985	163	0	-0.023579
NUTM2B	5	0.47779	0.70362	0.999995	219	2	0.062853	0.56113	0.56063	0.999985	190	0	0.062853
TP53I13	5	0.47888	0.70477	0.999995	220	2	0.55411	0.25922	0.25987	0.999985	87	0	0.55411
AHDC1	5	0.48161	0.70745	0.999995	221	2	0.2391	0.53867	0.53796	0.999985	182	0	0.2391
ELK4	5	0.48554	0.71067	0.999995	222	3	-0.080173	0.81153	0.80993	0.999985	272	0	-0.080173
SNRPB	5	0.49252	0.7172	0.999995	223	3	-0.086285	0.96219	0.96172	0.999985	337	0	-0.086285
SCGB2A2	5	0.49252	0.7172	0.999995	224	2	0.01528	0.86343	0.86287	0.999985	294	0	0.01528
CUL4B	5	0.49352	0.71819	0.999995	225	3	-0.042776	0.2273	0.22906	0.999985	74	0	-0.042776
ADRBK1	5	0.4941	0.7187	0.999995	226	2	0.24736	0.23377	0.23508	0.999985	77	0	0.24736
PIK3CA	5	0.49561	0.72012	0.999995	227	2	0.027876	0.84342	0.8425	0.999985	282	0	0.027876
RAB33B	5	0.4995	0.72375	0.999995	228	3	-0.036172	0.63772	0.63673	0.999985	208	0	-0.036172
CACNG2	5	0.50021	0.7242	0.999995	229	2	0.13285	0.38377	0.38391	0.999985	126	0	0.13285
ZBTB21	5	0.50166	0.72483	0.999995	230	2	0.035358	0.31989	0.32064	0.999985	107	0	0.035358
WNK3	5	0.51529	0.73184	0.999995	231	1	0.14859	0.74404	0.74344	0.999985	250	0	0.14859
ARID1A	5	0.51561	0.73198	0.999995	232	2	0.35932	0.15553	0.1563	0.999985	51	0	0.35932
SRSF6	5	0.51667	0.73253	0.999995	233	2	0.16584	0.53435	0.53375	0.999985	179	0	0.16584
CCL23	5	0.52122	0.73464	0.999995	234	2	0.15785	0.69815	0.69628	0.999985	231	0	0.15785
KIAA0907	5	0.5227	0.73538	0.999995	235	1	0.34885	0.52709	0.52656	0.999985	176	0	0.34885
IFFO2	5	0.52837	0.73802	0.999995	236	2	0.010857	0.94474	0.94423	0.999985	332	0	0.010857
METTL18	5	0.54152	0.74528	0.999995	237	2	0.28685	0.027615	0.027129	0.999985	6	0	0.28685
RBM26	5	0.54578	0.74746	0.999995	238	1	0.22126	0.22514	0.22708	0.999985	73	0	0.22126
NOC4L	5	0.55251	0.75084	0.999995	239	2	0.1322	0.88134	0.88088	0.999985	298	0	0.1322
PPA2	5	0.55281	0.75104	0.999995	240	2	0.22243	0.49561	0.4948	0.999985	167	0	0.22243
TBK1	5	0.55976	0.75458	0.999995	241	2	0.032697	0.89945	0.8992	0.999985	308	0	0.032697
PDCD10	5	0.56251	0.7559	0.999995	242	2	0.028493	0.1462	0.14673	0.999985	48	0	0.028493
ZNF800	5	0.56389	0.75677	0.999995	243	2	0.10237	0.44109	0.4408	0.999985	148	0	0.10237
ACSS1	5	0.56797	0.759	0.999995	244	2	0.046425	0.39096	0.39142	0.999985	129	0	0.046425
DIS3L2	5	0.57107	0.76056	0.999995	245	2	0.058518	0.87186	0.87136	0.999985	297	0	0.058518
DDX26B	5	0.57203	0.76111	0.999995	246	2	0.15375	0.20984	0.21088	0.999985	68	0	0.15375
GIMAP5	5	0.58403	0.76734	0.999995	247	2	0.085562	0.85341	0.85274	0.999985	286	0	0.085562
ACTL7A	5	0.58732	0.76901	0.999995	248	2	0.016553	0.85793	0.8576	0.999985	289	0	0.016553
CD34	5	0.59434	0.77248	0.999995	249	2	0.10072	0.3296	0.33043	0.999985	109	0	0.10072
TP53	5	0.59634	0.77362	0.999995	250	2	0.26771	0.58006	0.57956	0.999985	196	0	0.26771
LRRC72	5	0.60033	0.77577	0.999995	251	2	0.045152	0.47051	0.46978	0.999985	159	0	0.045152
UBAP2L	5	0.60471	0.778	0.999995	252	1	0.39441	0.34491	0.34584	0.999985	115	0	0.39441
CNOT11	5	0.60824	0.77963	0.999995	253	2	0.13432	0.30411	0.30452	0.999985	102	0	0.13432
BPIFB6	5	0.61609	0.7836	0.999995	254	2	0.077571	0.69508	0.69324	0.999985	229	0	0.077571
ATF7IP2	5	0.63636	0.79453	0.999995	255	2	0.0010976	0.45104	0.4505	0.999985	153	0	0.0010976
C1orf192	5	0.64007	0.79667	0.999995	256	1	0.13925	0.64358	0.64259	0.999985	210	0	0.13925
WDR45B	5	0.64125	0.79741	0.999995	257	1	0.34098	0.23162	0.23311	0.999985	76	0	0.34098
SLC29A4	5	0.64205	0.79784	0.999995	258	2	0.18792	0.40162	0.40185	0.999985	132	0	0.18792
USP53	5	0.64583	0.79968	0.999995	259	2	0.29276	0.43438	0.434	0.999985	146	0	0.29276
ATOH1	5	0.65239	0.80369	0.999995	260	2	0.38135	0.43942	0.43911	0.999985	147	0	0.38135
DDIT4	5	0.65395	0.80451	0.999995	261	1	0.14275	0.71118	0.70905	0.999985	236	0	0.14275
CISD1	5	0.65797	0.80686	0.999995	262	2	0.054103	0.89732	0.89692	0.999985	307	0	0.054103
WIPI2	5	0.66258	0.80919	0.999995	263	2	0.0028608	0.35434	0.35501	0.999985	118	0	0.0028608
ATG4B	5	0.66716	0.81174	0.999995	264	2	0.050873	0.68886	0.6874	0.999985	226	0	0.050873
LRBA	5	0.67068	0.81351	0.999995	265	2	0.16746	0.69405	0.69237	0.999985	228	0	0.16746
CSDE1	5	0.67177	0.81415	0.999995	266	2	0.07765	0.72566	0.72401	0.999985	242	0	0.07765
SLITRK6	5	0.67534	0.81635	0.999995	267	2	0.14451	0.11529	0.11505	0.999985	36	0	0.14451
CNOT4	5	0.68073	0.81941	0.999995	268	2	0.0061566	0.68676	0.68541	0.999985	225	0	0.0061566
PHF12	5	0.68162	0.81976	0.999995	269	2	0.27336	0.37651	0.37662	0.999985	125	0	0.27336
PTEN	5	0.6843	0.82146	0.999995	270	2	0.48644	0.095834	0.09562	0.999985	30	0	0.48644
RAB5C	5	0.68781	0.8236	0.999995	271	1	0.34118	0.025012	0.024549	0.999985	5	0	0.34118
CBX1	5	0.68873	0.82412	0.999995	272	2	0.17687	0.32767	0.32826	0.999985	108	0	0.17687
PIP4K2B	5	0.69198	0.82594	0.999995	273	2	0.035554	0.87135	0.87078	0.999985	296	0	0.035554
ARHGEF7	5	0.69663	0.82825	0.999995	274	2	0.044657	0.31006	0.31049	0.999985	104	0	0.044657
ZNF740	5	0.69815	0.82894	0.999995	275	1	0.16793	0.44939	0.44904	0.999985	152	0	0.16793
ABHD11	5	0.7151	0.83862	0.999995	276	1	0.21181	0.055888	0.054671	0.999985	15	0	0.21181
CCT8L2	5	0.71704	0.8399	0.999995	277	1	0.090107	0.80153	0.80048	0.999985	269	0	0.090107
RBL2	5	0.71886	0.84088	0.999995	278	2	0.071727	0.56797	0.56755	0.999985	192	0	0.071727
GPR115	5	0.72634	0.84575	0.999995	279	2	0.14964	0.83161	0.83044	0.999985	278	0	0.14964
HMCN1	5	0.72717	0.84633	0.999995	280	2	0.11913	0.20763	0.20903	0.999985	67	0	0.11913
SYNGR2	5	0.72754	0.84661	0.999995	281	1	0.16926	0.078527	0.077581	0.999985	24	0	0.16926
NLK	5	0.73046	0.84857	0.999995	282	2	0.24883	0.63654	0.6356	0.999985	207	0	0.24883
MC3R	5	0.74225	0.8558	0.999995	283	2	0.10083	0.73954	0.73884	0.999985	249	0	0.10083
SPINK9	5	0.74577	0.85797	0.999995	284	2	0.34806	0.090916	0.09055	0.999985	28	0	0.34806
FGFR1	5	0.74972	0.8604	0.999995	285	2	0.058009	0.032806	0.032169	0.999985	8	0	0.058009
B3GNT6	5	0.75024	0.86069	0.999995	286	1	0.27327	0.13678	0.13675	0.999985	45	0	0.27327
MORC2	5	0.75207	0.86188	0.999995	287	2	0.17782	0.3618	0.36197	0.999985	121	0	0.17782
SLC15A1	5	0.75546	0.86391	0.999995	288	2	0.0034631	0.26547	0.26646	0.999985	89	0	0.0034631
PTPN12	5	0.75632	0.86443	0.999995	289	2	0.17671	0.34301	0.34391	0.999985	114	0	0.17671
SLC15A4	5	0.75751	0.86511	0.999995	290	2	0.19365	0.21423	0.21516	0.999985	70	0	0.19365
RBM7	5	0.75982	0.86659	0.999995	291	2	0.17323	0.15785	0.15862	0.999985	52	0	0.17323
NMT1	5	0.76227	0.86814	0.999995	292	1	0.29672	0.2487	0.24953	0.999985	83	0	0.29672
LIX1L	5	0.76312	0.86867	0.999995	293	2	0.16634	0.053345	0.05229	0.999985	14	0	0.16634
MCTP2	5	0.76479	0.86983	0.999995	294	2	0.047653	0.41386	0.41406	0.999985	135	0	0.047653
NMNAT3	5	0.76516	0.87007	0.999995	295	2	0.081779	0.55001	0.54905	0.999985	185	0	0.081779
CAPSL	5	0.76592	0.87059	0.999995	296	2	0.084768	0.40338	0.40362	0.999985	133	0	0.084768
FRYL	5	0.76819	0.87193	0.999995	297	2	0.080199	0.42419	0.42395	0.999985	141	0	0.080199
MSR1	5	0.76894	0.8724	0.999995	298	2	0.045499	0.85568	0.8551	0.999985	288	0	0.045499
TRIM49B	5	0.77044	0.87341	0.999995	299	2	0.0020833	0.13204	0.13202	0.999985	43	0	0.0020833
BPIFA1	5	0.77268	0.8747	0.999995	300	2	0.051825	0.28195	0.28275	0.999985	97	0	0.051825
CHI3L2	5	0.77786	0.87809	0.999995	301	1	0.15429	0.48631	0.48553	0.999985	164	0	0.15429
C8B	5	0.77866	0.87857	0.999995	302	2	0.052256	0.61597	0.61478	0.999985	203	0	0.052256
CDK13	5	0.78182	0.88045	0.999995	303	1	0.53502	0.22079	0.22227	0.999985	72	0	0.53502
RASAL2	5	0.78261	0.88102	0.999995	304	1	0.24394	0.2758	0.27631	0.999985	94	0	0.24394
TRAF2	5	0.78441	0.88229	0.999995	305	2	0.25459	0.16017	0.16103	0.999985	53	0	0.25459
EIF2AK4	5	0.79637	0.89033	0.999995	306	1	0.89654	0.022403	0.02166	0.999985	4	0	0.89654
RAMP2	5	0.81013	0.8991	0.999995	307	1	0.17977	0.82379	0.82249	0.999985	276	0	0.17977
SETDB1	5	0.8191	0.90231	0.999995	308	1	0.32443	0.41212	0.41255	0.999985	134	0	0.32443
GLS	5	0.82379	0.90361	0.999995	309	1	0.83684	0.073534	0.07259	0.999985	22	0	0.83684
CDKN2A	5	0.8416	0.90846	0.999995	310	1	0.33049	0.42077	0.42047	0.999985	139	0	0.33049
LCE5A	5	0.84818	0.91022	0.999995	311	1	0.0967	0.085977	0.0854	0.999985	26	0	0.0967
ZNF281	5	0.84936	0.91056	0.999995	312	1	0.29623	0.42931	0.42893	0.999985	143	0	0.29623
MPHOSPH8	5	0.8645	0.91505	0.999995	313	1	0.12416	0.060957	0.05994	0.999985	17	0	0.12416
PPIAL4G	5	0.88085	0.92021	0.999995	314	1	0.044002	0.093378	0.093	0.999985	29	0	0.044002
SPRR3	5	0.88421	0.92128	0.999995	315	1	0.22049	0.6899	0.68826	0.999985	227	0	0.22049
BID	5	0.88609	0.92192	0.999995	316	1	0.3414	0.22946	0.2311	0.999985	75	0	0.3414
SATB2	5	0.88887	0.92285	0.999995	317	1	0.43922	0.35246	0.35335	0.999985	117	0	0.43922
NRL	5	0.89294	0.92435	0.999995	318	1	0.40987	0.13442	0.13442	0.999985	44	0	0.40987
ARL6	5	0.89602	0.92554	0.999995	319	1	0.33696	0.5227	0.52164	0.999985	173	0	0.33696
SNURF	5	0.89903	0.92683	0.999995	320	1	0.050627	0.62576	0.625	0.999985	205	0	0.050627
XPO7	5	0.90113	0.92749	0.999995	321	1	0.27293	0.17624	0.17745	0.999985	58	0	0.27293
CLCN7	5	0.90724	0.92981	0.999995	322	1	0.16907	0.23592	0.23712	0.999985	78	0	0.16907
ADAM21	5	0.91528	0.93347	0.999995	323	1	0.14125	0.65166	0.651	0.999985	214	0	0.14125
L1CAM	5	0.91855	0.93472	0.999995	324	1	0.49089	0.24233	0.24351	0.999985	80	0	0.49089
CUX1	5	0.91891	0.93492	0.999995	325	1	0.21605	0.037974	0.037119	0.999985	9	0	0.21605
ADH6	5	0.92513	0.93786	0.999995	326	1	0.19127	0.39453	0.39509	0.999985	130	0	0.19127
MYH9	5	0.92809	0.93945	0.999995	327	1	0.10503	0.1853	0.18592	0.999985	60	0	0.10503
BTNL3	5	0.92969	0.94026	0.999995	328	1	0.34659	0.088449	0.087881	0.999985	27	0	0.34659
SLC25A11	5	0.93463	0.94296	0.999995	329	1	0.17214	0.27786	0.27817	0.999985	95	0	0.17214
RPRD2	5	0.93787	0.945	0.999995	330	1	0.46319	0.2799	0.28061	0.999985	96	0	0.46319
FAM109A	5	0.94604	0.95018	0.999995	331	1	0.19394	0.29007	0.29121	0.999985	98	0	0.19394
NRIP1	5	0.94656	0.95049	0.999995	332	1	0.27118	0.49407	0.49337	0.999985	166	0	0.27118
GOLGA7	5	0.94706	0.95086	0.999995	333	1	0.34556	0.27375	0.27418	0.999985	93	0	0.34556
CCM2	5	0.95171	0.95405	0.999995	334	1	0.33755	0.431	0.4306	0.999985	144	0	0.33755
RUNX1	5	0.95795	0.95841	0.999995	335	1	0.03944	0.60723	0.60605	0.999985	201	0	0.03944
TEKT3	5	0.96042	0.96043	0.999995	336	1	0.23837	0.79337	0.79244	0.999985	266	0	0.23837
CASP8	5	0.96277	0.96266	0.999995	337	1	0.3468	0.50779	0.50731	0.999985	169	0	0.3468
RP9	5	0.96372	0.96344	0.999995	338	1	0.10051	0.46085	0.45996	0.999985	156	0	0.10051
NPEPPS	5	0.96409	0.96379	0.999995	339	1	0.62701	0.19653	0.19772	0.999985	64	0	0.62701
TRAF3	5	0.96464	0.96422	0.999995	340	1	0.46804	0.26131	0.26197	0.999985	88	0	0.46804
BPIFC	5	0.96501	0.96457	0.999995	341	1	0.059001	0.67934	0.67798	0.999985	222	0	0.059001
TNFRSF10A	5	0.9735	0.97294	0.999995	342	0	0.21258	0.15088	0.15152	0.999985	50	0	0.21258
HBD	5	0.97465	0.97423	0.999995	343	0	0.18486	0.64822	0.6474	0.999985	212	0	0.18486
ATP2B1	5	0.97507	0.97468	0.999995	344	0	0.13626	0.30808	0.30865	0.999985	103	0	0.13626
FAM49A	5	0.97534	0.97495	0.999995	345	0	0.13096	0.25502	0.25575	0.999985	85	0	0.13096
CELF1	5	0.97734	0.97695	0.999995	346	0	0.42523	0.063483	0.0624	0.999985	18	0	0.42523
CD53	5	0.97835	0.97792	0.999995	347	0	0.28521	0.17851	0.17966	0.999985	59	0	0.28521
SLC25A43	5	0.97884	0.97827	0.999995	348	0	0.093113	0.33153	0.33247	0.999985	110	0	0.093113
TAOK1	5	0.97932	0.97878	0.999995	349	0	0.40681	0.1177	0.11747	0.999985	37	0	0.40681
SPPL3	5	0.97968	0.97916	0.999995	350	0	0.43473	0.12011	0.12022	0.999985	38	0	0.43473
COL6A6	5	0.98203	0.98134	0.999995	351	0	0.33034	0.38557	0.38568	0.999985	127	0	0.33034
ULK1	5	0.98225	0.9815	0.999995	352	0	0.17452	0.52855	0.52796	0.999985	177	0	0.17452
HIF1A	5	0.98338	0.98265	0.999995	353	0	6.2561	2.3468e-08	4.9805e-06	0.000936	1	3	6.2561
C16orf62	5	0.9852	0.9843	0.999995	354	0	0.16937	0.45596	0.45526	0.999985	155	0	0.16937
SLK	5	0.986	0.98505	0.999995	355	0	0.47445	0.11046	0.11031	0.999985	34	0	0.47445
PAWR	5	0.98644	0.98549	0.999995	356	0	0.3789	0.57068	0.56998	0.999985	194	0	0.3789
LLGL1	5	0.9866	0.98569	0.999995	357	0	0.30187	0.54295	0.54233	0.999985	183	0	0.30187
SRGAP1	5	0.98727	0.98646	0.999995	358	0	0.43204	0.16478	0.16589	0.999985	55	0	0.43204
STAT3	5	0.98979	0.989	0.999995	359	0	0.40792	0.12967	0.1296	0.999985	42	0	0.40792
FAM208A	5	0.99052	0.98971	0.999995	360	0	0.55319	0.31401	0.31457	0.999985	105	0	0.55319
CTSB	5	0.99071	0.98987	0.999995	361	0	0.19738	0.41905	0.41894	0.999985	138	0	0.19738
UBE2Q1	5	0.9915	0.9907	0.999995	362	0	0.90378	0.11288	0.1127	0.999985	35	0	0.90378
TNFRSF10B	5	0.99432	0.99382	0.999995	363	0	0.28479	0.58271	0.58209	0.999985	197	0	0.28479
OPN1LW	5	0.99602	0.99559	0.999995	364	0	0.20574	0.36365	0.36358	0.999985	122	0	0.20574
CBFB	5	0.99699	0.99668	0.999995	365	0	0.38994	0.19876	0.20002	0.999985	65	0	0.38994
SUPT4H1	5	0.99717	0.99684	0.999995	366	0	0.44324	0.17396	0.17499	0.999985	57	0	0.44324
TADA2B	5	0.99804	0.99784	0.999995	367	0	0.6424	0.3392	0.34035	0.999985	112	0	0.6424
AWAT1	5	0.99896	0.99878	0.999995	368	0	0.50141	0.07103	0.069781	0.999985	21	0	0.50141
ROCK2	5	0.99917	0.99901	0.999995	369	0	0.41805	0.14854	0.14916	0.999985	49	0	0.41805
TADA1	5	0.99926	0.99916	0.999995	370	0	0.55638	0.12728	0.12729	0.999985	41	0	0.55638
KCTD5	5	0.99937	0.99925	0.999995	371	0	0.62468	0.21861	0.21966	0.999985	71	0	0.62468
NUFIP2	5	0.99945	0.99939	0.999995	372	0	0.37296	0.1249	0.12488	0.999985	40	0	0.37296
RB1	5	0.99953	0.99949	0.999995	373	0	0.62048	0.16248	0.16351	0.999985	54	0	0.62048
ZNF395	5	0.99987	0.99983	0.999995	374	0	0.52733	0.10317	0.10273	0.999985	32	0	0.52733
HEXIM1	5	1.0	1.0	0.999995	375	0	0.90604	0.040549	0.03954	0.999985	10	0	0.90604
ARNT	5	1.0	1.0	0.999995	376	0	5.0603	2.4929e-07	4.9805e-06	0.000936	2	3	5.0603
