# Supplementary material for: Mechanisms of resistance to VHL loss-induced genetic and pharmacological vulnerabilities
Source: EMBO Mol Med. 2025 Dec 19;18(2):599–619. doi: 10.1038/s44321-025-00361-w (PMC12905196; doi:10.1038/s44321-025-00361-w)
Supplement: Supplementary file 17 — Figure EV7 Source Data [file 44321_2025_361_MOESM17_ESM.zip]

Archive with 54 entries (41 files):
- fig.EV7/
- __MACOSX/._fig.EV7
- fig.EV7/.DS_Store
- __MACOSX/fig.EV7/._.DS_Store
- fig.EV7/7J/
- __MACOSX/fig.EV7/._7J
- fig.EV7/7M/
- __MACOSX/fig.EV7/._7M
- fig.EV7/7D/
- __MACOSX/fig.EV7/._7D
- fig.EV7/7E/
- __MACOSX/fig.EV7/._7E
- fig.EV7/7L/
- __MACOSX/fig.EV7/._7L
- fig.EV7/7K/
- __MACOSX/fig.EV7/._7K
- fig.EV7/7A-C/
- __MACOSX/fig.EV7/._7A-C
- fig.EV7/7N/
- __MACOSX/fig.EV7/._7N
- fig.EV7/7I/
- __MACOSX/fig.EV7/._7I
- fig.EV7/7G/
- __MACOSX/fig.EV7/._7G
- fig.EV7/7F/
- __MACOSX/fig.EV7/._7F
- fig.EV7/7H/
- __MACOSX/fig.EV7/._7H
- fig.EV7/7J/Book28.xlsx
- __MACOSX/fig.EV7/7J/._Book28.xlsx
- fig.EV7/7M/Book24.xlsx
- __MACOSX/fig.EV7/7M/._Book24.xlsx
- fig.EV7/7D/Book19.xlsx
- __MACOSX/fig.EV7/7D/._Book19.xlsx
- fig.EV7/7E/Book20.xlsx
- __MACOSX/fig.EV7/7E/._Book20.xlsx
- fig.EV7/7L/Book23.xlsx
- __MACOSX/fig.EV7/7L/._Book23.xlsx
- fig.EV7/7K/Book29.xlsx
- __MACOSX/fig.EV7/7K/._Book29.xlsx
- fig.EV7/7A-C/.DS_Store
- __MACOSX/fig.EV7/7A-C/._.DS_Store
- fig.EV7/7A-C/Screenshot 2025-09-21 at 10.30.44.png
- __MACOSX/fig.EV7/7A-C/._Screenshot 2025-09-21 at 10.30.44.png
- fig.EV7/7N/Book27.xlsx
- __MACOSX/fig.EV7/7N/._Book27.xlsx
- fig.EV7/7I/Book25.xlsx
- __MACOSX/fig.EV7/7I/._Book25.xlsx
- fig.EV7/7G/Book26.xlsx
- __MACOSX/fig.EV7/7G/._Book26.xlsx
- fig.EV7/7F/Book21.xlsx
- __MACOSX/fig.EV7/7F/._Book21.xlsx
- fig.EV7/7H/Book22.xlsx
- __MACOSX/fig.EV7/7H/._Book22.xlsx
