# Supplementary material for: Mechanisms of resistance to VHL loss-induced genetic and pharmacological vulnerabilities
Source: EMBO Mol Med. 2025 Dec 19;18(2):599–619. doi: 10.1038/s44321-025-00361-w (PMC12905196; doi:10.1038/s44321-025-00361-w)
Supplement: Supplementary file 17 — Figure EV7 Source Data [file 44321_2025_361_MOESM17_ESM.zip › fig.EV7/7J/Book28.xlsx]

## Sheet: Sheet1
	NTC			sg2VHL			sg2VHL + sg1HIF1A
0	0.41	0.34	0.36	0.57	0.51	0.53	0.04	0.035	0.04
3	0.48	0.41	0.44	0.49	0.42	0.44	0.04	0.04	0.039
8	0.63	0.65	0.61	0.33	0.36	0.32	0.03	0.028	0.036
13	0.69	0.74	0.72	0.28	0.3	0.26	0.02	0.018	0.019
17	0.81	0.74	0.76	0.2	0.19	0.22	0.02	0.019	0.02
21	0.81	0.77	0.73	0.17	0.22	0.2	0.02	0.027	0.023
25	0.81	0.85	0.81	0.14	0.19	0.16	0.019	0.017	0.015
28	0.85	0.83	0.81	0.15	0.12	0.1	0.012	0.02	0.016
31	0.87	0.93	0.91	0.09	0.12	0.11	0.01	0.009	0.008
