# Supplementary material for: Mechanisms of resistance to VHL loss-induced genetic and pharmacological vulnerabilities
Source: EMBO Mol Med. 2025 Dec 19;18(2):599–619. doi: 10.1038/s44321-025-00361-w (PMC12905196; doi:10.1038/s44321-025-00361-w)
Supplement: Supplementary file 17 — Figure EV7 Source Data [file 44321_2025_361_MOESM17_ESM.zip › fig.EV7/7D/Book19.xlsx]

## Sheet: Sheet1
	cherry-NTC			GFP-VHLsg2			GFPVHLsg6			GFP-VHLsg2 + BFP-HIF1A sg1			GFP-VHLsg6 + BFP-HIF1A sg5
0	6.17575	6.29378		6.26564	6.61865		8.69924	6.66272		6.94145	7.96094		9.98274	8.20156
24	9.14508	9.48075		7.61388	7.46333		11.6009	8.81796		11.7413	11.124		11.687	10.6337
48	13.3154	14.6654		9.47907	8.69758		14.1937	10.7589		14.8856	14.8842		15.7736	14.4609
72	19.7318	17.4849		12.3982	11.4626		15.0654	13.0328		20.0558	20.3713		19.01	18.2261
96	33.8785	32.6256		20.322	20.2854		24.3182	18.6444		36.959	33.7003		32.6075	31.4597
120	68.0013	60.6063		29.5791	26.5516		38.3746	29.8836		66.1484	63.9765		58.9292	61.9098
144	96.3815	95.8072		44.6623	48.1316		48.2881	44.7634		86.0208	92.6818		86.4143	85.8537
168	98.6356	96.4133		55.5166	49.9331		60.2323	49.534		94.4524	95.0716		92.8131	88.6667
