# Supplementary material for: Mechanisms of resistance to VHL loss-induced genetic and pharmacological vulnerabilities
Source: EMBO Mol Med. 2025 Dec 19;18(2):599–619. doi: 10.1038/s44321-025-00361-w (PMC12905196; doi:10.1038/s44321-025-00361-w)
Supplement: Supplementary file 17 — Figure EV7 Source Data [file 44321_2025_361_MOESM17_ESM.zip › fig.EV7/7E/Book20.xlsx]

## Sheet: Sheet1
	cherry-NTC			GFP-VHLsg2			GFPVHLsg6			GFP-VHLsg2 + BFP-HIF1A sg1			GFP-VHLsg6 + BFP-HIF1A sg5
0	7.46063	8.57927		8.21432	6.89053		8.94802	9.94802		7.15338	8.15338		9.58245	10.5824
24	11.7163	14.4416		10.9626	10.6217		10.4576	9.45765		10.0083	12.0083		17.2945	16.2945
48	20.367	19.5024		15.1763	12.3013		11.9477	13.9473		14.2723	16.2723		20.9374	21.9374
72	35.4248	32.3341		17.7978	16.2573		17.0768	20.0753		25.5085	22.5085		30.2546	29.2546
96	55.6547	52.2453		27.9542	20.4831		26.4558	23.4558		33.0067	31.0067		49.8989	48.8989
120	73.606	68.2015		34.1975	25.2127		33.3677	35.3337		41.5279	39.5279		66.1286	63.1286
144	86.229	85.3814		48.2919	36.0751		44.3561	48.3041		62.8652	66.8658		84.3244	88.3244
168	92.3155	94.2852		62.4693	47.336		60.2994	62.2991		79.9959	82.7957		95.5962	97.5968
192	97.5286	98.3166		67.3189	61.5625		74.9383	75.9385		90.2716	92.2736		96.5381	99.5386
204	98.5779	99.3518		81.0162	66.2557		78.789	80.0062		97.9732	96.9456		98.8706	99.9706
