# Supplementary material for: Mechanisms of resistance to VHL loss-induced genetic and pharmacological vulnerabilities
Source: EMBO Mol Med. 2025 Dec 19;18(2):599–619. doi: 10.1038/s44321-025-00361-w (PMC12905196; doi:10.1038/s44321-025-00361-w)
Supplement: Supplementary file 17 — Figure EV7 Source Data [file 44321_2025_361_MOESM17_ESM.zip › fig.EV7/7F/Book21.xlsx]

## Sheet: Sheet1
	cherry-NTC			GFP-VHLsg2			GFPVHLsg6			GFP-VHLsg2 + BFP-HIF1A sg1			GFP-VHLsg6 + BFP-HIF1A sg5
0	2.31952	2.55147		3.34634	3.51366		2.68352	2.84453		3.34692	3.68161		2.35691	2.5926
24	8.04487	8.84935		4.78848	5.02791		4.40267	4.66683		5.77931	6.35724		6.39448	7.03393
48	13.9897	15.3886		8.55928	8.98724		8.33442	8.83448		12.4221	13.6643		9.13346	10.0468
72	25.7991	28.3791		14.5202	15.2462		11.2521	11.9273		24.0445	26.449		16.7696	18.4466
96	40.107	44.1177		22.9057	24.051		23.4036	24.8078		44.9308	49.4239		28.4799	31.3279
120	54.3747	59.8122		36.2687	38.0821		30.0495	31.8524		55.0359	60.5395		42.093	46.3023
144	65.3368	71.8705		46.2647	51.078		37.2572	39.4926		66.431	73.0741		54.0031	59.4034
168	74.4088	81.8497		60.4185	63.4394		61.6675	65.3676		76.0795	83.6875		79.8156	87.7972
180	87.1672	95.8839		67.082	70.436		63.1691	66.9592		80.054	88.0594		85.6074	94.1681
